# Supplementary material for: Identification of membrane proteins regulated by ADAM15 by SUSPECS proteomics
Source: Front Mol Biosci. 2023 Jun 14;10:1162504. doi: 10.3389/fmolb.2023.1162504 (PMC10304831; doi:10.3389/fmolb.2023.1162504)
Supplement: Supplementary file 1 [file Table2.XLSX]

## Sheet: TABLE 1_secretome A15 vs CT 
Protein names	Gene names	Protein IDs	Majority protein IDs	Peptides	Significant	-LOG10(P-value)	LOG2(ADAM15 KD/control)	LFQ intensity ADAM15_1	LFQ intensity ADAM15_2	LFQ intensity ADAM15_3	LFQ intensity mock_1	LFQ intensity mock_2	LFQ intensity mock_3
Annexin A2;Putative annexin A2-like protein	ANXA2;ANXA2P2	P07355;A6NMY6	P07355;A6NMY6	8	+	1.19994	1.30123	29.1521	29.3128	29.2076	28.2085	28.6237	26.9366
Eukaryotic translation initiation factor 3 subunit C;Eukaryotic translation initiation factor 3 subunit C-like protein	EIF3C;EIF3CL	Q99613;B5ME19	Q99613;B5ME19	11	+	1.62908	0.869079	28.7698	29.0896	28.6745	28.304	28.0352	27.5874
Nascent polypeptide-associated complex subunit alpha;Nascent polypeptide-associated complex subunit alpha, muscle-specific form	NACA	Q13765;E9PAV3	Q13765;E9PAV3	5	+	1.42277	1.43769	26.7955	28.0744	28.0508	26.4123	26.4064	25.7889
Deoxyribonuclease-2-alpha	DNASE2	O00115	O00115	3	+	1.11863	-1.71178	23.2598	22.6565	23.0886	23.9848	24.0488	26.1067
PDZ and LIM domain protein 1	PDLIM1	O00151	O00151	9	+	1.44868	0.52238	28.6044	29.0085	28.5328	28.321	28.0508	28.2068
26S proteasome non-ATPase regulatory subunit 12	PSMD12	O00232	O00232	5	+	1.42042	0.574731	26.7265	26.1493	26.2214	25.8499	25.8316	25.6914
Sulfhydryl oxidase 1	QSOX1	O00391	O00391	9	+	3.74798	-2.20416	28.6256	28.4748	28.8863	31.0507	30.6639	30.8845
Importin-5	IPO5	O00410;O60518	O00410	29	+	1.50494	1.6523	30.4368	30.5788	30.4349	29.6999	28.845	27.9487
Beta-mannosidase	MANBA	O00462	O00462	13	+	4.00472	-1.95567	28.2799	28.0151	27.8972	29.9896	30.125	29.9447
Agrin;Agrin N-terminal 110 kDa subunit;Agrin C-terminal 110 kDa subunit;Agrin C-terminal 90 kDa fragment;Agrin C-terminal 22 kDa fragment	AGRN	O00468	O00468	6	+	1.67069	-4.33416	24.1046	24.2017	22.9312	28.4433	29.7903	26.0064
Procollagen-lysine,2-oxoglutarate 5-dioxygenase 2	PLOD2	O00469	O00469	9	+	1.35813	-0.922482	27.3086	27.0397	27.8379	28.7394	28.1706	28.0436
Myc box-dependent-interacting protein 1	BIN1	O00499	O00499	5	+	1.82591	0.494773	26.865	27.0798	26.866	26.5859	26.4844	26.2562
ATP-dependent RNA helicase DDX3X	DDX3X	O00571;O15523	O00571	3	+	2.29519	1.44407	26.4809	26.529	26.7917	25.5943	25.109	24.766
Ribonuclease T2	RNASET2	O00584	O00584	5	+	3.12315	-1.90743	26.5222	26.9719	26.3013	28.4349	28.6217	28.4611
Protein CYR61	CYR61	O00622	O00622	11	+	1.31231	-0.897893	29.3075	29.3864	29.3125	30.0786	29.7739	30.8475
Importin subunit alpha-3	KPNA4	O00629	O00629	6	+	2.065	0.944687	26.8318	26.4616	26.2756	25.7965	25.463	25.4755
Disintegrin and metalloproteinase domain-containing protein 10	ADAM10	O14672	O14672	4	+	1.8279	-1.58325	25.5963	25.6348	25.4204	27.7265	27.2508	26.4239
Tripeptidyl-peptidase 1	TPP1	O14773	O14773	2	+	2.30182	-1.29471	25.8725	25.3813	25.9282	26.7274	27.1011	27.2375
Neuropilin-1	NRP1	O14786	O14786	5	+	2.27539	-2.15686	29.0588	28.4966	28.4331	31.3635	30.8939	30.2016
Hepatocyte growth factor-regulated tyrosine kinase substrate	HGS	O14964	O14964	5	+	1.79093	0.929005	29.5421	29.9937	30.1769	28.7137	29.1699	29.0422
Heterogeneous nuclear ribonucleoprotein D-like	HNRNPDL	O14979	O14979	10	+	2.51859	1.07883	28.9322	28.9871	29.2623	27.716	28.1381	28.0909
Exportin-1	XPO1	O14980	O14980	18	+	2.24659	0.698668	30.3417	30.019	30.0174	29.5124	29.2859	29.4839
Actin-related protein 2/3 complex subunit 3	ARPC3	O15145	O15145	4	+	1.67607	0.978408	28.1612	28.6788	28.527	27.83	27.5181	27.0836
Prefoldin subunit 6	PFDN6	O15212	O15212	4	+	1.57846	0.920479	28.5095	28.0915	27.7437	26.8977	27.2949	27.3907
High mobility group protein B3	HMGB3	O15347	O15347	2	+	1.75379	0.693748	26.9788	26.5194	26.9857	25.9658	26.1681	26.2687
Protein phosphatase 1G	PPM1G	O15355	O15355	5	+	1.48115	0.937651	26.1473	26.9875	26.1617	25.5191	25.6448	25.3197
Eukaryotic translation initiation factor 3 subunit D	EIF3D	O15371	O15371	6	+	2.22534	1.33629	28.0255	28.3099	27.5043	26.6861	26.7032	26.4416
Eukaryotic translation initiation factor 3 subunit H	EIF3H	O15372	O15372	11	+	1.8598	0.488383	29.9316	29.8942	29.8729	29.5858	29.1934	29.4543
Synaptobrevin homolog YKT6	YKT6	O15498	O15498	3	+	2.11276	0.814585	29.015	28.4839	28.6467	27.9946	27.8367	27.8704
Actin-related protein 2/3 complex subunit 5	ARPC5	O15511	O15511	4	+	2.79725	1.71608	25.9832	26.2519	26.541	24.2463	24.7836	24.598
D-3-phosphoglycerate dehydrogenase	PHGDH	O43175	O43175	5	+	1.42856	0.985091	26.9716	26.6312	27.5881	25.9987	26.3806	25.8563
Heterogeneous nuclear ribonucleoprotein R	HNRNPR	O43390	O43390	13	+	2.15061	0.945611	28.1259	28.2453	27.7794	26.8655	27.1749	27.2734
Trans-Golgi network integral membrane protein 2	TGOLN2	O43493	O43493	5	+	3.13026	-1.66167	29.0699	29.3221	29.2144	30.8761	31.1395	30.5758
AP-1 complex subunit gamma-1	AP1G1	O43747	O43747	3	+	1.4152	0.663077	24.2916	24.929	24.7788	24.1129	24.0996	23.7976
Small glutamine-rich tetratricopeptide repeat-containing protein alpha	SGTA	O43765	O43765	6	+	2.62934	1.54765	27.8783	28.0513	28.1208	26.8823	26.3549	26.1702
Calumenin	CALU	O43852	O43852	8	+	3.19684	-1.35329	28.6939	28.7561	28.4515	29.9404	30.1866	29.8344
Sushi domain-containing protein 5	SUSD5	O60279	O60279	2	+	2.40653	-1.11458	26.4846	26.3185	26.2277	27.4219	27.7698	27.1828
Neuropilin-2	NRP2	O60462	O60462	5	+	2.49515	-1.65898	24.8119	25.5676	25.2558	27.1404	26.6487	26.8231
Heterogeneous nuclear ribonucleoprotein Q	SYNCRIP	O60506	O60506	15	+	1.92344	0.506278	29.2683	29.5136	29.4972	28.8853	28.7945	29.0806
Procollagen-lysine,2-oxoglutarate 5-dioxygenase 3	PLOD3	O60568	O60568	6	+	4.19014	-1.82075	27.3319	27.3492	27.5868	29.3726	29.1661	29.1914
Protein diaphanous homolog 1	DIAPH1	O60610	O60610	6	+	2.03737	0.802993	26.5373	27.0633	26.8374	26.0089	25.8788	26.1413
UDP-glucose 6-dehydrogenase	UGDH	O60701	O60701	6	+	3.7136	4.24089	27.5376	27.8891	27.8116	24.0867	23.3708	23.0581
General vesicular transport factor p115	USO1	O60763	O60763	6	+	2.11455	1.37902	27.3815	27.8799	28.1773	26.6446	26.5196	26.1374
Protein CutA	CUTA	O60888	O60888	4	+	1.94999	-2.59009	28.4923	26.5493	27.1238	30.0233	30.0869	29.8255
Rho-associated protein kinase 2	ROCK2	O75116	O75116	6	+	2.59357	0.86988	25.6984	25.8431	26.1366	25.0012	25.0282	25.039
Semaphorin-7A	SEMA7A	O75326	O75326	7	+	1.89903	-0.905471	29.7132	29.7194	29.5102	30.2165	30.5378	30.905
SH3 domain-binding glutamic acid-rich-like protein	SH3BGRL	O75368	O75368	2	+	1.16648	-1.54007	25.0837	26.4529	25.6354	28.213	26.7102	26.869
Ceroid-lipofuscinosis neuronal protein 5	CLN5	O75503	O75503	3	+	1.49483	-1.22022	25.2948	25.3739	25.3208	27.3039	26.1955	26.1507
Tumor necrosis factor receptor superfamily member 21	TNFRSF21	O75509	O75509	2	+	1.07419	-2.80033	n. def.	23.4986	23.3448	27.3847	26.7174	24.564
Serpin B7	SERPINB7	O75635	O75635	8	+	2.86674	-3.3798	27.0624	27.1111	28.2809	30.8672	30.6044	31.1221
U5 small nuclear ribonucleoprotein 200 kDa helicase	SNRNP200	O75643	O75643	7	+	1.41854	0.804295	27.2512	27.4049	27.6037	26.2924	26.4619	27.0926
Cartilage-associated protein	CRTAP	O75718	O75718	3	+	1.73133	-2.08145	23.4576	23.3815	23.2332	26.4821	24.6823	25.1523
Eukaryotic translation initiation factor 3 subunit G	EIF3G	O75821	O75821	3	+	1.60157	0.634602	27.4807	27.1665	27.1934	26.7894	26.8041	26.3432
Attractin	ATRN	O75882	O75882	6	+	3.15364	-3.49886	23.6877	24.1212	23.567	26.742	27.8834	27.247
Glutaredoxin-3	GLRX3	O76003	O76003	14	+	1.51143	0.650658	29.1754	29.8574	29.5771	28.8691	28.9272	28.8616
Stanniocalcin-2	STC2	O76061	O76061	5	+	1.70085	-2.86598	24.5484	22.6425	23.3288	27.4109	25.9536	25.7531
Mitochondrial import receptor subunit TOM70	TOMM70A	O94826	O94826	5	+	1.57236	1.83999	24.4299	25.1707	26.2043	23.702	23.1584	23.4245
Calsyntenin-1;Soluble Alc-alpha;CTF1-alpha	CLSTN1	O94985	O94985	20	+	3.09924	-2.14418	31.5179	31.9454	31.7313	34.1098	34.0386	33.4787
Serine protease 23	PRSS23	O95084	O95084	11	+	2.80108	-2.21057	29.7283	29.6303	29.9628	32.2895	32.2224	31.4413
Chromosome-associated kinesin KIF4A	KIF4A	O95239	O95239	2	+	1.65947	0.587337	25.2064	25.2703	25.0107	24.4721	24.8541	24.3992
Importin-7	IPO7	O95373;O15397	O95373	13	+	1.78025	1.36446	28.6942	28.8304	28.3282	27.7274	27.3608	26.6713
Activator of 90 kDa heat shock protein ATPase homolog 1	AHSA1	O95433	O95433	11	+	1.76581	0.828922	31.0409	30.8763	30.8551	30.5002	29.91	29.8753
Follistatin-related protein 3	FSTL3	O95633	O95633	2	+	2.24227	-1.93632	25.6677	26.1306	26.0554	28.4831	27.3464	27.8332
BAG family molecular chaperone regulator 3	BAG3	O95817	O95817	4	+	3.3714	0.724812	26.7365	26.7784	26.7711	25.9584	26.1687	25.9845
Integrin beta-like protein 1	ITGBL1	O95965	O95965	10	+	2.6789	-1.92145	29.7621	29.6051	29.8847	31.5888	32.1562	31.2712
Aspartate aminotransferase, mitochondrial	GOT2	P00505	P00505	3	+	3.32956	-1.45342	23.3768	23.5623	23.5511	25.105	25.0426	24.7028
Complement C1r subcomponent;Complement C1r subcomponent heavy chain;Complement C1r subcomponent light chain	C1R	P00736	P00736	15	+	3.20673	-0.944033	29.6035	29.4829	29.2863	30.4502	30.3502	30.4045
Alpha-1-antitrypsin;Short peptide from AAT	SERPINA1	P01009	P01009	9	+	2.85171	-1.95868	30.218	30.5589	30.5639	32.6327	32.6203	31.9639
Complement C3;Complement C3 beta chain;C3-beta-c;Complement C3 alpha chain;C3a anaphylatoxin;Acylation stimulating protein;Complement C3b alpha chain;Complement C3c alpha chain fragment 1;Complement C3dg fragment;Complement C3g fragment;Complement C3d fragment;Complement C3f fragment;Complement C3c alpha chain fragment 2	C3	P01024;CON__Q2UVX4	P01024	45	+	2.88687	-1.7893	31.3673	31.3867	31.2729	33.3893	33.3109	32.6946
Metalloproteinase inhibitor 1	TIMP1	P01033	P01033	5	+	6.36654	-2.06722	28.0122	27.9714	27.9642	30.0437	30.0005	30.1051
Cystatin-C	CST3	P01034	P01034	5	+	3.07051	-1.80137	28.2015	28.7112	28.1103	30.0558	30.2865	30.0849
Low-density lipoprotein receptor	LDLR	P01130	P01130	2	+	1.15762	-0.919503	n. def.	25.417	25.4191	26.8517	26.0868	26.0741
Transforming growth factor beta-1;Latency-associated peptide	TGFB1	P01137	P01137	7	+	2.54083	-1.92828	29.0166	28.1048	28.1666	30.3541	30.4211	30.2977
Collagen alpha-1(I) chain	COL1A1	P02452;CON__Q862S4;P02458	P02452	25	+	3.29075	-2.10622	32.2721	31.6347	31.6913	33.9705	33.9246	34.0216
Fibronectin;Anastellin;Ugl-Y1;Ugl-Y2;Ugl-Y3	FN1	P02751	P02751	51	+	3.05503	-1.66704	33.6005	33.1459	33.309	34.8981	35.2824	34.876
Protein AMBP;Alpha-1-microglobulin;Inter-alpha-trypsin inhibitor light chain;Trypstatin	AMBP	P02760	P02760	3	+	1.89615	-2.11996	23.8818	23.7866	24.0141	25.4662	25.586	26.9901
Interstitial collagenase;22 kDa interstitial collagenase;27 kDa interstitial collagenase	MMP1	P03956	P03956	13	+	1.93683	-1.35111	29.9585	30.2054	30.078	31.788	31.6667	30.8405
Glucosylceramidase	GBA	P04062	P04062	3	+	2.44259	-1.8429	26.7613	26.7963	27.2455	29.0037	29.0648	28.2633
Granulocyte-macrophage colony-stimulating factor	CSF2	P04141	P04141	3	+	1.20705	-2.30155	22.7545	23.6425	22.4023	25.9566	26.1423	23.605
Superoxide dismutase [Mn], mitochondrial	SOD2	P04179	P04179	8	+	1.35196	-0.797764	31.6921	30.9366	31.43	31.9855	31.987	32.4796
Amyloid beta A4 protein;N-APP;Soluble APP-alpha;Soluble APP-beta;C99;Beta-amyloid protein 42;Beta-amyloid protein 40;C83;P3(42);P3(40);C80;Gamma-secretase C-terminal fragment 59;Gamma-secretase C-terminal fragment 57;Gamma-secretase C-terminal fragment 50;C31	APP	P05067	P05067	12	+	2.6623	-1.74655	30.8557	30.4591	30.9507	32.7283	32.6705	32.1064
Plasminogen activator inhibitor 1	SERPINE1	P05121	P05121	17	+	2.14352	-1.08492	31.4928	31.9544	31.7638	33.1562	32.6361	32.6733
Interleukin-6	IL6	P05231	P05231	6	+	3.0313	-1.45785	28.2118	28.058	27.7208	29.5055	29.5629	29.2959
Endothelin-1;Endothelin-1;Big endothelin-1	EDN1	P05305	P05305	2	+	2.70974	-1.497	26.7953	26.7461	26.9358	28.7158	28.1841	28.0682
60S acidic ribosomal protein P2	RPLP2	P05387	P05387	7	+	2.59089	0.445793	29.7291	29.6163	29.5819	29.2599	29.2306	29.0994
Tetranectin	CLEC3B	P05452;CON__Q2KIS7	P05452	5	+	2.37576	-1.77554	27.1618	28.146	27.545	29.5866	29.2764	29.3165
Lupus La protein	SSB	P05455	P05455	14	+	1.21489	0.833274	29.8213	30.0366	29.6337	28.5349	28.8958	29.561
Integrin beta-1	ITGB1	P05556	P05556	11	+	2.3668	-0.997864	29.2728	29.1551	28.7926	30.0247	30.2477	29.9417
Uroporphyrinogen decarboxylase	UROD	P06132	P06132	3	+	1.9243	-1.05178	25.4396	25.2892	25.5884	26.0448	26.754	26.6737
Alpha-galactosidase A	GLA	P06280	P06280	2	+	1.74224	-1.61251	22.9307	23.6211	22.5157	25.0576	24.7012	24.1462
Protein S100-A6	S100A6	P06703	P06703	3	+	1.69724	0.766217	27.1232	27.1618	26.6405	26.132	26.0552	26.4396
Beta-hexosaminidase subunit alpha	HEXA	P06865	P06865	7	+	4.05121	-1.6419	25.6457	25.7847	25.4708	27.2259	27.3707	27.2302
Vitamin K-dependent protein S	PROS1	P07225	P07225	3	+	2.25249	-2.29554	n. def.	25.3562	25.3855	27.1859	27.8007	28.0126
Cathepsin D;Cathepsin D light chain;Cathepsin D heavy chain	CTSD	P07339	P07339	12	+	2.22593	-1.22286	30.1758	29.4652	29.6707	31.073	30.8154	31.0919
Prosaposin;Saposin-A;Saposin-B-Val;Saposin-B;Saposin-C;Saposin-D	PSAP	P07602	P07602	22	+	2.41605	-0.786247	31.3401	31.2906	31.3494	32.237	31.8543	32.2475
Beta-hexosaminidase subunit beta;Beta-hexosaminidase subunit beta chain B;Beta-hexosaminidase subunit beta chain A	HEXB	P07686	P07686	12	+	2.26193	-1.62299	28.7393	28.0081	28.2235	29.7093	29.7795	30.3511
Cathepsin L1;Cathepsin L1 heavy chain;Cathepsin L1 light chain	CTSL	P07711;Q5NE16;P43235;O60911	P07711	8	+	3.53861	-1.91411	28.6914	28.5324	28.5246	30.4109	30.7923	30.2875
Bifunctional glutamate/proline--tRNA ligase;Glutamate--tRNA ligase;Proline--tRNA ligase	EPRS	P07814	P07814	26	+	1.79531	0.513367	29.9821	30.1136	30.0579	29.4101	29.4211	29.7823
Cathepsin B;Cathepsin B light chain;Cathepsin B heavy chain	CTSB	P07858	P07858	7	+	2.53752	-1.50923	31.1372	30.4585	30.4611	32.2895	32.099	32.196
Laminin subunit beta-1	LAMB1	P07942	P07942	28	+	2.25199	-2.10581	28.8828	29.281	29.1464	31.5067	31.6474	30.4734
Thrombospondin-1	THBS1	P07996	P07996	19	+	2.26614	-0.764997	29.9107	30.1568	29.8997	30.5325	30.8395	30.8901
Collagen alpha-2(I) chain	COL1A2	P08123	P08123	10	+	4.00852	-2.46344	29.2247	28.7408	28.8501	31.3633	31.5166	31.326
Transforming protein RhoA;Rho-related GTP-binding protein RhoC	RHOA;RHOC	P61586;P08134	P61586;P08134	2	+	1.80258	1.07687	26.2647	26.7684	27.1523	25.6412	25.784	25.5296
Asparagine synthetase [glutamine-hydrolyzing]	ASNS	P08243	P08243	6	+	1.72644	0.699907	26.5439	26.4882	26.6294	25.6327	25.7218	26.2073
72 kDa type IV collagenase;PEX	MMP2	P08253	P08253	26	+	5.70589	-1.85824	32.1273	32.2172	32.1134	34.0311	34.0504	33.9512
Stromelysin-1	MMP3	P08254	P08254	12	+	2.94425	-1.59185	31.0478	31.5853	31.2112	32.9481	33.0077	32.664
Inhibin beta A chain	INHBA	P08476	P08476	16	+	1.68646	-1.53463	30.0419	30.383	30.5711	32.3766	32.1068	31.1164
Collagen alpha-2(IV) chain;Canstatin	COL4A2	P08572	P08572	3	+	2.27482	-1.62895	26.2845	26.5436	26.6746	27.8277	28.6744	27.8876
High mobility group protein B1	HMGB1	P09429;B2RPK0	P09429	15	+	1.25444	0.748432	31.5559	31.8009	31.0083	30.5528	31.0134	30.5536
SPARC	SPARC	P09486	P09486	12	+	3.1213	-2.05219	33.093	32.5296	32.5204	34.9484	34.798	34.5532
Clathrin light chain B	CLTB	P09497	P09497	3	+	1.36388	0.687731	27.902	27.4	27.9332	27.2079	27.2268	26.7372
Macrophage colony-stimulating factor 1;Processed macrophage colony-stimulating factor 1	CSF1	P09603	P09603	2	+	1.2262	-2.54844	23.3322	26.5759	25.2089	28.1036	27.4175	27.2412
Complement C1s subcomponent;Complement C1s subcomponent heavy chain;Complement C1s subcomponent light chain	C1S	P09871	P09871	15	+	2.79293	-1.34722	29.0633	28.6027	28.8675	30.2052	30.3869	29.983
Poly [ADP-ribose] polymerase 1	PARP1	P09874	P09874	14	+	2.66093	1.55936	29.2612	28.9685	29.1157	27.4049	27.2995	27.9629
Interleukin-8;MDNCF-a;Interleukin-8;IL-8(5-77);IL-8(6-77);IL-8(7-77);IL-8(8-77);IL-8(9-77)	CXCL8	P10145	P10145	4	+	1.2488	-1.42512	29.536	29.842	29.9157	31.8754	31.5309	30.1628
Clusterin;Clusterin beta chain;Clusterin alpha chain	CLU	P10909	P10909	10	+	2.01996	-2.15196	28.7436	28.9822	28.4924	31.4145	31.2406	30.019
Hyaluronan and proteoglycan link protein 1	HAPLN1	P10915	P10915	4	+	3.03081	-2.40798	25.8263	25.5449	26.0453	28.2588	28.5929	27.7888
Laminin subunit gamma-1	LAMC1	P11047	P11047	14	+	1.94912	-1.68121	29.0859	29.7619	29.3514	31.3603	31.4448	30.4377
DNA topoisomerase 1	TOP1	P11387	P11387	4	+	2.05847	0.566382	24.9843	25.223	25.065	24.5498	24.4989	n. def.
Cation-independent mannose-6-phosphate receptor	IGF2R	P11717	P11717	11	+	1.06334	-1.32116	27.013	28.0785	26.9898	29.0137	29.2593	27.7717
Alcohol dehydrogenase class-3	ADH5	P11766	P11766	12	+	1.90814	0.420979	30.0701	29.9007	30.1695	29.6665	29.5124	29.6984
Polyadenylate-binding protein 1	PABPC1	P11940;Q9H361;Q4VXU2	P11940	10	+	2.35644	0.77099	29.4399	29.2079	29.2895	28.7121	28.3244	28.5878
Collagen alpha-1(VI) chain	COL6A1	P12109	P12109	12	+	2.58039	-1.9228	29.2578	29.7854	29.3854	31.708	31.5639	30.9251
Collagen alpha-2(VI) chain	COL6A2	P12110	P12110	4	+	2.35952	-1.79792	28.164	28.1192	28.2026	30.3751	30.1476	29.3569
Collagen alpha-3(VI) chain	COL6A3	P12111	P12111	61	+	3.44734	-1.86647	32.63	32.7646	32.6138	34.6761	34.7131	34.2186
Inosine-5-monophosphate dehydrogenase 2	IMPDH2	P12268	P12268	4	+	1.25172	0.685605	26.6826	26.7455	27.4274	26.4563	26.1959	26.1465
X-ray repair cross-complementing protein 6	XRCC6	P12956	P12956	14	+	4.60203	1.29929	30.6267	30.7883	30.7749	29.4098	29.4863	29.396
X-ray repair cross-complementing protein 5	XRCC5	P13010	P13010	19	+	1.75085	0.873679	30.9558	30.9256	30.3143	30.0204	29.807	29.7472
Bone morphogenetic protein 1	BMP1	P13497;Q9Y6L7	P13497	15	+	1.16892	-1.47998	28.5935	28.8473	28.4772	30.5984	30.8045	28.9549
C-C motif chemokine 2	CCL2	P13500	P13500	1	+	1.46876	-0.711013	28.129	28.2286	28.0916	29.1575	28.9957	28.4291
Neural cell adhesion molecule 1	NCAM1	P13591	P13591	7	+	1.6545	-0.759824	26.1989	26.3042	26.0728	27.1064	27.1908	26.5581
Elongation factor 2	EEF2	P13639	P13639	44	+	1.82408	0.485556	33.9823	33.5997	33.8467	33.3799	33.2478	33.3443
Electron transfer flavoprotein subunit alpha, mitochondrial	ETFA	P13804	P13804	5	+	1.32204	0.94992	26.4442	25.7381	26.0467	25.3234	25.458	24.5978
cAMP-dependent protein kinase type II-alpha regulatory subunit	PRKAR2A	P13861	P13861	4	+	1.46452	0.661409	28.8046	28.6931	29.1174	27.8924	28.4565	28.282
CD59 glycoprotein	CD59	P13987	P13987	2	+	1.93503	-2.23442	28.0395	28.1526	28.2242	30.8196	30.9325	29.3673
Nidogen-1	NID1	P14543	P14543	8	+	1.76607	-1.94506	26.1907	26.7281	26.7374	28.9365	28.9795	27.5753
Pyruvate kinase PKM	PKM	P14618	P14618	17	+	2.46079	0.715596	32.5057	32.5069	32.5624	32.0178	31.7858	31.6247
Endoplasmin	HSP90B1	P14625;Q58FF3	P14625	25	+	2.128	0.520813	30.303	29.9906	30.1557	29.7324	29.576	29.5785
Insulin-degrading enzyme	IDE	P14735	P14735	5	+	1.63439	0.665843	24.941	24.8185	24.5781	24.0175	n. def.	24.2092
Eukaryotic peptide chain release factor GTP-binding subunit ERF3A	GSPT1	P15170;Q8IYD1	P15170	11	+	1.90951	1.13525	29.8084	29.115	29.4967	28.3901	28.0236	28.6007
Beta-1,4-galactosyltransferase 1;Lactose synthase A protein;N-acetyllactosamine synthase;Beta-N-acetylglucosaminylglycopeptide beta-1,4-galactosyltransferase;Beta-N-acetylglucosaminyl-glycolipid beta-1,4-galactosyltransferase;Processed beta-1,4-galactosyltransferase 1	B4GALT1	P15291	P15291	4	+	2.32453	-1.58193	26.5184	26.7239	26.6748	28.6114	28.3524	27.6991
N-acetylglucosamine-6-sulfatase	GNS	P15586	P15586	10	+	2.10522	-1.3969	28.6659	27.8684	28.5472	29.6225	29.6209	30.0289
Vascular endothelial growth factor A	VEGFA	P15692	P15692	1	+	1.32191	-1.30899	25.6033	25.5689	25.7993	27.51	27.3325	26.0559
Metalloproteinase inhibitor 2	TIMP2	P16035	P16035	14	+	4.17366	-1.8031	32.6632	32.6178	32.5515	34.6026	34.3754	34.2637
Beta-galactosidase	GLB1	P16278	P16278	4	+	2.57648	-2.10338	24.6942	24.7907	24.6487	27.3819	26.7615	26.3002
Fumarylacetoacetase	FAH	P16930	P16930	3	+	1.53353	-1.35866	26.6858	25.6643	25.9154	27.0763	27.2938	27.9714
High mobility group protein HMG-I/HMG-Y	HMGA1	P17096	P17096	3	+	1.29684	0.799866	25.1712	25.1159	24.4907	23.8761	24.004	24.498
CTP synthase 1	CTPS1	P17812;Q9NRF8	P17812	6	+	2.25432	1.56562	27.8121	27.2067	27.499	25.5944	26.3734	25.853
Galectin-3	LGALS3	P17931	P17931	2	+	1.68217	0.513668	27.1116	26.7753	27.0505	26.2866	26.5143	26.5955
Vascular endothelial growth factor receptor 1	FLT1	P17948	P17948	4	+	1.58679	-1.72499	25.2454	25.2229	26.1118	27.6376	27.674	26.4435
T-complex protein 1 subunit alpha	TCP1	P17987	P17987	18	+	1.91547	0.643803	30.6675	30.968	30.6752	29.9217	30.1589	30.2988
Peptidyl-glycine alpha-amidating monooxygenase;Peptidylglycine alpha-hydroxylating monooxygenase;Peptidyl-alpha-hydroxyglycine alpha-amidating lyase	PAM	P19021	P19021	8	+	1.37178	-1.03931	27.1182	27.4	27.2723	28.7113	28.5786	27.6186
Cadherin-2	CDH2	P19022	P19022	13	+	2.9342	-1.94152	29.5647	30.0808	29.7048	31.9893	31.7965	31.3891
Follistatin	FST	P19883	P19883	14	+	4.50195	-2.25301	28.2646	28.1875	28.196	30.3141	30.4226	30.6704
Collagen alpha-1(V) chain	COL5A1	P20908;P12107	P20908	15	+	4.96581	-2.2796	30.9588	30.8144	30.6994	33.0295	33.1392	33.1427
Parathymosin	PTMS	P20962	P20962	3	+	1.27904	-1.31433	29.0898	30.3348	30.5877	31.4127	31.054	31.4886
5-nucleotidase	NT5E	P21589	P21589	5	+	1.27668	-0.724895	26.0711	n. def.	25.5009	26.6482	26.4913	26.3932
Oxysterol-binding protein 1	OSBP	P22059	P22059	5	+	2.7659	1.68821	27.4263	27.7679	27.2324	25.574	25.6808	26.1073
Protein-L-isoaspartate(D-aspartate) O-methyltransferase	PCMT1	P22061	P22061	6	+	2.57001	0.273774	29.9631	29.8539	29.8677	29.6251	29.6588	29.5794
Multifunctional protein ADE2;Phosphoribosylaminoimidazole-succinocarboxamide synthase;Phosphoribosylaminoimidazole carboxylase	PAICS	P22234	P22234	13	+	4.40126	1.26831	29.1431	28.937	29.0156	27.7159	27.7888	27.7861
Heterogeneous nuclear ribonucleoproteins A2/B1	HNRNPA2B1	P22626	P22626	13	+	1.25677	0.829094	33.2538	33.2573	33.3503	32.249	32.0608	33.0644
Splicing factor, proline- and glutamine-rich	SFPQ	P23246	P23246	9	+	2.82751	1.3446	30.057	29.6419	29.6286	28.229	28.5429	28.5218
Peptidyl-prolyl cis-trans isomerase B	PPIB	P23284	P23284	8	+	1.52491	-0.55135	30.4702	30.9909	30.5413	31.1685	31.2884	31.1995
NAD-dependent malic enzyme, mitochondrial	ME2	P23368	P23368	2	+	2.72551	0.863379	n. def.	26.3715	26.2408	25.5285	25.3494	25.4504
Receptor-type tyrosine-protein phosphatase gamma	PTPRG	P23470	P23470	2	+	1.85197	-0.96025	26.865	26.9911	26.5901	28.1651	27.5222	27.6396
Elongation factor 1-beta	EEF1B2	P24534	P24534	6	+	2.45799	0.735054	26.6763	26.3348	26.6323	25.9137	25.7455	25.779
Low molecular weight phosphotyrosine protein phosphatase	ACP1	P24666	P24666	2	+	1.53424	0.692724	26.1887	26.2807	26.8244	25.8647	25.662	25.689
Tenascin	TNC	P24821	P24821	15	+	1.96179	-1.72491	30.1146	29.3164	29.5281	31.5992	31.7525	30.7822
Laminin subunit alpha-1	LAMA1	P25391	P25391	4	+	1.60547	-2.10015	25.8222	26.5231	26.0561	28.884	28.7048	27.1131
40S ribosomal protein S12	RPS12	P25398	P25398	6	+	1.71463	1.04604	31.3118	31.4759	31.4435	30.9053	30.1349	30.0528
Proteasome subunit alpha type-2	PSMA2	P25787	P25787	6	+	2.19757	-0.671396	29.5307	29.8108	29.3998	30.1702	30.2787	30.3065
Integrin alpha-3;Integrin alpha-3 heavy chain;Integrin alpha-3 light chain	ITGA3	P26006	P26006	5	+	2.1367	-0.968889	27.5546	27.7772	27.2463	28.283	28.6799	28.5219
Probable ATP-dependent RNA helicase DDX6	DDX6	P26196	P26196	6	+	1.72718	1.32632	25.85	24.7132	25.5079	24.1049	23.8635	24.1237
High mobility group protein B2	HMGB2	P26583	P26583	10	+	2.14523	1.26878	30.0326	30.48	30.8622	29.264	29.2604	29.0441
Threonine--tRNA ligase, cytoplasmic	TARS	P26639	P26639	16	+	1.89325	0.389187	30.6915	30.6813	30.7766	30.2144	30.2721	30.4952
Valine--tRNA ligase	VARS	P26640	P26640	4	+	2.52718	0.883212	27.3318	27.5011	27.5142	26.416	26.4703	26.8112
Calreticulin	CALR	P27797	P27797	15	+	1.55882	-0.732635	30.532	30.7007	31.0926	31.5374	31.2542	31.7318
Proteasome subunit alpha type-5	PSMA5	P28066	P28066	3	+	1.40146	-0.571964	28.1755	27.6347	28.0649	28.6352	28.6146	28.3411
Tripeptidyl-peptidase 2	TPP2	P29144	P29144	6	+	1.24208	0.736493	27.5274	26.7581	27.6337	26.5958	26.4954	26.6185
Connective tissue growth factor	CTGF	P29279	P29279	4	+	2.3877	-1.76988	27.5732	26.9182	26.8013	29.1967	28.8228	28.5829
D-dopachrome decarboxylase;D-dopachrome decarboxylase-like protein	DDT;DDTL	P30046;A6NHG4	P30046;A6NHG4	2	+	1.61796	-0.472893	25.6356	25.3817	25.6516	25.8365	26.0717	26.1793
60S ribosomal protein L12	RPL12	P30050	P30050	4	+	1.52335	1.41115	28.9202	29.3988	29.3819	28.1262	28.3078	27.0334
Tyrosine-protein kinase receptor UFO	AXL	P30530	P30530	1	+	2.19844	-3.62076	25.4237	25.8282	26.5632	30.1913	28.3498	30.1363
Adenylosuccinate lyase	ADSL	P30566	P30566	3	+	1.37271	0.631723	27.4966	27.7823	27.1358	26.7902	27.0427	26.6866
Syndecan-4	SDC4	P31431	P31431	2	+	1.18359	-3.64874	23.9651	22.7808	24.3202	29.0112	28.3848	24.6163
Bifunctional purine biosynthesis protein PURH;Phosphoribosylaminoimidazolecarboxamide formyltransferase;IMP cyclohydrolase	ATIC	P31939	P31939	15	+	1.6426	0.705216	29.0959	29.4277	29.7272	28.8396	28.5913	28.7044
14-3-3 protein beta/alpha;14-3-3 protein beta/alpha, N-terminally processed	YWHAB	P31946	P31946	6	+	1.54993	-0.962859	26.1746	25.4074	25.9974	26.7572	27.1402	26.5705
Stress-induced-phosphoprotein 1	STIP1	P31948	P31948	27	+	2.66833	1.29438	31.8867	31.9467	32.105	30.9611	30.7247	30.3694
Deoxycytidylate deaminase	DCTD	P32321	P32321	2	+	2.00803	0.450872	24.4962	24.5958	24.5994	24.1638	23.9355	24.2395
Mannosyl-oligosaccharide 1,2-alpha-mannosidase IA	MAN1A1	P33908	P33908	9	+	1.79401	-2.00538	26.5462	26.6756	25.6535	28.3425	28.9386	27.6103
Glypican-1;Secreted glypican-1	GPC1	P35052	P35052	9	+	1.72812	-2.58794	27.3366	27.6892	27.9699	31.1263	30.6539	28.9794
Catenin alpha-1	CTNNA1	P35221;P26232;Q9UI47	P35221	13	+	1.6558	0.866283	29.2059	28.8671	28.8647	28.5187	27.8176	28.0026
Fibrillin-1	FBN1	P35555	P35555	15	+	3.553	-2.22336	28.0173	27.7314	28.165	29.9738	30.441	30.169
RNA-binding protein FUS	FUS	P35637;Q92804	P35637	5	+	2.40771	1.24776	28.5069	27.9963	28.1374	26.8728	26.7793	27.2452
Lon protease homolog, mitochondrial	LONP1	P36776	P36776	6	+	1.48414	0.997238	27.2889	27.6315	28.3389	26.8093	26.6859	26.7723
Phosphoglucomutase-1	PGM1	P36871	P36871	13	+	1.90838	0.36458	29.3014	29.4296	29.1683	28.9858	28.9575	28.8623
Dihydrolipoyllysine-residue succinyltransferase component of 2-oxoglutarate dehydrogenase complex, mitochondrial	DLST	P36957	P36957	4	+	1.39418	-1.08152	25.6407	25.9262	25.1073	26.6854	n. def.	26.5938
Hippocalcin-like protein 1;Neuron-specific calcium-binding protein hippocalcin	HPCAL1;HPCA	P37235;P84074;P61601	P37235;P84074	3	+	2.22753	1.93111	27.0923	27.7766	26.5458	25.1019	25.3199	25.1996
Electron transfer flavoprotein subunit beta	ETFB	P38117	P38117	2	+	1.12962	1.15128	25.8548	n. def.	26.5064	25.3198	25.2834	24.4848
T-complex protein 1 subunit zeta	CCT6A	P40227;Q92526	P40227	14	+	1.88154	1.08243	29.0855	29.0094	29.5293	28.1521	28.4515	27.7732
Eukaryotic translation initiation factor 2 subunit 3;Putative eukaryotic translation initiation factor 2 subunit 3-like protein	EIF2S3;EIF2S3L	P41091;Q2VIR3	P41091;Q2VIR3	11	+	1.64245	0.754543	29.3573	29.9027	29.3045	28.8269	28.5973	28.8766
Isoleucine--tRNA ligase, cytoplasmic	IARS	P41252	P41252	7	+	2.12156	0.79928	27.238	27.7218	27.2889	26.5254	26.6538	26.6717
Superkiller viralicidic activity 2-like 2	SKIV2L2	P42285	P42285	8	+	1.95608	1.04591	27.4669	27.5447	27.654	26.1038	26.891	26.5331
Epidermal growth factor receptor substrate 15	EPS15	P42566	P42566	3	+	1.35437	0.624801	28.0836	28.3714	n. def.	27.6306	27.385	27.7925
Leucine-rich PPR motif-containing protein, mitochondrial	LRPPRC	P42704	P42704	6	+	1.27531	1.3882	25.9166	26.9494	25.3214	24.3593	24.6608	25.0026
Lysosomal Pro-X carboxypeptidase	PRCP	P42785	P42785	7	+	2.2266	-1.62494	27.5555	28.5869	27.8898	29.6342	29.6693	29.6035
Biotinidase	BTD	P43251	P43251	6	+	2.11535	-3.51749	24.6427	26.2362	26.7838	29.6797	28.8088	29.7268
Ran-specific GTPase-activating protein	RANBP1	P43487	P43487	2	+	1.29698	0.656724	26.826	26.4285	n. def.	25.8751	25.8425	26.194
Nicotinamide phosphoribosyltransferase	NAMPT	P43490	P43490	18	+	2.55895	0.562418	30.8753	30.8623	30.8183	30.1267	30.3375	30.4046
Peptidyl-prolyl cis-trans isomerase C	PPIC	P45877	P45877	2	+	1.13415	-1.54512	25.2426	26.5045	n. def.	27.5134	27.798	26.9445
Ran GTPase-activating protein 1	RANGAP1	P46060	P46060	8	+	1.46475	1.405	26.8098	26.9083	27.2379	25.993	26.0192	24.7287
Crk-like protein	CRKL	P46109	P46109	3	+	1.56137	1.278	24.7952	26.0656	25.5695	24.1812	24.0831	24.332
Ras GTPase-activating-like protein IQGAP1	IQGAP1	P46940;Q86VI3;Q13576	P46940	38	+	2.37456	0.861176	31.5572	31.4356	31.4353	30.5633	30.4003	30.881
T-complex protein 1 subunit epsilon	CCT5	P48643	P48643	13	+	1.60873	0.75112	29.6241	29.793	29.7456	29.2559	29.0878	28.5655
Heat shock 70 kDa protein 13	HSPA13	P48723	P48723	6	+	1.40941	-1.04827	26.8624	27.198	27.451	28.3894	28.6346	27.6323
Phosphatidylinositol transfer protein beta isoform	PITPNB	P48739	P48739	8	+	2.43799	0.986554	28.5201	28.5223	28.5765	27.8729	27.4187	27.3676
Paxillin	PXN	P49023	P49023	2	+	2.71457	1.31336	25.2486	24.9861	24.9292	23.7447	n. def.	23.7379
T-complex protein 1 subunit gamma	CCT3	P49368	P49368	15	+	2.42569	1.30221	30.6575	30.929	30.8192	29.7998	29.1205	29.5787
Alanine--tRNA ligase, cytoplasmic	AARS	P49588	P49588	12	+	2.40398	0.30931	27.5966	27.6976	27.7694	27.399	27.3822	27.3546
Very long-chain specific acyl-CoA dehydrogenase, mitochondrial	ACADVL	P49748	P49748	3	+	1.46265	0.544708	26.2578	26.0582	26.4823	25.8796	25.8029	25.4816
Vascular endothelial growth factor C	VEGFC	P49767	P49767	11	+	2.63201	-1.54334	30.3545	29.8953	30.2287	32.0569	31.5045	31.5471
Selenide, water dikinase 1	SEPHS1	P49903	P49903	3	+	1.48131	1.10663	24.8602	24.7714	25.847	24.1104	23.9984	24.0499
GMP synthase [glutamine-hydrolyzing]	GMPS	P49915	P49915	10	+	2.14015	1.52817	28.4437	28.7695	28.0121	27.2737	26.5632	26.8039
Rab GDP dissociation inhibitor beta	GDI2	P50395	P50395	17	+	1.33049	0.660547	30.0744	30.1813	30.1517	29.2994	29.1948	29.9316
Serpin H1	SERPINH1	P50454	P50454	10	+	1.9819	0.915313	29.3621	29.3323	29.2053	28.5691	28.5906	27.994
Hsc70-interacting protein;Putative protein FAM10A4;Putative protein FAM10A5	ST13;ST13P4;ST13P5	P50502;Q8IZP2;Q8NFI4	P50502;Q8IZP2;Q8NFI4	6	+	1.89374	1.16247	29.0766	29.8	29.3437	28.54	28.2418	27.951
T-complex protein 1 subunit theta	CCT8	P50990	P50990	27	+	4.01348	0.534976	31.7443	31.6678	31.6613	31.1829	31.1716	31.114
T-complex protein 1 subunit delta	CCT4	P50991	P50991	14	+	3.68648	1.22149	31.8037	31.8817	32.0024	30.5656	30.8173	30.6405
Host cell factor 1;HCF N-terminal chain 1;HCF N-terminal chain 2;HCF N-terminal chain 3;HCF N-terminal chain 4;HCF N-terminal chain 5;HCF N-terminal chain 6;HCF C-terminal chain 1;HCF C-terminal chain 2;HCF C-terminal chain 3;HCF C-terminal chain 4;HCF C-terminal chain 5;HCF C-terminal chain 6	HCFC1	P51610	P51610	7	+	1.50843	0.760836	27.4598	27.7154	27.3258	27.1403	26.5982	26.48
Heterogeneous nuclear ribonucleoprotein M	HNRNPM	P52272	P52272	7	+	2.2632	0.703547	28.9789	29.1846	29.008	28.5622	28.1808	28.3178
Rap1 GTPase-GDP dissociation stimulator 1	RAP1GDS1	P52306	P52306	6	+	1.28266	0.686883	24.7645	25.4116	24.6041	24.3262	24.2253	24.1679
F-actin-capping protein subunit alpha-1	CAPZA1	P52907	P52907	11	+	1.74837	0.512156	29.1447	29.3309	29.0142	28.6625	28.4815	28.8093
High mobility group protein HMGI-C	HMGA2	P52926	P52926	3	+	1.56408	0.448956	29.2448	29.1653	28.9555	28.4993	28.8456	28.6738
ATP-citrate synthase	ACLY	P53396	P53396	18	+	3.60413	0.486346	30.5701	30.5551	30.67	30.1202	30.1348	30.0812
Coatomer subunit beta	COPB1	P53618	P53618	9	+	2.40547	0.971228	26.8182	27.1234	26.8322	26.2024	25.7746	25.8831
Protein transport protein Sec24C	SEC24C	P53992	P53992	4	+	1.27522	0.775916	25.1778	25.0067	25.7295	24.4911	24.8648	24.2304
Arginine--tRNA ligase, cytoplasmic	RARS	P54136	P54136	22	+	1.90124	0.718992	29.5388	29.6205	29.2402	28.5196	28.9283	28.7947
Tyrosine--tRNA ligase, cytoplasmic;Tyrosine--tRNA ligase, cytoplasmic, N-terminally processed	YARS	P54577	P54577	14	+	2.33407	1.65114	28.8	29.2727	28.6844	27.5075	26.8163	27.4799
Alpha-soluble NSF attachment protein	NAPA	P54920;Q9H115	P54920	12	+	2.25118	1.56894	28.1538	28.1012	27.7349	26.8935	26.0041	26.3854
Exportin-2	CSE1L	P55060	P55060	21	+	1.47651	1.1855	30.0989	29.7877	29.7873	29.1546	28.9634	27.9994
Nucleosome assembly protein 1-like 1	NAP1L1	P55209	P55209	7	+	1.64011	0.982576	27.1172	26.6818	26.5054	25.5502	26.1924	25.614
Cadherin-4	CDH4	P55283	P55283	3	+	1.71909	-2.34897	25.0197	25.8828	25.9805	28.8142	28.1411	26.9745
Cadherin-11	CDH11	P55287	P55287	4	+	1.49287	-1.45564	26.726	27.2798	n. def.	28.9399	28.3387	28.0971
Protein SEC13 homolog	SEC13	P55735	P55735	5	+	2.48968	0.613965	27.9791	28.1154	28.1108	27.2823	27.556	27.5252
Eukaryotic translation initiation factor 3 subunit B	EIF3B	P55884	P55884	7	+	2.18725	0.721972	29.0169	28.7337	29.2104	28.2489	28.2816	28.2645
A disintegrin and metalloproteinase with thrombospondin motifs 12	ADAMTS12	P58397	P58397	8	+	1.16329	-4.75029	23.165	24.1614	23.674	30.4643	30.1629	24.6241
Eukaryotic translation initiation factor 3 subunit E	EIF3E	P60228	P60228	6	+	2.38297	0.664743	27.6517	27.5469	27.4251	27.0061	26.9242	26.6991
Eukaryotic initiation factor 4A-I	EIF4A1	P60842	P60842	11	+	1.67826	0.520533	28.2798	28.5083	28.3258	27.7577	27.701	28.0936
Proteasome subunit alpha type-6	PSMA6	P60900	P60900	7	+	1.33341	0.634059	29.9905	30.1634	30.2993	29.3349	29.2924	29.9238
ADP-ribosylation factor 1;ADP-ribosylation factor 3	ARF1;ARF3	P84077;P61204	P84077;P61204	2	+	3.82119	1.00424	25.6412	25.5796	25.5358	24.5658	n. def.	24.5968
Beta-2-microglobulin;Beta-2-microglobulin form pI 5.3	B2M	P61769	P61769	7	+	3.07147	-2.05065	34.1348	33.5129	33.773	35.6343	36.115	35.8234
Transforming growth factor beta-2;Latency-associated peptide	TGFB2	P61812	P61812	11	+	2.43632	-1.89449	28.0249	28.9303	28.5243	30.6766	30.3896	30.0968
Epididymal secretory protein E1	NPC2	P61916	P61916	9	+	2.77795	-1.78909	31.3768	30.6774	30.9976	32.9873	32.5665	32.8653
Heterogeneous nuclear ribonucleoprotein K	HNRNPK	P61978	P61978	8	+	2.46424	0.965047	31.4497	31.0799	31.3235	30.5	30.342	30.116
Ubiquitin-conjugating enzyme E2 H	UBE2H	P62256	P62256	2	+	1.87751	1.61176	25.8636	26.6995	26.0939	24.0376	24.832	24.9522
Eukaryotic peptide chain release factor subunit 1	ETF1	P62495	P62495	12	+	1.3034	0.713319	29.4045	30.0048	29.4462	29.0625	28.5689	29.0841
60S ribosomal protein L30	RPL30	P62888	P62888	3	+	4.88761	1.98779	27.3868	27.5694	27.5988	25.4681	25.599	25.5246
Peptidyl-prolyl cis-trans isomerase A;Peptidyl-prolyl cis-trans isomerase A, N-terminally processed	PPIA	P62937;Q9Y536;F5H284;A2BFH1	P62937	12	+	1.40763	-0.719781	33.4808	33.2232	33.103	33.7047	33.8615	34.4001
Growth factor receptor-bound protein 2	GRB2	P62993	P62993	6	+	2.93911	0.671743	28.4653	28.5295	28.6251	27.7439	27.9703	27.8905
Ras-related C3 botulinum toxin substrate 1;Ras-related C3 botulinum toxin substrate 3;Ras-related C3 botulinum toxin substrate 2	RAC1;RAC3;RAC2	P63000;P60763;P15153	P63000;P60763;P15153	4	+	1.71398	0.794372	27.8492	27.3713	28.0795	27.0161	26.9421	26.9587
Tropomyosin alpha-4 chain	TPM4	P67936	P67936	12	+	2.00593	0.989475	30.0764	30.7693	30.5371	29.5225	29.3404	29.5514
Elongation factor 1-alpha 1;Putative elongation factor 1-alpha-like 3	EEF1A1;EEF1A1P5	P68104;Q5VTE0	P68104;Q5VTE0	15	+	2.15162	1.02698	29.7951	29.8045	29.846	28.8931	29.0724	28.3991
Nodal modulator 1;Nodal modulator 3;Nodal modulator 2	NOMO1;NOMO3;NOMO2	Q15155;P69849;Q5JPE7	Q15155;P69849;Q5JPE7	3	+	1.68003	-3.31349	24.7656	24.9081	24.5321	28.8033	29.0668	26.2762
T-complex protein 1 subunit beta	CCT2	P78371	P78371	17	+	1.73366	0.397573	30.4687	30.5886	30.6993	30.3434	30.1375	30.083
mRNA export factor	RAE1	P78406	P78406	4	+	2.79284	1.58217	25.5607	25.9802	25.2821	24.0127	23.9512	24.1127
Protein jagged-1	JAG1	P78504	P78504	8	+	2.11661	-2.05368	26.8904	26.4852	26.0151	28.7575	28.9233	27.871
Sushi repeat-containing protein SRPX	SRPX	P78539	P78539	8	+	1.15105	-3.64234	26.3025	24.5113	26.0864	30.6364	30.6687	26.5221
Small EDRK-rich factor 2	SERF2	P84101	P84101	1	+	1.80926	-2.28929	24.4239	24.8521	26.2275	27.4213	27.2086	27.7416
Ephrin-B1	EFNB1	P98172	P98172	3	+	1.59961	-1.52795	23.8331	23.55	24.0344	26.1194	24.7102	25.1717
Clathrin heavy chain 1	CLTC	Q00610;P53675	Q00610	31	+	1.18975	0.832519	30.6674	30.5406	30.5316	30.191	29.9393	29.1117
Nucleolysin TIAR	TIAL1	Q01085	Q01085	3	+	1.43469	1.26003	24.6631	24.9893	25.8062	23.5115	23.8722	24.2948
AMP deaminase 2	AMPD2	Q01433	Q01433	4	+	2.62977	1.26735	26.6798	27.0342	27.2202	25.8713	25.5454	25.7155
Adenylyl cyclase-associated protein 1	CAP1	Q01518	Q01518	20	+	1.5129	0.615505	31.6621	31.3512	31.7053	31.0269	30.6674	31.1778
ATP-dependent 6-phosphofructokinase, platelet type	PFKP	Q01813	Q01813	6	+	1.67823	0.906536	27.4466	27.7238	27.0281	26.2542	26.7366	26.4881
RNA-binding protein EWS	EWSR1	Q01844	Q01844	3	+	1.26188	1.27652	28.3531	28.2169	n. def.	27.3125	26.7045	n. def.
Pro-neuregulin-1, membrane-bound isoform;Neuregulin-1	NRG1	Q02297	Q02297	5	+	2.27375	-1.08519	27.5738	27.8439	27.75	29.1605	28.6993	28.5635
Peptidyl-prolyl cis-trans isomerase FKBP4;Peptidyl-prolyl cis-trans isomerase FKBP4, N-terminally processed	FKBP4	Q02790	Q02790	22	+	1.88676	0.422183	31.5141	31.6783	31.7003	31.214	31.3439	31.0683
Procollagen-lysine,2-oxoglutarate 5-dioxygenase 1	PLOD1	Q02809	Q02809	12	+	2.73331	-2.15093	27.998	28.4664	28.1663	30.7265	30.4982	29.8587
Nucleobindin-1	NUCB1	Q02818	Q02818	15	+	2.41659	-2.2805	30.9353	30.7239	31.1713	33.659	33.4946	32.5183
Lamin-B2	LMNB2	Q03252	Q03252	5	+	1.61892	0.698988	29.3044	29.1426	29.3309	28.877	28.5795	28.2245
1,4-alpha-glucan-branching enzyme	GBE1	Q04446	Q04446	8	+	2.16132	0.69427	28.6406	28.506	28.4447	27.7063	27.7208	28.0814
Eukaryotic translation initiation factor 4 gamma 1	EIF4G1	Q04637;O43432	Q04637	12	+	1.88015	0.470311	28.986	29.1328	29.1952	28.6974	28.4536	28.752
Lactoylglutathione lyase	GLO1	Q04760	Q04760	3	+	2.07331	0.616234	25.5911	25.7795	25.6826	25.0028	24.9093	25.2924
Elongation factor 1-alpha 2	EEF1A2	Q05639	Q05639	9	+	2.00364	0.569138	23.8524	23.9785	23.9476	23.4696	23.2445	n. def.
Proteasome activator complex subunit 1	PSME1	Q06323	Q06323	8	+	1.38928	0.558111	29.668	29.9338	29.7881	29.5474	28.9573	29.2109
Amyloid-like protein 2	APLP2	Q06481	Q06481	4	+	1.19363	-1.55875	25.7208	25.9404	25.796	27.865	28.1038	26.1647
KH domain-containing, RNA-binding, signal transduction-associated protein 1	KHDRBS1	Q07666;O75525;Q5VWX1	Q07666	4	+	2.20653	0.896984	28.0513	28.1424	27.7669	27.3197	26.8803	27.0698
Kinesin light chain 1	KLC1	Q07866;Q9H0B6;Q9NSK0	Q07866	6	+	2.96544	0.837269	26.6843	26.4428	26.5756	25.6055	25.8498	25.7356
Rho GTPase-activating protein 1	ARHGAP1	Q07960	Q07960	8	+	1.35462	0.702901	27.7541	27.1022	27.4036	26.7411	26.4413	26.9688
ATP-dependent RNA helicase A	DHX9	Q08211	Q08211	11	+	1.57202	0.680169	29.1119	28.4554	28.6871	28.1283	28.1162	27.9693
Galectin-3-binding protein	LGALS3BP	Q08380	Q08380	9	+	3.55541	-2.18993	32.5701	32.1089	32.2498	34.5931	34.6472	34.2582
Testican-1	SPOCK1	Q08629	Q08629	10	+	2.17689	-5.90399	23.4514	24.3032	24.3593	31.0809	31.01	27.735
Peptidyl-prolyl cis-trans isomerase D	PPID	Q08752	Q08752	7	+	1.86168	1.13118	27.189	27.8874	27.1979	26.4704	26.0204	26.3898
FACT complex subunit SSRP1	SSRP1	Q08945	Q08945	15	+	1.83771	0.799473	28.4524	28.9092	28.622	27.6972	28.1414	27.7466
Alpha-1,6-mannosylglycoprotein 6-beta-N-acetylglucosaminyltransferase A	MGAT5	Q09328	Q09328	6	+	1.69919	-1.77629	27.8238	28.3475	28.3305	30.7469	29.8604	29.2234
Neuroblast differentiation-associated protein AHNAK	AHNAK	Q09666	Q09666	12	+	2.00929	0.508821	28.8668	28.973	28.7562	28.5075	28.3667	28.1953
Polypeptide N-acetylgalactosaminyltransferase 2;Polypeptide N-acetylgalactosaminyltransferase 2 soluble form	GALNT2	Q10471	Q10471	5	+	2.10536	-2.23444	27.2733	27.1786	26.2921	29.7358	29.1087	28.6028
Polypeptide N-acetylgalactosaminyltransferase 1;Polypeptide N-acetylgalactosaminyltransferase 1 soluble form	GALNT1	Q10472	Q10472	5	+	1.99387	-2.23142	25.0942	25.7807	25.2251	27.8745	28.1812	26.7385
EGF-containing fibulin-like extracellular matrix protein 1	EFEMP1	Q12805	Q12805	5	+	2.44142	-1.68075	28.9396	28.1651	28.2136	30.2821	30.1759	29.9025
Follistatin-related protein 1	FSTL1	Q12841	Q12841	12	+	3.75471	-2.346	31.0307	30.8092	31.0171	33.3719	33.529	32.994
Interleukin enhancer-binding factor 2	ILF2	Q12905	Q12905	7	+	2.0208	0.723289	26.9217	27.3625	27.222	26.563	26.282	26.4914
Interleukin enhancer-binding factor 3	ILF3	Q12906	Q12906	19	+	1.75655	0.448734	29.4916	29.3541	29.5795	28.8486	29.0596	29.1707
Vesicular integral-membrane protein VIP36	LMAN2	Q12907	Q12907	3	+	3.6207	-1.18377	24.3169	24.3101	24.2864	25.6773	25.387	25.4003
Disks large homolog 1;Disks large homolog 3;Disks large homolog 2	DLG1;DLG3;DLG2	Q12959;Q92796;Q15700	Q12959;Q92796;Q15700	2	+	1.15032	0.99084	24.8219	26.0711	25.1841	24.0504	24.4682	24.5859
COP9 signalosome complex subunit 1	GPS1	Q13098	Q13098	5	+	1.87104	0.79716	29.5199	28.9955	29.0515	28.2128	28.4862	28.4764
Serine/threonine-protein kinase PAK 2;PAK-2p27;PAK-2p34;Serine/threonine-protein kinase PAK 3	PAK2;PAK3	Q13177;O75914	Q13177;O75914	3	+	1.71451	0.862494	26.5901	26.6364	26.6733	25.9211	25.3257	26.0655
DnaJ homolog subfamily C member 3	DNAJC3	Q13217	Q13217	6	+	2.00154	-1.51409	26.7423	26.7135	26.2955	28.5958	28.1232	27.5745
Transcription intermediary factor 1-beta	TRIM28	Q13263	Q13263	10	+	2.62128	0.640671	29.8721	29.5918	29.6622	29.1261	29.0893	28.9887
N-myc-interactor	NMI	Q13287	Q13287	3	+	1.91483	1.10934	24.9739	25.8077	25.4474	24.4419	24.3024	24.1568
Eukaryotic translation initiation factor 3 subunit I	EIF3I	Q13347	Q13347	5	+	2.97427	0.768984	27.6208	27.5103	27.6349	26.7229	26.9821	26.754
Zinc transporter ZIP6	SLC39A6	Q13433	Q13433	1	+	1.82259	-0.846388	26.0432	26.4211	26.1743	26.7099	27.2556	27.2123
Disintegrin and metalloproteinase domain-containing protein 9	ADAM9	Q13443	Q13443	3	+	3.99308	-3.22479	25.8136	26.01	26.4324	29.4896	29.2981	29.1427
Limbic system-associated membrane protein	LSAMP	Q13449	Q13449	2	+	2.1	-2.48837	23.7305	23.9013	24.8304	26.9166	25.9042	27.1065
Eukaryotic translation initiation factor 4E-binding protein 1	EIF4EBP1	Q13541	Q13541	2	+	2.20774	0.982902	27.218	27.1906	27.5577	26.6197	26.1409	26.2569
Sorting nexin-1	SNX1	Q13596	Q13596	3	+	1.60076	0.498214	24.8152	24.3622	24.4959	24.0426	23.9864	24.1497
Cullin-3	CUL3	Q13618	Q13618	2	+	1.58183	0.917775	26.0841	25.9485	26.0297	25.4985	25.2069	24.6035
Cullin-4B	CUL4B	Q13620;Q13619	Q13620	12	+	3.34321	1.34783	28.862	28.881	29.1685	27.632	27.4793	27.7567
Four and a half LIM domains protein 1	FHL1	Q13642	Q13642	10	+	1.53973	0.764854	29.915	29.3478	29.6483	28.9997	28.5541	29.0627
Cytoskeleton-associated protein 5	CKAP5	Q14008	Q14008	13	+	2.82893	1.43732	27.8085	28.2079	28.3963	26.602	26.6755	26.8232
Heterogeneous nuclear ribonucleoprotein D0	HNRNPD	Q14103	Q14103	12	+	3.79663	1.34808	31.696	31.6656	31.7681	30.295	30.2452	30.5453
Dystroglycan;Alpha-dystroglycan;Beta-dystroglycan	DAG1	Q14118	Q14118	5	+	1.82712	-1.06063	27.3017	27.6335	28.1788	28.7802	28.8269	28.6889
Dihydropyrimidinase-related protein 3	DPYSL3	Q14195;Q14117	Q14195	4	+	2.07046	1.42306	26.5475	27.0543	27.3418	25.5831	25.2311	25.8602
Translation initiation factor eIF-2B subunit alpha	EIF2B1	Q14232	Q14232	5	+	1.71611	0.918779	27.7356	28.1385	27.4799	27.037	26.5709	26.9899
Caprin-1	CAPRIN1	Q14444	Q14444	4	+	1.65736	0.557775	29.6153	29.3134	29.4143	29.0114	28.6398	29.0185
Protocadherin Fat 1;Protocadherin Fat 1, nuclear form	FAT1	Q14517	Q14517	16	+	2.66193	-1.89076	26.6709	27.0467	26.5535	28.7124	29.001	28.2299
DNA replication licensing factor MCM6	MCM6	Q14566	Q14566	8	+	2.37142	1.34934	28.263	27.5456	28.0489	26.7145	26.668	26.4269
Clathrin interactor 1	CLINT1	Q14677	Q14677	8	+	1.67028	0.703606	27.8283	28.4013	28.2677	27.5601	27.5278	27.2986
Structural maintenance of chromosomes protein 1A	SMC1A	Q14683	Q14683	3	+	2.55027	1.69907	24.9045	24.2346	24.9907	22.9535	22.8711	23.2081
Latent-transforming growth factor beta-binding protein 1	LTBP1	Q14766;Q9NS15	Q14766	22	+	2.06637	-1.45564	30.946	30.705	30.8683	32.7274	32.4252	31.7336
Nuclear mitotic apparatus protein 1	NUMA1	Q14980	Q14980	17	+	1.96493	0.449671	29.3177	29.1379	29.1215	28.8925	28.7038	28.6318
26S proteasome non-ATPase regulatory subunit 6	PSMD6	Q15008	Q15008	3	+	2.49685	1.38347	27.6006	27.336	27.2379	26.2475	26.1434	25.6333
BRISC complex subunit Abro1	FAM175B	Q15018	Q15018	2	+	1.16942	0.960902	24.8032	25.7128	n. def.	24.2703	24.3752	24.2458
Protein disulfide-isomerase A6	PDIA6	Q15084	Q15084	2	+	1.18493	0.883128	26.0151	27.2142	26.6206	25.6371	25.8249	25.7385
Procollagen C-endopeptidase enhancer 1	PCOLCE	Q15113	Q15113	9	+	3.02478	-2.06779	28.2961	28.5031	27.9224	30.1921	30.6332	30.0996
Receptor-type tyrosine-protein phosphatase kappa	PTPRK	Q15262	Q15262	5	+	2.55447	-2.17441	27.413	27.1411	27.3907	30.0948	29.3644	29.0088
Nicotinate-nucleotide pyrophosphorylase [carboxylating]	QPRT	Q15274	Q15274	1	+	1.88828	-0.691709	24.623	24.6117	24.7885	25.0779	25.4289	25.5914
Calponin-3	CNN3	Q15417	Q15417	14	+	1.9108	0.931255	27.8234	27.4815	27.7944	27.1295	26.6563	26.5198
Splicing factor 1	SF1	Q15637	Q15637	8	+	2.65211	1.27259	29.9762	30.531	30.3032	28.9681	29.1593	28.8653
Septin-7	2007-09-01	Q16181;Q6ZU15	Q16181	12	+	2.6719	0.818982	30.1011	29.7842	29.7435	29.0045	29.0845	29.0829
UDP-N-acetylhexosamine pyrophosphorylase;UDP-N-acetylgalactosamine pyrophosphorylase;UDP-N-acetylglucosamine pyrophosphorylase	UAP1	Q16222	Q16222	7	+	2.47268	0.718732	28.3026	28.0108	28.0907	27.5002	27.4825	27.2653
Insulin-like growth factor-binding protein 7	IGFBP7	Q16270	Q16270	7	+	3.03243	-1.96165	30.2014	30.6409	30.7336	32.7824	32.3982	32.2803
Exostosin-1	EXT1	Q16394	Q16394	5	+	2.29304	-3.90809	25.4994	25.2912	27.3063	29.9997	30.4073	29.4143
Extracellular matrix protein 1	ECM1	Q16610	Q16610	3	+	3.79785	-3.32188	25.2513	25.277	24.9538	28.8054	28.5724	28.0699
Cleavage and polyadenylation specificity factor subunit 6	CPSF6	Q16630	Q16630	3	+	1.60973	0.611567	26.0649	26.3971	26.2067	25.353	25.8545	25.6265
Alpha-mannosidase 2	MAN2A1	Q16706;P49641	Q16706	7	+	1.52955	-1.56201	26.6475	26.2677	26.9449	28.3632	28.8172	27.3658
Prolyl 3-hydroxylase 1	LEPRE1	Q32P28	Q32P28	4	+	1.79801	-1.85655	25.189	25.306	n. def.	27.3082	27.4707	26.5333
Beta-lactamase-like protein 2	LACTB2	Q53H82	Q53H82	6	+	1.91885	0.748655	27.3442	27.5281	27.5243	26.3957	26.8757	26.8792
NKG2D ligand 2;Retinoic acid early transcript 1L protein;Retinoic acid early transcript 1G protein	ULBP2;RAET1L;RAET1G	Q9BZM5;Q5VY80;Q6H3X3	Q9BZM5;Q5VY80;Q6H3X3	3	+	1.40505	-1.79613	27.8217	26.7216	n. def.	28.9277	29.5321	28.7435
Rho GTPase-activating protein 17;Rho GTPase-activating protein 44	ARHGAP17;ARHGAP44	Q68EM7;Q17R89	Q68EM7;Q17R89	2	+	1.33325	1.30924	27.1428	25.9961	26.8077	25.6504	24.7224	25.6461
Putative deoxyribonuclease TATDN1	TATDN1	Q6P1N9	Q6P1N9	3	+	1.5414	0.702651	25.8155	26.2297	25.8283	25.0628	25.1294	25.5734
Collagen and calcium-binding EGF domain-containing protein 1	CCBE1	Q6UXH8	Q6UXH8	3	+	1.35092	-3.37923	25.3465	24.5089	24.4005	29.055	29.4566	25.8821
CD109 antigen	CD109	Q6YHK3	Q6YHK3	12	+	3.96373	-2.19835	28.1461	28.0767	27.9516	30.1532	30.52	30.0964
Staphylococcal nuclease domain-containing protein 1	SND1	Q7KZF4	Q7KZF4	11	+	1.27763	0.945964	28.4059	29.3846	28.578	27.7108	27.635	28.1848
Eukaryotic translation initiation factor 3 subunit M	EIF3M	Q7L2H7	Q7L2H7	8	+	1.51968	0.626582	29.1689	28.7335	28.9485	28.2932	28.5854	28.0925
N-acetylgalactosaminyltransferase 7	GALNT7	Q86SF2	Q86SF2	6	+	2.77003	-2.22704	27.589	27.804	27.1778	29.6784	30.1867	29.3868
Out at first protein homolog	OAF	Q86UD1	Q86UD1	3	+	1.43908	-1.69166	28.959	28.8881	28.0818	31.1228	29.5015	30.3795
Cullin-associated NEDD8-dissociated protein 1	CAND1	Q86VP6;O75155	Q86VP6	21	+	2.56291	0.91947	30.5765	30.9098	30.6663	29.9369	29.8473	29.61
ATP-dependent RNA helicase DDX42	DDX42	Q86XP3	Q86XP3	5	+	1.21239	1.13538	26.2794	25.5105	26.9361	24.8205	25.1476	25.3518
Prolyl 3-hydroxylase OGFOD1	OGFOD1	Q8N543	Q8N543	6	+	1.373	-0.945129	25.5738	26.2967	26.2961	26.579	27.262	27.1609
Golgi membrane protein 1	GOLM1	Q8NBJ4	Q8NBJ4	7	+	3.28465	-2.25027	27.8359	27.7171	27.8441	30.2082	30.3189	29.6208
Plasminogen activator inhibitor 1 RNA-binding protein	SERBP1	Q8NC51	Q8NC51	9	+	1.63868	0.654498	31.837	31.8696	32.2364	31.0866	31.3602	31.5326
Nuclear protein localization protein 4 homolog	NPLOC4	Q8TAT6	Q8TAT6	6	+	1.41575	0.785271	27.2391	27.154	26.4898	26.3446	25.989	26.1935
Polyribonucleotide nucleotidyltransferase 1, mitochondrial	PNPT1	Q8TCS8	Q8TCS8	5	+	1.26093	1.06471	25.3534	26.1833	26.1299	n. def.	24.7834	24.8649
Soluble calcium-activated nucleotidase 1	CANT1	Q8WVQ1	Q8WVQ1	5	+	3.04511	-2.1687	24.7385	25.0107	24.5887	26.9473	27.3151	26.5816
A disintegrin and metalloproteinase with thrombospondin motifs 14;A disintegrin and metalloproteinase with thrombospondin motifs 3	ADAMTS14;ADAMTS3	Q8WXS8;O15072	Q8WXS8;O15072	2	+	3.35243	-2.8087	25.3042	25.142	25.6838	27.7744	28.4656	28.3162
ATP-dependent RNA helicase DDX1	DDX1	Q92499	Q92499	8	+	2.26275	1.135	28.0375	28.1548	27.9324	27.2231	26.9533	26.5434
Protein FAM3C	FAM3C	Q92520	Q92520	9	+	3.56874	-2.12621	30.0638	30.3291	30.2719	32.5788	32.4155	32.0492
Acidic leucine-rich nuclear phosphoprotein 32 family member B	ANP32B	Q92688	Q92688	3	+	1.22176	-0.825087	25.4584	24.4666	24.6464	25.5143	25.8061	25.7263
Gamma-glutamyl hydrolase	GGH	Q92820	Q92820	9	+	4.03715	-1.34439	29.3059	29.4875	29.2429	30.7146	30.7474	30.6074
Semaphorin-4D	SEMA4D	Q92854	Q92854	1	+	1.36673	-0.656118	25.3496	25.9587	25.905	26.196	26.4048	26.5807
Golgi apparatus protein 1	GLG1	Q92896	Q92896	9	+	1.91677	-0.872105	28.1507	28.0677	28.3526	28.8371	28.9286	29.4216
SWI/SNF complex subunit SMARCC1	SMARCC1	Q92922	Q92922	4	+	2.22524	-0.569934	25.8056	25.7873	25.6872	26.3359	26.5007	26.1533
Transportin-1	TNPO1	Q92973	Q92973	7	+	1.29177	0.865122	26.7793	26.5896	26.2547	26.082	25.7917	25.1545
Exostosin-2	EXT2	Q93063	Q93063	6	+	1.23818	-2.40972	26.421	27.0306	25.8207	29.6946	29.662	27.1447
Fermitin family homolog 2	FERMT2	Q96AC1	Q96AC1	7	+	1.65701	0.713352	27.3663	27.0944	27.5085	26.9157	26.487	26.4263
Peptidyl-prolyl cis-trans isomerase FKBP10	FKBP10	Q96AY3	Q96AY3	2	+	1.67854	-0.570628	23.2043	23.4733	23.4438	23.9205	23.7341	24.1787
AP-2 complex subunit mu	AP2M1	Q96CW1	Q96CW1	9	+	2.63098	1.23013	28.8278	28.7208	28.2678	27.4524	27.3923	27.2814
PDZ and LIM domain protein 5	PDLIM5	Q96HC4	Q96HC4	6	+	1.46617	0.593391	26.7996	26.3467	26.492	26.2073	25.7646	25.8862
Importin-9	IPO9	Q96P70	Q96P70	5	+	2.00076	0.996536	26.9166	26.8881	27.0865	n. def.	26.1693	25.7651
Discoidin, CUB and LCCL domain-containing protein 2	DCBLD2	Q96PD2	Q96PD2	4	+	1.14159	-1.24622	24.1173	23.9683	24.1631	24.8669	24.7727	26.3477
Niban-like protein 1	FAM129B	Q96TA1	Q96TA1	6	+	2.03153	0.60739	29.0681	28.9363	29.1182	28.3952	28.2522	28.6529
Calponin-2	CNN2	Q99439	Q99439	9	+	2.70713	1.40521	27.9768	28.3608	28.4223	26.8671	26.6031	27.074
Synaptic vesicle membrane protein VAT-1 homolog	VAT1	Q99536	Q99536	3	+	2.14209	1.16575	27.0504	27.5972	27.1601	26.1541	25.8061	26.3502
Legumain	LGMN	Q99538	Q99538	3	+	1.33882	-1.00324	n. def.	27.1917	26.5826	27.659	27.8224	28.1898
T-complex protein 1 subunit eta	CCT7	Q99832	Q99832	15	+	2.78376	0.990794	30.3328	30.6263	30.4539	29.2811	29.5694	29.5902
Protein arginine N-methyltransferase 1	PRMT1	Q99873;Q9NR22	Q99873	12	+	1.9154	0.756654	28.8617	29.1257	29.1267	28.0992	28.5787	28.1663
Calsyntenin-3	CLSTN3	Q9BQT9	Q9BQT9	3	+	1.45787	-2.02661	26.1525	26.0093	24.898	26.9267	28.6669	27.546
45 kDa calcium-binding protein	SDF4	Q9BRK5	Q9BRK5	8	+	1.34541	-1.30723	27.4347	28.5062	27.9835	29.5719	29.6559	28.6183
Plasma alpha-L-fucosidase	FUCA2	Q9BTY2	Q9BTY2	7	+	3.68386	-2.92544	27.1006	27.2349	26.516	29.8312	29.8191	29.9775
ADP-ribose pyrophosphatase, mitochondrial	NUDT9	Q9BW91	Q9BW91	4	+	1.53572	0.77541	25.185	25.7131	25.9699	24.9015	24.8391	24.8011
Acetyl-CoA acetyltransferase, cytosolic	ACAT2	Q9BWD1	Q9BWD1	6	+	2.05134	0.621711	30.6386	31.0156	30.8101	30.0877	30.1778	30.3336
EMILIN-2	EMILIN2	Q9BXX0	Q9BXX0	5	+	1.03563	-2.43849	24.8939	25.6205	25.3793	28.9991	28.6333	25.5767
Ribosome biogenesis protein WDR12	WDR12	Q9GZL7	Q9GZL7	8	+	2.5545	0.778296	27.4406	27.6119	27.7963	26.73	26.9344	26.8495
Twisted gastrulation protein homolog 1	TWSG1	Q9GZX9	Q9GZX9	4	+	3.30699	-2.30136	28.8413	28.9489	28.8277	31.4706	31.3053	30.7462
Nuclear ubiquitous casein and cyclin-dependent kinase substrate 1	NUCKS1	Q9H1E3	Q9H1E3	12	+	1.83153	-0.510288	31.2825	31.2574	31.0876	31.5207	31.7455	31.8922
Golgi resident protein GCP60	ACBD3	Q9H3P7	Q9H3P7	3	+	2.01857	2.16721	27.1813	26.0696	27.041	24.4882	25.1737	24.1284
EH domain-containing protein 1	EHD1	Q9H4M9	Q9H4M9	5	+	1.46347	0.955295	27.3347	26.546	26.5839	25.9941	26.0576	25.5471
GrpE protein homolog 1, mitochondrial	GRPEL1	Q9HAV7	Q9HAV7	5	+	1.38217	0.687763	26.7561	27.2904	27.2701	26.1135	26.5446	26.5952
Sialic acid synthase	NANS	Q9NR45	Q9NR45	4	+	1.47044	0.857237	26.9796	26.604	27.3987	26.3805	25.8855	26.1445
Heme-binding protein 1	HEBP1	Q9NRV9	Q9NRV9	3	+	1.88445	1.30377	25.0886	25.7718	24.9833	24.0569	23.6329	24.2426
Phenylalanine--tRNA ligase beta subunit	FARSB	Q9NSD9	Q9NSD9	8	+	2.68663	1.42523	28.4434	28.853	28.9399	27.5557	27.2937	27.1113
Isoleucine--tRNA ligase, mitochondrial	IARS2	Q9NSE4	Q9NSE4	10	+	1.37368	0.564762	27.2312	27.5777	26.9222	26.7357	26.6262	26.6749
Teneurin-2;Ten-2, soluble form;Ten-2 intracellular domain	TENM2	Q9NT68	Q9NT68	11	+	3.14214	-1.92074	26.1932	25.8933	25.8975	27.8607	28.2495	27.636
Obg-like ATPase 1	OLA1	Q9NTK5	Q9NTK5	9	+	2.82315	0.936764	29.8629	29.971	29.931	29.0998	28.7511	29.1037
Septin-11	2011-09-01	Q9NVA2;Q92599	Q9NVA2	12	+	1.61867	0.807774	27.6282	28.1118	27.3645	27.0169	26.7948	26.8695
Constitutive coactivator of PPAR-gamma-like protein 1	FAM120A	Q9NZB2	Q9NZB2	2	+	1.58202	-1.04937	25.5554	26.4913	26.1679	27.1414	26.8823	27.3389
Cysteine-rich motor neuron 1 protein;Processed cysteine-rich motor neuron 1 protein	CRIM1	Q9NZV1	Q9NZV1	6	+	2.61286	-1.6488	26.1203	26.3646	26.6313	28.3747	27.9743	27.7137
Vacuolar protein sorting-associated protein 29	VPS29	Q9UBQ0	Q9UBQ0	3	+	1.67515	0.810468	27.147	27.0065	26.539	26.1065	25.8685	26.286
Exostosin-like 2;Processed exostosin-like 2	EXTL2	Q9UBQ6	Q9UBQ6	3	+	3.61462	-3.57366	19.9546	19.5853	20.4033	23.8759	23.4564	23.332
Cathepsin Z	CTSZ	Q9UBR2	Q9UBR2	2	+	1.54484	-0.954344	24.5034	24.2045	25.1506	25.537	25.6834	25.5011
SUMO-activating enzyme subunit 2	UBA2	Q9UBT2	Q9UBT2	5	+	1.50854	0.659796	27.8908	28.3968	27.8623	27.5689	27.2096	27.3922
Switch-associated protein 70	SWAP70	Q9UH65	Q9UH65	6	+	2.19539	1.36983	28.0256	28.5805	28.4013	26.5807	27.0394	27.2777
LIM domain and actin-binding protein 1	LIMA1	Q9UHB6	Q9UHB6	6	+	2.10921	1.55122	29.0467	28.3163	28.7835	27.6233	26.9437	26.9258
Poly(U)-binding-splicing factor PUF60	PUF60	Q9UHX1	Q9UHX1	11	+	2.55578	0.91383	29.5871	29.9161	29.6264	28.9787	28.677	28.7324
Carboxypeptidase A4	CPA4	Q9UI42	Q9UI42	13	+	3.04055	-2.11992	32.7276	32.0585	32.2472	34.7188	34.4123	34.262
Drebrin-like protein	DBNL	Q9UJU6	Q9UJU6	5	+	1.9588	0.87734	26.6833	26.9425	26.4886	26.0809	25.5781	25.8233
mRNA turnover protein 4 homolog	MRTO4	Q9UKD2	Q9UKD2	4	+	1.20375	1.30311	26.4509	27.2989	26.7057	25.0684	26.4002	25.0775
Nuclear pore complex protein Nup50	NUP50	Q9UKX7	Q9UKX7	4	+	2.44933	1.81303	26	26.1269	26.7909	24.6326	24.6799	24.1662
Teneurin-1;Ten-1 intracellular domain;Teneurin C-terminal-associated peptide	TENM1	Q9UKZ4	Q9UKZ4	2	+	1.03051	-1.62851	21.3984	21.4214	21.6054	24.5785	22.2789	22.4533
Protein kinase C and casein kinase substrate in neurons protein 2	PACSIN2	Q9UNF0	Q9UNF0	3	+	2.08461	0.642836	26.259	26.2487	26.4178	25.5892	25.5066	25.9013
COP9 signalosome complex subunit 3	COPS3	Q9UNS2	Q9UNS2	5	+	1.74877	0.504169	27.4681	27.0277	27.1909	26.7552	26.729	26.6901
Structural maintenance of chromosomes protein 3	SMC3	Q9UQE7	Q9UQE7	5	+	1.4466	0.681161	27.0432	27.3493	27.3119	26.1869	26.615	26.859
UPF0568 protein C14orf166	C14orf166	Q9Y224	Q9Y224	4	+	1.97624	0.753684	25.8488	26.3278	25.8349	25.1755	25.2944	25.2805
Phospholipase A-2-activating protein	PLAA	Q9Y263	Q9Y263	9	+	3.62226	1.09927	27.7163	27.6935	27.6958	26.5773	26.4645	26.766
Cofilin-2	CFL2	Q9Y281	Q9Y281	11	+	1.93416	0.678336	29.2354	29.6547	29.2434	28.5944	28.825	28.6791
Developmentally-regulated GTP-binding protein 1	DRG1	Q9Y295	Q9Y295	5	+	2.29509	1.11711	25.1526	25.4663	25.7963	24.4978	24.2452	24.3208
Nck-associated protein 1	NCKAP1	Q9Y2A7	Q9Y2A7	2	+	3.02541	0.593748	25.943	25.7886	25.8339	25.1707	25.2697	25.3438
Netrin-G1	NTNG1	Q9Y2I2	Q9Y2I2	2	+	1.76291	-1.78876	n. def.	25.6582	24.7016	26.8122	27.1052	26.9885
Suppressor of G2 allele of SKP1 homolog	SUGT1	Q9Y2Z0	Q9Y2Z0	5	+	2.4078	1.4047	27.9607	27.8428	27.3806	26.5771	26.0456	26.3473
Ribosome maturation protein SBDS	SBDS	Q9Y3A5	Q9Y3A5	4	+	2.07013	1.18867	28.1342	28.7499	28.436	27.4909	27.3424	26.9207
Serine-threonine kinase receptor-associated protein	STRAP	Q9Y3F4	Q9Y3F4	9	+	2.39238	0.569806	29.0105	29.0133	29.0379	28.6114	28.4606	28.2803
Talin-1	TLN1	Q9Y490	Q9Y490	57	+	2.5979	0.62328	32.3826	32.3327	32.1958	31.816	31.5627	31.6626
Ubiquitin carboxyl-terminal hydrolase 15	USP15	Q9Y4E8;Q13107	Q9Y4E8	7	+	2.2864	1.11758	26.4428	25.9431	26.5104	25.2863	25.261	24.9963
Lysyl oxidase homolog 2	LOXL2	Q9Y4K0	Q9Y4K0	15	+	3.00316	-0.98349	30.7696	30.75	30.4191	31.6231	31.6198	31.6462
Hypoxia up-regulated protein 1	HYOU1	Q9Y4L1	Q9Y4L1	5	+	1.46032	-1.11331	26.0471	25.2847	25.3198	26.9643	26.864	26.1632
Protein phosphatase methylesterase 1	PPME1	Q9Y570	Q9Y570	7	+	2.73243	0.897666	27.5161	27.1897	27.4623	26.424	26.4205	26.6306
FACT complex subunit SPT16	SUPT16H	Q9Y5B9	Q9Y5B9	15	+	2.96392	0.765019	29.3834	29.5146	29.2354	28.6814	28.6195	28.5373
Mitochondrial import inner membrane translocase subunit Tim13	TIMM13	Q9Y5L4	Q9Y5L4	2	+	1.47444	0.904908	28.0415	28.9891	28.3407	27.6359	27.5654	27.4552
Sorting nexin-9	SNX9	Q9Y5X1	Q9Y5X1	2	+	1.84626	1.0729	24.7133	24.7867	25.4836	23.7598	23.9983	24.0069
IgGFc-binding protein	FCGBP	Q9Y6R7	Q9Y6R7	5	+	1.40573	-2.40032	n. def.	24.2395	24.2509	26.5911	27.5898	25.7556
Ubiquitin-like modifier-activating enzyme 6	UBA6	A0AVT1	A0AVT1	3		1.38922	0.386395	24.6206	n. def.	24.7684	24.3402	n. def.	24.276
AH receptor-interacting protein	AIP	O00170	O00170	4		1.19856	0.619496	24.993	25.4465	24.6313	24.5183	24.3679	24.3261
Small acidic protein	SMAP	O00193	O00193	5		0.318302	0.243107	25.5811	26.1234	26.5828	25.705	25.7657	26.0873
26S proteasome non-ATPase regulatory subunit 11	PSMD11	O00231	O00231	6		0.393098	-0.241079	27.935	27.8126	27.7366	28.1384	28.4675	27.6015
26S proteasome non-ATPase regulatory subunit 9	PSMD9	O00233	O00233	3		0.155352	0.180909	27.4568	26.8971	26.3881	26.9328	26.5334	n. def.
Copper transport protein ATOX1	ATOX1	O00244	O00244	3		0.0878426	0.0490417	26.8064	26.9608	26.3775	26.7446	26.478	26.7749
Transcription elongation factor SPT5	SUPT5H	O00267	O00267	2		0	n. def.	25.1966	27.0873	25.6652	n. def.	n. def.	n. def.
Chloride intracellular channel protein 1	CLIC1	O00299	O00299	10		1.33761	0.526109	30.4958	30.8234	30.4553	30.2189	29.7809	30.1964
Eukaryotic translation initiation factor 3 subunit F	EIF3F	O00303	O00303	3		0.532227	-0.865574	21.8811	20.0726	20.9764	n. def.	21.9776	21.707
Matrilin-2	MATN2	O00339	O00339	2		0	-0.501388	25.241	n. def.	n. def.	25.6666	25.6527	25.9077
Importin subunit alpha-4	KPNA3	O00505	O00505	5		0	n. def.	25.5873	25.6961	25.527	n. def.	n. def.	n. def.
Nucleolar protein 56	NOP56	O00567	O00567	4		0.140022	0.118334	26.7004	27.3168	27.4959	26.6568	27.2927	27.2086
Podocalyxin	PODXL	O00592	O00592	2		0.507141	-0.165003	26.6524	27.0134	26.8142	26.9701	27.0133	n. def.
Pyridoxal kinase	PDXK	O00764	O00764	3		0.468374	0.253406	24.5479	25.3192	25.0354	24.5866	24.7902	24.7654
Acyl carrier protein, mitochondrial	NDUFAB1	O14561	O14561	2		0.914384	-0.262033	27.6736	n. def.	27.6029	28.0844	27.7912	27.8251
Ubiquitin domain-containing protein UBFD1	UBFD1	O14562	O14562	2		0.147566	0.0765127	23.2196	n. def.	23.381	23.2194	22.9864	23.4655
Coatomer subunit epsilon	COPE	O14579	O14579	4		0.181563	0.0716019	25.7283	25.7324	25.4739	25.4904	25.4133	25.816
AP-3 complex subunit delta-1	AP3D1	O14617	O14617	3		0.241225	-0.245551	n. def.	24.6612	23.9662	n. def.	24.4364	24.6821
Programmed cell death protein 5	PDCD5	O14737	O14737	4		0.340048	0.458375	28.2155	28.7516	28.9751	28.6776	27.1698	28.7197
Protein arginine N-methyltransferase 5;Protein arginine N-methyltransferase 5, N-terminally processed	PRMT5	O14744	O14744	4		0.25207	0.224651	27.6898	26.7197	26.8552	27.0313	27.0588	26.5007
Proteasome subunit alpha type-7	PSMA7	O14818;Q8TAA3	O14818	8		0.371764	-0.206422	30.035	29.6592	30.3968	30.3793	30.0608	30.2702
Interferon-induced protein with tetratricopeptide repeats 3	IFIT3	O14879	O14879	5		0	1.33525	27.9514	27.7645	27.7233	n. def.	n. def.	26.4778
Histone acetyltransferase type B catalytic subunit	HAT1	O14929	O14929	4		0.218416	0.151575	25.7005	25.1265	25.5493	25.6342	25.3681	24.9194
Phosphoribosylformylglycinamidine synthase	PFAS	O15067	O15067	3		0.850156	0.759509	27.114	28.1231	27.7787	n. def.	26.9056	26.9192
Actin-related protein 2/3 complex subunit 1B	ARPC1B	O15143	O15143	7		0.146795	0.098931	28.331	28.2332	28.1461	27.7083	28.1488	28.5563
Actin-related protein 2/3 complex subunit 2	ARPC2	O15144	O15144	7		1.19466	0.575175	28.6939	29.2573	29.1609	28.6638	28.1815	28.5413
Neurosecretory protein VGF;Neuroendocrine regulatory peptide-1;Neuroendocrine regulatory peptide-2;Antimicrobial peptide VGF[554-577]	VGF	O15240	O15240	3		0	-2.2231	n. def.	n. def.	25.5349	27.8247	28.8202	26.6291
Phosphomannomutase 2	PMM2	O15305	O15305	5		1.17373	0.532853	27.7297	27.7864	27.4641	27.0361	26.8552	27.4904
Putative pre-mRNA-splicing factor ATP-dependent RNA helicase DHX15	DHX15	O43143	O43143	3		0.0405451	-0.0236893	23.9121	23.4251	23.7092	n. def.	23.7975	23.6141
Ribosomal RNA-processing protein 8	RRP8	O43159	O43159	2		0.148768	0.0766246	25.001	n. def.	24.6527	24.893	24.8113	24.5463
26S proteasome non-ATPase regulatory subunit 3	PSMD3	O43242	O43242	4		0.508128	0.325539	26.0224	n. def.	25.5002	25.566	25.5891	25.1521
Bifunctional 3-phosphoadenosine 5-phosphosulfate synthase 1;Sulfate adenylyltransferase;Adenylyl-sulfate kinase	PAPSS1	O43252	O43252	3		0.186516	-0.0571877	26.7478	26.8126	26.5956	n. def.	26.881	26.6707
U4/U6.U5 tri-snRNP-associated protein 1	SART1	O43290	O43290	3		0.281364	0.247391	25.3657	25.8782	25.5163	25.7676	24.7141	25.5363
Thioredoxin-like protein 1	TXNL1	O43396	O43396	5		0.25556	0.125882	28.8271	28.4292	28.729	28.639	28.2314	28.7373
Tumor protein D54	TPD52L2	O43399	O43399	6		0.505417	0.470645	28.4184	28.2574	27.6808	28.0894	27.8766	26.9787
Peptidyl-prolyl cis-trans isomerase H	PPIH	O43447	O43447	3		0.49535	0.425491	26.3306	26.8143	26.1136	25.592	25.781	26.6091
Band 4.1-like protein 2	EPB41L2	O43491	O43491	3		0.674628	0.212581	26.5395	26.3237	26.5413	26.0854	26.4958	26.1856
Density-regulated protein	DENR	O43583	O43583	6		0.0388131	-0.0187759	27.8266	27.4768	27.3941	27.5169	27.461	27.7759
Regulator of G-protein signaling 10	RGS10	O43665	O43665	2		0	0.973831	26.859	n. def.	n. def.	n. def.	n. def.	25.8852
BUB3-interacting and GLEBS motif-containing protein ZNF207	ZNF207	O43670	O43670	2		0	n. def.	n. def.	n. def.	n. def.	n. def.	n. def.	n. def.
Mitotic checkpoint protein BUB3	BUB3	O43684	O43684	3		0.968697	0.626584	26.623	25.9708	26.2413	25.9566	25.1857	25.813
Alpha-actinin-4	ACTN4	O43707;Q08043	O43707	36		0.0523386	0.0269686	32.8609	32.9074	33.065	32.701	32.8072	33.2442
Alpha-endosulfine	ENSA	O43768	O43768	5		0.473834	0.398698	26.2579	26.0021	26.8314	25.6445	26.5021	25.7487
Asparagine--tRNA ligase, cytoplasmic	NARS	O43776	O43776	5		0.245557	-0.171151	26.5703	26.6075	26.2902	27.1078	26.655	26.2187
Nardilysin	NRD1	O43847	O43847	5		0.0567253	-0.0334129	26.1596	25.7126	26.3247	25.9206	26.1978	26.1787
C-Jun-amino-terminal kinase-interacting protein 4	SPAG9	O60271	O60271	3		1.67259	0.192839	24.8779	24.7985	24.7831	24.5931	24.5747	24.7132
Protein-tyrosine sulfotransferase 1	TPST1	O60507	O60507	2		0	-0.973732	n. def.	n. def.	22.5081	24.8567	23.1312	22.4576
Beta-1,4-galactosyltransferase 4;N-acetyllactosamine synthase;Lactotriaosylceramide beta-1,4-galactosyltransferase	B4GALT4	O60513	O60513	3		0.447141	-1.40793	24.9812	25.2725	n. def.	27.7121	n. def.	25.3575
Perilipin-3	PLIN3	O60664	O60664	3		0.092869	0.0611305	26.6139	27.2198	26.6034	26.6645	26.6068	26.9824
Sorting nexin-2	SNX2	O60749	O60749	5		0.486835	0.30846	25.2849	25.7544	25.2101	25.5417	24.8875	24.8948
H/ACA ribonucleoprotein complex subunit 4	DKC1	O60832	O60832	4		0.0788731	0.0491988	26.1913	26.0176	25.8277	25.5971	26.2535	26.0385
Eukaryotic translation initiation factor 5B	EIF5B	O60841	O60841	25		1.30301	0.518661	30.4026	30.4262	30.4185	29.5576	29.9337	30.2001
Endothelial differentiation-related factor 1	EDF1	O60869	O60869	3		0.586016	0.278888	26.1575	26.774	26.7407	26.3892	26.3001	26.1463
WD repeat-containing protein 1	WDR1	O75083	O75083	19		1.06828	0.169275	31.2976	31.0738	31.1407	31.0376	30.9337	31.0329
Gamma-glutamylcyclotransferase	GGCT	O75223	O75223	10		0.0798348	0.0397917	29.5469	29.6445	29.795	29.4409	29.4841	29.9421
Zinc finger protein ZPR1	ZPR1	O75312	O75312	4		0.406445	0.133887	25.8734	26.0755	26.2901	25.8268	25.9379	26.0727
Tubulin-specific chaperone A	TBCA	O75347	O75347	3		0.381596	-0.11532	29.4141	29.6584	29.2865	29.4673	29.5478	29.6899
Core histone macro-H2A.1	H2AFY	O75367	O75367	2		0	n. def.	25.1287	24.3758	24.292	n. def.	n. def.	n. def.
Filamin-B	FLNB	O75369	O75369	69		1.50693	0.41939	32.0006	31.8703	31.8002	31.3606	31.3524	31.7
Citrate synthase, mitochondrial	CS	O75390	O75390	7		0.416995	-0.296125	26.5656	25.9815	25.94	26.3035	26.1702	26.9018
Vacuolar protein sorting-associated protein 26A	VPS26A	O75436	O75436	4		0.310271	0.187405	27.3537	27.0188	26.7711	26.6075	26.766	27.208
PC4 and SFRS1-interacting protein	PSIP1	O75475	O75475	5		0.813515	0.445337	27.2398	27.2897	27.1472	26.4742	n. def.	27.0863
Splicing factor 3B subunit 1	SF3B1	O75533	O75533	3		0.0993756	0.0452474	23.8436	23.4265	23.8273	23.7151	23.7695	23.4769
Cold shock domain-containing protein E1	CSDE1	O75534	O75534	4		0	n. def.	24.7815	26.0054	24.7927	n. def.	n. def.	n. def.
Acyl-protein thioesterase 1	LYPLA1	O75608	O75608	2		0	-0.0658003	25.1578	25.0805	25.3375	n. def.	n. def.	25.2578
TIP41-like protein	TIPRL	O75663	O75663	4		1.20376	0.371379	26.6396	26.7549	26.4998	26.0145	26.3439	26.4219
Renin receptor	ATP6AP2	O75787	O75787	3		0.144749	-0.256991	28.363	28.0184	27.6207	28.9883	28.7675	27.0173
Eukaryotic translation initiation factor 3 subunit J	EIF3J	O75822	O75822	7		0.567454	0.194071	29.3331	29.0574	29.2896	28.8955	28.9188	29.2835
26S proteasome non-ATPase regulatory subunit 10	PSMD10	O75832	O75832	5		0.985937	0.295589	29.3228	29.1027	29.1282	28.776	28.7579	29.1331
Isocitrate dehydrogenase [NADP] cytoplasmic	IDH1	O75874	O75874	16		0.173589	-0.0995878	29.8304	29.7343	29.7637	29.5854	29.7452	30.2966
DnaJ homolog subfamily C member 8	DNAJC8	O75937	O75937	6		1.11457	-0.473944	31.0353	31.0116	31.1798	31.1718	31.8067	31.6701
Probable cytosolic iron-sulfur protein assembly protein CIAO1	CIAO1	O76071	O76071	3		0.416919	0.417572	n. def.	26.6687	27.6443	26.4812	26.9862	26.7494
N(G),N(G)-dimethylarginine dimethylaminohydrolase 1	DDAH1	O94760	O94760	9		0.17529	0.173041	28.6957	27.9357	28.3123	27.9012	27.7794	28.744
Protein transport protein Sec24D	SEC24D	O94855	O94855	3		0.666586	0.401108	23.0322	23.5467	23.7999	23.2222	22.7526	23.2007
Sorbin and SH3 domain-containing protein 2	SORBS2	O94875	O94875	2		0	-0.25993	25.6918	25.4716	25.6738	25.8723	n. def.	n. def.
Glutaminase kidney isoform, mitochondrial	GLS	O94925	O94925	2		0.850205	0.298612	25.1845	25.3133	25.5774	n. def.	25.0838	25.0357
AP-2 complex subunit alpha-2	AP2A2	O94973	O94973	5		0.310152	0.222146	24.8139	24.8645	25.2677	24.2914	25.1671	24.8211
Protein transport protein Sec31A	SEC31A	O94979	O94979	14		0.792858	0.415063	29.0483	29.1363	29.4245	28.9999	28.3612	29.0028
Luc7-like protein 3	LUC7L3	O95232	O95232	2		0	n. def.	26.2817	26.6023	26.7085	n. def.	n. def.	n. def.
Acyl-protein thioesterase 2	LYPLA2	O95372	O95372	4		0.0163141	0.0138238	28.2319	27.4863	27.9075	27.5057	27.9905	28.088
E3 ubiquitin-protein ligase ARIH2	ARIH2	O95376	O95376	2		1.16644	0.155312	24.64	24.6506	24.5722	24.3597	24.4794	24.5578
Phosphoacetylglucosamine mutase	PGM3	O95394	O95394	5		0.192099	0.100833	29.1444	29.0761	28.6778	28.713	28.7401	29.1427
Proteasome assembly chaperone 1	PSMG1	O95456	O95456	3		0	1.00416	24.803	25.5574	25.2771	n. def.	24.2084	n. def.
Serine/threonine-protein kinase OSR1	OXSR1	O95747	O95747	3		0.394804	0.258829	25.858	26.641	26.3112	26.312	25.7731	25.9486
AP-2 complex subunit alpha-1	AP2A1	O95782	O95782	9		1.4792	0.400351	27.8811	28.0997	27.8765	27.4536	27.7552	27.4475
Apoptosis-inducing factor 1, mitochondrial	AIFM1	O95831	O95831	13		0.589324	-0.220254	28.9271	28.5165	28.5289	28.8588	28.7177	29.0569
3(2),5-bisphosphate nucleotidase 1	BPNT1	O95861	O95861	4		1.09765	0.568995	27.891	28.4105	28.0535	27.9261	27.3946	27.3273
Thioredoxin domain-containing protein 12	TXNDC12	O95881	O95881	6		0.123306	-0.0992724	28.3493	27.7138	27.9666	28.4858	27.6949	28.1468
L-lactate dehydrogenase A chain	LDHA	P00338;Q6ZMR3	P00338	23		0.926064	0.963326	33.3702	33.8207	33.5752	33.2351	32.9363	31.7048
Glutamate dehydrogenase 1, mitochondrial;Glutamate dehydrogenase 2, mitochondrial	GLUD1;GLUD2	P00367;P49448	P00367;P49448	9		1.45981	0.399242	28.0786	28.4716	28.3579	27.9937	27.8951	27.8215
Glutathione reductase, mitochondrial	GSR	P00390	P00390	14		0.0487541	-0.0199019	29.4268	29.0027	29.0166	29.1424	29.1672	29.1962
Superoxide dismutase [Cu-Zn]	SOD1	P00441	P00441	5		1.29064	-0.573523	29.0064	29.33	29.0725	29.3923	29.7095	30.0278
Purine nucleoside phosphorylase	PNP	P00491	P00491	4		1.28214	0.543568	29.5014	29.6767	29.7926	28.9484	28.9189	29.4727
Hypoxanthine-guanine phosphoribosyltransferase	HPRT1	P00492	P00492	5		0.397625	0.223862	29.8343	29.5796	29.7293	29.0391	29.6868	29.7455
Epidermal growth factor receptor	EGFR	P00533	P00533	2		0.630164	-1.12236	25.4187	25.8691	25.5656	n. def.	27.7281	25.7522
Phosphoglycerate kinase 1	PGK1	P00558	P00558	29		0.719598	-0.248417	34.8869	34.6747	34.5508	34.7862	34.8771	35.1943
Tissue-type plasminogen activator;Tissue-type plasminogen activator chain A;Tissue-type plasminogen activator chain B	PLAT	P00750	P00750	5		0.520727	-0.600031	26.1995	25.8121	26.398	27.4355	26.947	25.8271
Adenosine deaminase	ADA	P00813	P00813	2		0	-0.105671	23.8457	n. def.	n. def.	23.9924	23.936	23.9256
Prelamin-A/C;Lamin-A/C	LMNA	P02545	P02545	18		0.944354	0.279137	32.6997	32.5374	32.7137	32.1757	32.3307	32.6071
Transferrin receptor protein 1;Transferrin receptor protein 1, serum form	TFRC	P02786	P02786	12		0.361307	-0.215591	27.9508	28.079	27.5615	28.2408	28.3046	27.6927
Ferritin heavy chain;Ferritin heavy chain, N-terminally processed	FTH1	P02794	P02794	1		0.507738	0.93436	27.5438	27.8864	27.2734	25.4747	26.2933	28.1325
Fructose-bisphosphate aldolase A	ALDOA	P04075	P04075	23		1.13455	-0.365002	33.5525	33.4313	33.5575	33.6651	33.8143	34.1568
Annexin A1	ANXA1	P04083	P04083	2		0	n. def.	21.0668	21.2717	21.6741	n. def.	n. def.	n. def.
Platelet-derived growth factor subunit A	PDGFA	P04085	P04085	2		0	-1.40466	n. def.	n. def.	24.7592	27.3567	25.7148	25.42
Ornithine aminotransferase, mitochondrial;Ornithine aminotransferase, hepatic form;Ornithine aminotransferase, renal form	OAT	P04181	P04181	2		0.0204533	-0.00575574	27.6088	27.6146	27.806	27.5754	27.6633	27.8079
Glyceraldehyde-3-phosphate dehydrogenase	GAPDH	P04406	P04406	16		0.951822	1.03796	32.219	32.163	32.0164	31.6049	31.5983	30.0813
Calpain small subunit 1	CAPNS1	P04632	P04632	2		0.401933	0.149144	25.636	25.398	25.4134	25.473	25.0592	25.4677
Heat shock protein beta-1	HSPB1	P04792	P04792	3		0	0.203405	n. def.	n. def.	27.5107	26.5161	27.6577	27.748
Guanine nucleotide-binding protein G(i) subunit alpha-2;Guanine nucleotide-binding protein G(i) subunit alpha-1;Guanine nucleotide-binding protein G(k) subunit alpha	GNAI2;GNAI1;GNAI3	P04899;P63096;P08754;P11488;P19087;P09471;A8MTJ3;P38405;P63092;Q5JWF2	P04899;P63096;P08754	4		0	-0.0380739	25.7925	26.0622	25.7078	n. def.	25.8923	n. def.
Sodium/potassium-transporting ATPase subunit alpha-1	ATP1A1	P05023	P05023	5		0.328858	0.226002	26.8547	26.4566	26.0336	26.3106	26.434	25.9222
Secretogranin-1;GAWK peptide;CCB peptide	CHGB	P05060	P05060	3		0	-2.0501	23.9828	n. def.	n. def.	26.2166	27.141	24.7412
Aldehyde dehydrogenase, mitochondrial	ALDH2	P05091	P05091	3		1.12745	0.762562	24.8024	25.8667	25.1569	24.4133	24.5138	24.6113
Non-histone chromosomal protein HMG-14	HMGN1	P05114	P05114	5		0.0918957	0.087286	30.6679	31.0522	31.433	30.4643	31.3161	31.1107
Plasma protease C1 inhibitor	SERPING1	P05155	P05155	5		0.969981	-2.08802	24.8045	25.2602	24.1878	27.8063	27.7901	24.9202
Eukaryotic translation initiation factor 2 subunit 1	EIF2S1	P05198	P05198	3		0	1.10326	26.8571	27.3122	27.8398	26.2331	n. def.	n. def.
Non-histone chromosomal protein HMG-17	HMGN2	P05204	P05204	3		0.58626	-1.02643	26.4098	28.1324	26.5569	27.7901	28.3288	n. def.
60S acidic ribosomal protein P1	RPLP1	P05386	P05386	4		0.533481	-0.554078	26.6514	25.6562	26.2462	26.4376	n. def.	27.0398
60S acidic ribosomal protein P0;60S acidic ribosomal protein P0-like	RPLP0;RPLP0P6	P05388;Q8NHW5	P05388;Q8NHW5	9		1.20495	0.73388	30.7135	30.9953	31.0521	30.4041	30.4988	29.6564
Prothymosin alpha;Prothymosin alpha, N-terminally processed;Thymosin alpha-1	PTMA	P06454	P06454	5		0.232286	-0.173745	30.3311	30.67	31.0182	30.9521	30.4307	31.1577
ATP synthase subunit beta, mitochondrial	ATP5B	P06576	P06576	4		0.38008	0.593416	26.5082	26.1599	26.8684	24.9244	25.7651	27.0668
Alpha-enolase	ENO1	P06733	P06733	31		0.391672	-0.197366	34.4636	33.7582	34.0204	34.3492	34.174	34.3111
Glycogen phosphorylase, liver form	PYGL	P06737	P06737	14		0.501518	0.613074	28.2095	28.1773	27.8651	28.0798	27.9027	26.4302
Glucose-6-phosphate isomerase	GPI	P06744	P06744	13		0.503849	-0.0903403	31.6338	31.7772	31.5345	31.7932	31.675	31.7484
Nucleophosmin	NPM1	P06748	P06748	9		0.0825735	-0.117183	31.0884	31.234	31.0013	31.3495	32.0175	30.3084
Tropomyosin alpha-3 chain	TPM3	P06753	P06753	10		0.00760636	0.002786	31.7958	31.9391	32.0272	31.7738	32.1092	31.8706
Glia-derived nexin	SERPINE2	P07093	P07093	11		0.546877	-0.63784	29.9428	30.502	30.6091	31.5576	31.3589	30.0509
Acyl-CoA-binding protein	DBI	P07108	P07108	4		0.658168	-0.364173	29.5824	29.2473	29.3377	29.5253	29.5219	30.2126
L-lactate dehydrogenase B chain	LDHB	P07195;REV__Q3KR16	P07195	22		0.545523	0.216635	32.8934	32.8468	32.9923	32.941	32.774	32.3677
Protein disulfide-isomerase	P4HB	P07237	P07237	23		0.58452	-0.149759	31.7905	31.6737	31.694	31.8401	31.6975	32.0699
Trypsin-2;Trypsin-3	PRSS2;PRSS3	P07478;P35030;Q8NHM4;CON__P07477;P07477	P07478;P35030	6		1.04011	-0.990664	27.4253	28.3565	27.9228	29.2341	29.2651	28.1776
Profilin-1	PFN1	P07737;CON__P02584	P07737	13		0.761448	-0.350947	33.5755	32.9493	33.2963	33.4318	33.6287	33.8133
Heat shock protein HSP 90-alpha	HSP90AA1	P07900;Q58FG0;Q14568;Q58FG1	P07900	28		0.928969	0.310547	33.4062	32.915	33.1638	32.9494	32.8771	32.7267
Heterogeneous nuclear ribonucleoproteins C1/C2	HNRNPC	P07910;O60812;B2RXH8;Q86SE5	P07910	8		0.771993	0.289527	29.8814	29.6503	29.8126	29.205	29.5182	29.7525
Fumarate hydratase, mitochondrial	FH	P07954	P07954	11		1.13981	0.494993	29.2734	29.2497	29.3804	28.4287	28.8791	29.1107
Heat shock 70 kDa protein 1A/1B	HSPA1A	P08107;P34931	P08107	22		1.40428	0.295652	32.5316	32.4109	32.2379	32.1185	32.0051	32.1698
Heat shock protein HSP 90-beta	HSP90AB1	P08238;Q58FF8;Q58FF7	P08238	30		0.152295	0.0731786	33.132	32.5723	33.0692	32.9092	32.8227	32.8221
Porphobilinogen deaminase	HMBS	P08397	P08397	3		0	n. def.	27.5049	27.4109	27.6608	n. def.	n. def.	n. def.
Hepatocyte growth factor receptor	MET	P08581	P08581	9		1.01291	-0.85402	27.8966	28.6736	27.9641	29.0541	29.5541	28.4881
Vimentin	VIM	P08670;P41219	P08670	13		0.59565	-0.312714	30.8162	30.3064	30.0965	30.9099	30.6562	30.591
Annexin A5	ANXA5	P08758	P08758	2		0	0.925387	n. def.	24.6684	23.4892	n. def.	23.1534	n. def.
40S ribosomal protein SA	RPSA	P08865	P08865	3		0.0676061	0.0758018	26.2718	26.8972	26.8324	26.2505	27.2657	26.2578
U1 small nuclear ribonucleoprotein A	SNRPA	P09012	P09012	2		0.486422	0.510143	25.0906	25.4767	26.2394	25.0985	n. def.	25.0857
Gamma-enolase	ENO2	P09104	P09104	9		0.0126321	0.0125173	25.0371	25.0841	25.9002	25.3451	25.0265	25.6123
Glutathione S-transferase P	GSTP1	P09211	P09211	6		0.284097	-0.162181	30.2913	29.6891	29.7679	29.9313	29.9632	30.3403
Galectin-1	LGALS1	P09382	P09382	4		0.0292764	0.0286064	30.6007	30.4866	30.5493	29.9995	30.4294	31.1219
Dihydropteridine reductase	QDPR	P09417	P09417	5		0.26134	0.101028	26.5928	26.4304	26.3806	26.1033	26.4162	26.5812
Clathrin light chain A	CLTA	P09496	P09496	1		0	-0.343191	24.2417	23.7605	23.9016	n. def.	24.3111	n. def.
Dihydrolipoyl dehydrogenase, mitochondrial	DLD	P09622	P09622	11		0.410988	-0.25538	30.6827	30.9678	30.6148	30.7306	30.8109	31.4899
Heterogeneous nuclear ribonucleoprotein A1;Heterogeneous nuclear ribonucleoprotein A1, N-terminally processed;Heterogeneous nuclear ribonucleoprotein A1-like 2	HNRNPA1;HNRNPA1L2	P09651;Q32P51	P09651;Q32P51	12		0.890539	0.369526	33.1035	33.2556	33.4545	32.59	32.9659	33.1491
Pro-cathepsin H;Cathepsin H mini chain;Cathepsin H;Cathepsin H heavy chain;Cathepsin H light chain	CTSH	P09668	P09668	2		0	-0.523869	27.2208	n. def.	n. def.	27.8419	27.7565	27.6358
Leukotriene A-4 hydrolase	LTA4H	P09960	P09960	14		0.0828468	-0.0322552	29.8739	29.6672	30.1076	29.8828	29.8443	30.0184
Fructose-bisphosphate aldolase C	ALDOC	P09972;P05062	P09972	10		0.955157	-0.232976	29.6332	29.7123	29.3406	29.7934	29.8233	29.7683
Complement C4-B;Complement C4 beta chain;Complement C4-B alpha chain;C4a anaphylatoxin;C4b-B;C4d-B;Complement C4 gamma chain;Complement C4-A;Complement C4 beta chain;Complement C4-A alpha chain;C4a anaphylatoxin;C4b-A;C4d-A;Complement C4 gamma chain	C4B;C4A	P0C0L5;P0C0L4	P0C0L5;P0C0L4	2		0	n. def.	n. def.	n. def.	n. def.	25.6886	26.9588	25.7234
Ubiquitin-60S ribosomal protein L40;Ubiquitin;60S ribosomal protein L40;Ubiquitin-40S ribosomal protein S27a;Ubiquitin;40S ribosomal protein S27a;Polyubiquitin-B;Ubiquitin;Polyubiquitin-C;Ubiquitin	UBA52;RPS27A;UBB;UBC	P62987;P62979;P0CG47;P0CG48	P62987;P62979;P0CG47;P0CG48	7		1.02702	-0.279968	31.6646	31.7264	31.6228	31.7645	31.9022	32.187
Thioredoxin	TXN	P10599	P10599	10		0.372436	-0.278955	31.9508	32.0825	31.2995	31.9191	31.8007	32.45
Lysosomal protective protein;Lysosomal protective protein 32 kDa chain;Lysosomal protective protein 20 kDa chain	CTSA	P10619	P10619	2		0.280671	0.112513	26.0081	26.4257	26.239	25.9521	26.0683	26.3149
S-formylglutathione hydrolase	ESD	P10768	P10768	8		0.126996	-0.117939	28.5096	28.1278	28.4943	27.9903	28.4164	29.0789
60 kDa heat shock protein, mitochondrial	HSPD1	P10809	P10809	12		0.867306	0.51954	31.0995	31.6303	31.6325	31.314	30.92	30.5696
78 kDa glucose-regulated protein	HSPA5	P11021;REV__Q9NXD2	P11021	24		1.1834	0.283243	32.6675	32.386	32.5238	32.2325	32.113	32.3821
Heat shock cognate 71 kDa protein	HSPA8	P11142;P54652;P17066	P11142	34		0.509041	0.118682	34.1018	34.1596	34.0381	34.1656	33.8435	33.9343
Glycogen phosphorylase, brain form	PYGB	P11216;P11217	P11216	20		0.152479	0.197717	29.9746	29.9224	29.7873	29.9488	30.3751	28.7672
DNA topoisomerase 2-alpha	TOP2A	P11388	P11388	2		0.16231	0.138277	25.2252	25.5211	25.9963	25.0551	25.427	25.8455
Glucose-6-phosphate 1-dehydrogenase	G6PD	P11413	P11413	4		1.09868	0.30625	28.1129	28.2953	28.4619	28.1219	27.8325	27.9969
C-1-tetrahydrofolate synthase, cytoplasmic;Methylenetetrahydrofolate dehydrogenase;Methenyltetrahydrofolate cyclohydrolase;Formyltetrahydrofolate synthetase;C-1-tetrahydrofolate synthase, cytoplasmic, N-terminally processed	MTHFD1	P11586	P11586	6		0.761373	0.427051	26.2608	25.4772	26.2213	25.617	25.579	25.4821
Proliferating cell nuclear antigen	PCNA	P12004	P12004	9		0.755272	0.53964	29.1559	28.1815	29.0836	28.2222	28.1246	28.4552
Histidine--tRNA ligase, cytoplasmic	HARS	P12081	P12081	12		1.19921	0.554232	29.2613	29.453	29.7834	29.1242	28.6369	29.0738
Nucleoprotein TPR	TPR	P12270	P12270	24		1.14071	0.432439	29.146	28.6736	29.2	28.6271	28.6444	28.4508
Alpha-actinin-1	ACTN1	P12814;P35609	P12814	25		0.304486	-0.191404	30.4082	29.8483	29.9496	30.1693	29.9874	30.6238
Xaa-Pro dipeptidase	PEPD	P12955	P12955	3		0.502704	-0.398654	26.4327	26.1191	26.1798	26.341	27.3078	26.2788
Ribonuclease inhibitor	RNH1	P13489	P13489	6		0.512158	-0.259979	28.0237	27.3384	27.7144	27.8912	27.8155	28.1498
Protein disulfide-isomerase A4	PDIA4	P13667	P13667	26		1.16937	0.240873	31.5416	31.7927	31.6804	31.3655	31.3677	31.5588
Tartrate-resistant acid phosphatase type 5	ACP5	P13686	P13686	2		0.099985	-0.0540714	25.3119	25.2149	25.3801	25.129	25.2106	25.7296
Translationally-controlled tumor protein	TPT1	P13693	P13693	3		0.105154	-0.053641	29.5417	29.8731	29.7443	30.0861	29.6072	29.6266
Plastin-2	LCP1	P13796	P13796	28		0.482866	0.23042	32.2011	32.1589	32.1912	31.7305	31.7624	32.367
Plastin-3	PLS3	P13797	P13797	25		0.028196	0.0222677	30.5264	30.3013	30.1386	29.9974	30.1276	30.7745
Acylamino-acid-releasing enzyme	APEH	P13798	P13798	6		0.434734	0.164466	27.6473	27.8193	28.1466	27.6741	27.6061	27.8397
Macrophage migration inhibitory factor	MIF	P14174	P14174	2		0.175468	-0.551715	28.3838	29.2842	30.1815	29.1781	28.393	31.9335
Glucosidase 2 subunit beta	PRKCSH	P14314	P14314	7		0.883438	-0.178459	29.1667	28.9753	29.2002	29.2909	29.4022	29.1844
Farnesyl pyrophosphate synthase	FDPS	P14324	P14324	4		0.637528	0.487206	28.8095	29.6894	29.6674	28.7035	28.7264	29.2748
Alcohol dehydrogenase [NADP(+)]	AKR1A1	P14550	P14550	9		0.176932	-0.109083	28.5173	28.5272	28.1868	28.3366	28.2921	28.9298
Small nuclear ribonucleoprotein-associated protein N;Small nuclear ribonucleoprotein-associated proteins B and B	SNRPN;SNRPB	P63162;P14678	P63162;P14678	1		0	n. def.	26.6516	26.1571	26.3424	n. def.	n. def.	n. def.
Matrix metalloproteinase-9;67 kDa matrix metalloproteinase-9;82 kDa matrix metalloproteinase-9	MMP9	P14780	P14780	4		0.0477071	0.13915	25.0173	27.4656	26.1507	27.4399	25.6886	25.0876
Heterogeneous nuclear ribonucleoprotein L	HNRNPL	P14866	P14866	14		1.19662	0.347595	29.6344	29.8087	29.5439	29.2132	29.192	29.5389
Aspartate--tRNA ligase, cytoplasmic	DARS	P14868	P14868	5		0.622565	0.36692	27.2736	27.0382	27.3364	27.1775	27.0094	26.3607
Leukemia inhibitory factor	LIF	P15018	P15018	4		0.857674	-1.54486	26.2813	27.5706	26.4065	29.3284	28.6772	26.8874
Aldose reductase	AKR1B1	P15121	P15121	19		0.464202	-0.262009	32.6738	32.5842	32.2405	32.4479	32.6891	33.1475
Ezrin	EZR	P15311	P15311	20		0.136306	0.0737794	31.0317	30.6051	30.9821	30.5224	30.8489	31.0263
Ubiquitin carboxyl-terminal hydrolase isozyme L3	UCHL3	P15374	P15374	4		1.17324	0.366991	27.8904	28.2848	28.3572	27.7895	27.8588	27.7831
Nucleoside diphosphate kinase A	NME1	P15531	P15531	5		0.0939623	0.0969283	27.879	28.7364	27.7971	28.4245	28.0095	27.6879
Carbonyl reductase [NADPH] 1	CBR1	P16152	P16152	6		0.739246	0.329866	28.4927	28.544	28.7616	27.9321	28.2974	28.5792
Stathmin	STMN1	P16949	P16949	6		1.09569	-0.473186	29.4505	29.4025	29.7775	29.9393	29.7768	30.3338
Aspartate aminotransferase, cytoplasmic	GOT1	P17174	P17174	7		0.24735	-0.269305	29.3503	28.1302	28.6393	28.4847	29.2052	29.2378
Calpain-2 catalytic subunit	CAPN2	P17655;A6NHC0	P17655	5		1.01709	0.560033	28.1766	28.0452	27.4798	27.5781	27.0769	27.3665
Insulin-like growth factor-binding protein 3	IGFBP3	P17936	P17936	3		0.216199	-0.245053	25.939	27.0831	n. def.	26.8292	26.7141	26.7251
Vinculin	VCL	P18206	P18206	38		1.56343	0.19849	32.5327	32.6681	32.7072	32.4691	32.3886	32.4548
Phosphoglycerate mutase 1;Phosphoglycerate mutase 2	PGAM1;PGAM2	P18669;P15259;Q8N0Y7	P18669;P15259	12		0.24798	-0.156646	32.1897	31.6246	32.1585	32.1143	31.8713	32.4572
Regulator of chromosome condensation	RCC1	P18754	P18754	5		0.470959	0.375957	25.4616	24.6834	24.9273	24.1514	25.0201	24.773
Nucleolin	NCL	P19338	P19338	18		0.110034	0.0675405	30.8785	31.2219	30.7225	30.8618	31.1666	30.5919
Hexokinase-1	HK1	P19367	P19367	5		0.0185604	0.021965	26.9578	27.6697	26.6641	n. def.	27.0947	27.0558
Interferon-induced, double-stranded RNA-activated protein kinase	EIF2AK2	P19525	P19525	2		0.503131	0.964853	23.2601	25.8134	23.4707	23.3291	22.8586	23.462
Spermidine synthase	SRM	P19623	P19623	3		0	0.191037	26.3783	26.4477	26.2377	n. def.	n. def.	26.1635
Eukaryotic translation initiation factor 2 subunit 2	EIF2S2	P20042	P20042	4		0.949243	0.999069	25.391	25.5672	26.9343	24.984	25.073	24.8382
Transcription factor BTF3	BTF3	P20290	P20290	4		0.102113	-0.1256	26.7062	27.5835	28.158	27.6259	27.8269	27.3718
Ras-related protein Rab-6A;Ras-related protein Rab-6B	RAB6A;RAB6B	P20340;Q9NRW1	P20340;Q9NRW1	2		0	n. def.	26.2863	26.4674	26.3595	n. def.	n. def.	n. def.
Proteasome subunit beta type-1	PSMB1	P20618	P20618	4		0.277803	-0.238396	28.2525	27.5004	27.7904	27.5547	28.3179	28.3859
Lamin-B1	LMNB1	P20700	P20700	14		0.449329	0.215668	30.6348	30.5259	30.4339	29.9963	30.2724	30.6788
Calpastatin	CAST	P20810	P20810	4		1.20701	0.374748	28.273	27.7956	27.9106	27.6367	27.6482	27.5699
Ribose-phosphate pyrophosphokinase 3;Ribose-phosphate pyrophosphokinase 2;Ribose-phosphate pyrophosphokinase 1	PRPS1L1;PRPS2;PRPS1	P21108;P11908;P60891	P21108;P11908;P60891	2		0.542533	0.0881418	26.7329	26.559	26.6992	26.486	26.5896	26.651
Pleiotrophin	PTN	P21246	P21246	2		0	-2.87372	n. def.	n. def.	25.2585	29.9586	26.7144	27.7236
Glutathione S-transferase Mu 3	GSTM3	P21266	P21266	3		0.695054	0.206114	n. def.	25.5291	25.3222	25.2031	25.0939	25.3616
V-type proton ATPase subunit B, brain isoform	ATP6V1B2	P21281;P15313	P21281	3		0.799434	-0.192331	26.9987	26.6657	26.7214	27.0131	27.0441	26.9058
V-type proton ATPase subunit C 1	ATP6V1C1	P21283	P21283	2		0	n. def.	26.4155	25.7948	26.5304	n. def.	n. def.	n. def.
Cysteine and glycine-rich protein 1	CSRP1	P21291	P21291	11		1.23822	0.431539	32.0887	31.8218	31.6602	31.5656	31.4923	31.2182
Filamin-A	FLNA	P21333	P21333	74		0.388305	-0.194457	33.0999	32.8696	32.9708	32.9691	32.9795	33.575
Cytoplasmic aconitate hydratase	ACO1	P21399	P21399	8		0.532994	-0.127136	28.6402	28.8169	28.4565	28.7678	28.7376	28.7896
Biglycan	BGN	P21810	P21810	3		0	n. def.	n. def.	n. def.	n. def.	25.3214	26.18	23.2053
Trifunctional purine biosynthetic protein adenosine-3;Phosphoribosylamine--glycine ligase;Phosphoribosylformylglycinamidine cyclo-ligase;Phosphoribosylglycinamide formyltransferase	GART	P22102	P22102	10		0.285005	0.133385	28.7844	28.7308	28.255	28.3009	28.473	28.5962
Ubiquitin-like modifier-activating enzyme 1	UBA1	P22314	P22314	17		0.0408365	-0.0262992	29.6927	29.6435	29.8217	29.6511	29.4338	30.1518
Nucleoside diphosphate kinase B;Putative nucleoside diphosphate kinase	NME2;NME2P1	P22392;O60361	P22392;O60361	9		1.24809	0.579663	31.4896	31.8684	31.2005	31.1034	30.7561	30.96
Anosmin-1	KAL1	P23352	P23352	3		0.866955	-1.50394	24.7336	24.51	25.2055	25.7145	27.8693	25.3772
Tryptophan--tRNA ligase, cytoplasmic;T1-TrpRS;T2-TrpRS	WARS	P23381	P23381	10		0.66301	0.21542	28.396	28.3465	28.4741	28.1625	27.9583	28.4495
40S ribosomal protein S3	RPS3	P23396	P23396	4		0.371593	-0.226431	26.0839	26.7291	26.4423	26.9857	26.5354	26.4135
Glycine cleavage system H protein, mitochondrial	GCSH	P23434	P23434	6		0.794881	-0.621036	26.6094	26.5911	25.8092	26.5561	26.911	27.4056
Adenosylhomocysteinase	AHCY	P23526	P23526	10		0.981314	-0.295561	30.6083	30.2676	30.164	30.6732	30.5558	30.6976
Cofilin-1	CFL1	P23528	P23528	22		0.437993	0.207319	32.5943	32.2221	32.425	32.2412	31.8925	32.4857
Eukaryotic translation initiation factor 4B	EIF4B	P23588	P23588	9		0.141287	0.109325	31.2	31.0899	31.4134	30.5876	31.4457	31.3421
Ribonucleoside-diphosphate reductase large subunit	RRM1	P23921	P23921	4		0.16073	0.028539	26.7142	26.5316	26.5177	26.5191	26.5697	26.5891
Acetyl-CoA acetyltransferase, mitochondrial	ACAT1	P24752	P24752	4		0.331534	0.404063	26.668	27.58	27.3033	27.5175	26.7706	26.051
DNA-directed RNA polymerase II subunit RPB1	POLR2A	P24928	P24928	2		0.219707	-0.205084	24.2633	23.3224	23.8775	23.9836	n. def.	24.0687
DNA replication licensing factor MCM3	MCM3	P25205	P25205	3		0.632773	0.450232	26.2815	26.5356	27.0478	26.2807	26.0621	n. def.
Proteasome subunit alpha type-1	PSMA1	P25786	P25786	7		1.31287	-0.365271	28.5921	28.2033	28.3851	28.627	28.8319	28.8175
Proteasome subunit alpha type-3	PSMA3	P25788	P25788	7		0.022426	-0.0274111	29.7701	28.8763	30.0299	29.6603	29.1894	29.9089
Proteasome subunit alpha type-4	PSMA4	P25789	P25789	8		0.949995	0.316374	29.9392	29.8211	30.2197	29.6016	29.878	29.5513
Moesin	MSN	P26038	P26038	32		0.497249	-0.254924	32.4275	31.8131	32.1046	32.2334	32.2338	32.6427
DNA (cytosine-5)-methyltransferase 1	DNMT1	P26358	P26358	3		0.113002	0.068936	27.1464	27.5281	27.6703	27.1359	27.6713	27.3307
Splicing factor U2AF 65 kDa subunit	U2AF2	P26368	P26368	8		0.132727	0.0633767	30.5308	30.1326	30.5675	30.5557	30.2852	30.1999
Protein S100-A4	S100A4	P26447	P26447	2		1.01462	0.931264	26.4214	26.9058	26.4147	26.1484	25.9389	24.8607
Polypyrimidine tract-binding protein 1	PTBP1	P26599;O95758	P26599	10		1.12485	0.668187	30.5768	29.7878	29.8721	29.188	29.4261	29.618
Elongation factor 1-gamma	EEF1G	P26641	P26641	6		1.04986	0.610196	28.8233	28.0498	27.9761	27.6964	27.606	27.7163
14-3-3 protein theta	YWHAQ	P27348	P27348	6		1.37498	-0.389481	28.2788	28.0548	28.0899	28.5998	28.6815	28.3107
Replication protein A 70 kDa DNA-binding subunit;Replication protein A 70 kDa DNA-binding subunit, N-terminally processed	RPA1	P27694	P27694	14		1.00778	0.243401	29.8994	29.7858	29.7211	29.6704	29.6477	29.3578
DNA-(apurinic or apyrimidinic site) lyase;DNA-(apurinic or apyrimidinic site) lyase, mitochondrial	APEX1	P27695	P27695	12		0.163558	-0.0698649	28.5733	28.3231	28.4088	28.3327	28.3935	28.7887
CD82 antigen	CD82	P27701	P27701	1		0.63697	-1.70725	27.8987	26.4055	26.3492	n. def.	29.8411	27.3424
Microtubule-associated protein 4	MAP4	P27816	P27816	16		1.21248	0.60323	30.976	31.0895	31.2448	30.072	30.6236	30.8051
Proteasome subunit beta type-5	PSMB5	P28074	P28074	2		1.04775	0.386691	27.4548	27.6623	28.0001	27.4349	27.3272	27.1951
Mitogen-activated protein kinase 1	MAPK1	P28482;P27361	P28482	5		0.305337	-0.254463	26.2538	25.2798	25.6766	26.0426	25.6436	26.2874
Cytosol aminopeptidase	LAP3	P28838	P28838	6		0.666829	0.539525	26.6931	25.6392	26.6385	25.6485	25.6571	26.0467
Protein S100-A2	S100A2	P29034	P29034	4		0.447476	0.265952	32.6091	32.859	32.9157	32.2974	32.2847	33.0038
Inositol monophosphatase 1	IMPA1	P29218	P29218	5		0.559642	0.202658	n. def.	27.5227	27.4501	27.1444	27.1924	27.5144
Transketolase	TKT	P29401	P29401	21		1.61225	-0.35416	32.9857	32.899	32.8169	33.1141	33.2334	33.4166
Elongation factor 1-delta	EEF1D	P29692	P29692	8		0.426212	0.186442	29.4217	29.1309	28.8336	28.9467	29.0752	28.8051
Myristoylated alanine-rich C-kinase substrate	MARCKS	P29966	P29966	12		0.460651	0.210445	30.2783	30.3026	30.1354	29.6599	30.13	30.295
Endoplasmic reticulum resident protein 29	ERP29	P30040	P30040	5		0.109446	0.0449384	28.3185	28.1109	28.1048	28.1985	27.881	28.3199
Peroxiredoxin-6	PRDX6	P30041	P30041	4		0.311545	0.684024	27.8654	25.4679	25.4947	25.9099	26.0972	24.7689
ES1 protein homolog, mitochondrial	C21orf33	P30042	P30042	5		0.250966	0.176257	26.8023	26.5343	26.3316	n. def.	26.1042	26.6554
Peroxiredoxin-5, mitochondrial	PRDX5	P30044	P30044	8		0.194244	0.155827	27.2939	28.181	27.636	27.8179	27.2411	27.5844
Thioredoxin-dependent peroxide reductase, mitochondrial	PRDX3	P30048	P30048	7		0.0352363	-0.0224101	27.6777	28.4175	28.0451	28.0278	28.0615	28.1184
Enoyl-CoA hydratase, mitochondrial	ECHS1	P30084	P30084	9		0.235506	0.122185	29.0509	28.7214	28.902	28.5969	28.5809	29.1299
UMP-CMP kinase	CMPK1	P30085	P30085	3		0.451753	-0.176428	26.33	25.8785	25.9411	26.2124	26.391	26.0755
Phosphatidylethanolamine-binding protein 1;Hippocampal cholinergic neurostimulating peptide	PEBP1	P30086	P30086	10		0.363725	-0.145283	31.5884	31.9906	31.5685	31.7858	31.749	32.0486
Protein disulfide-isomerase A3	PDIA3	P30101	P30101	17		0.749447	0.342729	31.1715	31.4524	31.6365	31.2109	30.7574	31.2639
Serine/threonine-protein phosphatase 2A 65 kDa regulatory subunit A alpha isoform	PPP2R1A	P30153	P30153	9		0.892207	0.544889	30.0006	30.3258	29.8135	29.7455	29.7423	29.0174
Peptidyl-prolyl cis-trans isomerase F, mitochondrial	PPIF	P30405	P30405	3		0.504968	-0.36021	26.7905	27.1221	27.1602	26.871	27.4109	27.8716
Glycylpeptide N-tetradecanoyltransferase 1	NMT1	P30419;O60551	P30419	4		0.801026	0.25241	24.3442	24.6273	24.5337	24.1399	n. def.	24.3587
Heme oxygenase 2	HMOX2	P30519	P30519	2		0.180898	0.0704416	26.11	25.8177	25.6534	25.9119	25.6939	25.764
Adenylosuccinate synthetase isozyme 2	ADSS	P30520	P30520	5		1.85309	0.341682	27.7832	27.9906	27.884	27.6188	27.4348	27.5792
CAP-Gly domain-containing linker protein 1	CLIP1	P30622	P30622	5		0.589803	0.387086	26.5262	25.9672	26.8771	26.0641	26.2898	25.8554
Sorcin	SRI	P30626	P30626	2		0.508927	0.332795	25.1131	24.5284	24.7074	n. def.	24.6606	24.2397
Leukocyte elastase inhibitor	SERPINB1	P30740	P30740	7		0.77819	0.618416	27.5435	28.0647	28.4836	27.1191	27.2176	27.8998
Rab GDP dissociation inhibitor alpha	GDI1	P31150	P31150	12		0.24262	0.161397	26.8519	26.9159	26.7156	26.3893	26.4324	27.1774
S-adenosylmethionine synthase isoform type-2	MAT2A	P31153;Q00266	P31153	3		0.490579	0.157869	23.8487	23.5346	23.9741	23.7153	23.6287	23.5398
3-hydroxyisobutyrate dehydrogenase, mitochondrial	HIBADH	P31937	P31937	6		0.129467	-0.0749029	25.4981	25.196	25.4976	25.2658	25.3049	25.8457
Protein S100-A11;Protein S100-A11, N-terminally processed	S100A11	P31949	P31949	7		0.111108	-0.122311	31.4385	30.4661	30.3899	30.8478	30.5412	31.2724
Neural cell adhesion molecule L1	L1CAM	P32004	P32004	3		1.03397	-0.892266	24.6441	25.7081	25.1132	26.4729	26.1041	25.5653
Peroxiredoxin-2	PRDX2	P32119	P32119	6		0.132278	-0.0743198	29.9524	29.3739	29.5381	29.6038	29.5601	29.9235
Interferon-induced guanylate-binding protein 1	GBP1	P32455;P32456	P32455	3		0	1.93465	25.8905	26.8005	25.8479	n. def.	n. def.	24.245
Cystathionine gamma-lyase	CTH	P32929	P32929	4		0.160242	0.0992603	25.637	25.9507	25.73	25.4253	25.4971	26.0975
Kinesin-1 heavy chain	KIF5B	P33176;O60282;Q12840	P33176	5		1.16701	0.486377	27.4225	27.322	27.6463	26.7004	27.2894	26.9419
Deoxyuridine 5-triphosphate nucleotidohydrolase, mitochondrial	DUT	P33316	P33316	4		0.0817264	-0.0950006	25.7852	25.3447	26.152	25.4982	n. def.	26.213
DNA replication licensing factor MCM4	MCM4	P33991	P33991	3		0.100577	0.0967566	27.3244	26.4853	27.4743	27.1588	27.1508	26.6842
Serine hydroxymethyltransferase, mitochondrial	SHMT2	P34897	P34897	4		0.423832	0.438506	28.8534	30.3155	29.2535	29.0055	29.1656	28.9357
Heat shock 70 kDa protein 4	HSPA4	P34932	P34932	33		0.819197	-0.232709	31.6256	31.3098	31.3982	31.5551	31.6192	31.8574
Catenin beta-1	CTNNB1	P35222	P35222	2		0.0532768	0.0723483	27.6117	27.103	26.6207	26.3758	27.6546	27.088
Serpin B6	SERPINB6	P35237	P35237	10		0.894922	0.32471	29.6593	29.4569	29.173	29.2442	29.1435	28.9274
Radixin	RDX	P35241	P35241	21		0.388482	-0.178649	29.7642	29.5319	29.8352	29.6177	29.8452	30.2044
Replication protein A 14 kDa subunit	RPA3	P35244	P35244	2		1.15549	0.715167	23.8839	24.4201	24.8671	23.5619	23.7784	23.6854
60S ribosomal protein L22	RPL22	P35268	P35268	2		0	n. def.	26.726	27.2962	26.7573	n. def.	n. def.	n. def.
General transcription factor IIF subunit 1	GTF2F1	P35269	P35269	4		0.633771	0.168393	24.7993	24.9708	24.88	24.6018	24.6102	24.933
Cystathionine beta-synthase	CBS	P35520	P35520	2		0	0.673161	24.8715	n. def.	n. def.	24.2363	23.8472	24.5115
Myosin-9	MYH9	P35579;P35580;P35749	P35579	54		1.58905	-0.267616	32.1503	32.2518	32.2198	32.3732	32.4394	32.6122
Coatomer subunit beta	COPB2	P35606	P35606	5		0.768578	0.782876	26.9015	27.7119	26.1979	26.2238	26.4062	25.8327
Metalloproteinase inhibitor 3	TIMP3	P35625	P35625	2		0	n. def.	23.451	23.1241	23.3892	n. def.	n. def.	n. def.
Nuclear pore complex protein Nup214	NUP214	P35658	P35658	3		0.644268	0.195572	23.4912	23.4259	23.7002	n. def.	23.2464	23.4406
Glutaredoxin-1	GLRX	P35754	P35754	2		0	0.104908	n. def.	26.2645	26.6462	26.3504	n. def.	n. def.
26S protease regulatory subunit 7	PSMC2	P35998	P35998	5		0.0299676	0.0352389	28.6192	27.5723	27.855	28.1736	28.2688	27.4982
Oxygen-dependent coproporphyrinogen-III oxidase, mitochondrial	CPOX	P36551	P36551	4		0.416309	-0.222184	25.7837	26.2869	26.308	26.0599	26.427	26.5583
60S ribosomal protein L4	RPL4	P36578	P36578	2		0.586148	0.222719	26.712	26.5021	26.3709	26.4351	n. def.	26.1761
Pigment epithelium-derived factor	SERPINF1	P36955	P36955	2		0	-2.88763	22.7613	n. def.	n. def.	25.6489	n. def.	n. def.
Signal recognition particle 14 kDa protein	SRP14	P37108	P37108	3		0.0439509	0.0458126	27.8687	27.1422	26.9243	27.6903	27.0426	27.065
Transgelin-2	TAGLN2	P37802	P37802	14		0.227661	-0.175246	32.6332	32.0023	32.2114	32.4254	32.0633	32.8838
Transaldolase	TALDO1	P37837	P37837	11		0.474894	0.24135	31.2932	31.063	31.4874	30.7317	31.0224	31.3654
RNA-binding motif protein, X chromosome;RNA-binding motif protein, X chromosome, N-terminally processed;RNA binding motif protein, X-linked-like-1;RNA-binding motif protein, X-linked-like-2	RBMX;RBMXL1;RBMXL2	P38159;Q96E39;O75526;Q8N7X1	P38159;Q96E39;O75526	6		0.785296	0.350939	30.686	30.8593	30.7404	30.1624	30.2645	30.8061
Lysosomal acid lipase/cholesteryl ester hydrolase	LIPA	P38571	P38571	4		0.715164	-0.895099	25.0705	25.2125	24.6024	26.865	25.6955	25.0101
Stress-70 protein, mitochondrial	HSPA9	P38646	P38646	26		0.740499	0.300549	31.6783	32.2134	31.9997	31.6911	31.4737	31.825
Eukaryotic initiation factor 4A-III;Eukaryotic initiation factor 4A-III, N-terminally processed	EIF4A3	P38919	P38919	5		1.15123	0.857102	27.5397	28.0513	27.3894	27.1471	27.0292	26.2328
Acidic leucine-rich nuclear phosphoprotein 32 family member A	ANP32A	P39687;O95626	P39687	6		0.225002	-0.18162	29.3767	29.5369	29.2115	29.3061	30.1563	29.2075
Flap endonuclease 1	FEN1	P39748	P39748	6		1.10867	0.826657	27.9542	27.8753	27.0013	27.0634	26.8181	26.4693
Macrophage-capping protein	CAPG	P40121	P40121	7		0.0512039	-0.0308984	29.2792	29.2838	29.154	28.9499	29.2135	29.6463
Adenylyl cyclase-associated protein 2	CAP2	P40123	P40123	6		1.09807	-0.213849	26.8459	26.9653	26.7021	27.1176	26.9514	27.0859
Alpha-taxilin	TXLNA	P40222	P40222	4		0.963109	1.25816	28.1742	28.1547	27.9442	25.8775	26.661	27.9601
Nicotinamide N-methyltransferase	NNMT	P40261	P40261	3		0.0259659	0.0409902	27.7334	27.2132	27.7512	26.8278	27.2556	28.4914
Signal transducer and activator of transcription 3	STAT3	P40763	P40763	3		0.112787	-0.0619663	25.006	n. def.	25.3346	25.1922	25.0521	25.4526
Malate dehydrogenase, cytoplasmic	MDH1	P40925	P40925	13		0.218567	-0.0979303	30.4778	30.5316	30.5106	30.3656	30.5056	30.9426
Malate dehydrogenase, mitochondrial	MDH2	P40926	P40926	17		1.42065	-0.370939	31.5328	31.3328	31.2825	31.6353	31.6852	31.9404
N-alpha-acetyltransferase 10;N-alpha-acetyltransferase 11	NAA10;NAA11	P41227;Q9BSU3	P41227;Q9BSU3	5		0.850039	0.163687	28.6263	28.4136	28.3609	28.2572	28.2745	28.378
Protein phosphatase inhibitor 2-like protein 3;Protein phosphatase inhibitor 2	PPP1R2P3;PPP1R2	Q6NXS1;P41236	Q6NXS1;P41236	1		0.391526	-0.491097	27.0267	n. def.	28.1847	27.6826	28.3565	28.2511
Glycine--tRNA ligase	GARS	P41250	P41250	17		0.182101	-0.0899283	30.8661	30.4023	30.7842	30.6691	30.6354	31.0179
Signal transducer and activator of transcription 1-alpha/beta	STAT1	P42224	P42224	9		0.714579	0.79689	28.261	28.488	27.9675	26.6136	27.4128	28.2993
3-ketoacyl-CoA thiolase, mitochondrial	ACAA2	P42765	P42765	6		0.460759	0.429788	27.0876	27.0181	27.5913	26.865	27.3926	26.15
Platelet-activating factor acetylhydrolase IB subunit alpha	PAFAH1B1	P43034	P43034	11		0.562674	0.248589	29.3687	29.5368	29.4663	28.8288	29.4028	29.3945
Matrin-3	MATR3	P43243	P43243	4		0.537718	0.267074	30.3914	30.1554	30.4956	29.7022	30.3496	30.1894
26S protease regulatory subunit 6B	PSMC4	P43686	P43686	3		0	-0.184627	n. def.	n. def.	26.8522	27.1748	26.8988	n. def.
Collagenase 3	MMP13	P45452	P45452	3		0	0.122806	25.7274	n. def.	n. def.	25.5042	25.6869	25.6226
Chromobox protein homolog 5	CBX5	P45973	P45973	2		0.146008	-0.213649	27.3002	25.5246	25.9378	26.294	26.5935	26.5159
Ubiquitin carboxyl-terminal hydrolase 5	USP5	P45974	P45974	7		0.749609	-0.488869	25.3408	24.6761	25.1639	25.221	25.9775	25.4489
ATP-dependent DNA helicase Q1	RECQL	P46063	P46063	12		0.759909	0.533715	28.7882	29.0825	28.9149	27.787	28.58	28.8175
Adapter molecule crk	CRK	P46108	P46108	3		0.842817	-0.414465	27.0331	27.2674	26.7108	27.2802	27.2343	27.7401
Vesicle-fusing ATPase	NSF	P46459	P46459	4		1.45976	0.301533	25.0103	24.7646	24.8092	24.4499	24.5777	24.6519
60S ribosomal protein L5	RPL5	P46777	P46777	3		0.464659	0.490592	28.6602	28.2033	28.2164	27.8983	28.6012	27.1086
Microtubule-associated protein 1B;MAP1B heavy chain;MAP1 light chain LC1	MAP1B	P46821	P46821	13		0.529139	0.31023	27.3856	26.9565	26.9127	26.5263	26.6068	27.191
Glucosamine-6-phosphate isomerase 1	GNPDA1	P46926	P46926	5		0.167497	0.199374	n. def.	27.494	27.4567	n. def.	26.859	27.6929
Glycogenin-1	GYG1	P46976	P46976	3		0.889099	0.23675	27.1276	26.7941	26.9662	26.6457	26.6495	26.8825
F-actin-capping protein subunit alpha-2	CAPZA2	P47755	P47755	7		1.08935	0.577729	27.0713	26.9769	27.6834	26.6773	26.4623	26.8589
F-actin-capping protein subunit beta	CAPZB	P47756	P47756	8		0.587394	0.319103	29.7631	29.387	29.2845	29.2235	28.7955	29.4584
Eukaryotic translation initiation factor 1A, X-chromosomal;Eukaryotic translation initiation factor 1A, Y-chromosomal	EIF1AX;EIF1AY	P47813;O14602	P47813;O14602	4		0.778211	0.456388	28.6615	28.791	29.221	28.0405	28.7618	28.5021
Glutamine--tRNA ligase	QARS	P47897	P47897	7		1.17687	0.51066	26.5862	27.1526	26.5468	26.2581	26.148	26.3474
Prolyl endopeptidase	PREP	P48147	P48147	10		0.370887	0.330779	26.7809	26.3743	26.5714	26.4159	25.5635	26.7549
NADP-dependent malic enzyme	ME1	P48163	P48163	5		0.134184	-0.0875823	28.1571	28.7071	28.4317	28.5417	28.1961	28.8208
Coatomer subunit delta	ARCN1	P48444	P48444	13		0.1582	0.0550505	29.8805	30.1943	30.1306	29.9181	29.9317	30.1904
Glutamate--cysteine ligase regulatory subunit	GCLM	P48507	P48507	3		0.734546	0.402658	28.1358	27.8641	27.7224	27.2041	27.3768	27.9334
4-trimethylaminobutyraldehyde dehydrogenase	ALDH9A1	P49189	P49189	2		0	n. def.	n. def.	n. def.	n. def.	26.0864	26.0602	26.3285
Nuclear autoantigenic sperm protein	NASP	P49321	P49321	11		0.895973	0.244539	29.02	29.0498	29.0462	28.5549	28.8402	28.9873
Fatty acid synthase;[Acyl-carrier-protein] S-acetyltransferase;[Acyl-carrier-protein] S-malonyltransferase;3-oxoacyl-[acyl-carrier-protein] synthase;3-oxoacyl-[acyl-carrier-protein] reductase;3-hydroxyacyl-[acyl-carrier-protein] dehydratase;Enoyl-[acyl-carrier-protein] reductase;Oleoyl-[acyl-carrier-protein] hydrolase	FASN	P49327	P49327	21		0.623874	-0.372891	30.0832	29.3162	29.6012	30.2423	30.1277	29.7493
Signal recognition particle 9 kDa protein	SRP9	P49458	P49458	6		0.564981	0.206642	29.1954	28.8887	28.7616	28.6321	28.9396	28.6541
Cysteine--tRNA ligase, cytoplasmic	CARS	P49589	P49589	12		1.41046	0.401571	28.2824	28.4946	28.6493	27.9678	28.0248	28.2289
Proteasome subunit beta type-3	PSMB3	P49720	P49720	6		0.550005	0.350597	27.7802	28.0323	27.1701	27.534	27.2668	27.13
Proteasome subunit beta type-2	PSMB2	P49721	P49721	2		0	n. def.	n. def.	n. def.	24.7791	n. def.	n. def.	n. def.
DNA replication licensing factor MCM2	MCM2	P49736	P49736	3		0.408461	0.273681	27.27	27.913	27.7062	27.7378	27.3254	27.005
Thrombospondin-3	THBS3	P49746	P49746	2		0	-2.34545	23.3009	n. def.	n. def.	25.666	26.9553	24.3178
Histidine triad nucleotide-binding protein 1	HINT1	P49773	P49773	3		0.734153	0.233123	29.3858	29.3058	29.3133	28.9252	n. def.	29.2786
Nuclear pore complex protein Nup153	NUP153	P49790	P49790	2		0	0.945205	26.1949	25.7515	25.7554	24.9554	n. def.	n. def.
E3 SUMO-protein ligase RanBP2	RANBP2	P49792;Q7Z3J3;A6NKT7;Q99666;O14715;P0DJD0;P0DJD1	P49792	13		0.505764	0.269339	27.4449	28.0937	28.0368	27.4101	27.7774	27.5798
Cytosolic purine 5-nucleotidase	NT5C2	P49902	P49902	2		1.26261	0.387819	25.1541	25.2886	25.0411	n. def.	24.6577	24.8893
Matrix metalloproteinase-14	MMP14	P50281	P50281	6		0.780849	-0.574083	27.0642	27.0054	27.0531	27.1147	27.47	28.2602
Vasodilator-stimulated phosphoprotein	VASP	P50552	P50552	3		0.248006	0.249537	28.0157	27.6097	27.6994	27.4555	26.9071	28.2135
Methionine aminopeptidase 2	METAP2	P50579	P50579	4		1.05793	0.444585	25.5739	25.4751	25.982	25.3457	24.9883	25.3633
Ras-related protein Rab-7a	RAB7A	P51149	P51149	5		0.375734	0.137875	27.16	27.057	27.081	26.6867	27.2063	26.9914
Methyl-CpG-binding protein 2	MECP2	P51608	P51608	2		0	0.185271	26.0883	26.3086	26.9306	n. def.	n. def.	26.2572
26S proteasome non-ATPase regulatory subunit 7	PSMD7	P51665	P51665	3		0	-0.127278	24.2121	n. def.	n. def.	25.0962	23.5826	n. def.
Hepatoma-derived growth factor	HDGF	P51858	P51858	11		0.239982	0.177599	28.2162	28.1057	27.8907	27.5761	27.6615	28.4422
Ubiquitin-conjugating enzyme E2 E1	UBE2E1	P51965	P51965	2		0.162673	0.0312634	24.0744	24.1249	23.8945	24.021	24.0153	23.9638
Heterogeneous nuclear ribonucleoprotein A3	HNRNPA3	P51991	P51991	5		0.10027	0.118235	27.5525	27.6011	28.471	27.1894	28.2107	27.8697
6-phosphogluconate dehydrogenase, decarboxylating	PGD	P52209	P52209	17		0.199021	-0.0512943	30.6104	30.4745	30.4826	30.4031	30.616	30.7023
Importin subunit alpha-1	KPNA2	P52292	P52292	4		1.26513	0.636773	27.7706	27.1328	27.216	26.8692	26.8541	26.4859
Rho GDP-dissociation inhibitor 1	ARHGDIA	P52565	P52565	7		0.394044	-0.358874	29.6598	29.329	30.2371	30.0725	29.6333	30.5966
Rho GDP-dissociation inhibitor 2	ARHGDIB	P52566	P52566	2		0	0.842057	23.9999	21.7651	25.254	22.831	n. def.	n. def.
Heterogeneous nuclear ribonucleoprotein F;Heterogeneous nuclear ribonucleoprotein F, N-terminally processed	HNRNPF	P52597	P52597	2		0.450988	0.471496	26.316	n. def.	26.1935	25.1642	25.8846	26.3009
Spermine synthase	SMS	P52788	P52788	8		0.764481	0.345061	27.496	27.0114	27.0663	27.1241	26.7402	26.6743
39S ribosomal protein L12, mitochondrial	MRPL12	P52815	P52815	3		0	0.864011	27.3808	27.2306	27.493	n. def.	n. def.	26.5041
Stanniocalcin-1	STC1	P52823	P52823	5		1.03047	-1.18412	28.4482	29.0837	28.9377	30.9758	29.7663	29.2798
Thimet oligopeptidase	THOP1	P52888	P52888	3		0.17495	0.0882943	27.7394	27.4115	27.3772	27.5857	27.5612	27.1163
Biliverdin reductase A	BLVRA	P53004	P53004	4		1.08736	0.691963	28.0526	28.3931	28.1192	27.3006	27.139	28.0494
Serine/threonine-protein phosphatase 5	PPP5C	P53041;E7EU14	P53041	5		1.06588	0.673402	28.6172	28.5626	27.7272	27.6705	27.4883	27.7279
Diphosphomevalonate decarboxylase	MVD	P53602	P53602	2		0.276965	0.193309	24.0293	24.2842	24.7376	24.2234	24.0907	n. def.
Coatomer subunit alpha;Xenin;Proxenin	COPA	P53621	P53621	3		0.468686	-0.349233	n. def.	24.8445	25.0966	25.7736	25.1231	25.0626
Activated RNA polymerase II transcriptional coactivator p15	SUB1	P53999	P53999	6		0.655489	0.342365	27.7233	28.2775	27.8104	27.4122	27.9179	27.4539
Ubiquitin carboxyl-terminal hydrolase 14	USP14	P54578	P54578	12		0.194734	0.10328	28.6948	28.0622	28.4951	28.4255	28.1561	28.3606
UV excision repair protein RAD23 homolog A	RAD23A	P54725	P54725	4		0.935572	0.502738	27.4025	27.5411	26.8375	26.6941	26.5717	27.0072
UV excision repair protein RAD23 homolog B	RAD23B	P54727	P54727	7		0.276548	0.200064	29.5181	29.8226	29.4867	29.1776	29.1021	29.9475
Adenylate kinase 2, mitochondrial;Adenylate kinase 2, mitochondrial, N-terminally processed	AK2	P54819	P54819	7		0.0274408	-0.0362587	28.807	29.9183	29.8528	29.0894	29.9821	29.6153
Delta-1-pyrroline-5-carboxylate synthase;Glutamate 5-kinase;Gamma-glutamyl phosphate reductase	ALDH18A1	P54886	P54886	4		0	n. def.	25.241	24.5639	25.6696	n. def.	n. def.	n. def.
Eukaryotic translation initiation factor 5	EIF5	P55010	P55010	9		0.469592	0.310791	28.0402	28.3394	27.7535	27.2813	27.8752	28.0442
Mesencephalic astrocyte-derived neurotrophic factor	MANF	P55145	P55145	7		0.560395	0.59521	27.8112	27.7693	28.2537	27.5895	26.4872	27.9718
Adenosine kinase	ADK	P55263	P55263	6		0.543819	0.303436	28.1318	28.8787	28.207	28.086	27.9964	28.2248
Double-stranded RNA-specific adenosine deaminase	ADAR	P55265	P55265	3		0.10618	-0.0761312	25.3626	25.3759	25.2828	25.9301	25.1769	25.1427
Cadherin-13	CDH13	P55290	P55290	2		0.335455	-1.26784	25.4999	28.8163	24.4351	28.4788	28.2146	25.8614
Tumor protein D52	TPD52	P55327	P55327	3		0	0.724445	n. def.	n. def.	26.4922	26.149	25.3865	n. def.
Puromycin-sensitive aminopeptidase	NPEPPS	P55786;A6NEC2	P55786	8		0.186424	0.100949	27.6155	27.2319	27.5238	27.0443	27.3887	27.6354
Succinyl-CoA:3-ketoacid coenzyme A transferase 1, mitochondrial	OXCT1	P55809;Q9BYC2	P55809	4		0.822563	0.595098	26.3795	26.7924	27.1843	26.3209	26.5278	25.7222
Eukaryotic translation initiation factor 6	EIF6	P56537	P56537	2		0	0.135976	24.9125	n. def.	n. def.	24.898	24.8476	24.5839
Lysyl oxidase homolog 3	LOXL3	P58215	P58215	2		0.74893	-1.39959	n. def.	24.6649	24.7482	25.4529	25.5226	27.3429
Myotrophin	MTPN	P58546	P58546	5		0.696818	-0.539644	28.7646	28.157	27.6786	28.9824	28.4359	28.8008
Actin-related protein 2/3 complex subunit 4	ARPC4	P59998	P59998	3		0.425777	1.11771	25.0912	27.3102	26.9055	24.5026	24.3564	27.0949
Triosephosphate isomerase	TPI1	P60174	P60174	20		0.875858	-0.401001	34.4568	33.983	34.1926	34.4203	34.4785	34.9366
Gamma-aminobutyric acid receptor-associated protein-like 2	GABARAPL2	P60520	P60520	1		0.184033	0.132153	26.5113	n. def.	26.7992	26.1925	26.8484	26.5283
Protein S100-A10	S100A10	P60903	P60903	2		0	1.4766	25.5661	25.5297	25.543	n. def.	n. def.	24.0696
Destrin	DSTN	P60981	P60981	13		0.842174	0.700922	28.9599	29.0038	28.6872	28.5647	27.4359	28.5475
Glia maturation factor beta	GMFB	P60983;O60234	P60983	4		0.583383	0.781809	28.7377	29.6434	28.3159	28.4582	27.7762	n. def.
Signal recognition particle 54 kDa protein	SRP54	P61011	P61011	2		0.734025	0.626697	28.0762	27.2695	27.4192	26.7256	27.1976	n. def.
Ubiquitin-conjugating enzyme E2 D3;Ubiquitin-conjugating enzyme E2 D2	UBE2D3;UBE2D2	P61077;P62837	P61077;P62837	2		0.260603	0.0841815	26.3898	26.0232	26.2588	26.2303	25.9994	26.1896
NEDD8-conjugating enzyme Ubc12	UBE2M	P61081	P61081	5		1.01782	0.567708	27.7382	28.0191	27.7836	26.8319	27.3217	27.6841
Ubiquitin-conjugating enzyme E2 K	UBE2K	P61086	P61086	3		0.374242	0.360157	29.5699	30.2292	28.9067	29.0345	29.1272	29.4636
Ubiquitin-conjugating enzyme E2 N	UBE2N	P61088;Q5JXB2	P61088	6		0.596433	0.152971	29.8594	29.6257	29.5913	29.4055	29.6754	29.5366
Ras-related protein Rab-14	RAB14	P61106	P61106	1		0	0.101093	n. def.	n. def.	24.3892	n. def.	n. def.	24.2881
Actin-related protein 3	ACTR3	P61158	P61158	7		0.303664	0.135221	29.8715	29.9136	29.6253	29.5243	29.4979	29.9825
Actin-related protein 2	ACTR2	P61160	P61160	8		0.632984	0.475164	29.5523	29.61	28.7087	28.5881	29.1524	28.705
COP9 signalosome complex subunit 2	COPS2	P61201	P61201	9		1.14832	0.729513	27.4962	26.9421	26.557	26.1456	26.5134	26.1477
ATP-binding cassette sub-family E member 1	ABCE1	P61221	P61221	6		0.0408616	0.0160898	28.0564	28.0053	27.956	28.0889	28.15	27.7306
40S ribosomal protein S3a	RPS3A	P61247	P61247	6		0.02023	-0.0329196	28.0883	27.9691	28.7549	28.3621	29.1109	27.4381
Proteasome activator complex subunit 3	PSME3	P61289	P61289	3		0.990215	0.398332	27.639	27.2919	27.2117	n. def.	27.0154	26.9496
Protein mago nashi homolog;Protein mago nashi homolog 2	MAGOH;MAGOHB	P61326;Q96A72	P61326;Q96A72	4		0.0707556	0.0586211	30.235	30.0675	29.5079	29.5196	29.9535	30.1615
10 kDa heat shock protein, mitochondrial	HSPE1	P61604	P61604	7		0.0923731	0.0883376	31.4042	31.3787	31.2719	31.1772	30.7244	31.888
Prefoldin subunit 3	VBP1	P61758	P61758	3		0.710865	0.454702	25.3157	26.2116	25.4562	25.1438	25.3825	25.0932
Small ubiquitin-related modifier 2	SUMO2	P61956	P61956	2		0.963927	-0.952949	29.8505	30.285	30.6515	31.4033	30.4462	31.7964
Ubiquitin-fold modifier 1	UFM1	P61960	P61960	2		0	-0.261095	24.9734	24.1898	24.6701	24.8722	n. def.	n. def.
WD repeat-containing protein 5	WDR5	P61964	P61964	3		0.887463	0.607517	25.779	26.8415	26.2181	25.5508	25.8288	25.6365
Nuclear transport factor 2	NUTF2	P61970	P61970	4		0.173411	-0.140535	29.2513	28.4467	28.6684	28.8987	28.6143	29.2751
14-3-3 protein gamma;14-3-3 protein gamma, N-terminally processed	YWHAG	P61981	P61981	14		0.799944	0.214539	32.5422	32.4971	32.3769	32.1681	32.1211	32.4833
40S ribosomal protein S7	RPS7	P62081	P62081	3		1.08027	0.961221	25.6879	26.3935	26.8054	25.5921	25.6	24.8109
Calmodulin	CALM1	P62158	P62158	3		0.0645619	-0.0812632	25.9183	25.8945	27.1436	26.6951	26.263	26.242
14-3-3 protein epsilon	YWHAE	P62258	P62258	13		0.200687	0.0543486	32.1706	31.9325	31.9601	31.8341	31.9829	32.0831
40S ribosomal protein S23	RPS23	P62266	P62266	2		0.508199	-0.246889	25.8705	25.4344	25.3211	25.8061	26.007	25.5536
Small nuclear ribonucleoprotein Sm D2	SNRPD2	P62316	P62316	6		0.0388426	0.0301037	28.9887	29.1573	29.1279	28.644	29.0068	29.5328
Small nuclear ribonucleoprotein Sm D3	SNRPD3	P62318	P62318	2		0	0.224858	24.5484	24.8057	n. def.	n. def.	n. def.	24.4522
Thymosin beta-4;Hematopoietic system regulatory peptide	TMSB4X	P62328	P62328	8		0.847064	-0.315253	32.9193	32.8286	33.0061	32.9048	33.3685	33.4264
60S ribosomal protein L7a	RPL7A	P62424	P62424	2		0.180917	0.110883	28.467	28.5951	29.0362	28.5258	n. def.	28.6514
Cellular nucleic acid-binding protein	CNBP	P62633	P62633	6		0.288724	0.155708	30.838	30.4401	30.4466	30.7231	30.4129	30.1215
Actin, gamma-enteric smooth muscle;Actin, alpha skeletal muscle;Actin, alpha cardiac muscle 1;Actin, aortic smooth muscle	ACTG2;ACTA1;ACTC1;ACTA2	P63267;P68133;P68032;P62736	P63267;P68133;P68032;P62736	8		0.291058	-0.37336	27.0751	27.2604	27.1898	28.1319	27.9941	26.5194
Histone H4	HIST1H4A	P62805	P62805	2		0.360748	-0.741571	27.1101	27.0628	27.0628	28.6093	28.7433	26.1078
GTP-binding nuclear protein Ran	RAN	P62826	P62826	10		0.306504	0.263578	30.6441	31.0705	30.8996	30.7344	31.1015	29.9875
60S ribosomal protein L10a	RPL10A	P62906	P62906	3		0.381649	0.736045	26.6499	26.6148	26.9953	26.7542	26.8819	24.4158
60S ribosomal protein L11	RPL11	P62913	P62913	2		0	0.664683	25.1382	n. def.	n. def.	24.2301	24.8052	24.3851
Peptidyl-prolyl cis-trans isomerase FKBP1A	FKBP1A	P62942	P62942	5		0.154474	0.169336	29.6722	30.1515	29.5478	29.6129	28.991	30.2596
AP-2 complex subunit beta	AP2B1	P63010	P63010	14		0.678155	-0.685273	28.5679	27.3764	27.5217	28.2667	28.2197	29.0355
14-3-3 protein zeta/delta	YWHAZ	P63104;O00213;Q92674	P63104	10		0.702895	-0.321262	30.1436	29.8315	29.6456	30.3339	30.3546	29.896
Serine/threonine-protein phosphatase 2A 55 kDa regulatory subunit B alpha isoform	PPP2R2A	P63151;Q00005;Q9Y2T4;Q66LE6	P63151	4		0.471375	-0.173711	25.0591	24.7941	25.1856	25.2988	25.2953	24.9658
Small ubiquitin-related modifier 1	SUMO1	P63165	P63165	2		0.569797	0.830539	n. def.	26.9108	25.8493	25.4104	25.6887	n. def.
Dynein light chain 1, cytoplasmic	DYNLL1	P63167	P63167	2		0.630547	0.579892	22.7818	n. def.	23.6307	22.4943	22.4075	22.9772
S-phase kinase-associated protein 1	SKP1	P63208	P63208	10		0.0951461	0.038662	29.2535	28.9302	29.1585	28.8713	29.244	29.1108
40S ribosomal protein S21	RPS21	P63220	P63220	3		1.09482	0.757738	31.2578	30.7308	31.5678	30.8216	30.0816	30.38
Eukaryotic translation initiation factor 5A-2;Eukaryotic translation initiation factor 5A-1;Eukaryotic translation initiation factor 5A-1-like	EIF5A2;EIF5A;EIF5AL1	Q9GZV4;P63241;Q6IS14	Q9GZV4;P63241;Q6IS14	5		0.0552648	-0.0382601	30.4762	29.9306	29.8724	30.0748	29.9191	30.4001
Guanine nucleotide-binding protein subunit beta-2-like 1;Guanine nucleotide-binding protein subunit beta-2-like 1, N-terminally processed	GNB2L1	P63244	P63244	11		0.205705	0.0885207	31.0013	30.6315	30.7182	30.7565	30.8712	30.4578
SUMO-conjugating enzyme UBC9	UBE2I	P63279	P63279	5		0.275303	0.225461	27.7551	28.5266	28.0747	27.4772	27.8914	28.3113
Thymosin beta-10	TMSB10	P63313;CON__P21752	P63313	5		0.239326	-0.0666116	31.2794	31.5396	31.289	31.506	31.2978	31.504
Serine/threonine-protein phosphatase 2A catalytic subunit alpha isoform;Serine/threonine-protein phosphatase 2A catalytic subunit beta isoform	PPP2CA;PPP2CB	P67775;P62714	P67775;P62714	2		1.48024	0.441607	27.5029	n. def.	27.6038	27.2661	27.1019	26.9672
Nuclease-sensitive element-binding protein 1	YBX1	P67809;Q9Y2T7	P67809	8		0.448834	0.363719	27.461	26.9562	26.6675	26.1997	26.6935	27.1003
Ubiquitin-conjugating enzyme E2 L3	UBE2L3	P68036	P68036	5		0.463892	-0.349172	28.1814	27.6776	28.1305	28.1148	28.0131	28.9091
Tubulin alpha-1B chain;Tubulin alpha-4A chain	TUBA1B;TUBA4A	P68363;P68366;A6NHL2	P68363;P68366	11		0	n. def.	n. def.	n. def.	n. def.	27.4665	26.5934	26.2916
Tubulin beta-4B chain;Tubulin beta-2B chain;Tubulin beta-2A chain	TUBB4B;TUBB2B;TUBB2A	P68371;Q9BVA1;Q13885;P04350;A6NNZ2	P68371;Q9BVA1;Q13885	7		0.191568	0.330854	26.9419	25.8537	26.9202	26.8424	n. def.	25.6398
Phosphoserine phosphatase	PSPH	P78330	P78330	6		0.754838	0.382345	26.6995	27.1002	27.1839	26.6959	26.2698	26.8708
General transcription factor II-I	GTF2I	P78347	P78347	3		0	n. def.	n. def.	26.1802	25.8585	n. def.	n. def.	n. def.
Glutathione S-transferase omega-1	GSTO1	P78417	P78417	15		0.0947947	-0.0413011	32.0494	32.0227	31.9392	32.0021	31.8058	32.3274
Brain acid soluble protein 1	BASP1	P80723	P80723	12		0.133524	-0.117318	30.8251	30.6361	30.6235	30.3435	30.6768	31.4163
Thioredoxin-like protein 4A	TXNL4A	P83876	P83876	3		0	n. def.	24.2318	n. def.	24.8319	n. def.	n. def.	n. def.
Enhancer of rudimentary homolog	ERH	P84090	P84090	6		0.288393	0.487212	30.2887	30.6912	30.4547	28.7689	30.1157	31.0883
60S ribosomal protein L19	RPL19	P84098	P84098	4		0	0.443221	29.435	29.2704	29.2134	28.863	n. def.	n. def.
Cytochrome c	CYCS	P99999;CON__P62894	P99999	5		0.0234308	0.026247	29.0715	29.273	28.6676	28.8835	28.4603	29.5896
Phosphatidylinositol transfer protein alpha isoform	PITPNA	Q00169	Q00169	4		0.213489	0.141094	26.6576	26.0996	26.2107	26.4635	25.8155	26.2655
Vigilin	HDLBP	Q00341	Q00341	4		1.19412	0.606302	25.0866	24.5605	24.9578	24.3329	24.1911	n. def.
Peptidyl-prolyl cis-trans isomerase FKBP3	FKBP3	Q00688	Q00688	7		0.580928	0.286108	27.9694	28.5867	28.2394	28.1105	27.7239	28.1029
Sorbitol dehydrogenase	SORD	Q00796	Q00796	4		0.530124	0.254677	26.6428	26.8046	27.1465	26.6078	26.8721	26.35
Heterogeneous nuclear ribonucleoprotein U	HNRNPU	Q00839	Q00839	13		0.895178	0.263266	30.4418	30.8426	30.4402	30.3691	30.2691	30.2967
Spectrin beta chain, non-erythrocytic 1	SPTBN1	Q01082;O15020;P11277	Q01082	24		0.800323	0.327452	28.8998	29.2773	29.1828	28.6089	28.676	29.0926
Protein SET;Protein SETSIP	SET;SETSIP	Q01105;P0DME0	Q01105;P0DME0	4		0.0159286	-0.018891	30.2151	30.2746	29.8553	29.8689	30.8662	29.6666
Fatty acid-binding protein, epidermal	FABP5	Q01469;A8MUU1	Q01469	9		0.384482	0.167816	29.2194	29.8194	29.4252	29.4048	29.3318	29.2239
Hydroxymethylglutaryl-CoA synthase, cytoplasmic	HMGCS1	Q01581	Q01581	9		0.799813	0.317051	28.9463	28.86	29.3153	28.4883	28.8677	28.8144
Protein Dr1	DR1	Q01658	Q01658	2		0	n. def.	n. def.	n. def.	n. def.	n. def.	n. def.	n. def.
Transgelin	TAGLN	Q01995	Q01995	5		0.0102049	0.00830269	27.4978	27.2257	27.0774	26.9455	27.1046	27.7261
Collagen alpha-1(VII) chain	COL7A1	Q02388	Q02388	2		0	n. def.	n. def.	n. def.	n. def.	27.6606	28.0364	27.4913
Dual specificity mitogen-activated protein kinase kinase 1;Dual specificity mitogen-activated protein kinase kinase 2	MAP2K1;MAP2K2	Q02750;P36507	Q02750;P36507	2		0	n. def.	25.516	25.9153	25.4103	n. def.	n. def.	n. def.
DNA topoisomerase 2-beta	TOP2B	Q02880	Q02880	1		0.152495	-0.227345	25.4761	26.1795	26.6309	25.691	26.0988	27.1786
Dystonin	DST	Q03001	Q03001	6		0.541213	0.431078	27.1364	26.5008	27.3449	n. def.	26.4746	26.6513
14-3-3 protein eta	YWHAH	Q04917	Q04917	5		1.12132	-0.616408	27.0493	26.4178	26.5349	27.2934	27.5749	26.9829
Cleavage stimulation factor subunit 1	CSTF1	Q05048	Q05048	4		0.193564	0.095761	25.4669	26.061	26.0048	25.7529	25.7244	25.7682
Ubiquitin-protein ligase E3A	UBE3A	Q05086	Q05086	3		0.0879627	0.0254523	24.8223	24.9391	25.0381	24.8268	n. def.	24.9886
Caldesmon	CALD1	Q05682	Q05682	13		0.790352	-0.43447	30.0663	30.1855	30.0418	30.1561	30.4357	31.0052
Glutamine--fructose-6-phosphate aminotransferase [isomerizing] 1	GFPT1	Q06210	Q06210	4		0.164704	0.0891349	27.4218	27.2699	27.0402	26.9072	27.4828	27.0745
Peroxiredoxin-1	PRDX1	Q06830	Q06830	15		0.477315	-0.24842	32.3908	31.9175	32.0497	32.1707	32.2127	32.7199
Complement component 1 Q subcomponent-binding protein, mitochondrial	C1QBP	Q07021	Q07021	5		0.345601	0.322235	27.0509	28.1574	28.0254	27.7353	27.3621	27.1696
Prolow-density lipoprotein receptor-related protein 1;Low-density lipoprotein receptor-related protein 1 85 kDa subunit;Low-density lipoprotein receptor-related protein 1 515 kDa subunit;Low-density lipoprotein receptor-related protein 1 intracellular domain	LRP1	Q07954;Q86X40;Q9NZR2	Q07954	3		0	-2.06664	n. def.	n. def.	24.2795	26.1214	26.7107	26.2063
Serine/threonine-protein phosphatase 2B catalytic subunit alpha isoform	PPP3CA	Q08209;P48454;P16298	Q08209	4		0.0251612	-0.0248477	27.0736	26.9952	26.7308	26.6034	26.6865	27.5842
Quinone oxidoreductase	CRYZ	Q08257	Q08257	2		0	0.194349	n. def.	25.9364	n. def.	25.742	n. def.	n. def.
Pseudouridine-5-monophosphatase	HDHD1	Q08623	Q08623	3		0.0327407	-0.0550105	26.6702	26.1661	26.5468	27.2137	25.8184	n. def.
Histone-binding protein RBBP4	RBBP4	Q09028	Q09028	7		0.420451	0.295105	27.3287	26.7723	27.21	26.7264	27.2711	26.4282
AP-1 complex subunit beta-1	AP1B1	Q10567	Q10567	10		0.255833	-0.102303	26.298	26.0266	26.5637	26.461	26.394	26.3403
Secernin-1	SCRN1	Q12765	Q12765	7		0.143032	-0.132179	27.4454	27.3632	27.4699	27.1874	27.2476	28.2399
Twinfilin-1	TWF1	Q12792	Q12792	10		0.987105	0.443423	27.2574	26.6883	26.8904	26.4208	26.3306	26.7544
Aspartyl/asparaginyl beta-hydroxylase	ASPH	Q12797	Q12797	2		0.114524	0.0605806	25.8941	26.5059	26.1696	25.9811	26.186	26.2208
A-kinase anchor protein 13	AKAP13	Q12802	Q12802	2		0.112769	0.0488192	24.3862	24.8188	24.6355	24.4874	24.454	24.7526
Aminoacyl tRNA synthase complex-interacting multifunctional protein 1;Endothelial monocyte-activating polypeptide 2	AIMP1	Q12904	Q12904	4		0.904355	0.301153	28.9307	28.7109	29.1421	28.5026	28.8088	28.5689
Heat shock protein 75 kDa, mitochondrial	TRAP1	Q12931	Q12931	4		0.459267	0.345238	26.3202	25.992	26.1485	25.9641	26.2508	25.2101
Cleavage stimulation factor subunit 3	CSTF3	Q12996	Q12996	8		0.906867	0.686558	27.4229	26.6964	26.9672	26.5737	26.6733	25.7799
Delta(3,5)-Delta(2,4)-dienoyl-CoA isomerase, mitochondrial	ECH1	Q13011	Q13011	4		0.657543	0.277288	29.1989	29.5804	29.0719	29.1811	28.791	29.0472
S-methyl-5-thioadenosine phosphorylase	MTAP	Q13126	Q13126	7		0.170894	-0.161627	29.391	28.4161	28.6111	28.8309	28.7145	29.3577
Aminoacyl tRNA synthase complex-interacting multifunctional protein 2	AIMP2	Q13155	Q13155	2		0	n. def.	26.8181	n. def.	26.9919	n. def.	n. def.	n. def.
Chromobox protein homolog 3	CBX3	Q13185	Q13185	6		1.19513	0.62314	27.5527	27.3364	27.4957	26.4203	26.8565	27.2385
Pappalysin-1	PAPPA	Q13219	Q13219	2		0	n. def.	n. def.	n. def.	n. def.	25.6051	25.3578	25.0579
Ras GTPase-activating protein-binding protein 1	G3BP1	Q13283	Q13283	4		0.122624	-0.0983938	29.0684	28.3382	28.4513	28.5326	28.5316	29.0889
Polyadenylate-binding protein 4	PABPC4	Q13310;Q5JQF8	Q13310	9		0.774343	0.582143	26.7284	27.6923	26.7131	26.2336	26.4993	26.6544
Ubiquitin-conjugating enzyme E2 variant 1	UBE2V1	Q13404	Q13404	7		0.127471	-0.183187	25.6377	25.7952	n. def.	25.9876	25.1734	26.538
Cytoplasmic dynein 1 intermediate chain 2	DYNC1I2	Q13409	Q13409	5		0.0460279	-0.0549564	26.8272	26.1901	26.7566	27.3358	26.1543	26.4487
Peptidyl-prolyl cis-trans isomerase G	PPIG	Q13427	Q13427	2		0.017542	-0.0209891	25.1092	25.8221	25.9453	25.3833	25.9098	n. def.
Treacle protein	TCOF1	Q13428	Q13428	15		0.214146	0.113148	29.8243	29.9254	30.2387	29.6644	30.2016	29.7829
Splicing factor 3B subunit 2	SF3B2	Q13435	Q13435	6		0.0230923	0.015859	28.1053	28.224	28.1079	28.5691	28.0035	27.8171
28 kDa heat- and acid-stable phosphoprotein	PDAP1	Q13442	Q13442	6		0.0903878	-0.0713533	31.2481	31.6654	31.335	31.0117	31.5888	31.8622
Phosphatidylinositol-binding clathrin assembly protein	PICALM	Q13492	Q13492	4		0.468088	0.232468	25.4757	25.8996	25.8497	25.2351	25.4771	25.8154
Dynactin subunit 2	DCTN2	Q13561	Q13561	5		0.352892	0.272481	26.3453	26.1685	26.8557	26.6713	26.0004	25.8803
Cullin-1	CUL1	Q13616	Q13616	4		1.19841	0.520154	27.1249	27.7938	27.2864	26.8829	26.8259	26.936
Cullin-2	CUL2	Q13617	Q13617	5		0	0.305008	26.1023	25.5312	25.9761	n. def.	n. def.	25.5649
Four and a half LIM domains protein 3	FHL3	Q13643	Q13643	2		0.14833	0.0778211	26.7193	26.7965	27.201	26.7969	26.6269	27.0596
Angio-associated migratory cell protein	AAMP	Q13685	Q13685	3		0	n. def.	25.3082	25.5724	25.5206	n. def.	n. def.	n. def.
CD166 antigen	ALCAM	Q13740	Q13740	4		0.741675	-0.358078	24.9647	25.4941	25.5521	25.5462	25.6089	25.9301
Spectrin alpha chain, non-erythrocytic 1	SPTAN1	Q13813	Q13813	23		0.0321411	-0.0248884	28.9149	28.9945	28.5818	28.5238	28.7485	29.2936
Spliceosome RNA helicase DDX39B	DDX39B	Q13838;O00148	Q13838	10		1.14093	0.723544	29.5258	29.5611	30.179	29.1184	28.6331	29.3437
Bleomycin hydrolase	BLMH	Q13867	Q13867	7		0.793855	0.406976	27.623	27.6182	27.7847	26.8811	27.2458	27.6781
Isopentenyl-diphosphate Delta-isomerase 1	IDI1	Q13907;Q9BXS1	Q13907	4		0.38853	0.237748	28.7954	29.1259	29.4217	28.5278	29.1518	28.9501
Cold-inducible RNA-binding protein	CIRBP	Q14011	Q14011	3		0.613667	0.714816	27.9686	26.9846	27.6089	26.1165	26.6858	27.6153
Coactosin-like protein	COTL1	Q14019	Q14019	7		0.855444	0.493416	30.0989	30.4742	30.0913	29.4966	29.4868	30.2008
Cytochrome c oxidase copper chaperone	COX17	Q14061	Q14061	4		0.556644	-0.491529	27.6867	27.3581	27.5257	27.4792	27.8168	28.7491
Eukaryotic translation initiation factor 3 subunit A	EIF3A	Q14152	Q14152	9		0.388762	0.684898	28.4624	27.6908	28.2906	28.3274	27.995	26.0666
Rho guanine nucleotide exchange factor 7	ARHGEF7	Q14155;Q15052	Q14155	3		0.600389	0.492564	27.4863	26.547	26.3083	26.4301	26.2577	26.1761
Tubulin--tyrosine ligase-like protein 12	TTLL12	Q14166	Q14166	2		0	0.425465	25.3739	25.2166	25.2337	24.8493	n. def.	n. def.
Four and a half LIM domains protein 2	FHL2	Q14192	Q14192	5		1.03867	0.852516	26.4201	25.8413	25.5651	25.011	24.6282	25.6298
Cytoplasmic dynein 1 heavy chain 1	DYNC1H1	Q14204	Q14204	10		1.15451	0.496621	27.7238	27.4898	27.3213	27.0734	27.2675	26.7041
Src substrate cortactin	CTTN	Q14247	Q14247	3		0	n. def.	n. def.	n. def.	n. def.	26.9854	27.7389	27.5633
E3 ubiquitin/ISG15 ligase TRIM25	TRIM25	Q14258	Q14258	4		0	n. def.	25.843	25.3849	25.6548	n. def.	n. def.	n. def.
Filamin-C	FLNC	Q14315	Q14315	61		0.386616	0.153066	32.0475	32.1431	31.9217	31.7599	31.7028	32.1904
Growth arrest-specific protein 6	GAS6	Q14393	Q14393	2		0	-1.54467	n. def.	n. def.	25.075	27.301	27.4632	25.0948
RNA-binding protein 39	RBM39	Q14498	Q14498	3		0.828543	0.353813	26.8434	26.7893	26.8621	26.4483	26.1527	26.8323
Plastin-1	PLS1	Q14651	Q14651	5		0	n. def.	25.3347	25.6932	25.8106	n. def.	n. def.	n. def.
Neutral alpha-glucosidase AB	GANAB	Q14697	Q14697	5		0.342424	0.23408	28.1607	29.0864	28.6615	28.5015	28.4867	28.2181
Serine/threonine-protein phosphatase 2A 56 kDa regulatory subunit delta isoform	PPP2R5D	Q14738;Q13362	Q14738	3		0	0.777941	25.1693	n. def.	n. def.	24.2121	24.5707	n. def.
Golgin subfamily B member 1	GOLGB1	Q14789	Q14789	2		1.91255	0.33683	n. def.	24.0129	24.1264	23.6679	23.7422	23.7884
LIM and SH3 domain protein 1	LASP1	Q14847	Q14847	8		0.442848	0.0988827	30.0114	30.3394	30.2209	30.0943	30.0931	30.0877
Prostaglandin reductase 1	PTGR1	Q14914	Q14914	9		0.0730112	0.0654558	26.7998	27.5162	27.5989	27.3198	26.8853	27.5134
Importin subunit beta-1	KPNB1	Q14974	Q14974	10		1.03232	0.756255	29.5718	28.9899	29.4391	29.1471	28.4287	28.1562
Nucleolar and coiled-body phosphoprotein 1	NOLC1	Q14978	Q14978	18		0.523699	0.320878	29.7391	30.2026	29.8005	29.1399	29.8053	29.8343
N-alpha-acetyltransferase 25, NatB auxiliary subunit	NAA25	Q14CX7	Q14CX7	6		0.252017	-0.148856	27.4568	27.7563	27.4477	27.2802	27.9251	27.902
Septin-2	2002-09-01	Q15019	Q15019	7		0.00854143	0.00633876	28.0575	27.3482	27.5685	27.8847	27.6139	27.4565
Squamous cell carcinoma antigen recognized by T-cells 3	SART3	Q15020	Q15020	3		0.32541	-0.358758	n. def.	24.9854	24.7799	25.637	n. def.	24.8457
116 kDa U5 small nuclear ribonucleoprotein component	EFTUD2	Q15029	Q15029	7		0.935113	0.44419	26.328	26.9438	26.7791	26.3628	26.3646	25.9909
Lysine--tRNA ligase	KARS	Q15046	Q15046	14		0.776996	0.24799	29.8054	29.8017	30.1298	29.5939	29.8599	29.5391
Histone-lysine N-methyltransferase SETDB1	SETDB1	Q15047	Q15047	2		0.473044	0.310115	26.1085	27.0745	26.6466	26.3648	26.3366	26.198
WD repeat-containing protein 43	WDR43	Q15061	Q15061	2		0.680784	0.192582	24.5019	24.6408	24.622	24.3216	24.2332	24.6322
Early endosome antigen 1	EEA1	Q15075;REV__Q8N1T3	Q15075	29		0.9217	0.2585	29.812	30.0182	30.2507	29.8123	29.7899	29.7031
Plectin	PLEC	Q15149	Q15149	53		0.679236	0.16393	31.85	31.8746	31.9009	31.7386	31.5108	31.8844
Inorganic pyrophosphatase	PPA1	Q15181	Q15181	10		0.866123	0.286668	29.0996	28.7963	28.7572	28.6697	28.3825	28.7409
Prostaglandin E synthase 3	PTGES3	Q15185	Q15185	6		1.123	0.520792	28.1374	27.5956	27.8522	27.0387	27.4643	27.5197
Serine/threonine-protein phosphatase 2A activator	PPP2R4	Q15257	Q15257	7		0.0897031	-0.0511894	27.0753	27.0122	27.4253	27.489	26.9446	27.2328
Reticulocalbin-1	RCN1	Q15293	Q15293	3		0.0617315	-0.0809135	n. def.	28.076	28.6832	28.2764	28.0628	29.0423
Transcription elongation factor B polypeptide 1	TCEB1	Q15369	Q15369	5		1.01662	0.346836	28.5265	28.5397	28.9758	28.2535	28.456	28.2919
Transcription elongation factor B polypeptide 2	TCEB2	Q15370	Q15370	3		0.995274	0.139985	27.511	27.4925	n. def.	27.2833	27.3593	27.4426
Splicing factor 3B subunit 3	SF3B3	Q15393	Q15393	4		0.354757	0.26453	25.0156	25.8681	25.3837	25.4158	25.2655	24.7925
Ras suppressor protein 1	RSU1	Q15404	Q15404	2		0.433471	0.18527	26.1614	26.2427	25.7385	25.6731	25.9386	25.9751
Scaffold attachment factor B1	SAFB	Q15424;Q14151	Q15424	6		0.542087	-0.188483	26.6075	27.0588	26.8558	27.1821	26.9063	26.9992
Protein transport protein Sec23B	SEC23B	Q15437	Q15437	4		0.242081	0.208041	26.5102	25.676	26.1009	25.5363	25.7835	26.3433
Splicing factor 3A subunit 1	SF3A1	Q15459	Q15459	10		0.839745	0.679176	29.174	28.894	29.0843	28.4973	27.684	28.9335
Cdc42-interacting protein 4	TRIP10	Q15642	Q15642	4		0.933708	-0.285544	26.286	26.1225	26.1659	26.238	26.4903	26.7028
High mobility group nucleosome-binding domain-containing protein 3	HMGN3	Q15651	Q15651	1		0.172417	-0.162516	25.4125	26.2636	26.1975	25.873	25.9099	26.5783
Microtubule-associated protein RP/EB family member 1	MAPRE1	Q15691	Q15691	6		0.289408	0.170451	26.745	26.8237	26.5443	26.9392	26.1699	26.4926
ELAV-like protein 1	ELAVL1	Q15717;Q12926;P26378	Q15717	6		0.289222	0.219892	27.6197	27.7481	28.1966	27.3782	27.3864	28.1402
Ubiquitin-conjugating enzyme E2 variant 2	UBE2V2	Q15819	Q15819	5		0.405789	-0.428031	27.2413	26.5976	26.6674	26.8386	26.8926	28.0591
NEDD8	NEDD8	Q15843	Q15843	3		0.456186	0.290841	27.0792	27.4696	26.8758	26.928	26.4497	27.1744
Ras-related protein Rab-11B;Ras-related protein Rab-11A	RAB11B;RAB11A	Q15907;P62491	Q15907;P62491	6		0.872531	0.658313	28.5198	28.5106	28.3944	28.2913	28.0221	27.1364
Zyxin	ZYX	Q15942	Q15942	3		0.0173746	-0.0137679	27.1803	26.3785	26.4187	26.7244	26.6882	26.6061
Cysteine and glycine-rich protein 2	CSRP2	Q16527	Q16527	4		0.904709	0.317808	28.0772	28.0825	28.3079	27.5569	27.9156	28.0417
DNA damage-binding protein 1	DDB1	Q16531	Q16531	12		1.16404	0.591679	28.9394	28.9714	28.86	28.1562	28.0391	28.8005
Hsp90 co-chaperone Cdc37;Hsp90 co-chaperone Cdc37, N-terminally processed	CDC37	Q16543	Q16543	9		0.154709	0.118663	29.2985	29.5994	29.8116	29.9411	29.223	29.1893
Dihydropyrimidinase-related protein 2	DPYSL2	Q16555	Q16555	13		0.717449	0.236876	29.3159	29.0784	28.9485	29.0866	28.7443	28.8013
Histone-binding protein RBBP7	RBBP7	Q16576	Q16576	3		0.827682	1.10549	22.0535	24.0998	22.8687	21.6902	22.2421	21.7732
Fascin	FSCN1	Q16658	Q16658	10		0.287483	-0.122166	30.2591	30.0168	30.0721	30.1299	30.0405	30.5442
Kynureninase	KYNU	Q16719	Q16719	3		0.271741	0.421886	23.4625	25.5598	24.2598	24.0745	24.1629	23.779
Hydroxyacyl-coenzyme A dehydrogenase, mitochondrial	HADH	Q16836	Q16836	2		0.713924	0.623169	26.9537	25.6848	25.9381	25.4388	25.5177	25.7506
UTP--glucose-1-phosphate uridylyltransferase	UGP2	Q16851	Q16851	11		0.953841	0.41227	28.8705	28.755	28.6632	28.621	27.9764	28.4545
Thioredoxin reductase 1, cytoplasmic	TXNRD1	Q16881	Q16881	11		0.276997	0.13773	28.5164	28.3982	28.392	27.9517	28.3129	28.6288
Heterogeneous nuclear ribonucleoprotein U-like protein 2	HNRNPUL2	Q1KMD3	Q1KMD3	4		0.0029725	-0.0030702	26.4257	25.7923	25.809	25.825	25.6751	26.5361
Transmembrane protein 132A	TMEM132A	Q24JP5	Q24JP5	2		0	-1.62362	26.805	26.9411	27.064	n. def.	n. def.	28.5603
Sister chromatid cohesion protein PDS5 homolog A	PDS5A	Q29RF7	Q29RF7	3		0.664553	0.428319	26.7347	26.21	25.8738	25.8207	26.1159	25.5968
WD40 repeat-containing protein SMU1;WD40 repeat-containing protein SMU1, N-terminally processed	SMU1	Q2TAY7	Q2TAY7	2		0	0.503258	25.7779	n. def.	n. def.	25.3543	25.1949	n. def.
Leucine-rich repeat flightless-interacting protein 1	LRRFIP1	Q32MZ4;Q9Y608	Q32MZ4	7		0.105366	0.0583865	27.8545	27.8515	28.2019	27.6697	27.8431	28.2199
Prolyl endopeptidase-like	PREPL	Q4J6C6	Q4J6C6	4		0.281073	-0.208448	24.1781	25.0063	24.2235	24.9114	24.6594	24.4625
Quinone oxidoreductase PIG3	TP53I3	Q53FA7	Q53FA7	3		0	-0.187946	24.7484	n. def.	n. def.	24.8169	n. def.	25.0557
Serine/threonine-protein phosphatase 6 regulatory subunit 3	PPP6R3	Q5H9R7	Q5H9R7	3		0.0251495	-0.0146351	24.7823	24.3333	24.6657	24.3265	24.7534	24.7452
Presequence protease, mitochondrial	PITRM1	Q5JRX3	Q5JRX3	6		1.13605	0.864274	26.9347	28.0655	27.4045	26.3571	26.6026	26.8522
Cytochrome c oxidase assembly factor 6 homolog	COA6	Q5JTJ3	Q5JTJ3	2		0.523547	0.631599	24.2361	23.2626	23.0047	n. def.	22.6776	23.0615
5-nucleotidase domain-containing protein 1	NT5DC1	Q5TFE4	Q5TFE4	7		1.02754	-0.425335	27.5633	27.4802	27.4432	27.5419	28.1526	28.0683
BRO1 domain-containing protein BROX	BROX	Q5VW32	Q5VW32	2		1.01344	-0.691052	23.0554	22.5931	22.908	n. def.	23.235	23.8515
Anamorsin	CIAPIN1	Q6FI81	Q6FI81	4		0	0.267803	26.0701	26.0355	26.801	n. def.	n. def.	26.0344
Twinfilin-2	TWF2	Q6IBS0	Q6IBS0	10		0.932182	0.356515	29.5513	29.2709	29.6156	29.1981	29.326	28.8441
Serine/threonine-protein phosphatase 4 regulatory subunit 3A	SMEK1	Q6IN85;Q5MIZ7	Q6IN85	3		0.102719	0.0514215	25.2906	25.1211	25.0235	25.3946	25.0484	24.838
Endoplasmic reticulum aminopeptidase 2	ERAP2	Q6P179	Q6P179	4		0.983457	-1.57067	24.6546	23.1631	23.3119	26.1893	25.4484	24.204
Pre-mRNA-processing-splicing factor 8	PRPF8	Q6P2Q9	Q6P2Q9	2		0	n. def.	n. def.	24.2152	24.304	n. def.	n. def.	n. def.
Zinc finger CCCH domain-containing protein 14	ZC3H14	Q6PJT7	Q6PJT7	2		0.592427	0.397501	24.8229	24.1546	24.1883	24.0465	n. def.	23.9357
La-related protein 1	LARP1	Q6PKG0	Q6PKG0	1		0.923426	0.206371	26.3567	26.2671	26.5168	26.1935	26.1541	n. def.
Ubiquitin-conjugating enzyme E2 R2	UBE2R2	Q712K3	Q712K3	3		0.749933	0.40104	26.7964	n. def.	26.6046	26.1524	26.1107	26.6352
Coiled-coil domain-containing protein 80	CCDC80	Q76M96	Q76M96	7		1.25639	-0.615279	26.7618	27.2493	26.5086	27.4576	27.3246	27.5835
Basic leucine zipper and W2 domain-containing protein 1	BZW1	Q7L1Q6	Q7L1Q6	6		0.876811	0.981371	27.6916	27.8091	26.3285	26.1365	26.7187	26.03
PHD finger-like domain-containing protein 5A	PHF5A	Q7RTV0	Q7RTV0	3		0.0110274	-0.0107187	27.567	26.967	27.5637	27.0004	27.8524	27.2771
Neuronal growth regulator 1	NEGR1	Q7Z3B1	Q7Z3B1	1		0	0.556856	25.149	28.1902	n. def.	n. def.	26.1127	n. def.
Hepatoma-derived growth factor-related protein 2	HDGFRP2	Q7Z4V5	Q7Z4V5	4		1.10019	0.413233	25.1548	24.9365	25.074	24.4608	24.8229	n. def.
YTH domain-containing family protein 3;YTH domain-containing family protein 1	YTHDF3;YTHDF1	Q7Z739;Q9BYJ9	Q7Z739;Q9BYJ9	3		0	0.831197	25.637	n. def.	26.9852	25.4799	n. def.	n. def.
Kinectin	KTN1	Q86UP2	Q86UP2	12		0.225278	0.0745176	30.4623	30.1133	30.262	30.3086	30.2596	30.046
Leucine zipper protein 1	LUZP1	Q86V48	Q86V48	3		0.135938	0.0892302	26.7992	26.2472	26.2955	26.046	26.4166	26.6116
THO complex subunit 4	ALYREF	Q86V81	Q86V81	3		0.0459456	-0.0225786	22.7362	22.4459	22.3872	22.2905	22.6423	22.7043
Zinc finger CCCH domain-containing protein 18	ZC3H18	Q86VM9	Q86VM9	3		0.0819705	0.0666205	26.966	26.8625	27.3991	26.5583	27.1162	27.3533
Liprin-beta-1	PPFIBP1	Q86W92	Q86W92	4		0	-0.215069	26.0165	26.2157	25.6907	n. def.	26.1894	n. def.
Coiled-coil domain-containing protein 25	CCDC25	Q86WR0	Q86WR0	3		0.962694	0.264823	26.3412	26.5377	26.1705	25.9948	26.0306	26.2296
NudC domain-containing protein 3	NUDCD3	Q8IVD9	Q8IVD9	2		0.282415	-0.387089	27.4503	28.0913	28.7289	27.7029	28.6276	29.1013
PHD finger protein 6	PHF6	Q8IWS0	Q8IWS0	3		0.469569	0.220487	25.802	25.7544	26.274	25.5864	25.9572	25.6253
Calcium homeostasis endoplasmic reticulum protein	CHERP	Q8IWX8	Q8IWX8	3		0	0.535064	25.1161	25.7406	24.9146	n. def.	24.722	n. def.
Cell division cycle and apoptosis regulator protein 1	CCAR1	Q8IX12	Q8IX12	2		0.18962	0.109739	27.0243	26.5923	26.621	26.39	26.5511	26.9674
Cell cycle and apoptosis regulator protein 2	CCAR2	Q8N163	Q8N163	4		0	0.185086	25.5722	25.6515	25.5022	n. def.	25.3902	n. def.
Leucine-rich repeat-containing protein 47	LRRC47	Q8N1G4	Q8N1G4	2		0.0192382	-0.00915146	26.6893	26.9162	27.1684	26.9964	26.7809	27.024
Rho GTPase-activating protein 18	ARHGAP18	Q8N392	Q8N392	3		1.33629	0.452507	26.4036	26.5732	26.286	26.0834	25.8535	n. def.
Secreted frizzled-related protein 1	SFRP1	Q8N474	Q8N474	2		0.533354	-1.50029	25.5221	25.4276	25.4945	n. def.	28.5627	25.4007
Putative E3 ubiquitin-protein ligase UBR7	UBR7	Q8N806	Q8N806	2		0	0.989894	26.8495	26.7156	26.5395	n. def.	n. def.	25.7116
Protein enabled homolog	ENAH	Q8N8S7	Q8N8S7	5		1.10778	0.60311	26.7301	26.8726	26.3011	25.6521	26.2064	26.2359
Thioredoxin domain-containing protein 5	TXNDC5	Q8NBS9	Q8NBS9	9		0.732245	0.370445	29.4087	29.5594	29.7307	29.05	28.9233	29.6141
UDP-glucuronic acid decarboxylase 1	UXS1	Q8NBZ7	Q8NBZ7	2		0	n. def.	n. def.	n. def.	n. def.	23.8998	23.1109	22.658
NAD(P)H-hydrate epimerase	APOA1BP	Q8NCW5	Q8NCW5	2		0	0.378478	n. def.	n. def.	24.703	24.2173	24.3111	24.4452
ATP-binding cassette sub-family F member 1	ABCF1	Q8NE71	Q8NE71	4		0.00907327	0.0142142	26.3177	26.8253	27.0311	26.0825	26.4189	27.6301
Putative phospholipase B-like 2;Putative phospholipase B-like 2 32 kDa form;Putative phospholipase B-like 2 45 kDa form	PLBD2	Q8NHP8	Q8NHP8	3		0.608907	-0.445599	n. def.	24.0608	24.3592	24.8861	24.4251	n. def.
THO complex subunit 2	THOC2	Q8NI27	Q8NI27	2		0.442478	0.150341	26.4025	26.0512	26.424	26.1107	26.0191	26.2969
SWI/SNF complex subunit SMARCC2	SMARCC2	Q8TAQ2	Q8TAQ2	4		1.32913	-0.353116	25.9427	25.6649	25.7395	25.9633	26.2805	26.1626
Serine/threonine-protein kinase Nek9	NEK9	Q8TD19	Q8TD19	1		0.762007	-0.188487	26.0962	n. def.	25.8237	26.1077	26.1499	26.1878
D-tyrosyl-tRNA(Tyr) deacylase 1	DTD1	Q8TEA8	Q8TEA8	3		0.16018	0.0802727	27.5911	27.9317	27.5532	27.8484	27.3495	27.6373
Importin-4	IPO4	Q8TEX9	Q8TEX9	2		1.02226	-0.297029	24.7351	25.0156	24.8119	25.0717	25.2307	n. def.
Programmed cell death 6-interacting protein	PDCD6IP	Q8WUM4	Q8WUM4	17		0.00172321	-0.00142479	29.4199	29.4462	28.6844	29.1531	29.3761	29.0256
RNA polymerase-associated protein LEO1	LEO1	Q8WVC0	Q8WVC0	3		0.784742	-0.191266	25.4297	25.6364	25.7664	25.693	25.8442	25.8692
Ubiquitin-like domain-containing CTD phosphatase 1	UBLCP1	Q8WVY7	Q8WVY7	4		0.339796	0.26545	26.7757	26.3023	25.9487	26.0222	n. def.	26.1314
PEST proteolytic signal-containing nuclear protein	PCNP	Q8WW12	Q8WW12	4		0.168392	0.109805	28.7277	28.4881	29.307	28.6685	28.8017	28.7231
DnaJ homolog subfamily C member 9	DNAJC9	Q8WXX5	Q8WXX5	2		1.2472	0.374687	26.2724	26.0037	26.3001	25.7886	25.8462	n. def.
Titin	TTN	Q8WZ42	Q8WZ42	2		0	n. def.	26.2584	n. def.	n. def.	n. def.	n. def.	n. def.
Heat shock protein 105 kDa	HSPH1	Q92598;Q12872	Q92598	23		0.145147	0.0413081	30.8572	30.5052	30.6818	30.6121	30.6097	30.6984
Protein TFG	TFG	Q92734	Q92734	1		0.269013	0.27615	26.4148	25.2743	25.2295	25.1874	25.2733	25.6294
Serine protease HTRA1	HTRA1	Q92743	Q92743	5		0.399976	-0.745056	26.0319	27.1903	26.0913	27.9351	27.8141	25.7995
Actin-related protein 2/3 complex subunit 1A	ARPC1A	Q92747	Q92747	6		1.41148	0.423437	27.1506	26.8417	26.8231	26.3399	26.5611	26.6442
Histone deacetylase 2	HDAC2	Q92769	Q92769	5		0.070722	0.0504907	26.5452	25.7989	26.1744	26.2019	25.8745	26.2907
Probable ATP-dependent RNA helicase DDX17	DDX17	Q92841	Q92841	3		0	0.296672	26.0385	25.8053	25.9343	n. def.	n. def.	25.6294
CUGBP Elav-like family member 1	CELF1	Q92879	Q92879	3		0.639751	0.542769	25.2659	24.8917	25.8995	24.484	24.6552	25.2896
Osteoclast-stimulating factor 1	OSTF1	Q92882	Q92882	2		0	n. def.	n. def.	25.4953	n. def.	n. def.	n. def.	n. def.
Ubiquitin fusion degradation protein 1 homolog	UFD1L	Q92890	Q92890	2		0.0728167	0.0833988	22.9977	22.3771	23.4983	22.7761	22.522	23.3249
COP9 signalosome complex subunit 5	COPS5	Q92905	Q92905	5		0.584715	0.712338	26.5186	27.5938	27.8127	27.1511	25.8997	26.7372
Far upstream element-binding protein 2	KHSRP	Q92945	Q92945	11		0.843156	0.431388	28.6727	28.7326	28.5895	28.5964	27.7966	28.3077
Ubiquitin carboxyl-terminal hydrolase 7	USP7	Q93009	Q93009	4		0.0812839	0.0721709	26.5838	25.876	26.0717	25.8021	25.9519	26.561
Lipoma-preferred partner	LPP	Q93052	Q93052	2		0	n. def.	23.8042	n. def.	23.7735	n. def.	n. def.	n. def.
Transcription elongation factor A protein-like 3	TCEAL3	Q969E4;Q6IPX3;Q5H9L2	Q969E4	4		0.336732	-0.315449	28.0174	28.212	28.8014	28.4342	28.2772	29.2657
SWI/SNF-related matrix-associated actin-dependent regulator of chromatin subfamily E member 1	SMARCE1	Q969G3	Q969G3	3		0	0.102266	24.721	25.4424	24.861	24.9059	n. def.	n. def.
UPF0556 protein C19orf10	C19orf10	Q969H8	Q969H8	4		0.0948449	-0.119537	28.0984	28.2829	29.2489	28.4366	28.3421	29.2101
Zinc finger protein 622	ZNF622	Q969S3	Q969S3	2		0	n. def.	n. def.	25.6254	25.4842	n. def.	n. def.	n. def.
WW domain-binding protein 2	WBP2	Q969T9	Q969T9	3		0.106462	-0.10116	26.7538	25.9667	26.3102	26.2287	n. def.	26.6607
Far upstream element-binding protein 1	FUBP1	Q96AE4	Q96AE4	6		0.923775	0.560911	27.4379	26.5919	26.925	26.6962	26.2226	26.3534
Leucine-rich repeat-containing protein 59	LRRC59	Q96AG4	Q96AG4	7		0.354795	0.302935	29.7953	30.4881	30.3643	29.5587	29.7056	30.4746
EF-hand domain-containing protein D2	EFHD2	Q96C19;Q9BUP0	Q96C19	3		0	1.33793	28.016	n. def.	n. def.	26.2518	n. def.	27.1044
m7GpppX diphosphatase	DCPS	Q96C86	Q96C86	2		0.711161	-0.287923	26.7969	26.9499	26.5672	26.9146	26.9085	27.3547
Protein phosphatase 1 regulatory subunit 14B	PPP1R14B	Q96C90	Q96C90	1		1.03657	0.59203	22.6228	22.9336	23.5	22.3849	22.3183	22.5771
Regulator of microtubule dynamics protein 1	RMDN1	Q96DB5	Q96DB5	2		0	n. def.	24.3217	24.7109	n. def.	n. def.	n. def.	n. def.
Carboxymethylenebutenolidase homolog	CMBL	Q96DG6	Q96DG6	2		0.151171	-0.188046	n. def.	28.2569	28.2624	27.8221	28.4846	29.0363
Glucosamine 6-phosphate N-acetyltransferase	GNPNAT1	Q96EK6	Q96EK6	3		0.588627	-0.444037	25.0048	24.622	24.5228	24.7951	24.9244	25.7622
Protein S100-A16	S100A16	Q96FQ6	Q96FQ6	5		0.536937	-0.443505	29.6112	29.6738	28.736	29.5568	29.6063	30.1885
Ubiquitin thioesterase OTUB1	OTUB1	Q96FW1	Q96FW1	6		0.520778	-0.194583	28.8405	28.4962	28.5644	28.6592	28.7511	29.0745
Phosphoglucomutase-2	PGM2	Q96G03	Q96G03	15		0.0381014	0.0135543	30.0271	29.7111	29.7825	29.7224	29.9688	29.7889
DCN1-like protein 1	DCUN1D1	Q96GG9	Q96GG9	4		1.3777	0.490824	26.0678	26.4099	26.5434	26.0028	25.701	25.8448
ERO1-like protein alpha	ERO1L	Q96HE7;Q86YB8	Q96HE7	4		1.1723	0.803591	25.7999	26.6705	26.6199	25.3944	25.4138	25.8713
Succinyl-CoA ligase [GDP-forming] subunit beta, mitochondrial	SUCLG2	Q96I99	Q96I99	2		0.859332	0.755987	24.3382	25.5707	24.4507	23.8102	24.1073	24.1742
Cytosolic non-specific dipeptidase	CNDP2	Q96KP4	Q96KP4	9		0.663875	0.360867	27.7353	28.3019	27.5955	27.7462	27.3507	27.4532
Vacuolar protein sorting-associated protein 35	VPS35	Q96QK1	Q96QK1	7		0.083761	-0.0544332	27.0049	27.0458	27.5153	27.0591	27.105	27.5652
Transcriptional activator protein Pur-beta	PURB	Q96QR8	Q96QR8	3		0	-0.444843	25.5476	n. def.	n. def.	n. def.	25.9924	n. def.
L-amino-acid oxidase	IL4I1	Q96RQ9	Q96RQ9	3		0	n. def.	25.8294	n. def.	n. def.	n. def.	n. def.	n. def.
NudC domain-containing protein 1	NUDCD1	Q96RS6	Q96RS6	3		0.406956	0.391924	26.671	26.3461	n. def.	n. def.	25.7935	26.4398
Protein IWS1 homolog	IWS1	Q96ST2	Q96ST2	2		0.225942	0.101928	25.92	26.2877	25.747	25.7403	25.9973	25.9113
Proteasome subunit beta type-7	PSMB7	Q99436	Q99436	6		0.481232	-0.283185	28.7873	28.4863	29.0479	28.6907	29.1117	29.3687
Prefoldin subunit 5	PFDN5	Q99471	Q99471	6		1.22417	0.701893	27.4143	28.2715	27.876	27.077	27.0181	27.361
Protein DJ-1	PARK7	Q99497	Q99497	10		1.50863	-0.400445	30.0761	29.6766	29.9584	30.2675	30.2773	30.3676
DnaJ homolog subfamily C member 2;DnaJ homolog subfamily C member 2, N-terminally processed	DNAJC2	Q99543	Q99543	3		0.316868	0.123758	26.4097	26.8552	26.4368	26.5113	26.3054	26.5137
Protein S100-A13	S100A13	Q99584	Q99584	4		0.423594	0.27072	27.4273	28.103	27.5705	27.146	27.3815	27.7612
Protein SCAF11	SCAF11	Q99590	Q99590	3		1.18127	-0.263876	24.705	24.8338	24.7303	24.9157	25.1248	n. def.
DnaJ homolog subfamily C member 7	DNAJC7	Q99615	Q99615	3		0	n. def.	24.9535	24.9543	24.6403	n. def.	n. def.	n. def.
Heterogeneous nuclear ribonucleoprotein A/B	HNRNPAB	Q99729	Q99729	5		0.920016	0.963236	28.2686	26.7332	28.0955	26.6227	26.8195	26.7655
Nucleosome assembly protein 1-like 4	NAP1L4	Q99733	Q99733	7		0.717012	0.264816	27.9658	27.8254	27.8317	27.4017	27.4969	27.9298
Aconitate hydratase, mitochondrial	ACO2	Q99798	Q99798	10		0.216505	0.138187	27.5268	27.7303	27.8875	27.1489	27.6684	27.9127
Uncharacterized protein C19orf43	C19orf43	Q9BQ61	Q9BQ61	3		0.73142	0.471015	26.9591	26.6323	26.2237	26.1589	26.1092	n. def.
Coronin-1B	CORO1B	Q9BR76	Q9BR76	3		0.0158315	0.0169309	28.7689	28.927	28.5708	28.1066	28.8408	29.2685
Thioredoxin domain-containing protein 17	TXNDC17	Q9BRA2	Q9BRA2	2		0.270505	-0.1028	27.8882	28.3151	28.28	28.249	28.386	28.1567
Endoplasmic reticulum resident protein 44	ERP44	Q9BS26	Q9BS26	3		0.815669	0.227319	25.2475	25.427	n. def.	24.9593	25.2086	25.1619
Extended synaptotagmin-1	ESYT1	Q9BSJ8	Q9BSJ8	3		0	n. def.	26.1124	26.3609	25.2288	n. def.	n. def.	n. def.
COP9 signalosome complex subunit 4	COPS4	Q9BT78	Q9BT78	8		1.04262	0.438882	27.3275	27.3459	27.1665	26.5458	26.7834	27.194
Acidic leucine-rich nuclear phosphoprotein 32 family member E	ANP32E	Q9BTT0	Q9BTT0	2		0	-0.15607	n. def.	n. def.	24.6521	24.8667	25.2729	24.285
Programmed cell death protein 10	PDCD10	Q9BUL8	Q9BUL8	1		0.105375	-0.208911	26.3989	28.1055	26.5901	27.314	n. def.	27.1668
N-alpha-acetyltransferase 15, NatA auxiliary subunit	NAA15	Q9BXJ9;Q6N069	Q9BXJ9	9		0.457708	0.172552	29.2458	29.0315	28.7391	28.7527	28.9723	28.7738
AP-1 complex subunit mu-1	AP1M1	Q9BXS5;Q9Y6Q5	Q9BXS5	7		1.18112	0.695422	27.9494	28.8225	28.539	27.905	27.7669	27.5528
Eukaryotic translation initiation factor 2A;Eukaryotic translation initiation factor 2A, N-terminally processed	EIF2A	Q9BY44	Q9BY44	9		0.537349	0.176423	27.657	27.5252	27.2612	27.1641	27.2882	27.4617
Neurolysin, mitochondrial	NLN	Q9BYT8	Q9BYT8	3		0.0394479	-0.0264002	26.2329	26.2362	25.9701	26.4627	25.7656	26.2901
F-box-like/WD repeat-containing protein TBL1XR1	TBL1XR1	Q9BZK7;O60907;Q9BQ87	Q9BZK7	8		0.783942	-0.17684	27.8133	27.4821	27.7221	27.8018	27.8342	27.9121
UPF0687 protein C20orf27	C20orf27	Q9GZN8	Q9GZN8	2		1.03762	0.317299	23.6936	23.973	23.985	23.5117	n. def.	23.6214
N-alpha-acetyltransferase 50	NAA50	Q9GZZ1	Q9GZZ1	6		0.722375	0.727053	28.482	27.7933	28.685	28.0788	26.8595	27.8409
Polyadenylate-binding protein-interacting protein 1	PAIP1	Q9H074	Q9H074	2		0	n. def.	26.6718	26.9358	26.6781	n. def.	n. def.	n. def.
5-3 exoribonuclease 2	XRN2	Q9H0D6	Q9H0D6	4		1.0488	0.264013	25.5405	25.1876	25.5019	25.0961	25.2222	25.1197
Nucleotide exchange factor SIL1	SIL1	Q9H173	Q9H173	3		0	-1.98171	23.1137	n. def.	n. def.	25.2974	25.6012	24.3877
EH domain-containing protein 4	EHD4	Q9H223	Q9H223	4		0.14571	-0.130732	21.4244	22.5545	22.181	22.2116	22.207	22.1334
SH3 domain-binding glutamic acid-rich-like protein 3	SH3BGRL3	Q9H299	Q9H299	3		0.853289	-0.741407	31.6689	30.671	30.8445	31.5721	31.5123	32.3242
Peptidyl-prolyl cis-trans isomerase-like 3	PPIL3	Q9H2H8	Q9H2H8	5		0.279061	-0.152292	26.5504	26.0799	26.021	26.1179	26.3816	26.6087
Phosducin-like protein 3	PDCL3	Q9H2J4	Q9H2J4	2		0	n. def.	24.8476	24.8599	24.8914	n. def.	n. def.	n. def.
Aminopeptidase B	RNPEP	Q9H4A4	Q9H4A4	5		0.708627	-0.210257	25.7034	25.617	25.5875	25.7135	25.7171	26.1081
Ran-binding protein 3	RANBP3	Q9H6Z4	Q9H6Z4	5		0.160351	0.0656045	26.3526	26.8664	26.6855	26.5831	26.5105	26.6141
MOB kinase activator 1A;MOB kinase activator 1B	MOB1A;MOB1B	Q9H8S9;Q7L9L4	Q9H8S9;Q7L9L4	3		0	n. def.	24.8873	25.2204	25.4233	n. def.	n. def.	n. def.
Hematological and neurological expressed 1-like protein	HN1L	Q9H910	Q9H910	2		0.140874	-0.0627734	26.8671	26.5042	26.7829	26.8843	26.6775	n. def.
UPF0364 protein C6orf211	C6orf211	Q9H993	Q9H993	3		0.519511	0.161629	24.8671	24.4029	24.5603	24.4573	24.4297	24.4584
Sialate O-acetylesterase	SIAE	Q9HAT2	Q9HAT2	2		0.896841	-0.836549	25.2241	25.1709	25.125	25.5317	25.6215	26.8764
Sp110 nuclear body protein	SP110	Q9HB58	Q9HB58	2		0	1.25086	25.9749	25.317	25.415	24.3181	n. def.	n. def.
Calcyclin-binding protein	CACYBP	Q9HB71	Q9HB71	13		0.59341	0.167079	30.4404	30.1516	30.2455	29.9805	30.0647	30.2911
Glyoxalase domain-containing protein 4	GLOD4	Q9HC38	Q9HC38	9		0.412174	0.245308	28.6138	28.2045	28.2055	27.9	27.8661	28.5218
Thioredoxin reductase 2, mitochondrial	TXNRD2	Q9NNW7	Q9NNW7	3		0.220874	0.227639	25.9374	26.9477	n. def.	26.0943	26.1795	26.3709
Vacuolar protein sorting-associated protein VTA1 homolog	VTA1	Q9NP79	Q9NP79	4		0.167311	-0.108983	28.4913	28.2924	28.3847	28.1139	28.9362	28.4453
Carbohydrate sulfotransferase 11	CHST11	Q9NPF2	Q9NPF2	5		0.924949	-0.98886	25.4501	25.708	25.7653	26.945	27.2762	25.6687
APOBEC1 complementation factor	A1CF	Q9NQ94	Q9NQ94	2		0	-0.500969	25.5645	n. def.	n. def.	25.9249	25.8353	26.4363
Omega-amidase NIT2	NIT2	Q9NQR4	Q9NQR4	8		1.05476	0.47209	27.0693	26.6962	27.0264	26.3195	26.2514	26.8046
Xaa-Pro aminopeptidase 1	XPNPEP1	Q9NQW7	Q9NQW7	4		1.47233	0.418158	28.1153	28.2237	28.1294	27.4836	27.8706	27.8597
PDZ and LIM domain protein 7	PDLIM7	Q9NR12	Q9NR12	3		0.333751	0.379298	24.0163	25.1619	24.8919	n. def.	24.4129	24.2085
Nucleolar RNA helicase 2	DDX21	Q9NR30	Q9NR30	10		0.521596	0.13155	28.9111	28.72	28.9791	28.6816	28.8949	28.639
Olfactomedin-like protein 3	OLFML3	Q9NRN5	Q9NRN5	2		0.258324	-0.205797	26.9496	26.6974	27.5683	27.5533	26.9306	27.3487
14 kDa phosphohistidine phosphatase	PHPT1	Q9NRX4	Q9NRX4	6		1.41712	-0.383359	28.7141	28.7307	28.4969	28.901	28.9612	29.2295
LanC-like protein 2	LANCL2	Q9NS86	Q9NS86	1		0.734761	0.444514	27.4493	26.9085	27.0362	26.244	26.8478	26.9687
RNA-binding protein 12	RBM12	Q9NTZ6	Q9NTZ6	3		0.820026	1.34368	25.1862	26.8247	26.3011	24.3294	n. def.	25.1912
ATP-dependent RNA helicase DDX19A;ATP-dependent RNA helicase DDX19B	DDX19A;DDX19B	Q9NUU7;Q9UMR2	Q9NUU7;Q9UMR2	5		0.742956	1.0581	26.9355	26.9428	25.0239	25.288	25.4586	24.9814
Alpha-parvin	PARVA	Q9NVD7	Q9NVD7	4		0.705084	0.279428	25.4329	25.7602	25.9125	25.4284	25.2244	25.6145
SAFB-like transcription modulator	SLTM	Q9NWH9	Q9NWH9	4		0.976953	-0.411925	24.592	24.5478	24.9556	24.8784	25.3897	25.0631
Inositol monophosphatase 3	IMPAD1	Q9NX62	Q9NX62	2		0	n. def.	25.6946	25.2682	n. def.	n. def.	n. def.	n. def.
THUMP domain-containing protein 1	THUMPD1	Q9NXG2	Q9NXG2	4		0.78152	0.887365	27.0057	26.844	25.372	25.4074	25.5238	25.6284
CDKN2A-interacting protein	CDKN2AIP	Q9NXV6	Q9NXV6	2		0	n. def.	n. def.	n. def.	n. def.	25.7533	26.1312	25.7905
Dipeptidyl peptidase 3	DPP3	Q9NY33	Q9NY33	6		0.892471	0.276066	28.5188	28.4585	28.0649	28.1171	28.0406	28.0563
Tropomodulin-3	TMOD3	Q9NYL9	Q9NYL9	4		0.483019	0.44552	25.5626	24.5401	25.1319	24.6548	24.6105	n. def.
UDP-glucose:glycoprotein glucosyltransferase 1	UGGT1	Q9NYU2	Q9NYU2	4		0.10462	-0.0674	24.7628	25.5182	25.1782	25.3646	25.095	25.2017
Endoplasmic reticulum aminopeptidase 1	ERAP1	Q9NZ08	Q9NZ08	4		0.745375	-0.515242	24.5359	24.3932	25.3462	25.39	25.0491	25.382
Hsp70-binding protein 1	HSPBP1	Q9NZL4	Q9NZL4	1		0.624377	0.627263	22.8176	24.0997	23.8817	23.1935	23.1867	22.5369
Methionine adenosyltransferase 2 subunit beta	MAT2B	Q9NZL9	Q9NZL9	3		0	0.123348	n. def.	n. def.	25.2364	25.1411	n. def.	25.0851
Intersectin-2	ITSN2	Q9NZM3	Q9NZM3	2		0.373196	0.557518	24.1398	24.3859	25.5686	23.8736	n. def.	24.4075
Opioid growth factor receptor	OGFR	Q9NZT2	Q9NZT2	2		0.744752	-0.253151	25.6237	25.5577	25.4974	25.743	25.592	26.1034
LIM and cysteine-rich domains protein 1	LMCD1	Q9NZU5	Q9NZU5	3		0.0669662	-0.225727	27.0664	n. def.	24.6322	26.7307	24.9839	26.5106
Vesicle-associated membrane protein-associated protein A	VAPA	Q9P0L0;O95292	Q9P0L0	6		0.262807	0.192134	27.2099	27.3849	28.0513	27.6328	27.2469	27.19
Septin-10	2010-09-01	Q9P0V9	Q9P0V9	3		0	n. def.	23.3635	n. def.	n. def.	n. def.	n. def.	n. def.
Protein RCC2	RCC2	Q9P258	Q9P258	7		0.308262	0.360465	27.0557	27.6451	27.8151	26.4719	27.0528	27.9098
Ribosome-binding protein 1	RRBP1	Q9P2E9	Q9P2E9	18		0.511441	0.223319	30.5457	30.4063	30.4945	30.2024	29.9669	30.6072
Leucine--tRNA ligase, cytoplasmic	LARS	Q9P2J5	Q9P2J5	4		0.0795469	0.0363808	26.6061	n. def.	26.5533	26.5774	26.7344	26.3181
GMP reductase 2	GMPR2	Q9P2T1	Q9P2T1	4		0.667507	0.551211	27.2722	26.6398	26.5724	25.8544	26.117	26.8593
Epidermal growth factor receptor substrate 15-like 1	EPS15L1	Q9UBC2	Q9UBC2	4		0.41665	0.192393	27.7464	27.1902	27.2266	27.1597	27.0785	27.3478
SUMO-activating enzyme subunit 1;SUMO-activating enzyme subunit 1, N-terminally processed	SAE1	Q9UBE0	Q9UBE0	6		0.38288	0.246571	28.6701	27.8483	28.507	28.2895	27.9487	28.0475
Coatomer subunit gamma-2	COPG2	Q9UBF2	Q9UBF2	3		0.549667	0.128079	25.2011	25.0027	25.1655	25.1307	24.8441	25.0103
C-type mannose receptor 2	MRC2	Q9UBG0	Q9UBG0	3		0.9617	-0.879478	27.4706	28.0384	27.8785	27.918	29.2392	28.8688
Eukaryotic translation initiation factor 3 subunit K	EIF3K	Q9UBQ5	Q9UBQ5	2		0	n. def.	25.9413	25.6049	26.1332	n. def.	n. def.	n. def.
ATP-binding cassette sub-family F member 2	ABCF2	Q9UG63	Q9UG63	2		1.18394	0.272144	24.5896	24.3803	24.5777	24.2954	24.192	n. def.
Cysteine and histidine-rich domain-containing protein 1	CHORDC1	Q9UHD1	Q9UHD1	9		0.977245	0.463182	28.9872	28.3645	28.7774	28.0849	28.1598	28.4948
Septin-9	2009-09-01	Q9UHD8	Q9UHD8	5		0.953822	0.617235	27.7455	27.1407	27.1237	26.7242	27.104	26.3301
Prefoldin subunit 2	PFDN2	Q9UHV9	Q9UHV9	3		0.713881	0.342579	26.7383	27.0913	26.6679	26.1475	26.7305	26.5918
Enolase-phosphatase E1	ENOPH1	Q9UHY7	Q9UHY7	4		0.211891	0.160153	25.1777	25.8531	25.9926	25.2153	25.6351	25.6926
V-type proton ATPase subunit H	ATP6V1H	Q9UI12	Q9UI12	2		0	0.0898457	23.8408	23.3378	23.0087	23.3059	n. def.	n. def.
Hematological and neurological expressed 1 protein;Hematological and neurological expressed 1 protein, N-terminally processed	HN1	Q9UK76	Q9UK76	2		0.193437	0.0881952	26.0729	25.928	26.3648	25.817	26.226	26.0579
ADP-sugar pyrophosphatase	NUDT5	Q9UKK9	Q9UKK9	6		0.682856	0.608248	28.5197	29.753	29.2709	28.3546	28.4173	28.9468
Endoplasmic reticulum mannosyl-oligosaccharide 1,2-alpha-mannosidase	MAN1B1	Q9UKM7	Q9UKM7	2		0	n. def.	n. def.	n. def.	n. def.	27.1082	27.7338	26.7761
Protein CDV3 homolog	CDV3	Q9UKY7	Q9UKY7	4		1.26445	0.501486	27.0117	26.8011	26.881	26.1195	26.3475	26.7222
Proteasome activator complex subunit 2	PSME2	Q9UL46	Q9UL46	3		0.384175	0.362585	29.8238	28.8047	29.2732	29.3452	29.032	28.4368
Malignant T-cell-amplified sequence 1	MCTS1	Q9ULC4	Q9ULC4	4		1.00998	0.493619	26.9543	26.7752	27.3259	26.3641	26.3613	26.8491
Coronin-1C	CORO1C	Q9ULV4	Q9ULV4	16		0.194543	0.130267	31.5102	31.3593	31.5597	31.0344	31.1638	31.8403
Pre-mRNA-processing factor 19	PRPF19	Q9UMS4	Q9UMS4	5		0.0426342	-0.0485223	28.2994	27.4486	28.7239	28.0167	28.246	28.3547
Ubiquilin-1	UBQLN1	Q9UMX0	Q9UMX0	1		0	n. def.	n. def.	n. def.	n. def.	23.7663	23.0662	23.2929
Ras GTPase-activating protein-binding protein 2	G3BP2	Q9UN86	Q9UN86	3		0.192162	0.122591	26.2754	25.6651	26.3994	26.1169	26.0413	25.8139
26S proteasome non-ATPase regulatory subunit 13	PSMD13	Q9UNM6	Q9UNM6	5		0.00444178	0.00384394	26.5746	25.7939	26.3973	26.4475	26.3643	25.9425
Multiple inositol polyphosphate phosphatase 1	MINPP1	Q9UNW1	Q9UNW1	3		0.171724	0.266718	n. def.	22.8337	24.2445	23.6241	23.128	23.065
NSFL1 cofactor p47	NSFL1C	Q9UNZ2	Q9UNZ2	3		0.87436	0.258619	28.0002	27.6685	27.8427	27.7757	27.4662	27.4937
Microtubule-actin cross-linking factor 1, isoforms 1/2/3/5	MACF1	Q9UPN3	Q9UPN3	15		1.61788	0.352307	28.5605	28.8106	28.7847	28.3093	28.3029	28.4866
Zinc finger CCCH domain-containing protein 4	ZC3H4	Q9UPT8	Q9UPT8	2		0	0.139315	27.1051	n. def.	26.9154	n. def.	n. def.	26.8709
Serine/arginine repetitive matrix protein 2	SRRM2	Q9UQ35	Q9UQ35	3		0.693267	0.121089	27.9943	28.0552	28.2039	27.8668	28.0309	27.9924
Proliferation-associated protein 2G4	PA2G4	Q9UQ80	Q9UQ80	20		1.36984	0.531129	31.0364	30.9536	31.1709	30.225	30.53	30.8125
RuvB-like 2	RUVBL2	Q9Y230	Q9Y230	8		0.0773089	-0.12464	27.4559	27.5166	27.9051	28.0083	28.5475	26.6958
Peptidyl-prolyl cis-trans isomerase NIMA-interacting 4	PIN4	Q9Y237	Q9Y237	3		0.431794	0.13469	26.8214	26.4615	26.4389	26.5204	26.4481	26.3492
Eukaryotic translation initiation factor 3 subunit L	EIF3L	Q9Y262	Q9Y262	11		1.03334	0.898399	27.5116	28.7339	28.4531	27.4731	27.5406	26.9898
RuvB-like 1	RUVBL1	Q9Y265	Q9Y265	2		0	n. def.	24.7701	24.5032	n. def.	n. def.	n. def.	n. def.
Nuclear migration protein nudC	NUDC	Q9Y266	Q9Y266	13		1.07805	0.363914	30.5165	30.5805	30.6404	30.1524	29.9844	30.5088
Thyroid hormone receptor-associated protein 3	THRAP3	Q9Y2W1	Q9Y2W1	10		1.00404	-0.638402	27.8816	28.5645	28.7627	28.8345	29.2903	28.9991
Nucleolar protein 58	NOP58	Q9Y2X3	Q9Y2X3	3		0.208872	-0.139233	26.4057	26.0585	25.8342	25.9985	26.0874	26.6302
U6 snRNA-associated Sm-like protein LSm2	LSM2	Q9Y333	Q9Y333	2		0	n. def.	n. def.	24.0606	24.1531	n. def.	n. def.	n. def.
Calcium-binding protein 39	CAB39	Q9Y376	Q9Y376	3		0.607712	0.367528	27.7634	27.5958	27.0052	26.948	26.9391	27.3746
Putative RNA-binding protein Luc7-like 2	LUC7L2	Q9Y383	Q9Y383	4		0.324538	0.221998	26.6879	25.9459	26.7646	26.0445	26.2941	26.3939
Oligoribonuclease, mitochondrial	REXO2	Q9Y3B8	Q9Y3B8	3		0.308866	0.170832	27.0648	27.0486	26.6811	26.3908	26.8911	27.0001
Peptidyl-prolyl cis-trans isomerase-like 1	PPIL1	Q9Y3C6	Q9Y3C6	1		0.322216	-0.308784	24.6615	23.9224	23.6852	n. def.	24.4293	24.3677
Hepatoma-derived growth factor-related protein 3	HDGFRP3	Q9Y3E1	Q9Y3E1	2		0.0606899	0.0424016	26.0043	25.8657	25.8884	25.4212	25.9836	26.2264
E3 ubiquitin-protein ligase ARIH1	ARIH1	Q9Y4X5	Q9Y4X5	2		0.188601	0.0709728	25.1358	n. def.	25.5056	25.2427	25.2185	25.288
RNA-binding protein 8A	RBM8A	Q9Y5S9	Q9Y5S9	2		0.341488	-0.275504	29.4303	28.7953	28.307	29.2659	29.0163	29.0769
Sorting nexin-5	SNX5	Q9Y5X3	Q9Y5X3	4		0	n. def.	25.269	25.9814	26.73	n. def.	n. def.	n. def.
Phosphoserine aminotransferase	PSAT1	Q9Y617	Q9Y617	13		0.486294	-0.23584	31.0289	30.3317	30.5126	30.8311	30.8294	30.9202
Coatomer subunit gamma-1	COPG1	Q9Y678	Q9Y678	8		0.575975	0.512803	26.6917	26.4757	27.5104	26.8324	26.2944	26.0125
Chloride intracellular channel protein 4	CLIC4	Q9Y696	Q9Y696	9		0.999407	0.545579	28.0321	28.2141	28.16	27.5736	27.1646	28.0313
Serine/threonine-protein kinase 24;Serine/threonine-protein kinase 24 36 kDa subunit;Serine/threonine-protein kinase 24 12 kDa subunit	STK24	Q9Y6E0	Q9Y6E0	3		0	n. def.	24.5689	25.5576	n. def.	n. def.	n. def.	n. def.
Basic leucine zipper and W2 domain-containing protein 2	BZW2	Q9Y6E2	Q9Y6E2	8		0.24616	0.190695	28.2794	27.8972	27.6849	27.8356	27.2947	28.1591
Coiled-coil-helix-coiled-coil-helix domain-containing protein 2, mitochondrial;Putative coiled-coil-helix-coiled-coil-helix domain-containing protein CHCHD2P9, mitochondrial	CHCHD2;CHCHD2P9	Q9Y6H1;Q5T1J5	Q9Y6H1;Q5T1J5	2		0.50022	0.17223	25.6499	25.5257	25.6822	25.3547	25.2594	25.727
Epsin-1;Epsin-3	EPN1;EPN3	Q9Y6I3;Q9H201	Q9Y6I3;Q9H201	2		0	n. def.	25.1559	25.0255	25.1234	n. def.	n. def.	n. def.
SEC23-interacting protein	SEC23IP	Q9Y6Y8;REV__O15068	Q9Y6Y8	3		0.230789	0.0833546	24.9799	24.6802	24.6662	24.6397	n. def.	24.7444

## Sheet: TABLE 2_secretome A15 EA vs CT
Protein names	Gene names	Protein IDs	Majority protein IDs	Peptides	Significant	-LOG10(P-value)	LOG2(ADAM15 KD/control)	LFQ intensity E/A_1	LFQ intensity E/A_2	LFQ intensity E/A_3	LFQ intensity mock_1	LFQ intensity mock_2	LFQ intensity mock_3
Nascent polypeptide-associated complex subunit alpha;Nascent polypeptide-associated complex subunit alpha, muscle-specific form	NACA	Q13765;E9PAV3	Q13765;E9PAV3	5	+	1.42277	1.43769	27.6826	27.7805	26.7807	26.4123	26.4064	25.7889
Deoxyribonuclease-2-alpha	DNASE2	O00115	O00115	3	+	1.11863	-1.71178	23.2163	23.1893	23.1182	23.9848	24.0488	26.1067
Sulfhydryl oxidase 1	QSOX1	O00391	O00391	9	+	3.74798	-2.20416	28.3407	28.7396	28.9149	31.0507	30.6639	30.8845
Importin-5	IPO5	O00410;O60518	O00410	29	+	1.50494	1.6523	30.2733	30.4526	30.4166	29.6999	28.845	27.9487
Beta-mannosidase	MANBA	O00462	O00462	13	+	4.00472	-1.95567	27.8137	28.0272	28.2535	29.9896	30.125	29.9447
Agrin;Agrin N-terminal 110 kDa subunit;Agrin C-terminal 110 kDa subunit;Agrin C-terminal 90 kDa fragment;Agrin C-terminal 22 kDa fragment	AGRN	O00468	O00468	6	+	1.67069	-4.33416	23.0245	22.9761	24.1583	28.4433	29.7903	26.0064
ATP-dependent RNA helicase DDX3X	DDX3X	O00571;O15523	O00571	3	+	2.29519	1.44407	26.0389	25.9735	26.7982	25.5943	25.109	24.766
Ribonuclease T2	RNASET2	O00584	O00584	5	+	3.12315	-1.90743	26.36	26.7982	26.8495	28.4349	28.6217	28.4611
Disintegrin and metalloproteinase domain-containing protein 10	ADAM10	O14672	O14672	4	+	1.8279	-1.58325	25.5711	25.3751	25.5434	27.7265	27.2508	26.4239
Tripeptidyl-peptidase 1	TPP1	O14773	O14773	2	+	2.30182	-1.29471	26.467	26.0524	27.0069	26.7274	27.1011	27.2375
Neuropilin-1	NRP1	O14786	O14786	5	+	2.27539	-2.15686	28.1976	28.9213	29.151	31.3635	30.8939	30.2016
Eukaryotic translation initiation factor 3 subunit D	EIF3D	O15371	O15371	6	+	2.22534	1.33629	28.2997	28.1348	28.4089	26.6861	26.7032	26.4416
Actin-related protein 2/3 complex subunit 5	ARPC5	O15511	O15511	4	+	2.79725	1.71608	25.8454	26.5858	26.8257	24.2463	24.7836	24.598
Trans-Golgi network integral membrane protein 2	TGOLN2	O43493	O43493	5	+	3.13026	-1.66167	28.937	29.5166	29.42	30.8761	31.1395	30.5758
Small glutamine-rich tetratricopeptide repeat-containing protein alpha	SGTA	O43765	O43765	6	+	2.62934	1.54765	27.8975	27.7287	27.7378	26.8823	26.3549	26.1702
Calumenin	CALU	O43852	O43852	8	+	3.19684	-1.35329	28.8478	28.7032	28.6256	29.9404	30.1866	29.8344
Neuropilin-2	NRP2	O60462	O60462	5	+	2.49515	-1.65898	24.4898	24.9971	24.6285	27.1404	26.6487	26.8231
Procollagen-lysine,2-oxoglutarate 5-dioxygenase 3	PLOD3	O60568	O60568	6	+	4.19014	-1.82075	27.0936	27.7675	27.6671	29.3726	29.1661	29.1914
UDP-glucose 6-dehydrogenase	UGDH	O60701	O60701	6	+	3.7136	4.24089	27.3179	27.7894	25.9661	24.0867	23.3708	23.0581
General vesicular transport factor p115	USO1	O60763	O60763	6	+	2.11455	1.37902	28.2284	28.1364	27.8858	26.6446	26.5196	26.1374
Protein CutA	CUTA	O60888	O60888	4	+	1.94999	-2.59009	27.1613	27.7942	28.7278	30.0233	30.0869	29.8255
SH3 domain-binding glutamic acid-rich-like protein	SH3BGRL	O75368	O75368	2	+	1.16648	-1.54007	25.8038	24.5229	24.5885	28.213	26.7102	26.869
Tumor necrosis factor receptor superfamily member 21	TNFRSF21	O75509	O75509	2	+	1.07419	-2.80033	23.2059	23.0474	n. def.	27.3847	26.7174	24.564
Serpin B7	SERPINB7	O75635	O75635	8	+	2.86674	-3.3798	26.5858	26.0192	27.5025	30.8672	30.6044	31.1221
Cartilage-associated protein	CRTAP	O75718	O75718	3	+	1.73133	-2.08145	23.4517	23.4279	23.2608	26.4821	24.6823	25.1523
Attractin	ATRN	O75882	O75882	6	+	3.15364	-3.49886	23.7889	23.9475	24.1565	26.742	27.8834	27.247
Stanniocalcin-2	STC2	O76061	O76061	5	+	1.70085	-2.86598	23.8981	23.8383	24.3431	27.4109	25.9536	25.7531
Mitochondrial import receptor subunit TOM70	TOMM70A	O94826	O94826	5	+	1.57236	1.83999	24.8411	25.9835	24.5252	23.702	23.1584	23.4245
Calsyntenin-1;Soluble Alc-alpha;CTF1-alpha	CLSTN1	O94985	O94985	20	+	3.09924	-2.14418	31.4647	31.6027	31.6054	34.1098	34.0386	33.4787
Serine protease 23	PRSS23	O95084	O95084	11	+	2.80108	-2.21057	29.4183	29.1014	29.7312	32.2895	32.2224	31.4413
Importin-7	IPO7	O95373;O15397	O95373	13	+	1.78025	1.36446	28.7426	28.4617	28.4584	27.7274	27.3608	26.6713
Follistatin-related protein 3	FSTL3	O95633	O95633	2	+	2.24227	-1.93632	25.7002	26.0136	26.038	28.4831	27.3464	27.8332
Integrin beta-like protein 1	ITGBL1	O95965	O95965	10	+	2.6789	-1.92145	29.7732	29.7739	29.8773	31.5888	32.1562	31.2712
Aspartate aminotransferase, mitochondrial	GOT2	P00505	P00505	3	+	3.32956	-1.45342	23.3616	23.5651	23.3655	25.105	25.0426	24.7028
Alpha-1-antitrypsin;Short peptide from AAT	SERPINA1	P01009	P01009	9	+	2.85171	-1.95868	29.7681	29.8724	30.3901	32.6327	32.6203	31.9639
Complement C3;Complement C3 beta chain;C3-beta-c;Complement C3 alpha chain;C3a anaphylatoxin;Acylation stimulating protein;Complement C3b alpha chain;Complement C3c alpha chain fragment 1;Complement C3dg fragment;Complement C3g fragment;Complement C3d fragment;Complement C3f fragment;Complement C3c alpha chain fragment 2	C3	P01024;CON__Q2UVX4	P01024	45	+	2.88687	-1.7893	31.2828	31.3814	31.2363	33.3893	33.3109	32.6946
Metalloproteinase inhibitor 1	TIMP1	P01033	P01033	5	+	6.36654	-2.06722	27.5689	27.911	27.9041	30.0437	30.0005	30.1051
Cystatin-C	CST3	P01034	P01034	5	+	3.07051	-1.80137	27.9283	28.3228	28.1677	30.0558	30.2865	30.0849
Transforming growth factor beta-1;Latency-associated peptide	TGFB1	P01137	P01137	7	+	2.54083	-1.92828	27.8315	28.0409	28.5925	30.3541	30.4211	30.2977
Collagen alpha-1(I) chain	COL1A1	P02452;CON__Q862S4;P02458	P02452	25	+	3.29075	-2.10622	32.0563	31.8954	32.0995	33.9705	33.9246	34.0216
Fibronectin;Anastellin;Ugl-Y1;Ugl-Y2;Ugl-Y3	FN1	P02751	P02751	51	+	3.05503	-1.66704	33.3295	33.3873	33.3335	34.8981	35.2824	34.876
Protein AMBP;Alpha-1-microglobulin;Inter-alpha-trypsin inhibitor light chain;Trypstatin	AMBP	P02760	P02760	3	+	1.89615	-2.11996	23.9643	24.0887	23.8051	25.4662	25.586	26.9901
Interstitial collagenase;22 kDa interstitial collagenase;27 kDa interstitial collagenase	MMP1	P03956	P03956	13	+	1.93683	-1.35111	29.9902	30.2085	29.7286	31.788	31.6667	30.8405
Glucosylceramidase	GBA	P04062	P04062	3	+	2.44259	-1.8429	26.7953	26.6642	26.7659	29.0037	29.0648	28.2633
Granulocyte-macrophage colony-stimulating factor	CSF2	P04141	P04141	3	+	1.20705	-2.30155	22.7383	22.7695	22.4483	25.9566	26.1423	23.605
Amyloid beta A4 protein;N-APP;Soluble APP-alpha;Soluble APP-beta;C99;Beta-amyloid protein 42;Beta-amyloid protein 40;C83;P3(42);P3(40);C80;Gamma-secretase C-terminal fragment 59;Gamma-secretase C-terminal fragment 57;Gamma-secretase C-terminal fragment 50;C31	APP	P05067	P05067	12	+	2.6623	-1.74655	30.9493	30.8388	31.1074	32.7283	32.6705	32.1064
Plasma protease C1 inhibitor	SERPING1	P05155	P05155	5	+	0.969981	-2.08802	24.4148	25.069	24.556	27.8063	27.7901	24.9202
Interleukin-6	IL6	P05231	P05231	6	+	3.0313	-1.45785	27.8509	28.3341	28.1009	29.5055	29.5629	29.2959
Endothelin-1;Endothelin-1;Big endothelin-1	EDN1	P05305	P05305	2	+	2.70974	-1.497	27.4247	27.0402	27.371	28.7158	28.1841	28.0682
Tetranectin	CLEC3B	P05452;CON__Q2KIS7	P05452	5	+	2.37576	-1.77554	27.5036	27.7073	27.6052	29.5866	29.2764	29.3165
Alpha-galactosidase A	GLA	P06280	P06280	2	+	1.74224	-1.61251	22.6571	22.526	23.2504	25.0576	24.7012	24.1462
Beta-hexosaminidase subunit alpha	HEXA	P06865	P06865	7	+	4.05121	-1.6419	25.0211	25.3756	25.453	27.2259	27.3707	27.2302
Vitamin K-dependent protein S	PROS1	P07225	P07225	3	+	2.25249	-2.29554	n. def.	24.6865	n. def.	27.1859	27.8007	28.0126
Cathepsin D;Cathepsin D light chain;Cathepsin D heavy chain	CTSD	P07339	P07339	12	+	2.22593	-1.22286	29.7366	29.693	29.805	31.073	30.8154	31.0919
Beta-hexosaminidase subunit beta;Beta-hexosaminidase subunit beta chain B;Beta-hexosaminidase subunit beta chain A	HEXB	P07686	P07686	12	+	2.26193	-1.62299	28.234	28.6063	28.5491	29.7093	29.7795	30.3511
Cathepsin L1;Cathepsin L1 heavy chain;Cathepsin L1 light chain	CTSL	P07711;Q5NE16;P43235;O60911	P07711	8	+	3.53861	-1.91411	28.6077	28.4398	28.6543	30.4109	30.7923	30.2875
Cathepsin B;Cathepsin B light chain;Cathepsin B heavy chain	CTSB	P07858	P07858	7	+	2.53752	-1.50923	30.8374	30.9846	30.8582	32.2895	32.099	32.196
Laminin subunit beta-1	LAMB1	P07942	P07942	28	+	2.25199	-2.10581	29.0771	28.9276	29.1324	31.5067	31.6474	30.4734
Collagen alpha-2(I) chain	COL1A2	P08123	P08123	10	+	4.00852	-2.46344	28.8426	29.0393	29.1224	31.3633	31.5166	31.326
72 kDa type IV collagenase;PEX	MMP2	P08253	P08253	26	+	5.70589	-1.85824	31.8471	32.111	31.9784	34.0311	34.0504	33.9512
Stromelysin-1	MMP3	P08254	P08254	12	+	2.94425	-1.59185	31.006	31.3935	30.7073	32.9481	33.0077	32.664
Inhibin beta A chain	INHBA	P08476	P08476	16	+	1.68646	-1.53463	29.9514	30.6293	30.5223	32.3766	32.1068	31.1164
Collagen alpha-2(IV) chain;Canstatin	COL4A2	P08572	P08572	3	+	2.27482	-1.62895	26.087	25.7542	26.025	27.8277	28.6744	27.8876
SPARC	SPARC	P09486	P09486	12	+	3.1213	-2.05219	32.4867	32.6441	32.8794	34.9484	34.798	34.5532
Macrophage colony-stimulating factor 1;Processed macrophage colony-stimulating factor 1	CSF1	P09603	P09603	2	+	1.2262	-2.54844	25.6201	26.2604	26.4601	28.1036	27.4175	27.2412
Complement C1s subcomponent;Complement C1s subcomponent heavy chain;Complement C1s subcomponent light chain	C1S	P09871	P09871	15	+	2.79293	-1.34722	28.932	28.9607	28.638	30.2052	30.3869	29.983
Poly [ADP-ribose] polymerase 1	PARP1	P09874	P09874	14	+	2.66093	1.55936	28.9318	28.8052	28.6568	27.4049	27.2995	27.9629
Interleukin-8;MDNCF-a;Interleukin-8;IL-8(5-77);IL-8(6-77);IL-8(7-77);IL-8(8-77);IL-8(9-77)	CXCL8	P10145	P10145	4	+	1.2488	-1.42512	29.9014	29.5396	29.1868	31.8754	31.5309	30.1628
Clusterin;Clusterin beta chain;Clusterin alpha chain	CLU	P10909	P10909	10	+	2.01996	-2.15196	28.723	28.5861	28.712	31.4145	31.2406	30.019
Hyaluronan and proteoglycan link protein 1	HAPLN1	P10915	P10915	4	+	3.03081	-2.40798	25.5071	25.813	26.0341	28.2588	28.5929	27.7888
Laminin subunit gamma-1	LAMC1	P11047	P11047	14	+	1.94912	-1.68121	29.2178	29.2434	29.2586	31.3603	31.4448	30.4377
Collagen alpha-1(VI) chain	COL6A1	P12109	P12109	12	+	2.58039	-1.9228	29.347	29.5326	29.2364	31.708	31.5639	30.9251
Collagen alpha-2(VI) chain	COL6A2	P12110	P12110	4	+	2.35952	-1.79792	27.8618	26.9556	27.0605	30.3751	30.1476	29.3569
Collagen alpha-3(VI) chain	COL6A3	P12111	P12111	61	+	3.44734	-1.86647	32.5266	32.7365	32.6751	34.6761	34.7131	34.2186
X-ray repair cross-complementing protein 6	XRCC6	P12956	P12956	14	+	4.60203	1.29929	30.8015	30.8592	30.4865	29.4098	29.4863	29.396
Bone morphogenetic protein 1	BMP1	P13497;Q9Y6L7	P13497	15	+	1.16892	-1.47998	28.8069	28.8448	28.3699	30.5984	30.8045	28.9549
CD59 glycoprotein	CD59	P13987	P13987	2	+	1.93503	-2.23442	27.9237	28.0598	27.851	30.8196	30.9325	29.3673
Nidogen-1	NID1	P14543	P14543	8	+	1.76607	-1.94506	26.2931	26.4208	26.8069	28.9365	28.9795	27.5753
Leukemia inhibitory factor	LIF	P15018	P15018	4	+	0.857674	-1.54486	26.7087	26.5731	26.4565	29.3284	28.6772	26.8874
Beta-1,4-galactosyltransferase 1;Lactose synthase A protein;N-acetyllactosamine synthase;Beta-N-acetylglucosaminylglycopeptide beta-1,4-galactosyltransferase;Beta-N-acetylglucosaminyl-glycolipid beta-1,4-galactosyltransferase;Processed beta-1,4-galactosyltransferase 1	B4GALT1	P15291	P15291	4	+	2.32453	-1.58193	26.5082	26.7007	27.3077	28.6114	28.3524	27.6991
N-acetylglucosamine-6-sulfatase	GNS	P15586	P15586	10	+	2.10522	-1.3969	28.565	28.6536	28.4528	29.6225	29.6209	30.0289
Metalloproteinase inhibitor 2	TIMP2	P16035	P16035	14	+	4.17366	-1.8031	32.9116	32.5173	32.7269	34.6026	34.3754	34.2637
Beta-galactosidase	GLB1	P16278	P16278	4	+	2.57648	-2.10338	24.4305	24.6964	24.622	27.3819	26.7615	26.3002
Fumarylacetoacetase	FAH	P16930	P16930	3	+	1.53353	-1.35866	25.5574	26.0687	26.6548	27.0763	27.2938	27.9714
CTP synthase 1	CTPS1	P17812;Q9NRF8	P17812	6	+	2.25432	1.56562	27.6005	27.8243	28.0173	25.5944	26.3734	25.853
Vascular endothelial growth factor receptor 1	FLT1	P17948	P17948	4	+	1.58679	-1.72499	25.3645	25.2293	25.2181	27.6376	27.674	26.4435
Cadherin-2	CDH2	P19022	P19022	13	+	2.9342	-1.94152	29.6446	29.8478	29.7508	31.9893	31.7965	31.3891
Follistatin	FST	P19883	P19883	14	+	4.50195	-2.25301	28.6613	28.521	28.8033	30.3141	30.4226	30.6704
Collagen alpha-1(V) chain	COL5A1	P20908;P12107	P20908	15	+	4.96581	-2.2796	30.6029	30.7092	30.5701	33.0295	33.1392	33.1427
Oxysterol-binding protein 1	OSBP	P22059	P22059	5	+	2.7659	1.68821	27.5898	27.8425	27.0919	25.574	25.6808	26.1073
Multifunctional protein ADE2;Phosphoribosylaminoimidazole-succinocarboxamide synthase;Phosphoribosylaminoimidazole carboxylase	PAICS	P22234	P22234	13	+	4.40126	1.26831	28.7928	28.9116	28.9612	27.7159	27.7888	27.7861
Splicing factor, proline- and glutamine-rich	SFPQ	P23246	P23246	9	+	2.82751	1.3446	30.0129	29.751	29.9935	28.229	28.5429	28.5218
Tenascin	TNC	P24821	P24821	15	+	1.96179	-1.72491	29.4615	29.5177	29.5722	31.5992	31.7525	30.7822
Laminin subunit alpha-1	LAMA1	P25391	P25391	4	+	1.60547	-2.10015	25.652	25.3021	25.3637	28.884	28.7048	27.1131
Probable ATP-dependent RNA helicase DDX6	DDX6	P26196	P26196	6	+	1.72718	1.32632	25.592	25.702	24.9614	24.1049	23.8635	24.1237
High mobility group protein B2	HMGB2	P26583	P26583	10	+	2.14523	1.26878	30.9911	30.9043	30.5406	29.264	29.2604	29.0441
Connective tissue growth factor	CTGF	P29279	P29279	4	+	2.3877	-1.76988	27.3061	27.1007	27.2217	29.1967	28.8228	28.5829
60S ribosomal protein L12	RPL12	P30050	P30050	4	+	1.52335	1.41115	29.0112	29.5149	29.8404	28.1262	28.3078	27.0334
Tyrosine-protein kinase receptor UFO	AXL	P30530	P30530	1	+	2.19844	-3.62076	26.3173	25.2733	25.145	30.1913	28.3498	30.1363
Syndecan-4	SDC4	P31431	P31431	2	+	1.18359	-3.64874	23.5053	23.7656	23.413	29.0112	28.3848	24.6163
Stress-induced-phosphoprotein 1	STIP1	P31948	P31948	27	+	2.66833	1.29438	31.8713	31.969	31.7662	30.9611	30.7247	30.3694
Mannosyl-oligosaccharide 1,2-alpha-mannosidase IA	MAN1A1	P33908	P33908	9	+	1.79401	-2.00538	26.0856	26.4092	25.8554	28.3425	28.9386	27.6103
Glypican-1;Secreted glypican-1	GPC1	P35052	P35052	9	+	1.72812	-2.58794	27.3697	27.4768	27.5279	31.1263	30.6539	28.9794
Fibrillin-1	FBN1	P35555	P35555	15	+	3.553	-2.22336	28.0528	27.8461	28.2168	29.9738	30.441	30.169
RNA-binding protein FUS	FUS	P35637;Q92804	P35637	5	+	2.40771	1.24776	28.1605	27.9105	28.3368	26.8728	26.7793	27.2452
Hippocalcin-like protein 1;Neuron-specific calcium-binding protein hippocalcin	HPCAL1;HPCA	P37235;P84074;P61601	P37235;P84074	3	+	2.22753	1.93111	26.545	27.2575	25.8619	25.1019	25.3199	25.1996
Leucine-rich PPR motif-containing protein, mitochondrial	LRPPRC	P42704	P42704	6	+	1.27531	1.3882	25.4221	26.8623	25.904	24.3593	24.6608	25.0026
Lysosomal Pro-X carboxypeptidase	PRCP	P42785	P42785	7	+	2.2266	-1.62494	26.9205	27.7418	27.9048	29.6342	29.6693	29.6035
Biotinidase	BTD	P43251	P43251	6	+	2.11535	-3.51749	27.1989	23.9823	24.4317	29.6797	28.8088	29.7268
Peptidyl-prolyl cis-trans isomerase C	PPIC	P45877	P45877	2	+	1.13415	-1.54512	n. def.	n. def.	n. def.	27.5134	27.798	26.9445
Ran GTPase-activating protein 1	RANGAP1	P46060	P46060	8	+	1.46475	1.405	27.4093	27.7274	27.1244	25.993	26.0192	24.7287
Paxillin	PXN	P49023	P49023	2	+	2.71457	1.31336	26.0104	25.3597	25.2227	23.7447	n. def.	23.7379
T-complex protein 1 subunit gamma	CCT3	P49368	P49368	15	+	2.42569	1.30221	31.1573	30.6139	30.8443	29.7998	29.1205	29.5787
Vascular endothelial growth factor C	VEGFC	P49767	P49767	11	+	2.63201	-1.54334	30.51	30.2384	30.0576	32.0569	31.5045	31.5471
GMP synthase [glutamine-hydrolyzing]	GMPS	P49915	P49915	10	+	2.14015	1.52817	28.1712	28.1325	28.2018	27.2737	26.5632	26.8039
T-complex protein 1 subunit delta	CCT4	P50991	P50991	14	+	3.68648	1.22149	31.8356	31.7477	31.9928	30.5656	30.8173	30.6405
Tyrosine--tRNA ligase, cytoplasmic;Tyrosine--tRNA ligase, cytoplasmic, N-terminally processed	YARS	P54577	P54577	14	+	2.33407	1.65114	28.636	28.7293	28.369	27.5075	26.8163	27.4799
Alpha-soluble NSF attachment protein	NAPA	P54920;Q9H115	P54920	12	+	2.25118	1.56894	27.1227	27.442	27.5965	26.8935	26.0041	26.3854
Cadherin-4	CDH4	P55283	P55283	3	+	1.71909	-2.34897	n. def.	n. def.	24.3699	28.8142	28.1411	26.9745
Cadherin-11	CDH11	P55287	P55287	4	+	1.49287	-1.45564	27.0955	27.6897	26.9035	28.9399	28.3387	28.0971
A disintegrin and metalloproteinase with thrombospondin motifs 12	ADAMTS12	P58397	P58397	8	+	1.16329	-4.75029	23.1345	23.5155	24.383	30.4643	30.1629	24.6241
Beta-2-microglobulin;Beta-2-microglobulin form pI 5.3	B2M	P61769	P61769	7	+	3.07147	-2.05065	33.8403	34.0263	34.1692	35.6343	36.115	35.8234
Transforming growth factor beta-2;Latency-associated peptide	TGFB2	P61812	P61812	11	+	2.43632	-1.89449	28.3519	28.7538	28.7591	30.6766	30.3896	30.0968
Epididymal secretory protein E1	NPC2	P61916	P61916	9	+	2.77795	-1.78909	31.3112	31.1541	31.5351	32.9873	32.5665	32.8653
Ubiquitin-conjugating enzyme E2 H	UBE2H	P62256	P62256	2	+	1.87751	1.61176	24.6766	24.9422	25.181	24.0376	24.832	24.9522
60S ribosomal protein L30	RPL30	P62888	P62888	3	+	4.88761	1.98779	27.4278	27.8509	27.518	25.4681	25.599	25.5246
Nodal modulator 1;Nodal modulator 3;Nodal modulator 2	NOMO1;NOMO3;NOMO2	Q15155;P69849;Q5JPE7	Q15155;P69849;Q5JPE7	3	+	1.68003	-3.31349	24.6424	24.1246	24.2748	28.8033	29.0668	26.2762
mRNA export factor	RAE1	P78406	P78406	4	+	2.79284	1.58217	25.4545	25.3096	25.2632	24.0127	23.9512	24.1127
Protein jagged-1	JAG1	P78504	P78504	8	+	2.11661	-2.05368	26.7392	26.8935	26.9327	28.7575	28.9233	27.871
Sushi repeat-containing protein SRPX	SRPX	P78539	P78539	8	+	1.15105	-3.64234	26.733	26.3115	25.985	30.6364	30.6687	26.5221
Small EDRK-rich factor 2	SERF2	P84101	P84101	1	+	1.80926	-2.28929	26.2358	24.7235	25.1474	27.4213	27.2086	27.7416
Ephrin-B1	EFNB1	P98172	P98172	3	+	1.59961	-1.52795	23.587	23.9416	23.5324	26.1194	24.7102	25.1717
AMP deaminase 2	AMPD2	Q01433	Q01433	4	+	2.62977	1.26735	26.7538	26.3377	25.9622	25.8713	25.5454	25.7155
Procollagen-lysine,2-oxoglutarate 5-dioxygenase 1	PLOD1	Q02809	Q02809	12	+	2.73331	-2.15093	28.1733	28.3836	28.2137	30.7265	30.4982	29.8587
Nucleobindin-1	NUCB1	Q02818	Q02818	15	+	2.41659	-2.2805	31.2653	31.4189	31.2623	33.659	33.4946	32.5183
Amyloid-like protein 2	APLP2	Q06481	Q06481	4	+	1.19363	-1.55875	25.0876	26.0637	25.9585	27.865	28.1038	26.1647
Galectin-3-binding protein	LGALS3BP	Q08380	Q08380	9	+	3.55541	-2.18993	32.29	32.3265	32.4879	34.5931	34.6472	34.2582
Testican-1	SPOCK1	Q08629	Q08629	10	+	2.17689	-5.90399	24.4858	24.3588	24.4786	31.0809	31.01	27.735
Alpha-1,6-mannosylglycoprotein 6-beta-N-acetylglucosaminyltransferase A	MGAT5	Q09328	Q09328	6	+	1.69919	-1.77629	28.4063	27.7951	27.5013	30.7469	29.8604	29.2234
Polypeptide N-acetylgalactosaminyltransferase 2;Polypeptide N-acetylgalactosaminyltransferase 2 soluble form	GALNT2	Q10471	Q10471	5	+	2.10536	-2.23444	26.6622	26.8798	27.0185	29.7358	29.1087	28.6028
Polypeptide N-acetylgalactosaminyltransferase 1;Polypeptide N-acetylgalactosaminyltransferase 1 soluble form	GALNT1	Q10472	Q10472	5	+	1.99387	-2.23142	24.4979	24.961	25.3594	27.8745	28.1812	26.7385
EGF-containing fibulin-like extracellular matrix protein 1	EFEMP1	Q12805	Q12805	5	+	2.44142	-1.68075	28.2075	28.6787	28.8467	30.2821	30.1759	29.9025
Follistatin-related protein 1	FSTL1	Q12841	Q12841	12	+	3.75471	-2.346	30.8834	31.1775	31.477	33.3719	33.529	32.994
Vesicular integral-membrane protein VIP36	LMAN2	Q12907	Q12907	3	+	3.6207	-1.18377	24.0781	24.4992	24.2447	25.6773	25.387	25.4003
DnaJ homolog subfamily C member 3	DNAJC3	Q13217	Q13217	6	+	2.00154	-1.51409	26.5587	26.9649	26.8028	28.5958	28.1232	27.5745
Disintegrin and metalloproteinase domain-containing protein 9	ADAM9	Q13443	Q13443	3	+	3.99308	-3.22479	n. def.	26.0566	26.5599	29.4896	29.2981	29.1427
Limbic system-associated membrane protein	LSAMP	Q13449	Q13449	2	+	2.1	-2.48837	23.7256	23.1979	23.0856	26.9166	25.9042	27.1065
Cullin-4B	CUL4B	Q13620;Q13619	Q13620	12	+	3.34321	1.34783	28.49	28.4785	28.4583	27.632	27.4793	27.7567
Cytoskeleton-associated protein 5	CKAP5	Q14008	Q14008	13	+	2.82893	1.43732	28.2631	28.7922	28.2769	26.602	26.6755	26.8232
Heterogeneous nuclear ribonucleoprotein D0	HNRNPD	Q14103	Q14103	12	+	3.79663	1.34808	31.8458	31.6879	32.0463	30.295	30.2452	30.5453
Dihydropyrimidinase-related protein 3	DPYSL3	Q14195;Q14117	Q14195	4	+	2.07046	1.42306	27.5206	27.5801	27.0281	25.5831	25.2311	25.8602
Protocadherin Fat 1;Protocadherin Fat 1, nuclear form	FAT1	Q14517	Q14517	16	+	2.66193	-1.89076	26.4657	26.773	26.4604	28.7124	29.001	28.2299
DNA replication licensing factor MCM6	MCM6	Q14566	Q14566	8	+	2.37142	1.34934	28.2614	28.268	28.1489	26.7145	26.668	26.4269
Structural maintenance of chromosomes protein 1A	SMC1A	Q14683	Q14683	3	+	2.55027	1.69907	25.2797	25.0022	25.0268	22.9535	22.8711	23.2081
Latent-transforming growth factor beta-binding protein 1	LTBP1	Q14766;Q9NS15	Q14766	22	+	2.06637	-1.45564	30.8687	30.9076	30.855	32.7274	32.4252	31.7336
26S proteasome non-ATPase regulatory subunit 6	PSMD6	Q15008	Q15008	3	+	2.49685	1.38347	26.391	26.6364	26.2917	26.2475	26.1434	25.6333
Procollagen C-endopeptidase enhancer 1	PCOLCE	Q15113	Q15113	9	+	3.02478	-2.06779	28.2233	28.3181	28.3671	30.1921	30.6332	30.0996
Receptor-type tyrosine-protein phosphatase kappa	PTPRK	Q15262	Q15262	5	+	2.55447	-2.17441	27.5757	27.3389	27.4809	30.0948	29.3644	29.0088
Splicing factor 1	SF1	Q15637	Q15637	8	+	2.65211	1.27259	30.2849	30.0225	29.915	28.9681	29.1593	28.8653
Insulin-like growth factor-binding protein 7	IGFBP7	Q16270	Q16270	7	+	3.03243	-1.96165	30.5857	30.9903	30.6398	32.7824	32.3982	32.2803
Exostosin-1	EXT1	Q16394	Q16394	5	+	2.29304	-3.90809	25.6675	25.1923	25.1056	29.9997	30.4073	29.4143
Extracellular matrix protein 1	ECM1	Q16610	Q16610	3	+	3.79785	-3.32188	24.2075	24.9272	25.4625	28.8054	28.5724	28.0699
Alpha-mannosidase 2	MAN2A1	Q16706;P49641	Q16706	7	+	1.52955	-1.56201	26.3655	26.4507	26.4175	28.3632	28.8172	27.3658
Prolyl 3-hydroxylase 1	LEPRE1	Q32P28	Q32P28	4	+	1.79801	-1.85655	n. def.	25.0799	24.9639	27.3082	27.4707	26.5333
NKG2D ligand 2;Retinoic acid early transcript 1L protein;Retinoic acid early transcript 1G protein	ULBP2;RAET1L;RAET1G	Q9BZM5;Q5VY80;Q6H3X3	Q9BZM5;Q5VY80;Q6H3X3	3	+	1.40505	-1.79613	26.6188	26.8358	27.2987	28.9277	29.5321	28.7435
Endoplasmic reticulum aminopeptidase 2	ERAP2	Q6P179	Q6P179	4	+	0.983457	-1.57067	23.3568	23.5104	23.6129	26.1893	25.4484	24.204
Collagen and calcium-binding EGF domain-containing protein 1	CCBE1	Q6UXH8	Q6UXH8	3	+	1.35092	-3.37923	24.3307	24.3695	n. def.	29.055	29.4566	25.8821
CD109 antigen	CD109	Q6YHK3	Q6YHK3	12	+	3.96373	-2.19835	27.8869	28.1464	28.0819	30.1532	30.52	30.0964
N-acetylgalactosaminyltransferase 7	GALNT7	Q86SF2	Q86SF2	6	+	2.77003	-2.22704	27.5124	27.9052	27.5663	29.6784	30.1867	29.3868
Out at first protein homolog	OAF	Q86UD1	Q86UD1	3	+	1.43908	-1.69166	29.0744	28.778	28.9906	31.1228	29.5015	30.3795
Golgi membrane protein 1	GOLM1	Q8NBJ4	Q8NBJ4	7	+	3.28465	-2.25027	28.1972	27.9929	27.9372	30.2082	30.3189	29.6208
Soluble calcium-activated nucleotidase 1	CANT1	Q8WVQ1	Q8WVQ1	5	+	3.04511	-2.1687	24.5675	24.9825	24.7256	26.9473	27.3151	26.5816
A disintegrin and metalloproteinase with thrombospondin motifs 14;A disintegrin and metalloproteinase with thrombospondin motifs 3	ADAMTS14;ADAMTS3	Q8WXS8;O15072	Q8WXS8;O15072	2	+	3.35243	-2.8087	25.6311	24.5526	23.5493	27.7744	28.4656	28.3162
Protein FAM3C	FAM3C	Q92520	Q92520	9	+	3.56874	-2.12621	29.9584	30.1372	30.1065	32.5788	32.4155	32.0492
Gamma-glutamyl hydrolase	GGH	Q92820	Q92820	9	+	4.03715	-1.34439	28.5102	29.1415	29.1964	30.7146	30.7474	30.6074
Exostosin-2	EXT2	Q93063	Q93063	6	+	1.23818	-2.40972	26.3207	26.1407	26.5962	29.6946	29.662	27.1447
AP-2 complex subunit mu	AP2M1	Q96CW1	Q96CW1	9	+	2.63098	1.23013	28.5067	28.2167	28.7757	27.4524	27.3923	27.2814
Calponin-2	CNN2	Q99439	Q99439	9	+	2.70713	1.40521	28.0604	28.2842	27.9777	26.8671	26.6031	27.074
Calsyntenin-3	CLSTN3	Q9BQT9	Q9BQT9	3	+	1.45787	-2.02661	24.9318	25.1173	24.8817	26.9267	28.6669	27.546
Plasma alpha-L-fucosidase	FUCA2	Q9BTY2	Q9BTY2	7	+	3.68386	-2.92544	27.1846	27.1496	27.1579	29.8312	29.8191	29.9775
EMILIN-2	EMILIN2	Q9BXX0	Q9BXX0	5	+	1.03563	-2.43849	25.3978	24.7396	25.5069	28.9991	28.6333	25.5767
Twisted gastrulation protein homolog 1	TWSG1	Q9GZX9	Q9GZX9	4	+	3.30699	-2.30136	28.8295	28.3748	28.5402	31.4706	31.3053	30.7462
Golgi resident protein GCP60	ACBD3	Q9H3P7	Q9H3P7	3	+	2.01857	2.16721	26.6259	26.7747	25.5246	24.4882	25.1737	24.1284
Heme-binding protein 1	HEBP1	Q9NRV9	Q9NRV9	3	+	1.88445	1.30377	25.5705	25.8464	25.0915	24.0569	23.6329	24.2426
Phenylalanine--tRNA ligase beta subunit	FARSB	Q9NSD9	Q9NSD9	8	+	2.68663	1.42523	28.4019	28.81	28.0002	27.5557	27.2937	27.1113
Teneurin-2;Ten-2, soluble form;Ten-2 intracellular domain	TENM2	Q9NT68	Q9NT68	11	+	3.14214	-1.92074	26.5542	26.4608	26.2486	27.8607	28.2495	27.636
Cysteine-rich motor neuron 1 protein;Processed cysteine-rich motor neuron 1 protein	CRIM1	Q9NZV1	Q9NZV1	6	+	2.61286	-1.6488	26.7459	26.364	26.1247	28.3747	27.9743	27.7137
Exostosin-like 2;Processed exostosin-like 2	EXTL2	Q9UBQ6	Q9UBQ6	3	+	3.61462	-3.57366	20.4844	20.1653	20.3428	23.8759	23.4564	23.332
Switch-associated protein 70	SWAP70	Q9UH65	Q9UH65	6	+	2.19539	1.36983	28.3538	28.7519	28.0501	26.5807	27.0394	27.2777
LIM domain and actin-binding protein 1	LIMA1	Q9UHB6	Q9UHB6	6	+	2.10921	1.55122	29.2131	28.7986	28.2167	27.6233	26.9437	26.9258
Carboxypeptidase A4	CPA4	Q9UI42	Q9UI42	13	+	3.04055	-2.11992	32.3776	32.2562	32.4185	34.7188	34.4123	34.262
Nuclear pore complex protein Nup50	NUP50	Q9UKX7	Q9UKX7	4	+	2.44933	1.81303	25.7226	26.21	26.133	24.6326	24.6799	24.1662
Teneurin-1;Ten-1 intracellular domain;Teneurin C-terminal-associated peptide	TENM1	Q9UKZ4	Q9UKZ4	2	+	1.03051	-1.62851	21.2054	21.3313	21.2697	24.5785	22.2789	22.4533
Netrin-G1	NTNG1	Q9Y2I2	Q9Y2I2	2	+	1.76291	-1.78876	n. def.	n. def.	n. def.	26.8122	27.1052	26.9885
Suppressor of G2 allele of SKP1 homolog	SUGT1	Q9Y2Z0	Q9Y2Z0	5	+	2.4078	1.4047	27.4621	27.8526	27.7176	26.5771	26.0456	26.3473
IgGFc-binding protein	FCGBP	Q9Y6R7	Q9Y6R7	5	+	1.40573	-2.40032	24.5777	24.7197	24.4893	26.5911	27.5898	25.7556
Ubiquitin-like modifier-activating enzyme 6	UBA6	A0AVT1	A0AVT1	3		1.38922	0.386395	24.7259	24.7789	24.4131	24.3402	n. def.	24.276
Annexin A2;Putative annexin A2-like protein	ANXA2;ANXA2P2	P07355;A6NMY6	P07355;A6NMY6	8		1.19994	1.30123	29.1331	29.3485	28.5051	28.2085	28.6237	26.9366
Eukaryotic translation initiation factor 3 subunit C;Eukaryotic translation initiation factor 3 subunit C-like protein	EIF3C;EIF3CL	Q99613;B5ME19	Q99613;B5ME19	11		1.62908	0.869079	29.0456	28.6502	28.9099	28.304	28.0352	27.5874
PDZ and LIM domain protein 1	PDLIM1	O00151	O00151	9		1.44868	0.52238	28.6463	28.4897	28.6624	28.321	28.0508	28.2068
AH receptor-interacting protein	AIP	O00170	O00170	4		1.19856	0.619496	25.0813	25.4993	25.7676	24.5183	24.3679	24.3261
Small acidic protein	SMAP	O00193	O00193	5		0.318302	0.243107	26.2524	25.5345	25.5336	25.705	25.7657	26.0873
26S proteasome non-ATPase regulatory subunit 11	PSMD11	O00231	O00231	6		0.393098	-0.241079	27.9517	27.9289	27.6246	28.1384	28.4675	27.6015
26S proteasome non-ATPase regulatory subunit 12	PSMD12	O00232	O00232	5		1.42042	0.574731	26.8571	26.423	26.5744	25.8499	25.8316	25.6914
26S proteasome non-ATPase regulatory subunit 9	PSMD9	O00233	O00233	3		0.155352	0.180909	27.1283	26.9749	27.0175	26.9328	26.5334	n. def.
Copper transport protein ATOX1	ATOX1	O00244	O00244	3		0.0878426	0.0490417	26.9535	26.9173	26.5986	26.7446	26.478	26.7749
Transcription elongation factor SPT5	SUPT5H	O00267	O00267	2		0	n. def.	24.9911	25.3697	25.5071	n. def.	n. def.	n. def.
Chloride intracellular channel protein 1	CLIC1	O00299	O00299	10		1.33761	0.526109	30.5105	30.9268	30.4221	30.2189	29.7809	30.1964
Eukaryotic translation initiation factor 3 subunit F	EIF3F	O00303	O00303	3		0.532227	-0.865574	21.9607	20.6872	20.9156	n. def.	21.9776	21.707
Matrilin-2	MATN2	O00339	O00339	2		0	-0.501388	n. def.	n. def.	n. def.	25.6666	25.6527	25.9077
Procollagen-lysine,2-oxoglutarate 5-dioxygenase 2	PLOD2	O00469	O00469	9		1.35813	-0.922482	27.1058	27.2694	27.3003	28.7394	28.1706	28.0436
Myc box-dependent-interacting protein 1	BIN1	O00499	O00499	5		1.82591	0.494773	26.8054	27.1809	26.6259	26.5859	26.4844	26.2562
Importin subunit alpha-4	KPNA3	O00505	O00505	5		0	n. def.	25.7015	24.9906	25.3692	n. def.	n. def.	n. def.
Nucleolar protein 56	NOP56	O00567	O00567	4		0.140022	0.118334	27.7161	27.3784	27.5519	26.6568	27.2927	27.2086
Podocalyxin	PODXL	O00592	O00592	2		0.507141	-0.165003	26.3926	26.7624	26.6417	26.9701	27.0133	n. def.
Protein CYR61	CYR61	O00622	O00622	11		1.31231	-0.897893	29.6567	29.3579	29.6959	30.0786	29.7739	30.8475
Importin subunit alpha-3	KPNA4	O00629	O00629	6		2.065	0.944687	26.2275	26.1588	26.6958	25.7965	25.463	25.4755
Pyridoxal kinase	PDXK	O00764	O00764	3		0.468374	0.253406	25.106	24.7177	24.7178	24.5866	24.7902	24.7654
Acyl carrier protein, mitochondrial	NDUFAB1	O14561	O14561	2		0.914384	-0.262033	27.357	27.7063	27.3456	28.0844	27.7912	27.8251
Ubiquitin domain-containing protein UBFD1	UBFD1	O14562	O14562	2		0.147566	0.0765127	23.8679	23.2839	23.1677	23.2194	22.9864	23.4655
Coatomer subunit epsilon	COPE	O14579	O14579	4		0.181563	0.0716019	25.6187	25.5972	25.6351	25.4904	25.4133	25.816
AP-3 complex subunit delta-1	AP3D1	O14617	O14617	3		0.241225	-0.245551	24.1774	24.17	24.032	n. def.	24.4364	24.6821
Programmed cell death protein 5	PDCD5	O14737	O14737	4		0.340048	0.458375	28.1416	27.0715	26.7929	28.6776	27.1698	28.7197
Protein arginine N-methyltransferase 5;Protein arginine N-methyltransferase 5, N-terminally processed	PRMT5	O14744	O14744	4		0.25207	0.224651	27.6172	27.3546	27.0663	27.0313	27.0588	26.5007
Proteasome subunit alpha type-7	PSMA7	O14818;Q8TAA3	O14818	8		0.371764	-0.206422	30.69	30.65	30.5282	30.3793	30.0608	30.2702
Interferon-induced protein with tetratricopeptide repeats 3	IFIT3	O14879	O14879	5		0	1.33525	27.7515	27.5935	27.7986	n. def.	n. def.	26.4778
Histone acetyltransferase type B catalytic subunit	HAT1	O14929	O14929	4		0.218416	0.151575	25.7199	25.344	25.6934	25.6342	25.3681	24.9194
Hepatocyte growth factor-regulated tyrosine kinase substrate	HGS	O14964	O14964	5		1.79093	0.929005	29.8797	29.0228	29.4288	28.7137	29.1699	29.0422
Heterogeneous nuclear ribonucleoprotein D-like	HNRNPDL	O14979	O14979	10		2.51859	1.07883	29.1111	29.3334	29.4337	27.716	28.1381	28.0909
Exportin-1	XPO1	O14980	O14980	18		2.24659	0.698668	29.938	30.1988	30.2343	29.5124	29.2859	29.4839
Phosphoribosylformylglycinamidine synthase	PFAS	O15067	O15067	3		0.850156	0.759509	27.2327	27.2889	27.556	n. def.	26.9056	26.9192
Actin-related protein 2/3 complex subunit 1B	ARPC1B	O15143	O15143	7		0.146795	0.098931	28.342	28.1081	27.7981	27.7083	28.1488	28.5563
Actin-related protein 2/3 complex subunit 2	ARPC2	O15144	O15144	7		1.19466	0.575175	28.8871	28.9962	28.4036	28.6638	28.1815	28.5413
Actin-related protein 2/3 complex subunit 3	ARPC3	O15145	O15145	4		1.67607	0.978408	28.3118	28.6399	28.705	27.83	27.5181	27.0836
Prefoldin subunit 6	PFDN6	O15212	O15212	4		1.57846	0.920479	28.795	28.4999	28.28	26.8977	27.2949	27.3907
Neurosecretory protein VGF;Neuroendocrine regulatory peptide-1;Neuroendocrine regulatory peptide-2;Antimicrobial peptide VGF[554-577]	VGF	O15240	O15240	3		0	-2.2231	24.9328	28.2325	n. def.	27.8247	28.8202	26.6291
Phosphomannomutase 2	PMM2	O15305	O15305	5		1.17373	0.532853	27.7003	27.8422	27.9426	27.0361	26.8552	27.4904
High mobility group protein B3	HMGB3	O15347	O15347	2		1.75379	0.693748	27.4254	27.1437	27.8965	25.9658	26.1681	26.2687
Protein phosphatase 1G	PPM1G	O15355	O15355	5		1.48115	0.937651	26.8571	26.1264	26.3085	25.5191	25.6448	25.3197
Eukaryotic translation initiation factor 3 subunit H	EIF3H	O15372	O15372	11		1.8598	0.488383	29.7046	29.7105	29.7935	29.5858	29.1934	29.4543
Synaptobrevin homolog YKT6	YKT6	O15498	O15498	3		2.11276	0.814585	28.3329	28.5709	28.3976	27.9946	27.8367	27.8704
Putative pre-mRNA-splicing factor ATP-dependent RNA helicase DHX15	DHX15	O43143	O43143	3		0.0405451	-0.0236893	23.9407	23.9254	24.0741	n. def.	23.7975	23.6141
Ribosomal RNA-processing protein 8	RRP8	O43159	O43159	2		0.148768	0.0766246	24.4112	25.0058	25.5561	24.893	24.8113	24.5463
D-3-phosphoglycerate dehydrogenase	PHGDH	O43175	O43175	5		1.42856	0.985091	27.5286	27.6446	27.5342	25.9987	26.3806	25.8563
26S proteasome non-ATPase regulatory subunit 3	PSMD3	O43242	O43242	4		0.508128	0.325539	26.5953	25.8893	26.3263	25.566	25.5891	25.1521
Bifunctional 3-phosphoadenosine 5-phosphosulfate synthase 1;Sulfate adenylyltransferase;Adenylyl-sulfate kinase	PAPSS1	O43252	O43252	3		0.186516	-0.0571877	27.5537	26.4519	26.3737	n. def.	26.881	26.6707
U4/U6.U5 tri-snRNP-associated protein 1	SART1	O43290	O43290	3		0.281364	0.247391	26.8612	25.7141	27.014	25.7676	24.7141	25.5363
Heterogeneous nuclear ribonucleoprotein R	HNRNPR	O43390	O43390	13		2.15061	0.945611	27.6941	27.7676	28.2165	26.8655	27.1749	27.2734
Thioredoxin-like protein 1	TXNL1	O43396	O43396	5		0.25556	0.125882	29.2326	29.0205	28.7061	28.639	28.2314	28.7373
Tumor protein D54	TPD52L2	O43399	O43399	6		0.505417	0.470645	27.5435	27.8993	27.6837	28.0894	27.8766	26.9787
Peptidyl-prolyl cis-trans isomerase H	PPIH	O43447	O43447	3		0.49535	0.425491	25.9919	26.1209	26.0282	25.592	25.781	26.6091
Band 4.1-like protein 2	EPB41L2	O43491	O43491	3		0.674628	0.212581	n. def.	26.3337	26.3889	26.0854	26.4958	26.1856
Density-regulated protein	DENR	O43583	O43583	6		0.0388131	-0.0187759	27.8764	27.9959	28.0789	27.5169	27.461	27.7759
Regulator of G-protein signaling 10	RGS10	O43665	O43665	2		0	0.973831	26.3608	26.3194	26.5225	n. def.	n. def.	25.8852
BUB3-interacting and GLEBS motif-containing protein ZNF207	ZNF207	O43670	O43670	2		0	n. def.	26.4185	26.5959	26.6044	n. def.	n. def.	n. def.
Mitotic checkpoint protein BUB3	BUB3	O43684	O43684	3		0.968697	0.626584	25.7824	26.1144	26.4468	25.9566	25.1857	25.813
Alpha-actinin-4	ACTN4	O43707;Q08043	O43707	36		0.0523386	0.0269686	32.8473	32.9971	32.9915	32.701	32.8072	33.2442
AP-1 complex subunit gamma-1	AP1G1	O43747	O43747	3		1.4152	0.663077	24.4876	24.4841	24.6023	24.1129	24.0996	23.7976
Alpha-endosulfine	ENSA	O43768	O43768	5		0.473834	0.398698	26.689	26.2695	27.0233	25.6445	26.5021	25.7487
Asparagine--tRNA ligase, cytoplasmic	NARS	O43776	O43776	5		0.245557	-0.171151	26.5783	26.491	26.6546	27.1078	26.655	26.2187
Nardilysin	NRD1	O43847	O43847	5		0.0567253	-0.0334129	26.1836	26.3877	26.1076	25.9206	26.1978	26.1787
C-Jun-amino-terminal kinase-interacting protein 4	SPAG9	O60271	O60271	3		1.67259	0.192839	24.5336	25.0704	25.2572	24.5931	24.5747	24.7132
Sushi domain-containing protein 5	SUSD5	O60279	O60279	2		2.40653	-1.11458	26.387	26.0166	n. def.	27.4219	27.7698	27.1828
Heterogeneous nuclear ribonucleoprotein Q	SYNCRIP	O60506	O60506	15		1.92344	0.506278	29.3661	29.3753	29.2693	28.8853	28.7945	29.0806
Protein-tyrosine sulfotransferase 1	TPST1	O60507	O60507	2		0	-0.973732	22.563	22.2836	22.6301	24.8567	23.1312	22.4576
Beta-1,4-galactosyltransferase 4;N-acetyllactosamine synthase;Lactotriaosylceramide beta-1,4-galactosyltransferase	B4GALT4	O60513	O60513	3		0.447141	-1.40793	24.6047	25.2356	25.0683	27.7121	n. def.	25.3575
Protein diaphanous homolog 1	DIAPH1	O60610	O60610	6		2.03737	0.802993	26.3404	26.9649	26.6765	26.0089	25.8788	26.1413
Perilipin-3	PLIN3	O60664	O60664	3		0.092869	0.0611305	26.5197	26.1697	26.5693	26.6645	26.6068	26.9824
Sorting nexin-2	SNX2	O60749	O60749	5		0.486835	0.30846	24.9852	25.4419	25.2382	25.5417	24.8875	24.8948
H/ACA ribonucleoprotein complex subunit 4	DKC1	O60832	O60832	4		0.0788731	0.0491988	26.3891	26.5417	26.7486	25.5971	26.2535	26.0385
Eukaryotic translation initiation factor 5B	EIF5B	O60841	O60841	25		1.30301	0.518661	30.5529	30.261	30.461	29.5576	29.9337	30.2001
Endothelial differentiation-related factor 1	EDF1	O60869	O60869	3		0.586016	0.278888	26.577	26.678	26.3805	26.3892	26.3001	26.1463
WD repeat-containing protein 1	WDR1	O75083	O75083	19		1.06828	0.169275	31.0337	31.3221	31.3335	31.0376	30.9337	31.0329
Rho-associated protein kinase 2	ROCK2	O75116	O75116	6		2.59357	0.86988	26.426	26.1822	26.1657	25.0012	25.0282	25.039
Gamma-glutamylcyclotransferase	GGCT	O75223	O75223	10		0.0798348	0.0397917	29.7174	30.0682	29.8667	29.4409	29.4841	29.9421
Zinc finger protein ZPR1	ZPR1	O75312	O75312	4		0.406445	0.133887	26.8952	26.207	26.0118	25.8268	25.9379	26.0727
Semaphorin-7A	SEMA7A	O75326	O75326	7		1.89903	-0.905471	28.802	28.9887	29.7406	30.2165	30.5378	30.905
Tubulin-specific chaperone A	TBCA	O75347	O75347	3		0.381596	-0.11532	29.6042	29.8032	30.2077	29.4673	29.5478	29.6899
Core histone macro-H2A.1	H2AFY	O75367	O75367	2		0	n. def.	24.3259	24.4566	24.532	n. def.	n. def.	n. def.
Filamin-B	FLNB	O75369	O75369	69		1.50693	0.41939	31.8622	31.9965	31.9822	31.3606	31.3524	31.7
Citrate synthase, mitochondrial	CS	O75390	O75390	7		0.416995	-0.296125	25.6279	25.9101	26.4893	26.3035	26.1702	26.9018
Vacuolar protein sorting-associated protein 26A	VPS26A	O75436	O75436	4		0.310271	0.187405	26.7297	27.1917	26.6807	26.6075	26.766	27.208
PC4 and SFRS1-interacting protein	PSIP1	O75475	O75475	5		0.813515	0.445337	27.33	27.1407	27.2704	26.4742	n. def.	27.0863
Ceroid-lipofuscinosis neuronal protein 5	CLN5	O75503	O75503	3		1.49483	-1.22022	25.1799	25.4335	24.2809	27.3039	26.1955	26.1507
Splicing factor 3B subunit 1	SF3B1	O75533	O75533	3		0.0993756	0.0452474	24.7646	24.0082	n. def.	23.7151	23.7695	23.4769
Cold shock domain-containing protein E1	CSDE1	O75534	O75534	4		0	n. def.	25.7697	25.4613	25.6366	n. def.	n. def.	n. def.
Acyl-protein thioesterase 1	LYPLA1	O75608	O75608	2		0	-0.0658003	25.347	25.2715	25.3223	n. def.	n. def.	25.2578
U5 small nuclear ribonucleoprotein 200 kDa helicase	SNRNP200	O75643	O75643	7		1.41854	0.804295	27.4782	27.4642	27.5878	26.2924	26.4619	27.0926
TIP41-like protein	TIPRL	O75663	O75663	4		1.20376	0.371379	26.807	26.7684	27.4917	26.0145	26.3439	26.4219
Renin receptor	ATP6AP2	O75787	O75787	3		0.144749	-0.256991	28.3745	28.0163	28.0007	28.9883	28.7675	27.0173
Eukaryotic translation initiation factor 3 subunit G	EIF3G	O75821	O75821	3		1.60157	0.634602	27.724	27.2354	27.6056	26.7894	26.8041	26.3432
Eukaryotic translation initiation factor 3 subunit J	EIF3J	O75822	O75822	7		0.567454	0.194071	29.1589	29.5647	29.1544	28.8955	28.9188	29.2835
26S proteasome non-ATPase regulatory subunit 10	PSMD10	O75832	O75832	5		0.985937	0.295589	28.6543	28.8294	29.7646	28.776	28.7579	29.1331
Isocitrate dehydrogenase [NADP] cytoplasmic	IDH1	O75874	O75874	16		0.173589	-0.0995878	29.7088	29.5132	30.1621	29.5854	29.7452	30.2966
DnaJ homolog subfamily C member 8	DNAJC8	O75937	O75937	6		1.11457	-0.473944	31.3333	30.2529	30.7173	31.1718	31.8067	31.6701
Glutaredoxin-3	GLRX3	O76003	O76003	14		1.51143	0.650658	29.2302	29.706	29.5711	28.8691	28.9272	28.8616
Probable cytosolic iron-sulfur protein assembly protein CIAO1	CIAO1	O76071	O76071	3		0.416919	0.417572	26.9704	26.6513	26.5488	26.4812	26.9862	26.7494
N(G),N(G)-dimethylarginine dimethylaminohydrolase 1	DDAH1	O94760	O94760	9		0.17529	0.173041	28.2318	28.5305	29.0511	27.9012	27.7794	28.744
Protein transport protein Sec24D	SEC24D	O94855	O94855	3		0.666586	0.401108	23.061	23.3303	23.3994	23.2222	22.7526	23.2007
Sorbin and SH3 domain-containing protein 2	SORBS2	O94875	O94875	2		0	-0.25993	n. def.	25.5105	25.8265	25.8723	n. def.	n. def.
Glutaminase kidney isoform, mitochondrial	GLS	O94925	O94925	2		0.850205	0.298612	25.1061	24.8043	25.5984	n. def.	25.0838	25.0357
AP-2 complex subunit alpha-2	AP2A2	O94973	O94973	5		0.310152	0.222146	24.7094	24.951	24.4936	24.2914	25.1671	24.8211
Protein transport protein Sec31A	SEC31A	O94979	O94979	14		0.792858	0.415063	29.3188	28.8817	28.9087	28.9999	28.3612	29.0028
Luc7-like protein 3	LUC7L3	O95232	O95232	2		0	n. def.	n. def.	26.7512	26.3586	n. def.	n. def.	n. def.
Chromosome-associated kinesin KIF4A	KIF4A	O95239	O95239	2		1.65947	0.587337	25.0706	25.5954	25.4591	24.4721	24.8541	24.3992
Acyl-protein thioesterase 2	LYPLA2	O95372	O95372	4		0.0163141	0.0138238	27.6986	27.8834	27.7827	27.5057	27.9905	28.088
E3 ubiquitin-protein ligase ARIH2	ARIH2	O95376	O95376	2		1.16644	0.155312	25.42	24.7763	24.7675	24.3597	24.4794	24.5578
Phosphoacetylglucosamine mutase	PGM3	O95394	O95394	5		0.192099	0.100833	28.6202	28.6044	28.9326	28.713	28.7401	29.1427
Activator of 90 kDa heat shock protein ATPase homolog 1	AHSA1	O95433	O95433	11		1.76581	0.828922	30.9808	30.8942	30.9206	30.5002	29.91	29.8753
Proteasome assembly chaperone 1	PSMG1	O95456	O95456	3		0	1.00416	25.1875	25.3437	25.6934	n. def.	24.2084	n. def.
Serine/threonine-protein kinase OSR1	OXSR1	O95747	O95747	3		0.394804	0.258829	26.7754	25.6992	25.4938	26.312	25.7731	25.9486
AP-2 complex subunit alpha-1	AP2A1	O95782	O95782	9		1.4792	0.400351	28.0483	28.2124	27.9916	27.4536	27.7552	27.4475
BAG family molecular chaperone regulator 3	BAG3	O95817	O95817	4		3.3714	0.724812	26.3728	26.7902	26.8332	25.9584	26.1687	25.9845
Apoptosis-inducing factor 1, mitochondrial	AIFM1	O95831	O95831	13		0.589324	-0.220254	28.596	28.4267	28.9119	28.8588	28.7177	29.0569
3(2),5-bisphosphate nucleotidase 1	BPNT1	O95861	O95861	4		1.09765	0.568995	27.4961	27.2358	27.5597	27.9261	27.3946	27.3273
Thioredoxin domain-containing protein 12	TXNDC12	O95881	O95881	6		0.123306	-0.0992724	28.1407	27.8178	28.0399	28.4858	27.6949	28.1468
L-lactate dehydrogenase A chain	LDHA	P00338;Q6ZMR3	P00338	23		0.926064	0.963326	33.2389	33.4136	33.6103	33.2351	32.9363	31.7048
Glutamate dehydrogenase 1, mitochondrial;Glutamate dehydrogenase 2, mitochondrial	GLUD1;GLUD2	P00367;P49448	P00367;P49448	9		1.45981	0.399242	27.7412	28.1352	28.2173	27.9937	27.8951	27.8215
Glutathione reductase, mitochondrial	GSR	P00390	P00390	14		0.0487541	-0.0199019	29.2087	29.2694	29.1952	29.1424	29.1672	29.1962
Superoxide dismutase [Cu-Zn]	SOD1	P00441	P00441	5		1.29064	-0.573523	29.7455	29.6498	29.8073	29.3923	29.7095	30.0278
Purine nucleoside phosphorylase	PNP	P00491	P00491	4		1.28214	0.543568	29.6997	29.512	28.943	28.9484	28.9189	29.4727
Hypoxanthine-guanine phosphoribosyltransferase	HPRT1	P00492	P00492	5		0.397625	0.223862	29.5725	30.1422	30.0493	29.0391	29.6868	29.7455
Epidermal growth factor receptor	EGFR	P00533	P00533	2		0.630164	-1.12236	25.7956	24.9464	25.3414	n. def.	27.7281	25.7522
Phosphoglycerate kinase 1	PGK1	P00558	P00558	29		0.719598	-0.248417	34.6373	34.7537	34.6827	34.7862	34.8771	35.1943
Complement C1r subcomponent;Complement C1r subcomponent heavy chain;Complement C1r subcomponent light chain	C1R	P00736	P00736	15		3.20673	-0.944033	29.4059	29.5566	29.6745	30.4502	30.3502	30.4045
Tissue-type plasminogen activator;Tissue-type plasminogen activator chain A;Tissue-type plasminogen activator chain B	PLAT	P00750	P00750	5		0.520727	-0.600031	26.6697	26.2267	26.8418	27.4355	26.947	25.8271
Adenosine deaminase	ADA	P00813	P00813	2		0	-0.105671	23.8734	23.9659	23.8007	23.9924	23.936	23.9256
Low-density lipoprotein receptor	LDLR	P01130	P01130	2		1.15762	-0.919503	24.902	25.0733	n. def.	26.8517	26.0868	26.0741
Prelamin-A/C;Lamin-A/C	LMNA	P02545	P02545	18		0.944354	0.279137	32.7547	33.048	33.0249	32.1757	32.3307	32.6071
Transferrin receptor protein 1;Transferrin receptor protein 1, serum form	TFRC	P02786	P02786	12		0.361307	-0.215591	27.771	27.8148	27.7157	28.2408	28.3046	27.6927
Ferritin heavy chain;Ferritin heavy chain, N-terminally processed	FTH1	P02794	P02794	1		0.507738	0.93436	27.9387	27.1626	27.631	25.4747	26.2933	28.1325
Fructose-bisphosphate aldolase A	ALDOA	P04075	P04075	23		1.13455	-0.365002	33.5526	33.6107	34.0165	33.6651	33.8143	34.1568
Annexin A1	ANXA1	P04083	P04083	2		0	n. def.	21.3084	21.3526	21.1655	n. def.	n. def.	n. def.
Platelet-derived growth factor subunit A	PDGFA	P04085	P04085	2		0	-1.40466	24.4809	24.5957	n. def.	27.3567	25.7148	25.42
Superoxide dismutase [Mn], mitochondrial	SOD2	P04179	P04179	8		1.35196	-0.797764	31.657	31.6984	31.5873	31.9855	31.987	32.4796
Ornithine aminotransferase, mitochondrial;Ornithine aminotransferase, hepatic form;Ornithine aminotransferase, renal form	OAT	P04181	P04181	2		0.0204533	-0.00575574	27.7759	27.4631	27.7478	27.5754	27.6633	27.8079
Glyceraldehyde-3-phosphate dehydrogenase	GAPDH	P04406	P04406	16		0.951822	1.03796	31.8232	32.2256	32.2581	31.6049	31.5983	30.0813
Calpain small subunit 1	CAPNS1	P04632	P04632	2		0.401933	0.149144	25.1149	25.4816	25.4689	25.473	25.0592	25.4677
Heat shock protein beta-1	HSPB1	P04792	P04792	3		0	0.203405	27.5092	27.5127	27.7665	26.5161	27.6577	27.748
Guanine nucleotide-binding protein G(i) subunit alpha-2;Guanine nucleotide-binding protein G(i) subunit alpha-1;Guanine nucleotide-binding protein G(k) subunit alpha	GNAI2;GNAI1;GNAI3	P04899;P63096;P08754;P11488;P19087;P09471;A8MTJ3;P38405;P63092;Q5JWF2	P04899;P63096;P08754	4		0	-0.0380739	25.8071	25.7199	25.7369	n. def.	25.8923	n. def.
Sodium/potassium-transporting ATPase subunit alpha-1	ATP1A1	P05023	P05023	5		0.328858	0.226002	26.3226	27.0351	26.6101	26.3106	26.434	25.9222
Secretogranin-1;GAWK peptide;CCB peptide	CHGB	P05060	P05060	3		0	-2.0501	23.7166	24.292	24.1272	26.2166	27.141	24.7412
Aldehyde dehydrogenase, mitochondrial	ALDH2	P05091	P05091	3		1.12745	0.762562	24.5717	25.9263	24.6051	24.4133	24.5138	24.6113
Non-histone chromosomal protein HMG-14	HMGN1	P05114	P05114	5		0.0918957	0.087286	31.4222	31.1123	31.4071	30.4643	31.3161	31.1107
Plasminogen activator inhibitor 1	SERPINE1	P05121	P05121	17		2.14352	-1.08492	31.7173	31.9835	32.204	33.1562	32.6361	32.6733
Eukaryotic translation initiation factor 2 subunit 1	EIF2S1	P05198	P05198	3		0	1.10326	26.5544	27.1212	27.0578	26.2331	n. def.	n. def.
Non-histone chromosomal protein HMG-17	HMGN2	P05204	P05204	3		0.58626	-1.02643	28.0906	26.9681	26.0258	27.7901	28.3288	n. def.
60S acidic ribosomal protein P1	RPLP1	P05386	P05386	4		0.533481	-0.554078	26.7159	26.6562	26.5823	26.4376	n. def.	27.0398
60S acidic ribosomal protein P2	RPLP2	P05387	P05387	7		2.59089	0.445793	29.8501	29.5938	29.8774	29.2599	29.2306	29.0994
60S acidic ribosomal protein P0;60S acidic ribosomal protein P0-like	RPLP0;RPLP0P6	P05388;Q8NHW5	P05388;Q8NHW5	9		1.20495	0.73388	30.7185	31.0694	31.166	30.4041	30.4988	29.6564
Lupus La protein	SSB	P05455	P05455	14		1.21489	0.833274	29.6508	29.8382	29.7815	28.5349	28.8958	29.561
Integrin beta-1	ITGB1	P05556	P05556	11		2.3668	-0.997864	29.4348	29.4712	29.2988	30.0247	30.2477	29.9417
Uroporphyrinogen decarboxylase	UROD	P06132	P06132	3		1.9243	-1.05178	25.5449	25.3959	25.825	26.0448	26.754	26.6737
Prothymosin alpha;Prothymosin alpha, N-terminally processed;Thymosin alpha-1	PTMA	P06454	P06454	5		0.232286	-0.173745	31.6917	29.915	29.2179	30.9521	30.4307	31.1577
ATP synthase subunit beta, mitochondrial	ATP5B	P06576	P06576	4		0.38008	0.593416	26.3231	27.0004	26.6409	24.9244	25.7651	27.0668
Protein S100-A6	S100A6	P06703	P06703	3		1.69724	0.766217	26.4946	26.5399	26.8373	26.132	26.0552	26.4396
Alpha-enolase	ENO1	P06733	P06733	31		0.391672	-0.197366	34.0042	34.1132	34.237	34.3492	34.174	34.3111
Glycogen phosphorylase, liver form	PYGL	P06737	P06737	14		0.501518	0.613074	27.9486	28.1079	28.2209	28.0798	27.9027	26.4302
Glucose-6-phosphate isomerase	GPI	P06744	P06744	13		0.503849	-0.0903403	31.4667	31.5864	31.5029	31.7932	31.675	31.7484
Nucleophosmin	NPM1	P06748	P06748	9		0.0825735	-0.117183	30.9593	30.6371	31.3061	31.3495	32.0175	30.3084
Tropomyosin alpha-3 chain	TPM3	P06753	P06753	10		0.00760636	0.002786	31.9803	31.995	31.595	31.7738	32.1092	31.8706
Glia-derived nexin	SERPINE2	P07093	P07093	11		0.546877	-0.63784	29.9461	29.9119	29.9222	31.5576	31.3589	30.0509
Acyl-CoA-binding protein	DBI	P07108	P07108	4		0.658168	-0.364173	29.5241	29.7271	29.1002	29.5253	29.5219	30.2126
L-lactate dehydrogenase B chain	LDHB	P07195;REV__Q3KR16	P07195	22		0.545523	0.216635	32.9541	32.8718	32.8826	32.941	32.774	32.3677
Protein disulfide-isomerase	P4HB	P07237	P07237	23		0.58452	-0.149759	31.7907	31.573	31.7429	31.8401	31.6975	32.0699
Trypsin-2;Trypsin-3	PRSS2;PRSS3	P07478;P35030;Q8NHM4;CON__P07477;P07477	P07478;P35030	6		1.04011	-0.990664	27.6553	28.2085	27.6082	29.2341	29.2651	28.1776
Prosaposin;Saposin-A;Saposin-B-Val;Saposin-B;Saposin-C;Saposin-D	PSAP	P07602	P07602	22		2.41605	-0.786247	31.5096	31.3606	31.4232	32.237	31.8543	32.2475
Profilin-1	PFN1	P07737;CON__P02584	P07737	13		0.761448	-0.350947	33.3426	33.4231	33.4604	33.4318	33.6287	33.8133
Bifunctional glutamate/proline--tRNA ligase;Glutamate--tRNA ligase;Proline--tRNA ligase	EPRS	P07814	P07814	26		1.79531	0.513367	30.0953	30.097	30.0788	29.4101	29.4211	29.7823
Heat shock protein HSP 90-alpha	HSP90AA1	P07900;Q58FG0;Q14568;Q58FG1	P07900	28		0.928969	0.310547	33.3203	33.221	33.3315	32.9494	32.8771	32.7267
Heterogeneous nuclear ribonucleoproteins C1/C2	HNRNPC	P07910;O60812;B2RXH8;Q86SE5	P07910	8		0.771993	0.289527	29.2028	29.4766	29.8297	29.205	29.5182	29.7525
Fumarate hydratase, mitochondrial	FH	P07954	P07954	11		1.13981	0.494993	29.2801	29.0124	29.036	28.4287	28.8791	29.1107
Thrombospondin-1	THBS1	P07996	P07996	19		2.26614	-0.764997	30.1498	29.9443	29.9724	30.5325	30.8395	30.8901
Heat shock 70 kDa protein 1A/1B	HSPA1A	P08107;P34931	P08107	22		1.40428	0.295652	32.4041	32.2968	32.5356	32.1185	32.0051	32.1698
Transforming protein RhoA;Rho-related GTP-binding protein RhoC	RHOA;RHOC	P61586;P08134	P61586;P08134	2		1.80258	1.07687	27.8373	27.7188	28.065	25.6412	25.784	25.5296
Heat shock protein HSP 90-beta	HSP90AB1	P08238;Q58FF8;Q58FF7	P08238	30		0.152295	0.0731786	33.4982	33.2245	33.4644	32.9092	32.8227	32.8221
Asparagine synthetase [glutamine-hydrolyzing]	ASNS	P08243	P08243	6		1.72644	0.699907	26.6098	26.8417	27.0323	25.6327	25.7218	26.2073
Porphobilinogen deaminase	HMBS	P08397	P08397	3		0	n. def.	27.2561	27.4849	27.5588	n. def.	n. def.	n. def.
Hepatocyte growth factor receptor	MET	P08581	P08581	9		1.01291	-0.85402	27.7809	28.0238	27.8837	29.0541	29.5541	28.4881
Vimentin	VIM	P08670;P41219	P08670	13		0.59565	-0.312714	30.7331	30.4099	30.9807	30.9099	30.6562	30.591
Annexin A5	ANXA5	P08758	P08758	2		0	0.925387	23.0906	22.9361	23.317	n. def.	23.1534	n. def.
40S ribosomal protein SA	RPSA	P08865	P08865	3		0.0676061	0.0758018	26.1626	26.6871	25.9927	26.2505	27.2657	26.2578
U1 small nuclear ribonucleoprotein A	SNRPA	P09012	P09012	2		0.486422	0.510143	n. def.	n. def.	25.54	25.0985	n. def.	25.0857
Gamma-enolase	ENO2	P09104	P09104	9		0.0126321	0.0125173	25.5145	25.7892	25.4816	25.3451	25.0265	25.6123
Glutathione S-transferase P	GSTP1	P09211	P09211	6		0.284097	-0.162181	30.0409	30.0223	29.9755	29.9313	29.9632	30.3403
Galectin-1	LGALS1	P09382	P09382	4		0.0292764	0.0286064	31.0276	30.8657	30.8137	29.9995	30.4294	31.1219
Dihydropteridine reductase	QDPR	P09417	P09417	5		0.26134	0.101028	26.1705	26.362	26.7933	26.1033	26.4162	26.5812
High mobility group protein B1	HMGB1	P09429;B2RPK0	P09429	15		1.25444	0.748432	31.2221	31.4939	31.5198	30.5528	31.0134	30.5536
Clathrin light chain A	CLTA	P09496	P09496	1		0	-0.343191	24.3251	24.2316	24.2939	n. def.	24.3111	n. def.
Clathrin light chain B	CLTB	P09497	P09497	3		1.36388	0.687731	28.0766	27.9245	27.7473	27.2079	27.2268	26.7372
Dihydrolipoyl dehydrogenase, mitochondrial	DLD	P09622	P09622	11		0.410988	-0.25538	30.3938	30.501	30.5578	30.7306	30.8109	31.4899
Heterogeneous nuclear ribonucleoprotein A1;Heterogeneous nuclear ribonucleoprotein A1, N-terminally processed;Heterogeneous nuclear ribonucleoprotein A1-like 2	HNRNPA1;HNRNPA1L2	P09651;Q32P51	P09651;Q32P51	12		0.890539	0.369526	33.0997	33.0963	33.5241	32.59	32.9659	33.1491
Pro-cathepsin H;Cathepsin H mini chain;Cathepsin H;Cathepsin H heavy chain;Cathepsin H light chain	CTSH	P09668	P09668	2		0	-0.523869	25.3305	27.3474	27.3539	27.8419	27.7565	27.6358
Leukotriene A-4 hydrolase	LTA4H	P09960	P09960	14		0.0828468	-0.0322552	29.9635	29.7955	30.0311	29.8828	29.8443	30.0184
Fructose-bisphosphate aldolase C	ALDOC	P09972;P05062	P09972	10		0.955157	-0.232976	29.183	29.1916	29.5335	29.7934	29.8233	29.7683
Complement C4-B;Complement C4 beta chain;Complement C4-B alpha chain;C4a anaphylatoxin;C4b-B;C4d-B;Complement C4 gamma chain;Complement C4-A;Complement C4 beta chain;Complement C4-A alpha chain;C4a anaphylatoxin;C4b-A;C4d-A;Complement C4 gamma chain	C4B;C4A	P0C0L5;P0C0L4	P0C0L5;P0C0L4	2		0	n. def.	n. def.	n. def.	23.9629	25.6886	26.9588	25.7234
Ubiquitin-60S ribosomal protein L40;Ubiquitin;60S ribosomal protein L40;Ubiquitin-40S ribosomal protein S27a;Ubiquitin;40S ribosomal protein S27a;Polyubiquitin-B;Ubiquitin;Polyubiquitin-C;Ubiquitin	UBA52;RPS27A;UBB;UBC	P62987;P62979;P0CG47;P0CG48	P62987;P62979;P0CG47;P0CG48	7		1.02702	-0.279968	31.583	31.7767	31.639	31.7645	31.9022	32.187
Thioredoxin	TXN	P10599	P10599	10		0.372436	-0.278955	31.4556	31.5351	31.168	31.9191	31.8007	32.45
Lysosomal protective protein;Lysosomal protective protein 32 kDa chain;Lysosomal protective protein 20 kDa chain	CTSA	P10619	P10619	2		0.280671	0.112513	26.5065	26.9309	26.0082	25.9521	26.0683	26.3149
S-formylglutathione hydrolase	ESD	P10768	P10768	8		0.126996	-0.117939	28.7875	28.9499	28.6309	27.9903	28.4164	29.0789
60 kDa heat shock protein, mitochondrial	HSPD1	P10809	P10809	12		0.867306	0.51954	31.3812	31.6548	31.5217	31.314	30.92	30.5696
78 kDa glucose-regulated protein	HSPA5	P11021;REV__Q9NXD2	P11021	24		1.1834	0.283243	32.4932	32.4107	32.5687	32.2325	32.113	32.3821
Heat shock cognate 71 kDa protein	HSPA8	P11142;P54652;P17066	P11142	34		0.509041	0.118682	33.8109	33.9353	34.3606	34.1656	33.8435	33.9343
Glycogen phosphorylase, brain form	PYGB	P11216;P11217	P11216	20		0.152479	0.197717	30.0608	29.7769	29.8775	29.9488	30.3751	28.7672
DNA topoisomerase 1	TOP1	P11387	P11387	4		2.05847	0.566382	25.477	25.1275	25.5428	24.5498	24.4989	n. def.
DNA topoisomerase 2-alpha	TOP2A	P11388	P11388	2		0.16231	0.138277	26.8339	25.4845	25.7289	25.0551	25.427	25.8455
Glucose-6-phosphate 1-dehydrogenase	G6PD	P11413	P11413	4		1.09868	0.30625	28.352	29.321	28.7967	28.1219	27.8325	27.9969
C-1-tetrahydrofolate synthase, cytoplasmic;Methylenetetrahydrofolate dehydrogenase;Methenyltetrahydrofolate cyclohydrolase;Formyltetrahydrofolate synthetase;C-1-tetrahydrofolate synthase, cytoplasmic, N-terminally processed	MTHFD1	P11586	P11586	6		0.761373	0.427051	26.8193	26.8558	27.258	25.617	25.579	25.4821
Cation-independent mannose-6-phosphate receptor	IGF2R	P11717	P11717	11		1.06334	-1.32116	26.9311	27.0544	26.7488	29.0137	29.2593	27.7717
Alcohol dehydrogenase class-3	ADH5	P11766	P11766	12		1.90814	0.420979	30.2684	30.1738	29.7928	29.6665	29.5124	29.6984
Polyadenylate-binding protein 1	PABPC1	P11940;Q9H361;Q4VXU2	P11940	10		2.35644	0.77099	29.5486	29.3704	29.5083	28.7121	28.3244	28.5878
Proliferating cell nuclear antigen	PCNA	P12004	P12004	9		0.755272	0.53964	28.9113	28.7885	29.0533	28.2222	28.1246	28.4552
Histidine--tRNA ligase, cytoplasmic	HARS	P12081	P12081	12		1.19921	0.554232	29.7296	29.2506	29.3173	29.1242	28.6369	29.0738
Inosine-5-monophosphate dehydrogenase 2	IMPDH2	P12268	P12268	4		1.25172	0.685605	27.6463	26.9391	26.9046	26.4563	26.1959	26.1465
Nucleoprotein TPR	TPR	P12270	P12270	24		1.14071	0.432439	29.4001	29.1526	29.0948	28.6271	28.6444	28.4508
Alpha-actinin-1	ACTN1	P12814;P35609	P12814	25		0.304486	-0.191404	30.2315	30.2903	30.4501	30.1693	29.9874	30.6238
Xaa-Pro dipeptidase	PEPD	P12955	P12955	3		0.502704	-0.398654	26.3889	26.7383	26.5488	26.341	27.3078	26.2788
X-ray repair cross-complementing protein 5	XRCC5	P13010	P13010	19		1.75085	0.873679	30.6611	30.919	30.8489	30.0204	29.807	29.7472
Ribonuclease inhibitor	RNH1	P13489	P13489	6		0.512158	-0.259979	27.9677	27.7284	28.1418	27.8912	27.8155	28.1498
C-C motif chemokine 2	CCL2	P13500	P13500	1		1.46876	-0.711013	27.9945	n. def.	28.3911	29.1575	28.9957	28.4291
Neural cell adhesion molecule 1	NCAM1	P13591	P13591	7		1.6545	-0.759824	26.2436	26.3796	26.3052	27.1064	27.1908	26.5581
Elongation factor 2	EEF2	P13639	P13639	44		1.82408	0.485556	33.7366	34.0491	34.0962	33.3799	33.2478	33.3443
Protein disulfide-isomerase A4	PDIA4	P13667	P13667	26		1.16937	0.240873	31.7773	31.7217	31.7754	31.3655	31.3677	31.5588
Tartrate-resistant acid phosphatase type 5	ACP5	P13686	P13686	2		0.099985	-0.0540714	25.3882	25.9332	25.4542	25.129	25.2106	25.7296
Translationally-controlled tumor protein	TPT1	P13693	P13693	3		0.105154	-0.053641	29.1374	29.3386	29.5063	30.0861	29.6072	29.6266
Plastin-2	LCP1	P13796	P13796	28		0.482866	0.23042	32.3804	32.1994	32.2028	31.7305	31.7624	32.367
Plastin-3	PLS3	P13797	P13797	25		0.028196	0.0222677	30.2418	30.177	30.3879	29.9974	30.1276	30.7745
Acylamino-acid-releasing enzyme	APEH	P13798	P13798	6		0.434734	0.164466	27.4849	27.8512	27.6417	27.6741	27.6061	27.8397
Electron transfer flavoprotein subunit alpha, mitochondrial	ETFA	P13804	P13804	5		1.32204	0.94992	25.9645	n. def.	26.2501	25.3234	25.458	24.5978
cAMP-dependent protein kinase type II-alpha regulatory subunit	PRKAR2A	P13861	P13861	4		1.46452	0.661409	28.4356	28.7066	28.8781	27.8924	28.4565	28.282
Macrophage migration inhibitory factor	MIF	P14174	P14174	2		0.175468	-0.551715	30.1304	28.3546	28.4084	29.1781	28.393	31.9335
Glucosidase 2 subunit beta	PRKCSH	P14314	P14314	7		0.883438	-0.178459	28.977	28.8299	28.7887	29.2909	29.4022	29.1844
Farnesyl pyrophosphate synthase	FDPS	P14324	P14324	4		0.637528	0.487206	28.7483	29.2921	29.1422	28.7035	28.7264	29.2748
Alcohol dehydrogenase [NADP(+)]	AKR1A1	P14550	P14550	9		0.176932	-0.109083	28.3024	28.5628	28.2917	28.3366	28.2921	28.9298
Pyruvate kinase PKM	PKM	P14618	P14618	17		2.46079	0.715596	32.2873	32.365	32.5313	32.0178	31.7858	31.6247
Endoplasmin	HSP90B1	P14625;Q58FF3	P14625	25		2.128	0.520813	30.7107	30.0331	30.1739	29.7324	29.576	29.5785
Small nuclear ribonucleoprotein-associated protein N;Small nuclear ribonucleoprotein-associated proteins B and B	SNRPN;SNRPB	P63162;P14678	P63162;P14678	1		0	n. def.	26.1732	n. def.	26.4463	n. def.	n. def.	n. def.
Insulin-degrading enzyme	IDE	P14735	P14735	5		1.63439	0.665843	24.3196	24.9774	24.9721	24.0175	n. def.	24.2092
Matrix metalloproteinase-9;67 kDa matrix metalloproteinase-9;82 kDa matrix metalloproteinase-9	MMP9	P14780	P14780	4		0.0477071	0.13915	24.898	25.6088	25.105	27.4399	25.6886	25.0876
Heterogeneous nuclear ribonucleoprotein L	HNRNPL	P14866	P14866	14		1.19662	0.347595	29.6693	29.6995	29.636	29.2132	29.192	29.5389
Aspartate--tRNA ligase, cytoplasmic	DARS	P14868	P14868	5		0.622565	0.36692	27.5568	27.7821	27.3594	27.1775	27.0094	26.3607
Aldose reductase	AKR1B1	P15121	P15121	19		0.464202	-0.262009	32.0811	32.6338	32.6113	32.4479	32.6891	33.1475
Eukaryotic peptide chain release factor GTP-binding subunit ERF3A	GSPT1	P15170;Q8IYD1	P15170	11		1.90951	1.13525	29.3944	29.4134	29.7796	28.3901	28.0236	28.6007
Ezrin	EZR	P15311	P15311	20		0.136306	0.0737794	30.7465	30.7701	30.9648	30.5224	30.8489	31.0263
Ubiquitin carboxyl-terminal hydrolase isozyme L3	UCHL3	P15374	P15374	4		1.17324	0.366991	27.6576	27.7249	27.3564	27.7895	27.8588	27.7831
Nucleoside diphosphate kinase A	NME1	P15531	P15531	5		0.0939623	0.0969283	27.8182	27.9047	28.078	28.4245	28.0095	27.6879
Vascular endothelial growth factor A	VEGFA	P15692	P15692	1		1.32191	-1.30899	24.7891	25.8882	25.5	27.51	27.3325	26.0559
Carbonyl reductase [NADPH] 1	CBR1	P16152	P16152	6		0.739246	0.329866	28.2212	28.474	28.445	27.9321	28.2974	28.5792
Stathmin	STMN1	P16949	P16949	6		1.09569	-0.473186	30.0724	28.8364	29.3473	29.9393	29.7768	30.3338
High mobility group protein HMG-I/HMG-Y	HMGA1	P17096	P17096	3		1.29684	0.799866	25.2012	25.3857	24.906	23.8761	24.004	24.498
Aspartate aminotransferase, cytoplasmic	GOT1	P17174	P17174	7		0.24735	-0.269305	28.5595	28.8273	29.1137	28.4847	29.2052	29.2378
Calpain-2 catalytic subunit	CAPN2	P17655;A6NHC0	P17655	5		1.01709	0.560033	27.5138	27.8949	27.6317	27.5781	27.0769	27.3665
Galectin-3	LGALS3	P17931	P17931	2		1.68217	0.513668	26.8134	27.206	26.8077	26.2866	26.5143	26.5955
Insulin-like growth factor-binding protein 3	IGFBP3	P17936	P17936	3		0.216199	-0.245053	25.6074	25.9234	25.5497	26.8292	26.7141	26.7251
T-complex protein 1 subunit alpha	TCP1	P17987	P17987	18		1.91547	0.643803	30.6937	30.8913	30.6685	29.9217	30.1589	30.2988
Vinculin	VCL	P18206	P18206	38		1.56343	0.19849	32.5662	32.5636	32.353	32.4691	32.3886	32.4548
Phosphoglycerate mutase 1;Phosphoglycerate mutase 2	PGAM1;PGAM2	P18669;P15259;Q8N0Y7	P18669;P15259	12		0.24798	-0.156646	32.5029	32.3627	32.2683	32.1143	31.8713	32.4572
Regulator of chromosome condensation	RCC1	P18754	P18754	5		0.470959	0.375957	25.3799	25.3352	25.4077	24.1514	25.0201	24.773
Peptidyl-glycine alpha-amidating monooxygenase;Peptidylglycine alpha-hydroxylating monooxygenase;Peptidyl-alpha-hydroxyglycine alpha-amidating lyase	PAM	P19021	P19021	8		1.37178	-1.03931	26.7853	26.9302	27.3106	28.7113	28.5786	27.6186
Nucleolin	NCL	P19338	P19338	18		0.110034	0.0675405	30.9352	30.4794	31.2485	30.8618	31.1666	30.5919
Hexokinase-1	HK1	P19367	P19367	5		0.0185604	0.021965	n. def.	26.9306	n. def.	n. def.	27.0947	27.0558
Interferon-induced, double-stranded RNA-activated protein kinase	EIF2AK2	P19525	P19525	2		0.503131	0.964853	23.7973	23.7746	n. def.	23.3291	22.8586	23.462
Spermidine synthase	SRM	P19623	P19623	3		0	0.191037	26.5137	26.5615	26.3041	n. def.	n. def.	26.1635
Eukaryotic translation initiation factor 2 subunit 2	EIF2S2	P20042	P20042	4		0.949243	0.999069	25.8119	26.3736	25.8504	24.984	25.073	24.8382
Transcription factor BTF3	BTF3	P20290	P20290	4		0.102113	-0.1256	26.8905	27.1716	27.049	27.6259	27.8269	27.3718
Ras-related protein Rab-6A;Ras-related protein Rab-6B	RAB6A;RAB6B	P20340;Q9NRW1	P20340;Q9NRW1	2		0	n. def.	26.6161	26.7951	25.9685	n. def.	n. def.	n. def.
Proteasome subunit beta type-1	PSMB1	P20618	P20618	4		0.277803	-0.238396	28.3839	28.2282	28.5731	27.5547	28.3179	28.3859
Lamin-B1	LMNB1	P20700	P20700	14		0.449329	0.215668	30.757	30.9588	30.4301	29.9963	30.2724	30.6788
Calpastatin	CAST	P20810	P20810	4		1.20701	0.374748	27.9653	28.1916	28.172	27.6367	27.6482	27.5699
Parathymosin	PTMS	P20962	P20962	3		1.27904	-1.31433	30.4002	29.0767	29.4568	31.4127	31.054	31.4886
Ribose-phosphate pyrophosphokinase 3;Ribose-phosphate pyrophosphokinase 2;Ribose-phosphate pyrophosphokinase 1	PRPS1L1;PRPS2;PRPS1	P21108;P11908;P60891	P21108;P11908;P60891	2		0.542533	0.0881418	26.3448	26.6659	26.5628	26.486	26.5896	26.651
Pleiotrophin	PTN	P21246	P21246	2		0	-2.87372	n. def.	24.5752	23.8482	29.9586	26.7144	27.7236
Glutathione S-transferase Mu 3	GSTM3	P21266	P21266	3		0.695054	0.206114	25.4429	25.443	25.405	25.2031	25.0939	25.3616
V-type proton ATPase subunit B, brain isoform	ATP6V1B2	P21281;P15313	P21281	3		0.799434	-0.192331	26.6851	26.3857	26.874	27.0131	27.0441	26.9058
V-type proton ATPase subunit C 1	ATP6V1C1	P21283	P21283	2		0	n. def.	n. def.	26.4171	26.6746	n. def.	n. def.	n. def.
Cysteine and glycine-rich protein 1	CSRP1	P21291	P21291	11		1.23822	0.431539	31.7704	31.5825	31.4109	31.5656	31.4923	31.2182
Filamin-A	FLNA	P21333	P21333	74		0.388305	-0.194457	33.1034	33.0848	33.1749	32.9691	32.9795	33.575
Cytoplasmic aconitate hydratase	ACO1	P21399	P21399	8		0.532994	-0.127136	28.7148	28.6672	28.5641	28.7678	28.7376	28.7896
5-nucleotidase	NT5E	P21589	P21589	5		1.27668	-0.724895	25.6384	25.6629	25.8506	26.6482	26.4913	26.3932
Biglycan	BGN	P21810	P21810	3		0	n. def.	n. def.	n. def.	n. def.	25.3214	26.18	23.2053
Protein-L-isoaspartate(D-aspartate) O-methyltransferase	PCMT1	P22061	P22061	6		2.57001	0.273774	29.2017	29.3796	29.9273	29.6251	29.6588	29.5794
Trifunctional purine biosynthetic protein adenosine-3;Phosphoribosylamine--glycine ligase;Phosphoribosylformylglycinamidine cyclo-ligase;Phosphoribosylglycinamide formyltransferase	GART	P22102	P22102	10		0.285005	0.133385	28.6597	28.3193	28.0765	28.3009	28.473	28.5962
Ubiquitin-like modifier-activating enzyme 1	UBA1	P22314	P22314	17		0.0408365	-0.0262992	29.7617	29.945	29.7541	29.6511	29.4338	30.1518
Nucleoside diphosphate kinase B;Putative nucleoside diphosphate kinase	NME2;NME2P1	P22392;O60361	P22392;O60361	9		1.24809	0.579663	31.2306	31.1374	31.4271	31.1034	30.7561	30.96
Heterogeneous nuclear ribonucleoproteins A2/B1	HNRNPA2B1	P22626	P22626	13		1.25677	0.829094	33.187	33.3552	33.4685	32.249	32.0608	33.0644
Peptidyl-prolyl cis-trans isomerase B	PPIB	P23284	P23284	8		1.52491	-0.55135	30.331	31.0335	30.2602	31.1685	31.2884	31.1995
Anosmin-1	KAL1	P23352	P23352	3		0.866955	-1.50394	26.2328	n. def.	n. def.	25.7145	27.8693	25.3772
NAD-dependent malic enzyme, mitochondrial	ME2	P23368	P23368	2		2.72551	0.863379	25.6483	26.0133	n. def.	25.5285	25.3494	25.4504
Tryptophan--tRNA ligase, cytoplasmic;T1-TrpRS;T2-TrpRS	WARS	P23381	P23381	10		0.66301	0.21542	28.4525	28.4382	28.4535	28.1625	27.9583	28.4495
40S ribosomal protein S3	RPS3	P23396	P23396	4		0.371593	-0.226431	25.992	26.3136	25.8523	26.9857	26.5354	26.4135
Glycine cleavage system H protein, mitochondrial	GCSH	P23434	P23434	6		0.794881	-0.621036	26.5392	26.294	26.7083	26.5561	26.911	27.4056
Receptor-type tyrosine-protein phosphatase gamma	PTPRG	P23470	P23470	2		1.85197	-0.96025	28.3687	26.9869	n. def.	28.1651	27.5222	27.6396
Adenosylhomocysteinase	AHCY	P23526	P23526	10		0.981314	-0.295561	30.3823	30.4383	30.5258	30.6732	30.5558	30.6976
Cofilin-1	CFL1	P23528	P23528	22		0.437993	0.207319	32.559	32.6615	32.6659	32.2412	31.8925	32.4857
Eukaryotic translation initiation factor 4B	EIF4B	P23588	P23588	9		0.141287	0.109325	31.8957	31.1358	31.3779	30.5876	31.4457	31.3421
Ribonucleoside-diphosphate reductase large subunit	RRM1	P23921	P23921	4		0.16073	0.028539	26.424	26.385	26.2047	26.5191	26.5697	26.5891
Elongation factor 1-beta	EEF1B2	P24534	P24534	6		2.45799	0.735054	26.6887	26.9598	27.3218	25.9137	25.7455	25.779
Low molecular weight phosphotyrosine protein phosphatase	ACP1	P24666	P24666	2		1.53424	0.692724	25.8406	26.8071	26.2035	25.8647	25.662	25.689
Acetyl-CoA acetyltransferase, mitochondrial	ACAT1	P24752	P24752	4		0.331534	0.404063	26.5941	25.9487	26.5866	27.5175	26.7706	26.051
DNA-directed RNA polymerase II subunit RPB1	POLR2A	P24928	P24928	2		0.219707	-0.205084	n. def.	n. def.	23.9125	23.9836	n. def.	24.0687
DNA replication licensing factor MCM3	MCM3	P25205	P25205	3		0.632773	0.450232	27.183	27.3278	26.5885	26.2807	26.0621	n. def.
40S ribosomal protein S12	RPS12	P25398	P25398	6		1.71463	1.04604	31.2106	31.3832	31.738	30.9053	30.1349	30.0528
Proteasome subunit alpha type-1	PSMA1	P25786	P25786	7		1.31287	-0.365271	28.613	28.7172	28.9874	28.627	28.8319	28.8175
Proteasome subunit alpha type-2	PSMA2	P25787	P25787	6		2.19757	-0.671396	29.6234	30.004	30.1898	30.1702	30.2787	30.3065
Proteasome subunit alpha type-3	PSMA3	P25788	P25788	7		0.022426	-0.0274111	30.2167	30.317	30.1612	29.6603	29.1894	29.9089
Proteasome subunit alpha type-4	PSMA4	P25789	P25789	8		0.949995	0.316374	30.1441	30.2598	30.1898	29.6016	29.878	29.5513
Integrin alpha-3;Integrin alpha-3 heavy chain;Integrin alpha-3 light chain	ITGA3	P26006	P26006	5		2.1367	-0.968889	26.9173	27.4438	27.3071	28.283	28.6799	28.5219
Moesin	MSN	P26038	P26038	32		0.497249	-0.254924	32.1133	32.3006	32.3718	32.2334	32.2338	32.6427
DNA (cytosine-5)-methyltransferase 1	DNMT1	P26358	P26358	3		0.113002	0.068936	28.4866	26.9105	27.2021	27.1359	27.6713	27.3307
Splicing factor U2AF 65 kDa subunit	U2AF2	P26368	P26368	8		0.132727	0.0633767	30.2689	30.7542	30.2781	30.5557	30.2852	30.1999
Protein S100-A4	S100A4	P26447	P26447	2		1.01462	0.931264	25.6303	25.9661	26.6919	26.1484	25.9389	24.8607
Polypyrimidine tract-binding protein 1	PTBP1	P26599;O95758	P26599	10		1.12485	0.668187	30.1348	30.4997	30.3544	29.188	29.4261	29.618
Threonine--tRNA ligase, cytoplasmic	TARS	P26639	P26639	16		1.89325	0.389187	30.6595	30.6275	30.7016	30.2144	30.2721	30.4952
Valine--tRNA ligase	VARS	P26640	P26640	4		2.52718	0.883212	27.7313	26.9201	26.855	26.416	26.4703	26.8112
Elongation factor 1-gamma	EEF1G	P26641	P26641	6		1.04986	0.610196	28.8825	29.0021	28.8186	27.6964	27.606	27.7163
14-3-3 protein theta	YWHAQ	P27348	P27348	6		1.37498	-0.389481	28.3486	28.0213	28.3088	28.5998	28.6815	28.3107
Replication protein A 70 kDa DNA-binding subunit;Replication protein A 70 kDa DNA-binding subunit, N-terminally processed	RPA1	P27694	P27694	14		1.00778	0.243401	29.5146	29.517	29.7702	29.6704	29.6477	29.3578
DNA-(apurinic or apyrimidinic site) lyase;DNA-(apurinic or apyrimidinic site) lyase, mitochondrial	APEX1	P27695	P27695	12		0.163558	-0.0698649	28.9078	28.7049	28.8528	28.3327	28.3935	28.7887
CD82 antigen	CD82	P27701	P27701	1		0.63697	-1.70725	n. def.	n. def.	n. def.	n. def.	29.8411	27.3424
Calreticulin	CALR	P27797	P27797	15		1.55882	-0.732635	31.2887	31.4948	31.4766	31.5374	31.2542	31.7318
Microtubule-associated protein 4	MAP4	P27816	P27816	16		1.21248	0.60323	30.9695	30.9336	31.0559	30.072	30.6236	30.8051
Proteasome subunit alpha type-5	PSMA5	P28066	P28066	3		1.40146	-0.571964	28.3848	27.8204	27.9012	28.6352	28.6146	28.3411
Proteasome subunit beta type-5	PSMB5	P28074	P28074	2		1.04775	0.386691	n. def.	27.5561	27.9027	27.4349	27.3272	27.1951
Mitogen-activated protein kinase 1	MAPK1	P28482;P27361	P28482	5		0.305337	-0.254463	25.9912	25.8367	25.9124	26.0426	25.6436	26.2874
Cytosol aminopeptidase	LAP3	P28838	P28838	6		0.666829	0.539525	26.7264	26.5941	26.0474	25.6485	25.6571	26.0467
Protein S100-A2	S100A2	P29034	P29034	4		0.447476	0.265952	32.7721	32.5957	32.7069	32.2974	32.2847	33.0038
Tripeptidyl-peptidase 2	TPP2	P29144	P29144	6		1.24208	0.736493	27.6014	27.6976	27.511	26.5958	26.4954	26.6185
Inositol monophosphatase 1	IMPA1	P29218	P29218	5		0.559642	0.202658	27.2376	27.2679	27.4551	27.1444	27.1924	27.5144
Transketolase	TKT	P29401	P29401	21		1.61225	-0.35416	32.8405	32.9452	33.0924	33.1141	33.2334	33.4166
Elongation factor 1-delta	EEF1D	P29692	P29692	8		0.426212	0.186442	29.0847	29.2431	28.6887	28.9467	29.0752	28.8051
Myristoylated alanine-rich C-kinase substrate	MARCKS	P29966	P29966	12		0.460651	0.210445	30.5404	30.5414	30.5134	29.6599	30.13	30.295
Endoplasmic reticulum resident protein 29	ERP29	P30040	P30040	5		0.109446	0.0449384	28.1356	27.824	27.8106	28.1985	27.881	28.3199
Peroxiredoxin-6	PRDX6	P30041	P30041	4		0.311545	0.684024	27.4446	26.4142	27.4281	25.9099	26.0972	24.7689
ES1 protein homolog, mitochondrial	C21orf33	P30042	P30042	5		0.250966	0.176257	26.2932	25.6781	25.807	n. def.	26.1042	26.6554
Peroxiredoxin-5, mitochondrial	PRDX5	P30044	P30044	8		0.194244	0.155827	27.205	27.8219	27.3042	27.8179	27.2411	27.5844
D-dopachrome decarboxylase;D-dopachrome decarboxylase-like protein	DDT;DDTL	P30046;A6NHG4	P30046;A6NHG4	2		1.61796	-0.472893	25.3486	25.7661	26.0525	25.8365	26.0717	26.1793
Thioredoxin-dependent peroxide reductase, mitochondrial	PRDX3	P30048	P30048	7		0.0352363	-0.0224101	27.765	28.4093	28.1083	28.0278	28.0615	28.1184
Enoyl-CoA hydratase, mitochondrial	ECHS1	P30084	P30084	9		0.235506	0.122185	28.8713	28.9814	28.9935	28.5969	28.5809	29.1299
UMP-CMP kinase	CMPK1	P30085	P30085	3		0.451753	-0.176428	26.1198	26.3331	26.7411	26.2124	26.391	26.0755
Phosphatidylethanolamine-binding protein 1;Hippocampal cholinergic neurostimulating peptide	PEBP1	P30086	P30086	10		0.363725	-0.145283	31.8057	31.6886	31.7551	31.7858	31.749	32.0486
Protein disulfide-isomerase A3	PDIA3	P30101	P30101	17		0.749447	0.342729	31.3476	31.63	31.1857	31.2109	30.7574	31.2639
Serine/threonine-protein phosphatase 2A 65 kDa regulatory subunit A alpha isoform	PPP2R1A	P30153	P30153	9		0.892207	0.544889	30.2128	30.076	29.8852	29.7455	29.7423	29.0174
Peptidyl-prolyl cis-trans isomerase F, mitochondrial	PPIF	P30405	P30405	3		0.504968	-0.36021	27.1831	27.421	27.4452	26.871	27.4109	27.8716
Glycylpeptide N-tetradecanoyltransferase 1	NMT1	P30419;O60551	P30419	4		0.801026	0.25241	24.5614	24.0876	23.8202	24.1399	n. def.	24.3587
Heme oxygenase 2	HMOX2	P30519	P30519	2		0.180898	0.0704416	n. def.	n. def.	26.4723	25.9119	25.6939	25.764
Adenylosuccinate synthetase isozyme 2	ADSS	P30520	P30520	5		1.85309	0.341682	27.5637	27.4215	27.0029	27.6188	27.4348	27.5792
Adenylosuccinate lyase	ADSL	P30566	P30566	3		1.37271	0.631723	27.1782	27.3426	27.4959	26.7902	27.0427	26.6866
CAP-Gly domain-containing linker protein 1	CLIP1	P30622	P30622	5		0.589803	0.387086	26.3054	25.4615	26.4251	26.0641	26.2898	25.8554
Sorcin	SRI	P30626	P30626	2		0.508927	0.332795	24.6459	24.7288	25.4172	n. def.	24.6606	24.2397
Leukocyte elastase inhibitor	SERPINB1	P30740	P30740	7		0.77819	0.618416	27.6877	27.5393	27.9003	27.1191	27.2176	27.8998
Rab GDP dissociation inhibitor alpha	GDI1	P31150	P31150	12		0.24262	0.161397	26.4561	26.6796	26.2978	26.3893	26.4324	27.1774
S-adenosylmethionine synthase isoform type-2	MAT2A	P31153;Q00266	P31153	3		0.490579	0.157869	24.2415	24.8566	25.5527	23.7153	23.6287	23.5398
3-hydroxyisobutyrate dehydrogenase, mitochondrial	HIBADH	P31937	P31937	6		0.129467	-0.0749029	25.6784	25.8651	25.8546	25.2658	25.3049	25.8457
Bifunctional purine biosynthesis protein PURH;Phosphoribosylaminoimidazolecarboxamide formyltransferase;IMP cyclohydrolase	ATIC	P31939	P31939	15		1.6426	0.705216	29.4266	29.6035	29.6855	28.8396	28.5913	28.7044
14-3-3 protein beta/alpha;14-3-3 protein beta/alpha, N-terminally processed	YWHAB	P31946	P31946	6		1.54993	-0.962859	26.7385	26.5835	26.679	26.7572	27.1402	26.5705
Protein S100-A11;Protein S100-A11, N-terminally processed	S100A11	P31949	P31949	7		0.111108	-0.122311	30.8982	30.9001	31.3865	30.8478	30.5412	31.2724
Neural cell adhesion molecule L1	L1CAM	P32004	P32004	3		1.03397	-0.892266	24.7264	24.9147	24.9251	26.4729	26.1041	25.5653
Peroxiredoxin-2	PRDX2	P32119	P32119	6		0.132278	-0.0743198	29.4922	29.7589	30.0523	29.6038	29.5601	29.9235
Deoxycytidylate deaminase	DCTD	P32321	P32321	2		2.00803	0.450872	24.6188	24.5722	24.6098	24.1638	23.9355	24.2395
Interferon-induced guanylate-binding protein 1	GBP1	P32455;P32456	P32455	3		0	1.93465	25.5243	25.8517	25.6808	n. def.	n. def.	24.245
Cystathionine gamma-lyase	CTH	P32929	P32929	4		0.160242	0.0992603	25.5211	25.673	25.604	25.4253	25.4971	26.0975
Kinesin-1 heavy chain	KIF5B	P33176;O60282;Q12840	P33176	5		1.16701	0.486377	27.7776	27.663	27.4477	26.7004	27.2894	26.9419
Deoxyuridine 5-triphosphate nucleotidohydrolase, mitochondrial	DUT	P33316	P33316	4		0.0817264	-0.0950006	25.9748	26.2974	26.1472	25.4982	n. def.	26.213
DNA replication licensing factor MCM4	MCM4	P33991	P33991	3		0.100577	0.0967566	26.9661	27.5804	27.0245	27.1588	27.1508	26.6842
Serine hydroxymethyltransferase, mitochondrial	SHMT2	P34897	P34897	4		0.423832	0.438506	28.3375	28.7333	28.5845	29.0055	29.1656	28.9357
Heat shock 70 kDa protein 4	HSPA4	P34932	P34932	33		0.819197	-0.232709	32.0012	31.7597	31.8758	31.5551	31.6192	31.8574
Catenin alpha-1	CTNNA1	P35221;P26232;Q9UI47	P35221	13		1.6558	0.866283	28.8531	28.7337	29.0707	28.5187	27.8176	28.0026
Catenin beta-1	CTNNB1	P35222	P35222	2		0.0532768	0.0723483	26.7094	26.9187	27.5318	26.3758	27.6546	27.088
Serpin B6	SERPINB6	P35237	P35237	10		0.894922	0.32471	29.0149	29.1925	29.4154	29.2442	29.1435	28.9274
Radixin	RDX	P35241	P35241	21		0.388482	-0.178649	29.4291	29.466	29.8407	29.6177	29.8452	30.2044
Replication protein A 14 kDa subunit	RPA3	P35244	P35244	2		1.15549	0.715167	23.5053	24.7082	23.7322	23.5619	23.7784	23.6854
60S ribosomal protein L22	RPL22	P35268	P35268	2		0	n. def.	26.6231	26.7725	n. def.	n. def.	n. def.	n. def.
General transcription factor IIF subunit 1	GTF2F1	P35269	P35269	4		0.633771	0.168393	25.4276	25.133	24.8353	24.6018	24.6102	24.933
Cystathionine beta-synthase	CBS	P35520	P35520	2		0	0.673161	24.8943	24.985	25.7312	24.2363	23.8472	24.5115
Myosin-9	MYH9	P35579;P35580;P35749	P35579	54		1.58905	-0.267616	32.3054	32.1997	32.2458	32.3732	32.4394	32.6122
Coatomer subunit beta	COPB2	P35606	P35606	5		0.768578	0.782876	26.9716	26.9595	26.771	26.2238	26.4062	25.8327
Metalloproteinase inhibitor 3	TIMP3	P35625	P35625	2		0	n. def.	23.4804	23.2857	23.4448	n. def.	n. def.	n. def.
Nuclear pore complex protein Nup214	NUP214	P35658	P35658	3		0.644268	0.195572	23.6006	23.54	23.5857	n. def.	23.2464	23.4406
Glutaredoxin-1	GLRX	P35754	P35754	2		0	0.104908	26.667	26.707	26.3425	26.3504	n. def.	n. def.
26S protease regulatory subunit 7	PSMC2	P35998	P35998	5		0.0299676	0.0352389	28.3341	27.7544	28.3522	28.1736	28.2688	27.4982
Oxygen-dependent coproporphyrinogen-III oxidase, mitochondrial	CPOX	P36551	P36551	4		0.416309	-0.222184	26.8397	25.6386	25.7675	26.0599	26.427	26.5583
60S ribosomal protein L4	RPL4	P36578	P36578	2		0.586148	0.222719	26.1853	26.0707	26.4534	26.4351	n. def.	26.1761
Lon protease homolog, mitochondrial	LONP1	P36776	P36776	6		1.48414	0.997238	27.5112	27.9569	28.1263	26.8093	26.6859	26.7723
Phosphoglucomutase-1	PGM1	P36871	P36871	13		1.90838	0.36458	29.1167	29.0765	29.022	28.9858	28.9575	28.8623
Pigment epithelium-derived factor	SERPINF1	P36955	P36955	2		0	-2.88763	22.0813	22.4264	22.7984	25.6489	n. def.	n. def.
Dihydrolipoyllysine-residue succinyltransferase component of 2-oxoglutarate dehydrogenase complex, mitochondrial	DLST	P36957	P36957	4		1.39418	-1.08152	25.6548	25.5981	26.4724	26.6854	n. def.	26.5938
Signal recognition particle 14 kDa protein	SRP14	P37108	P37108	3		0.0439509	0.0458126	26.8751	26.0697	27.0061	27.6903	27.0426	27.065
Transgelin-2	TAGLN2	P37802	P37802	14		0.227661	-0.175246	32.3584	32.4376	32.537	32.4254	32.0633	32.8838
Transaldolase	TALDO1	P37837	P37837	11		0.474894	0.24135	30.8826	31.068	30.7349	30.7317	31.0224	31.3654
Electron transfer flavoprotein subunit beta	ETFB	P38117	P38117	2		1.12962	1.15128	n. def.	26.6262	25.9639	25.3198	25.2834	24.4848
RNA-binding motif protein, X chromosome;RNA-binding motif protein, X chromosome, N-terminally processed;RNA binding motif protein, X-linked-like-1;RNA-binding motif protein, X-linked-like-2	RBMX;RBMXL1;RBMXL2	P38159;Q96E39;O75526;Q8N7X1	P38159;Q96E39;O75526	6		0.785296	0.350939	30.3607	31.132	30.6802	30.1624	30.2645	30.8061
Lysosomal acid lipase/cholesteryl ester hydrolase	LIPA	P38571	P38571	4		0.715164	-0.895099	25.4881	24.7235	25.4404	26.865	25.6955	25.0101
Stress-70 protein, mitochondrial	HSPA9	P38646	P38646	26		0.740499	0.300549	32.0106	31.9409	31.8269	31.6911	31.4737	31.825
Eukaryotic initiation factor 4A-III;Eukaryotic initiation factor 4A-III, N-terminally processed	EIF4A3	P38919	P38919	5		1.15123	0.857102	27.3245	27.2637	27.5109	27.1471	27.0292	26.2328
Acidic leucine-rich nuclear phosphoprotein 32 family member A	ANP32A	P39687;O95626	P39687	6		0.225002	-0.18162	29.1044	29.4239	29.7908	29.3061	30.1563	29.2075
Flap endonuclease 1	FEN1	P39748	P39748	6		1.10867	0.826657	27.1138	27.1096	27.2311	27.0634	26.8181	26.4693
Macrophage-capping protein	CAPG	P40121	P40121	7		0.0512039	-0.0308984	29.0696	29.335	29.2697	28.9499	29.2135	29.6463
Adenylyl cyclase-associated protein 2	CAP2	P40123	P40123	6		1.09807	-0.213849	26.8347	27.0314	27.0288	27.1176	26.9514	27.0859
Alpha-taxilin	TXLNA	P40222	P40222	4		0.963109	1.25816	27.3857	28.2199	27.8773	25.8775	26.661	27.9601
T-complex protein 1 subunit zeta	CCT6A	P40227;Q92526	P40227	14		1.88154	1.08243	29.2955	29.2177	29.3438	28.1521	28.4515	27.7732
Nicotinamide N-methyltransferase	NNMT	P40261	P40261	3		0.0259659	0.0409902	27.9465	28.1467	28.1086	26.8278	27.2556	28.4914
Signal transducer and activator of transcription 3	STAT3	P40763	P40763	3		0.112787	-0.0619663	25.2843	25.1786	n. def.	25.1922	25.0521	25.4526
Malate dehydrogenase, cytoplasmic	MDH1	P40925	P40925	13		0.218567	-0.0979303	30.6725	30.5137	30.4933	30.3656	30.5056	30.9426
Malate dehydrogenase, mitochondrial	MDH2	P40926	P40926	17		1.42065	-0.370939	31.276	31.1693	31.4674	31.6353	31.6852	31.9404
Eukaryotic translation initiation factor 2 subunit 3;Putative eukaryotic translation initiation factor 2 subunit 3-like protein	EIF2S3;EIF2S3L	P41091;Q2VIR3	P41091;Q2VIR3	11		1.64245	0.754543	28.9054	29.4058	29.474	28.8269	28.5973	28.8766
N-alpha-acetyltransferase 10;N-alpha-acetyltransferase 11	NAA10;NAA11	P41227;Q9BSU3	P41227;Q9BSU3	5		0.850039	0.163687	28.4105	28.1181	27.7718	28.2572	28.2745	28.378
Protein phosphatase inhibitor 2-like protein 3;Protein phosphatase inhibitor 2	PPP1R2P3;PPP1R2	Q6NXS1;P41236	Q6NXS1;P41236	1		0.391526	-0.491097	27.1254	27.1536	n. def.	27.6826	28.3565	28.2511
Glycine--tRNA ligase	GARS	P41250	P41250	17		0.182101	-0.0899283	30.7765	30.7796	30.8551	30.6691	30.6354	31.0179
Isoleucine--tRNA ligase, cytoplasmic	IARS	P41252	P41252	7		2.12156	0.79928	27.2504	27.1351	26.873	26.5254	26.6538	26.6717
Signal transducer and activator of transcription 1-alpha/beta	STAT1	P42224	P42224	9		0.714579	0.79689	28.4556	28.0824	27.9653	26.6136	27.4128	28.2993
Superkiller viralicidic activity 2-like 2	SKIV2L2	P42285	P42285	8		1.95608	1.04591	27.6101	27.5106	27.4253	26.1038	26.891	26.5331
Epidermal growth factor receptor substrate 15	EPS15	P42566	P42566	3		1.35437	0.624801	26.8044	27.6831	27.6286	27.6306	27.385	27.7925
3-ketoacyl-CoA thiolase, mitochondrial	ACAA2	P42765	P42765	6		0.460759	0.429788	27.8178	27.6788	28.3908	26.865	27.3926	26.15
Platelet-activating factor acetylhydrolase IB subunit alpha	PAFAH1B1	P43034	P43034	11		0.562674	0.248589	29.5366	29.3958	29.1296	28.8288	29.4028	29.3945
Matrin-3	MATR3	P43243	P43243	4		0.537718	0.267074	30.0823	29.8877	30.5385	29.7022	30.3496	30.1894
Ran-specific GTPase-activating protein	RANBP1	P43487	P43487	2		1.29698	0.656724	27.1083	27.3112	27.4534	25.8751	25.8425	26.194
Nicotinamide phosphoribosyltransferase	NAMPT	P43490	P43490	18		2.55895	0.562418	30.618	30.9803	30.8693	30.1267	30.3375	30.4046
26S protease regulatory subunit 6B	PSMC4	P43686	P43686	3		0	-0.184627	26.6622	25.8214	26.2972	27.1748	26.8988	n. def.
Collagenase 3	MMP13	P45452	P45452	3		0	0.122806	25.5971	26.2986	25.879	25.5042	25.6869	25.6226
Chromobox protein homolog 5	CBX5	P45973	P45973	2		0.146008	-0.213649	26.541	26.0907	27.0487	26.294	26.5935	26.5159
Ubiquitin carboxyl-terminal hydrolase 5	USP5	P45974	P45974	7		0.749609	-0.488869	25.8629	25.7968	25.5853	25.221	25.9775	25.4489
ATP-dependent DNA helicase Q1	RECQL	P46063	P46063	12		0.759909	0.533715	29.5437	29.4798	29.2028	27.787	28.58	28.8175
Adapter molecule crk	CRK	P46108	P46108	3		0.842817	-0.414465	25.6073	26.9001	25.673	27.2802	27.2343	27.7401
Crk-like protein	CRKL	P46109	P46109	3		1.56137	1.278	24.1598	24.9581	24.4972	24.1812	24.0831	24.332
Vesicle-fusing ATPase	NSF	P46459	P46459	4		1.45976	0.301533	24.9808	25.8065	25.0612	24.4499	24.5777	24.6519
60S ribosomal protein L5	RPL5	P46777	P46777	3		0.464659	0.490592	27.9936	27.2526	28.551	27.8983	28.6012	27.1086
Microtubule-associated protein 1B;MAP1B heavy chain;MAP1 light chain LC1	MAP1B	P46821	P46821	13		0.529139	0.31023	27.2735	27.0844	27.0791	26.5263	26.6068	27.191
Glucosamine-6-phosphate isomerase 1	GNPDA1	P46926	P46926	5		0.167497	0.199374	26.5122	27.0157	27.3533	n. def.	26.859	27.6929
Ras GTPase-activating-like protein IQGAP1	IQGAP1	P46940;Q86VI3;Q13576	P46940	38		2.37456	0.861176	31.3547	31.6638	31.5822	30.5633	30.4003	30.881
Glycogenin-1	GYG1	P46976	P46976	3		0.889099	0.23675	26.2846	26.6099	27.0228	26.6457	26.6495	26.8825
F-actin-capping protein subunit alpha-2	CAPZA2	P47755	P47755	7		1.08935	0.577729	27.3885	27.4488	27.1892	26.6773	26.4623	26.8589
F-actin-capping protein subunit beta	CAPZB	P47756	P47756	8		0.587394	0.319103	29.542	29.4152	29.2572	29.2235	28.7955	29.4584
Eukaryotic translation initiation factor 1A, X-chromosomal;Eukaryotic translation initiation factor 1A, Y-chromosomal	EIF1AX;EIF1AY	P47813;O14602	P47813;O14602	4		0.778211	0.456388	28.6611	28.8358	28.8966	28.0405	28.7618	28.5021
Glutamine--tRNA ligase	QARS	P47897	P47897	7		1.17687	0.51066	26.7002	26.8582	26.9051	26.2581	26.148	26.3474
Prolyl endopeptidase	PREP	P48147	P48147	10		0.370887	0.330779	26.2567	26.8238	26.4959	26.4159	25.5635	26.7549
NADP-dependent malic enzyme	ME1	P48163	P48163	5		0.134184	-0.0875823	28.2737	28.4987	27.6398	28.5417	28.1961	28.8208
Coatomer subunit delta	ARCN1	P48444	P48444	13		0.1582	0.0550505	30.0951	30.0937	29.8634	29.9181	29.9317	30.1904
Glutamate--cysteine ligase regulatory subunit	GCLM	P48507	P48507	3		0.734546	0.402658	27.5975	27.7098	28.6047	27.2041	27.3768	27.9334
T-complex protein 1 subunit epsilon	CCT5	P48643	P48643	13		1.60873	0.75112	29.8075	29.8621	29.8753	29.2559	29.0878	28.5655
Heat shock 70 kDa protein 13	HSPA13	P48723	P48723	6		1.40941	-1.04827	26.8803	27.2712	26.8057	28.3894	28.6346	27.6323
Phosphatidylinositol transfer protein beta isoform	PITPNB	P48739	P48739	8		2.43799	0.986554	28.5102	28.493	28.4728	27.8729	27.4187	27.3676
4-trimethylaminobutyraldehyde dehydrogenase	ALDH9A1	P49189	P49189	2		0	n. def.	26.4282	n. def.	n. def.	26.0864	26.0602	26.3285
Nuclear autoantigenic sperm protein	NASP	P49321	P49321	11		0.895973	0.244539	29.0455	29.0238	29.4322	28.5549	28.8402	28.9873
Fatty acid synthase;[Acyl-carrier-protein] S-acetyltransferase;[Acyl-carrier-protein] S-malonyltransferase;3-oxoacyl-[acyl-carrier-protein] synthase;3-oxoacyl-[acyl-carrier-protein] reductase;3-hydroxyacyl-[acyl-carrier-protein] dehydratase;Enoyl-[acyl-carrier-protein] reductase;Oleoyl-[acyl-carrier-protein] hydrolase	FASN	P49327	P49327	21		0.623874	-0.372891	29.9011	29.7653	29.7985	30.2423	30.1277	29.7493
Signal recognition particle 9 kDa protein	SRP9	P49458	P49458	6		0.564981	0.206642	28.787	29.5379	29.4987	28.6321	28.9396	28.6541
Alanine--tRNA ligase, cytoplasmic	AARS	P49588	P49588	12		2.40398	0.30931	27.3721	27.6094	27.906	27.399	27.3822	27.3546
Cysteine--tRNA ligase, cytoplasmic	CARS	P49589	P49589	12		1.41046	0.401571	28.502	28.5987	28.3237	27.9678	28.0248	28.2289
Proteasome subunit beta type-3	PSMB3	P49720	P49720	6		0.550005	0.350597	27.2034	27.807	27.5123	27.534	27.2668	27.13
Proteasome subunit beta type-2	PSMB2	P49721	P49721	2		0	n. def.	24.5218	24.8532	24.9186	n. def.	n. def.	n. def.
DNA replication licensing factor MCM2	MCM2	P49736	P49736	3		0.408461	0.273681	27.3466	27.0099	27.0081	27.7378	27.3254	27.005
Thrombospondin-3	THBS3	P49746	P49746	2		0	-2.34545	23.5181	23.9944	23.2492	25.666	26.9553	24.3178
Very long-chain specific acyl-CoA dehydrogenase, mitochondrial	ACADVL	P49748	P49748	3		1.46265	0.544708	26.214	25.9476	26.6678	25.8796	25.8029	25.4816
Histidine triad nucleotide-binding protein 1	HINT1	P49773	P49773	3		0.734153	0.233123	29.4936	29.5343	29.4174	28.9252	n. def.	29.2786
Nuclear pore complex protein Nup153	NUP153	P49790	P49790	2		0	0.945205	25.7729	25.4164	24.0997	24.9554	n. def.	n. def.
E3 SUMO-protein ligase RanBP2	RANBP2	P49792;Q7Z3J3;A6NKT7;Q99666;O14715;P0DJD0;P0DJD1	P49792	13		0.505764	0.269339	28.1924	27.7468	27.8605	27.4101	27.7774	27.5798
Cytosolic purine 5-nucleotidase	NT5C2	P49902	P49902	2		1.26261	0.387819	25.4702	25.3606	n. def.	n. def.	24.6577	24.8893
Selenide, water dikinase 1	SEPHS1	P49903	P49903	3		1.48131	1.10663	24.4007	24.6147	24.3129	24.1104	23.9984	24.0499
Matrix metalloproteinase-14	MMP14	P50281	P50281	6		0.780849	-0.574083	26.8862	27.6715	27.2084	27.1147	27.47	28.2602
Rab GDP dissociation inhibitor beta	GDI2	P50395	P50395	17		1.33049	0.660547	29.9438	29.9241	30.2042	29.2994	29.1948	29.9316
Serpin H1	SERPINH1	P50454	P50454	10		1.9819	0.915313	29.2378	29.2988	28.9644	28.5691	28.5906	27.994
Hsc70-interacting protein;Putative protein FAM10A4;Putative protein FAM10A5	ST13;ST13P4;ST13P5	P50502;Q8IZP2;Q8NFI4	P50502;Q8IZP2;Q8NFI4	6		1.89374	1.16247	29.8469	29.7844	29.929	28.54	28.2418	27.951
Vasodilator-stimulated phosphoprotein	VASP	P50552	P50552	3		0.248006	0.249537	27.9772	27.0807	27.1673	27.4555	26.9071	28.2135
Methionine aminopeptidase 2	METAP2	P50579	P50579	4		1.05793	0.444585	25.8605	25.8966	26.33	25.3457	24.9883	25.3633
T-complex protein 1 subunit theta	CCT8	P50990	P50990	27		4.01348	0.534976	31.6084	31.5689	31.6047	31.1829	31.1716	31.114
Ras-related protein Rab-7a	RAB7A	P51149	P51149	5		0.375734	0.137875	27.0076	27.2786	27.1959	26.6867	27.2063	26.9914
Methyl-CpG-binding protein 2	MECP2	P51608	P51608	2		0	0.185271	26.5723	n. def.	26.5193	n. def.	n. def.	26.2572
Host cell factor 1;HCF N-terminal chain 1;HCF N-terminal chain 2;HCF N-terminal chain 3;HCF N-terminal chain 4;HCF N-terminal chain 5;HCF N-terminal chain 6;HCF C-terminal chain 1;HCF C-terminal chain 2;HCF C-terminal chain 3;HCF C-terminal chain 4;HCF C-terminal chain 5;HCF C-terminal chain 6	HCFC1	P51610	P51610	7		1.50843	0.760836	27.8166	28.0207	27.7249	27.1403	26.5982	26.48
26S proteasome non-ATPase regulatory subunit 7	PSMD7	P51665	P51665	3		0	-0.127278	24.1892	24.3088	24.1568	25.0962	23.5826	n. def.
Hepatoma-derived growth factor	HDGF	P51858	P51858	11		0.239982	0.177599	28.6078	28.2735	28.1238	27.5761	27.6615	28.4422
Ubiquitin-conjugating enzyme E2 E1	UBE2E1	P51965	P51965	2		0.162673	0.0312634	24.3094	25.2376	24.4402	24.021	24.0153	23.9638
Heterogeneous nuclear ribonucleoprotein A3	HNRNPA3	P51991	P51991	5		0.10027	0.118235	28.0922	27.4053	27.3322	27.1894	28.2107	27.8697
6-phosphogluconate dehydrogenase, decarboxylating	PGD	P52209	P52209	17		0.199021	-0.0512943	30.743	30.5712	30.6764	30.4031	30.616	30.7023
Heterogeneous nuclear ribonucleoprotein M	HNRNPM	P52272	P52272	7		2.2632	0.703547	28.9195	29.0711	28.9553	28.5622	28.1808	28.3178
Importin subunit alpha-1	KPNA2	P52292	P52292	4		1.26513	0.636773	27.5852	27.6734	27.6533	26.8692	26.8541	26.4859
Rap1 GTPase-GDP dissociation stimulator 1	RAP1GDS1	P52306	P52306	6		1.28266	0.686883	24.5225	25.1131	24.895	24.3262	24.2253	24.1679
Rho GDP-dissociation inhibitor 1	ARHGDIA	P52565	P52565	7		0.394044	-0.358874	29.8266	29.5384	29.6982	30.0725	29.6333	30.5966
Rho GDP-dissociation inhibitor 2	ARHGDIB	P52566	P52566	2		0	0.842057	24.9554	24.5969	24.8424	22.831	n. def.	n. def.
Heterogeneous nuclear ribonucleoprotein F;Heterogeneous nuclear ribonucleoprotein F, N-terminally processed	HNRNPF	P52597	P52597	2		0.450988	0.471496	26.2253	26.571	26.3064	25.1642	25.8846	26.3009
Spermine synthase	SMS	P52788	P52788	8		0.764481	0.345061	27.0341	27.3556	27.5507	27.1241	26.7402	26.6743
39S ribosomal protein L12, mitochondrial	MRPL12	P52815	P52815	3		0	0.864011	n. def.	n. def.	n. def.	n. def.	n. def.	26.5041
Stanniocalcin-1	STC1	P52823	P52823	5		1.03047	-1.18412	28.7788	28.1495	28.3417	30.9758	29.7663	29.2798
Thimet oligopeptidase	THOP1	P52888	P52888	3		0.17495	0.0882943	27.114	27.473	27.4798	27.5857	27.5612	27.1163
F-actin-capping protein subunit alpha-1	CAPZA1	P52907	P52907	11		1.74837	0.512156	29.0904	29.257	28.7807	28.6625	28.4815	28.8093
High mobility group protein HMGI-C	HMGA2	P52926	P52926	3		1.56408	0.448956	29.2951	29.5292	29.2418	28.4993	28.8456	28.6738
Biliverdin reductase A	BLVRA	P53004	P53004	4		1.08736	0.691963	27.7617	28.376	28.137	27.3006	27.139	28.0494
Serine/threonine-protein phosphatase 5	PPP5C	P53041;E7EU14	P53041	5		1.06588	0.673402	28.0769	28.053	28.6156	27.6705	27.4883	27.7279
ATP-citrate synthase	ACLY	P53396	P53396	18		3.60413	0.486346	30.4481	30.3884	30.6256	30.1202	30.1348	30.0812
Diphosphomevalonate decarboxylase	MVD	P53602	P53602	2		0.276965	0.193309	24.2305	23.766	23.6856	24.2234	24.0907	n. def.
Coatomer subunit beta	COPB1	P53618	P53618	9		2.40547	0.971228	26.7552	26.6501	27.0073	26.2024	25.7746	25.8831
Coatomer subunit alpha;Xenin;Proxenin	COPA	P53621	P53621	3		0.468686	-0.349233	25.6751	n. def.	n. def.	25.7736	25.1231	25.0626
Protein transport protein Sec24C	SEC24C	P53992	P53992	4		1.27522	0.775916	25.0897	25.4373	25.6094	24.4911	24.8648	24.2304
Activated RNA polymerase II transcriptional coactivator p15	SUB1	P53999	P53999	6		0.655489	0.342365	28.3023	28.4001	28.1908	27.4122	27.9179	27.4539
Arginine--tRNA ligase, cytoplasmic	RARS	P54136	P54136	22		1.90124	0.718992	29.4073	29.4913	29.3528	28.5196	28.9283	28.7947
Ubiquitin carboxyl-terminal hydrolase 14	USP14	P54578	P54578	12		0.194734	0.10328	28.6134	28.5242	28.7909	28.4255	28.1561	28.3606
UV excision repair protein RAD23 homolog A	RAD23A	P54725	P54725	4		0.935572	0.502738	27.9524	27.9617	27.8336	26.6941	26.5717	27.0072
UV excision repair protein RAD23 homolog B	RAD23B	P54727	P54727	7		0.276548	0.200064	29.3726	29.2443	29.6527	29.1776	29.1021	29.9475
Adenylate kinase 2, mitochondrial;Adenylate kinase 2, mitochondrial, N-terminally processed	AK2	P54819	P54819	7		0.0274408	-0.0362587	29.2812	29.3037	29.1463	29.0894	29.9821	29.6153
Delta-1-pyrroline-5-carboxylate synthase;Glutamate 5-kinase;Gamma-glutamyl phosphate reductase	ALDH18A1	P54886	P54886	4		0	n. def.	25.3841	25.4042	25.2884	n. def.	n. def.	n. def.
Eukaryotic translation initiation factor 5	EIF5	P55010	P55010	9		0.469592	0.310791	28.3115	28.5467	28.4677	27.2813	27.8752	28.0442
Exportin-2	CSE1L	P55060	P55060	21		1.47651	1.1855	29.5465	29.5102	29.7565	29.1546	28.9634	27.9994
Mesencephalic astrocyte-derived neurotrophic factor	MANF	P55145	P55145	7		0.560395	0.59521	27.7095	28.065	28.1687	27.5895	26.4872	27.9718
Nucleosome assembly protein 1-like 1	NAP1L1	P55209	P55209	7		1.64011	0.982576	27.0265	26.9693	27.2035	25.5502	26.1924	25.614
Adenosine kinase	ADK	P55263	P55263	6		0.543819	0.303436	28.4131	28.0952	27.9251	28.086	27.9964	28.2248
Double-stranded RNA-specific adenosine deaminase	ADAR	P55265	P55265	3		0.10618	-0.0761312	25.3658	25.4397	25.5194	25.9301	25.1769	25.1427
Cadherin-13	CDH13	P55290	P55290	2		0.335455	-1.26784	23.6912	23.9289	25.7045	28.4788	28.2146	25.8614
Tumor protein D52	TPD52	P55327	P55327	3		0	0.724445	26.2426	25.2656	25.1317	26.149	25.3865	n. def.
Protein SEC13 homolog	SEC13	P55735	P55735	5		2.48968	0.613965	28.0478	28.0442	28.0654	27.2823	27.556	27.5252
Puromycin-sensitive aminopeptidase	NPEPPS	P55786;A6NEC2	P55786	8		0.186424	0.100949	27.5195	27.6683	27.2639	27.0443	27.3887	27.6354
Succinyl-CoA:3-ketoacid coenzyme A transferase 1, mitochondrial	OXCT1	P55809;Q9BYC2	P55809	4		0.822563	0.595098	27.1653	26.6859	26.5157	26.3209	26.5278	25.7222
Eukaryotic translation initiation factor 3 subunit B	EIF3B	P55884	P55884	7		2.18725	0.721972	28.8796	28.9812	29.3243	28.2489	28.2816	28.2645
Eukaryotic translation initiation factor 6	EIF6	P56537	P56537	2		0	0.135976	24.6873	n. def.	n. def.	24.898	24.8476	24.5839
Lysyl oxidase homolog 3	LOXL3	P58215	P58215	2		0.74893	-1.39959	24.6756	24.7517	n. def.	25.4529	25.5226	27.3429
Myotrophin	MTPN	P58546	P58546	5		0.696818	-0.539644	28.2033	28.184	28.5325	28.9824	28.4359	28.8008
Actin-related protein 2/3 complex subunit 4	ARPC4	P59998	P59998	3		0.425777	1.11771	25.7696	25.4655	26.199	24.5026	24.3564	27.0949
Triosephosphate isomerase	TPI1	P60174	P60174	20		0.875858	-0.401001	34.2078	34.35	34.5254	34.4203	34.4785	34.9366
Eukaryotic translation initiation factor 3 subunit E	EIF3E	P60228	P60228	6		2.38297	0.664743	27.4931	27.4775	27.6986	27.0061	26.9242	26.6991
Gamma-aminobutyric acid receptor-associated protein-like 2	GABARAPL2	P60520	P60520	1		0.184033	0.132153	26.8753	26.2966	26.4671	26.1925	26.8484	26.5283
Eukaryotic initiation factor 4A-I	EIF4A1	P60842	P60842	11		1.67826	0.520533	28.524	28.592	28.5246	27.7577	27.701	28.0936
Proteasome subunit alpha type-6	PSMA6	P60900	P60900	7		1.33341	0.634059	29.8599	30.3738	30.3496	29.3349	29.2924	29.9238
Protein S100-A10	S100A10	P60903	P60903	2		0	1.4766	25.702	25.6605	25.7216	n. def.	n. def.	24.0696
Destrin	DSTN	P60981	P60981	13		0.842174	0.700922	29.076	29.3289	28.8687	28.5647	27.4359	28.5475
Glia maturation factor beta	GMFB	P60983;O60234	P60983	4		0.583383	0.781809	28.2178	28.8844	28.0727	28.4582	27.7762	n. def.
Signal recognition particle 54 kDa protein	SRP54	P61011	P61011	2		0.734025	0.626697	26.9745	27.3441	27.2151	26.7256	27.1976	n. def.
Ubiquitin-conjugating enzyme E2 D3;Ubiquitin-conjugating enzyme E2 D2	UBE2D3;UBE2D2	P61077;P62837	P61077;P62837	2		0.260603	0.0841815	26.3934	26.0141	26.077	26.2303	25.9994	26.1896
NEDD8-conjugating enzyme Ubc12	UBE2M	P61081	P61081	5		1.01782	0.567708	27.2621	27.6241	27.5569	26.8319	27.3217	27.6841
Ubiquitin-conjugating enzyme E2 K	UBE2K	P61086	P61086	3		0.374242	0.360157	29.0406	29.1497	29.4507	29.0345	29.1272	29.4636
Ubiquitin-conjugating enzyme E2 N	UBE2N	P61088;Q5JXB2	P61088	6		0.596433	0.152971	29.6803	29.9586	29.5378	29.4055	29.6754	29.5366
Ras-related protein Rab-14	RAB14	P61106	P61106	1		0	0.101093	24.7364	25.4128	24.5766	n. def.	n. def.	24.2881
Actin-related protein 3	ACTR3	P61158	P61158	7		0.303664	0.135221	29.872	29.6962	29.4682	29.5243	29.4979	29.9825
Actin-related protein 2	ACTR2	P61160	P61160	8		0.632984	0.475164	29.1165	29.635	29.4183	28.5881	29.1524	28.705
COP9 signalosome complex subunit 2	COPS2	P61201	P61201	9		1.14832	0.729513	26.7069	27.2067	26.829	26.1456	26.5134	26.1477
ADP-ribosylation factor 1;ADP-ribosylation factor 3	ARF1;ARF3	P84077;P61204	P84077;P61204	2		3.82119	1.00424	25.2021	25.3185	25.7006	24.5658	n. def.	24.5968
ATP-binding cassette sub-family E member 1	ABCE1	P61221	P61221	6		0.0408616	0.0160898	28.0405	27.4059	27.6007	28.0889	28.15	27.7306
40S ribosomal protein S3a	RPS3A	P61247	P61247	6		0.02023	-0.0329196	28.5317	27.695	28.3289	28.3621	29.1109	27.4381
Proteasome activator complex subunit 3	PSME3	P61289	P61289	3		0.990215	0.398332	27.5131	27.4336	27.4516	n. def.	27.0154	26.9496
Protein mago nashi homolog;Protein mago nashi homolog 2	MAGOH;MAGOHB	P61326;Q96A72	P61326;Q96A72	4		0.0707556	0.0586211	29.2406	29.1573	29.4904	29.5196	29.9535	30.1615
10 kDa heat shock protein, mitochondrial	HSPE1	P61604	P61604	7		0.0923731	0.0883376	30.7804	31.434	31.0105	31.1772	30.7244	31.888
Prefoldin subunit 3	VBP1	P61758	P61758	3		0.710865	0.454702	25.4968	25.6422	26.4253	25.1438	25.3825	25.0932
Small ubiquitin-related modifier 2	SUMO2	P61956	P61956	2		0.963927	-0.952949	30.017	28.0441	28.7428	31.4033	30.4462	31.7964
Ubiquitin-fold modifier 1	UFM1	P61960	P61960	2		0	-0.261095	n. def.	n. def.	n. def.	24.8722	n. def.	n. def.
WD repeat-containing protein 5	WDR5	P61964	P61964	3		0.887463	0.607517	25.9981	25.6195	26.561	25.5508	25.8288	25.6365
Nuclear transport factor 2	NUTF2	P61970	P61970	4		0.173411	-0.140535	28.7027	28.9108	28.8055	28.8987	28.6143	29.2751
Heterogeneous nuclear ribonucleoprotein K	HNRNPK	P61978	P61978	8		2.46424	0.965047	31.8756	31.6744	31.7664	30.5	30.342	30.116
14-3-3 protein gamma;14-3-3 protein gamma, N-terminally processed	YWHAG	P61981	P61981	14		0.799944	0.214539	32.42	32.29	32.4815	32.1681	32.1211	32.4833
40S ribosomal protein S7	RPS7	P62081	P62081	3		1.08027	0.961221	n. def.	26.6874	26.0201	25.5921	25.6	24.8109
Calmodulin	CALM1	P62158	P62158	3		0.0645619	-0.0812632	26.3443	26.5171	26.5463	26.6951	26.263	26.242
14-3-3 protein epsilon	YWHAE	P62258	P62258	13		0.200687	0.0543486	31.6651	31.9703	32.3523	31.8341	31.9829	32.0831
40S ribosomal protein S23	RPS23	P62266	P62266	2		0.508199	-0.246889	25.3171	25.3388	25.6777	25.8061	26.007	25.5536
Small nuclear ribonucleoprotein Sm D2	SNRPD2	P62316	P62316	6		0.0388426	0.0301037	28.5206	28.7598	29.5052	28.644	29.0068	29.5328
Small nuclear ribonucleoprotein Sm D3	SNRPD3	P62318	P62318	2		0	0.224858	24.5849	24.6748	24.7059	n. def.	n. def.	24.4522
Thymosin beta-4;Hematopoietic system regulatory peptide	TMSB4X	P62328	P62328	8		0.847064	-0.315253	33.1518	33.1113	33.1983	32.9048	33.3685	33.4264
60S ribosomal protein L7a	RPL7A	P62424	P62424	2		0.180917	0.110883	28.9718	27.8428	27.9103	28.5258	n. def.	28.6514
Eukaryotic peptide chain release factor subunit 1	ETF1	P62495	P62495	12		1.3034	0.713319	29.3566	29.4878	29.4684	29.0625	28.5689	29.0841
Cellular nucleic acid-binding protein	CNBP	P62633	P62633	6		0.288724	0.155708	30.8972	31.0282	30.966	30.7231	30.4129	30.1215
Actin, gamma-enteric smooth muscle;Actin, alpha skeletal muscle;Actin, alpha cardiac muscle 1;Actin, aortic smooth muscle	ACTG2;ACTA1;ACTC1;ACTA2	P63267;P68133;P68032;P62736	P63267;P68133;P68032;P62736	8		0.291058	-0.37336	27.593	27.7347	28.4551	28.1319	27.9941	26.5194
Histone H4	HIST1H4A	P62805	P62805	2		0.360748	-0.741571	27.3253	27.6488	n. def.	28.6093	28.7433	26.1078
GTP-binding nuclear protein Ran	RAN	P62826	P62826	10		0.306504	0.263578	30.7252	30.7057	30.8208	30.7344	31.1015	29.9875
60S ribosomal protein L10a	RPL10A	P62906	P62906	3		0.381649	0.736045	26.6395	26.4403	26.6806	26.7542	26.8819	24.4158
60S ribosomal protein L11	RPL11	P62913	P62913	2		0	0.664683	24.9221	24.904	24.7455	24.2301	24.8052	24.3851
Peptidyl-prolyl cis-trans isomerase A;Peptidyl-prolyl cis-trans isomerase A, N-terminally processed	PPIA	P62937;Q9Y536;F5H284;A2BFH1	P62937	12		1.40763	-0.719781	33.2265	33.373	33.5705	33.7047	33.8615	34.4001
Peptidyl-prolyl cis-trans isomerase FKBP1A	FKBP1A	P62942	P62942	5		0.154474	0.169336	29.3919	29.4739	29.8805	29.6129	28.991	30.2596
Growth factor receptor-bound protein 2	GRB2	P62993	P62993	6		2.93911	0.671743	28.0712	28.5308	27.9103	27.7439	27.9703	27.8905
Ras-related C3 botulinum toxin substrate 1;Ras-related C3 botulinum toxin substrate 3;Ras-related C3 botulinum toxin substrate 2	RAC1;RAC3;RAC2	P63000;P60763;P15153	P63000;P60763;P15153	4		1.71398	0.794372	27.7864	27.7073	28.7112	27.0161	26.9421	26.9587
AP-2 complex subunit beta	AP2B1	P63010	P63010	14		0.678155	-0.685273	28.1598	27.8277	28.4737	28.2667	28.2197	29.0355
14-3-3 protein zeta/delta	YWHAZ	P63104;O00213;Q92674	P63104	10		0.702895	-0.321262	29.7748	29.616	29.8723	30.3339	30.3546	29.896
Serine/threonine-protein phosphatase 2A 55 kDa regulatory subunit B alpha isoform	PPP2R2A	P63151;Q00005;Q9Y2T4;Q66LE6	P63151	4		0.471375	-0.173711	25.5048	25.6604	25.5761	25.2988	25.2953	24.9658
Small ubiquitin-related modifier 1	SUMO1	P63165	P63165	2		0.569797	0.830539	26.0086	26.2709	26.3748	25.4104	25.6887	n. def.
Dynein light chain 1, cytoplasmic	DYNLL1	P63167	P63167	2		0.630547	0.579892	22.9671	22.5474	23.0489	22.4943	22.4075	22.9772
S-phase kinase-associated protein 1	SKP1	P63208	P63208	10		0.0951461	0.038662	29.4547	29.0824	29.3222	28.8713	29.244	29.1108
40S ribosomal protein S21	RPS21	P63220	P63220	3		1.09482	0.757738	30.6688	30.8542	31.1765	30.8216	30.0816	30.38
Eukaryotic translation initiation factor 5A-2;Eukaryotic translation initiation factor 5A-1;Eukaryotic translation initiation factor 5A-1-like	EIF5A2;EIF5A;EIF5AL1	Q9GZV4;P63241;Q6IS14	Q9GZV4;P63241;Q6IS14	5		0.0552648	-0.0382601	29.8971	30.2241	30.5675	30.0748	29.9191	30.4001
Guanine nucleotide-binding protein subunit beta-2-like 1;Guanine nucleotide-binding protein subunit beta-2-like 1, N-terminally processed	GNB2L1	P63244	P63244	11		0.205705	0.0885207	30.957	30.9188	30.9293	30.7565	30.8712	30.4578
SUMO-conjugating enzyme UBC9	UBE2I	P63279	P63279	5		0.275303	0.225461	28.0474	27.9585	28.04	27.4772	27.8914	28.3113
Thymosin beta-10	TMSB10	P63313;CON__P21752	P63313	5		0.239326	-0.0666116	31.7296	31.6988	31.3849	31.506	31.2978	31.504
Serine/threonine-protein phosphatase 2A catalytic subunit alpha isoform;Serine/threonine-protein phosphatase 2A catalytic subunit beta isoform	PPP2CA;PPP2CB	P67775;P62714	P67775;P62714	2		1.48024	0.441607	27.2467	27.3193	27.3228	27.2661	27.1019	26.9672
Nuclease-sensitive element-binding protein 1	YBX1	P67809;Q9Y2T7	P67809	8		0.448834	0.363719	27.5795	27.3242	27.097	26.1997	26.6935	27.1003
Tropomyosin alpha-4 chain	TPM4	P67936	P67936	12		2.00593	0.989475	29.9923	30.4996	30.5191	29.5225	29.3404	29.5514
Ubiquitin-conjugating enzyme E2 L3	UBE2L3	P68036	P68036	5		0.463892	-0.349172	28.514	28.0243	28.0148	28.1148	28.0131	28.9091
Elongation factor 1-alpha 1;Putative elongation factor 1-alpha-like 3	EEF1A1;EEF1A1P5	P68104;Q5VTE0	P68104;Q5VTE0	15		2.15162	1.02698	29.919	29.7655	30.0585	28.8931	29.0724	28.3991
Tubulin alpha-1B chain;Tubulin alpha-4A chain	TUBA1B;TUBA4A	P68363;P68366;A6NHL2	P68363;P68366	11		0	n. def.	n. def.	n. def.	n. def.	27.4665	26.5934	26.2916
Tubulin beta-4B chain;Tubulin beta-2B chain;Tubulin beta-2A chain	TUBB4B;TUBB2B;TUBB2A	P68371;Q9BVA1;Q13885;P04350;A6NNZ2	P68371;Q9BVA1;Q13885	7		0.191568	0.330854	27.1023	26.9524	27.364	26.8424	n. def.	25.6398
Phosphoserine phosphatase	PSPH	P78330	P78330	6		0.754838	0.382345	27.0128	27.4217	26.8182	26.6959	26.2698	26.8708
General transcription factor II-I	GTF2I	P78347	P78347	3		0	n. def.	26.2668	26.3346	25.7792	n. def.	n. def.	n. def.
T-complex protein 1 subunit beta	CCT2	P78371	P78371	17		1.73366	0.397573	30.8174	30.4679	30.4573	30.3434	30.1375	30.083
Glutathione S-transferase omega-1	GSTO1	P78417	P78417	15		0.0947947	-0.0413011	31.9008	32.1338	32.1961	32.0021	31.8058	32.3274
Brain acid soluble protein 1	BASP1	P80723	P80723	12		0.133524	-0.117318	31.0964	30.8234	30.9731	30.3435	30.6768	31.4163
Thioredoxin-like protein 4A	TXNL4A	P83876	P83876	3		0	n. def.	24.3088	24.2611	24.3531	n. def.	n. def.	n. def.
Enhancer of rudimentary homolog	ERH	P84090	P84090	6		0.288393	0.487212	30.6876	30.9088	30.4201	28.7689	30.1157	31.0883
60S ribosomal protein L19	RPL19	P84098	P84098	4		0	0.443221	29.8976	28.9159	29.3912	28.863	n. def.	n. def.
Cytochrome c	CYCS	P99999;CON__P62894	P99999	5		0.0234308	0.026247	28.5056	29.0682	28.812	28.8835	28.4603	29.5896
Phosphatidylinositol transfer protein alpha isoform	PITPNA	Q00169	Q00169	4		0.213489	0.141094	27.1409	27.4426	26.5501	26.4635	25.8155	26.2655
Vigilin	HDLBP	Q00341	Q00341	4		1.19412	0.606302	25.3416	25.4114	25.3865	24.3329	24.1911	n. def.
Clathrin heavy chain 1	CLTC	Q00610;P53675	Q00610	31		1.18975	0.832519	30.535	30.5534	30.6514	30.191	29.9393	29.1117
Peptidyl-prolyl cis-trans isomerase FKBP3	FKBP3	Q00688	Q00688	7		0.580928	0.286108	28.0009	28.3643	28.0896	28.1105	27.7239	28.1029
Sorbitol dehydrogenase	SORD	Q00796	Q00796	4		0.530124	0.254677	26.9785	26.5216	26.712	26.6078	26.8721	26.35
Heterogeneous nuclear ribonucleoprotein U	HNRNPU	Q00839	Q00839	13		0.895178	0.263266	30.4947	30.3288	30.3669	30.3691	30.2691	30.2967
Spectrin beta chain, non-erythrocytic 1	SPTBN1	Q01082;O15020;P11277	Q01082	24		0.800323	0.327452	29.1941	29.0773	28.9995	28.6089	28.676	29.0926
Nucleolysin TIAR	TIAL1	Q01085	Q01085	3		1.43469	1.26003	25.4816	26.1462	n. def.	23.5115	23.8722	24.2948
Protein SET;Protein SETSIP	SET;SETSIP	Q01105;P0DME0	Q01105;P0DME0	4		0.0159286	-0.018891	30.4735	29.7582	30.3856	29.8689	30.8662	29.6666
Fatty acid-binding protein, epidermal	FABP5	Q01469;A8MUU1	Q01469	9		0.384482	0.167816	29.0115	28.9934	29.1808	29.4048	29.3318	29.2239
Adenylyl cyclase-associated protein 1	CAP1	Q01518	Q01518	20		1.5129	0.615505	31.4921	31.5141	31.6908	31.0269	30.6674	31.1778
Hydroxymethylglutaryl-CoA synthase, cytoplasmic	HMGCS1	Q01581	Q01581	9		0.799813	0.317051	29.3644	29.2939	29.5571	28.4883	28.8677	28.8144
Protein Dr1	DR1	Q01658	Q01658	2		0	n. def.	23.3826	22.5609	23.4334	n. def.	n. def.	n. def.
ATP-dependent 6-phosphofructokinase, platelet type	PFKP	Q01813	Q01813	6		1.67823	0.906536	27.9086	27.2789	27.2893	26.2542	26.7366	26.4881
RNA-binding protein EWS	EWSR1	Q01844	Q01844	3		1.26188	1.27652	27.826	27.8682	27.8657	27.3125	26.7045	n. def.
Transgelin	TAGLN	Q01995	Q01995	5		0.0102049	0.00830269	27.4563	27.6752	27.7119	26.9455	27.1046	27.7261
Pro-neuregulin-1, membrane-bound isoform;Neuregulin-1	NRG1	Q02297	Q02297	5		2.27375	-1.08519	27.8872	27.8935	27.8149	29.1605	28.6993	28.5635
Collagen alpha-1(VII) chain	COL7A1	Q02388	Q02388	2		0	n. def.	n. def.	23.9056	n. def.	27.6606	28.0364	27.4913
Dual specificity mitogen-activated protein kinase kinase 1;Dual specificity mitogen-activated protein kinase kinase 2	MAP2K1;MAP2K2	Q02750;P36507	Q02750;P36507	2		0	n. def.	24.9936	n. def.	n. def.	n. def.	n. def.	n. def.
Peptidyl-prolyl cis-trans isomerase FKBP4;Peptidyl-prolyl cis-trans isomerase FKBP4, N-terminally processed	FKBP4	Q02790	Q02790	22		1.88676	0.422183	31.5704	31.3946	31.7223	31.214	31.3439	31.0683
DNA topoisomerase 2-beta	TOP2B	Q02880	Q02880	1		0.152495	-0.227345	26.5815	25.3706	25.1101	25.691	26.0988	27.1786
Dystonin	DST	Q03001	Q03001	6		0.541213	0.431078	27.5174	27.1508	26.9937	n. def.	26.4746	26.6513
Lamin-B2	LMNB2	Q03252	Q03252	5		1.61892	0.698988	28.9446	29.1391	29.0957	28.877	28.5795	28.2245
1,4-alpha-glucan-branching enzyme	GBE1	Q04446	Q04446	8		2.16132	0.69427	28.273	28.4457	28.2731	27.7063	27.7208	28.0814
Eukaryotic translation initiation factor 4 gamma 1	EIF4G1	Q04637;O43432	Q04637	12		1.88015	0.470311	29.2595	28.9301	29.0544	28.6974	28.4536	28.752
Lactoylglutathione lyase	GLO1	Q04760	Q04760	3		2.07331	0.616234	25.8029	25.9387	25.954	25.0028	24.9093	25.2924
14-3-3 protein eta	YWHAH	Q04917	Q04917	5		1.12132	-0.616408	26.6991	26.6209	26.8246	27.2934	27.5749	26.9829
Cleavage stimulation factor subunit 1	CSTF1	Q05048	Q05048	4		0.193564	0.095761	26.5531	26.4567	26.0145	25.7529	25.7244	25.7682
Ubiquitin-protein ligase E3A	UBE3A	Q05086	Q05086	3		0.0879627	0.0254523	24.6399	n. def.	n. def.	24.8268	n. def.	24.9886
Elongation factor 1-alpha 2	EEF1A2	Q05639	Q05639	9		2.00364	0.569138	24.0408	24.1716	24.336	23.4696	23.2445	n. def.
Caldesmon	CALD1	Q05682	Q05682	13		0.790352	-0.43447	30.429	29.4814	30.0941	30.1561	30.4357	31.0052
Glutamine--fructose-6-phosphate aminotransferase [isomerizing] 1	GFPT1	Q06210	Q06210	4		0.164704	0.0891349	26.9159	27.3741	27.5781	26.9072	27.4828	27.0745
Proteasome activator complex subunit 1	PSME1	Q06323	Q06323	8		1.38928	0.558111	29.6399	29.661	30.0448	29.5474	28.9573	29.2109
Peroxiredoxin-1	PRDX1	Q06830	Q06830	15		0.477315	-0.24842	31.7845	32.0955	32.4607	32.1707	32.2127	32.7199
Complement component 1 Q subcomponent-binding protein, mitochondrial	C1QBP	Q07021	Q07021	5		0.345601	0.322235	27.2208	28.056	27.4518	27.7353	27.3621	27.1696
KH domain-containing, RNA-binding, signal transduction-associated protein 1	KHDRBS1	Q07666;O75525;Q5VWX1	Q07666	4		2.20653	0.896984	27.764	27.9957	27.9978	27.3197	26.8803	27.0698
Kinesin light chain 1	KLC1	Q07866;Q9H0B6;Q9NSK0	Q07866	6		2.96544	0.837269	26.9048	26.869	26.7893	25.6055	25.8498	25.7356
Prolow-density lipoprotein receptor-related protein 1;Low-density lipoprotein receptor-related protein 1 85 kDa subunit;Low-density lipoprotein receptor-related protein 1 515 kDa subunit;Low-density lipoprotein receptor-related protein 1 intracellular domain	LRP1	Q07954;Q86X40;Q9NZR2	Q07954	3		0	-2.06664	n. def.	n. def.	25.1875	26.1214	26.7107	26.2063
Rho GTPase-activating protein 1	ARHGAP1	Q07960	Q07960	8		1.35462	0.702901	27.3941	27.7292	27.3171	26.7411	26.4413	26.9688
Serine/threonine-protein phosphatase 2B catalytic subunit alpha isoform	PPP3CA	Q08209;P48454;P16298	Q08209	4		0.0251612	-0.0248477	26.6953	26.6505	26.8024	26.6034	26.6865	27.5842
ATP-dependent RNA helicase A	DHX9	Q08211	Q08211	11		1.57202	0.680169	28.9956	29.2075	29.1962	28.1283	28.1162	27.9693
Quinone oxidoreductase	CRYZ	Q08257	Q08257	2		0	0.194349	26.7364	25.5341	27.1051	25.742	n. def.	n. def.
Pseudouridine-5-monophosphatase	HDHD1	Q08623	Q08623	3		0.0327407	-0.0550105	26.6738	n. def.	26.6044	27.2137	25.8184	n. def.
Peptidyl-prolyl cis-trans isomerase D	PPID	Q08752	Q08752	7		1.86168	1.13118	27.1532	27.2521	27.5138	26.4704	26.0204	26.3898
FACT complex subunit SSRP1	SSRP1	Q08945	Q08945	15		1.83771	0.799473	28.7749	29.0085	29.0536	27.6972	28.1414	27.7466
Histone-binding protein RBBP4	RBBP4	Q09028	Q09028	7		0.420451	0.295105	27.2445	27.2717	27.6375	26.7264	27.2711	26.4282
Neuroblast differentiation-associated protein AHNAK	AHNAK	Q09666	Q09666	12		2.00929	0.508821	28.9493	28.5726	28.9908	28.5075	28.3667	28.1953
AP-1 complex subunit beta-1	AP1B1	Q10567	Q10567	10		0.255833	-0.102303	27.3956	27.1636	26.5832	26.461	26.394	26.3403
Secernin-1	SCRN1	Q12765	Q12765	7		0.143032	-0.132179	27.0688	27.589	27.3036	27.1874	27.2476	28.2399
Twinfilin-1	TWF1	Q12792	Q12792	10		0.987105	0.443423	26.9242	26.9687	27.1862	26.4208	26.3306	26.7544
Aspartyl/asparaginyl beta-hydroxylase	ASPH	Q12797	Q12797	2		0.114524	0.0605806	26.0448	25.9413	25.1588	25.9811	26.186	26.2208
A-kinase anchor protein 13	AKAP13	Q12802	Q12802	2		0.112769	0.0488192	24.4254	24.4911	24.3305	24.4874	24.454	24.7526
Aminoacyl tRNA synthase complex-interacting multifunctional protein 1;Endothelial monocyte-activating polypeptide 2	AIMP1	Q12904	Q12904	4		0.904355	0.301153	29.0461	28.9514	29.3726	28.5026	28.8088	28.5689
Interleukin enhancer-binding factor 2	ILF2	Q12905	Q12905	7		2.0208	0.723289	27.0736	27.4534	26.8832	26.563	26.282	26.4914
Interleukin enhancer-binding factor 3	ILF3	Q12906	Q12906	19		1.75655	0.448734	29.4886	29.6543	29.4884	28.8486	29.0596	29.1707
Heat shock protein 75 kDa, mitochondrial	TRAP1	Q12931	Q12931	4		0.459267	0.345238	26.5838	26.682	26.3871	25.9641	26.2508	25.2101
Disks large homolog 1;Disks large homolog 3;Disks large homolog 2	DLG1;DLG3;DLG2	Q12959;Q92796;Q15700	Q12959;Q92796;Q15700	2		1.15032	0.99084	24.7686	25.0201	25.1681	24.0504	24.4682	24.5859
Cleavage stimulation factor subunit 3	CSTF3	Q12996	Q12996	8		0.906867	0.686558	26.9604	26.4204	26.6963	26.5737	26.6733	25.7799
Delta(3,5)-Delta(2,4)-dienoyl-CoA isomerase, mitochondrial	ECH1	Q13011	Q13011	4		0.657543	0.277288	28.7722	28.2389	28.9937	29.1811	28.791	29.0472
COP9 signalosome complex subunit 1	GPS1	Q13098	Q13098	5		1.87104	0.79716	28.7804	28.877	28.6932	28.2128	28.4862	28.4764
S-methyl-5-thioadenosine phosphorylase	MTAP	Q13126	Q13126	7		0.170894	-0.161627	28.8507	28.9246	29.1579	28.8309	28.7145	29.3577
Aminoacyl tRNA synthase complex-interacting multifunctional protein 2	AIMP2	Q13155	Q13155	2		0	n. def.	26.4234	26.8544	26.4721	n. def.	n. def.	n. def.
Serine/threonine-protein kinase PAK 2;PAK-2p27;PAK-2p34;Serine/threonine-protein kinase PAK 3	PAK2;PAK3	Q13177;O75914	Q13177;O75914	3		1.71451	0.862494	26.0825	26.8984	26.3736	25.9211	25.3257	26.0655
Chromobox protein homolog 3	CBX3	Q13185	Q13185	6		1.19513	0.62314	27.5118	27.3477	27.395	26.4203	26.8565	27.2385
Pappalysin-1	PAPPA	Q13219	Q13219	2		0	n. def.	n. def.	n. def.	n. def.	25.6051	25.3578	25.0579
Transcription intermediary factor 1-beta	TRIM28	Q13263	Q13263	10		2.62128	0.640671	29.7684	29.5622	29.9524	29.1261	29.0893	28.9887
Ras GTPase-activating protein-binding protein 1	G3BP1	Q13283	Q13283	4		0.122624	-0.0983938	28.5993	28.741	28.873	28.5326	28.5316	29.0889
N-myc-interactor	NMI	Q13287	Q13287	3		1.91483	1.10934	25.7089	26.0124	25.3037	24.4419	24.3024	24.1568
Polyadenylate-binding protein 4	PABPC4	Q13310;Q5JQF8	Q13310	9		0.774343	0.582143	26.542	27.059	26.8098	26.2336	26.4993	26.6544
Eukaryotic translation initiation factor 3 subunit I	EIF3I	Q13347	Q13347	5		2.97427	0.768984	27.9368	27.6919	27.6022	26.7229	26.9821	26.754
Ubiquitin-conjugating enzyme E2 variant 1	UBE2V1	Q13404	Q13404	7		0.127471	-0.183187	24.9455	n. def.	n. def.	25.9876	25.1734	26.538
Cytoplasmic dynein 1 intermediate chain 2	DYNC1I2	Q13409	Q13409	5		0.0460279	-0.0549564	27.8788	27.3259	27.2389	27.3358	26.1543	26.4487
Peptidyl-prolyl cis-trans isomerase G	PPIG	Q13427	Q13427	2		0.017542	-0.0209891	25.7693	25.4003	25.4657	25.3833	25.9098	n. def.
Treacle protein	TCOF1	Q13428	Q13428	15		0.214146	0.113148	29.8244	29.6039	29.7133	29.6644	30.2016	29.7829
Zinc transporter ZIP6	SLC39A6	Q13433	Q13433	1		1.82259	-0.846388	26.51	26.1319	26.9615	26.7099	27.2556	27.2123
Splicing factor 3B subunit 2	SF3B2	Q13435	Q13435	6		0.0230923	0.015859	27.9226	27.9128	27.7255	28.5691	28.0035	27.8171
28 kDa heat- and acid-stable phosphoprotein	PDAP1	Q13442	Q13442	6		0.0903878	-0.0713533	31.6617	31.1071	31.2045	31.0117	31.5888	31.8622
Phosphatidylinositol-binding clathrin assembly protein	PICALM	Q13492	Q13492	4		0.468088	0.232468	25.4922	24.3444	24.5886	25.2351	25.4771	25.8154
Eukaryotic translation initiation factor 4E-binding protein 1	EIF4EBP1	Q13541	Q13541	2		2.20774	0.982902	n. def.	27.4969	26.8498	26.6197	26.1409	26.2569
Dynactin subunit 2	DCTN2	Q13561	Q13561	5		0.352892	0.272481	26.3255	26.6072	26.7651	26.6713	26.0004	25.8803
Sorting nexin-1	SNX1	Q13596	Q13596	3		1.60076	0.498214	24.4955	24.8525	24.5053	24.0426	23.9864	24.1497
Cullin-1	CUL1	Q13616	Q13616	4		1.19841	0.520154	27.1139	26.7345	27.6443	26.8829	26.8259	26.936
Cullin-2	CUL2	Q13617	Q13617	5		0	0.305008	26.3425	26.2149	25.8203	n. def.	n. def.	25.5649
Cullin-3	CUL3	Q13618	Q13618	2		1.58183	0.917775	26.0202	25.9893	n. def.	25.4985	25.2069	24.6035
Four and a half LIM domains protein 1	FHL1	Q13642	Q13642	10		1.53973	0.764854	29.8005	29.7863	29.7948	28.9997	28.5541	29.0627
Four and a half LIM domains protein 3	FHL3	Q13643	Q13643	2		0.14833	0.0778211	26.9928	27.2852	27.0323	26.7969	26.6269	27.0596
Angio-associated migratory cell protein	AAMP	Q13685	Q13685	3		0	n. def.	25.9698	25.5567	25.5349	n. def.	n. def.	n. def.
CD166 antigen	ALCAM	Q13740	Q13740	4		0.741675	-0.358078	25.2516	25.2597	25.1557	25.5462	25.6089	25.9301
Spectrin alpha chain, non-erythrocytic 1	SPTAN1	Q13813	Q13813	23		0.0321411	-0.0248884	28.9229	28.9426	29.1618	28.5238	28.7485	29.2936
Spliceosome RNA helicase DDX39B	DDX39B	Q13838;O00148	Q13838	10		1.14093	0.723544	29.2289	29.7328	29.1168	29.1184	28.6331	29.3437
Bleomycin hydrolase	BLMH	Q13867	Q13867	7		0.793855	0.406976	27.7843	28.0756	28.2971	26.8811	27.2458	27.6781
Isopentenyl-diphosphate Delta-isomerase 1	IDI1	Q13907;Q9BXS1	Q13907	4		0.38853	0.237748	28.9358	28.6924	28.6475	28.5278	29.1518	28.9501
Cold-inducible RNA-binding protein	CIRBP	Q14011	Q14011	3		0.613667	0.714816	27.7556	27.9487	27.4629	26.1165	26.6858	27.6153
Coactosin-like protein	COTL1	Q14019	Q14019	7		0.855444	0.493416	29.7002	30.1195	29.82	29.4966	29.4868	30.2008
Cytochrome c oxidase copper chaperone	COX17	Q14061	Q14061	4		0.556644	-0.491529	27.8517	26.9132	27.0475	27.4792	27.8168	28.7491
Dystroglycan;Alpha-dystroglycan;Beta-dystroglycan	DAG1	Q14118	Q14118	5		1.82712	-1.06063	27.5817	27.8472	27.3513	28.7802	28.8269	28.6889
Eukaryotic translation initiation factor 3 subunit A	EIF3A	Q14152	Q14152	9		0.388762	0.684898	28.4496	28.3163	28.6879	28.3274	27.995	26.0666
Rho guanine nucleotide exchange factor 7	ARHGEF7	Q14155;Q15052	Q14155	3		0.600389	0.492564	27.0791	27.2175	27.7514	26.4301	26.2577	26.1761
Tubulin--tyrosine ligase-like protein 12	TTLL12	Q14166	Q14166	2		0	0.425465	n. def.	n. def.	n. def.	24.8493	n. def.	n. def.
Four and a half LIM domains protein 2	FHL2	Q14192	Q14192	5		1.03867	0.852516	26.2116	26.3016	25.8293	25.011	24.6282	25.6298
Cytoplasmic dynein 1 heavy chain 1	DYNC1H1	Q14204	Q14204	10		1.15451	0.496621	27.6522	27.6524	27.4253	27.0734	27.2675	26.7041
Translation initiation factor eIF-2B subunit alpha	EIF2B1	Q14232	Q14232	5		1.71611	0.918779	27.5725	28.5988	28.0571	27.037	26.5709	26.9899
Src substrate cortactin	CTTN	Q14247	Q14247	3		0	n. def.	n. def.	n. def.	n. def.	26.9854	27.7389	27.5633
E3 ubiquitin/ISG15 ligase TRIM25	TRIM25	Q14258	Q14258	4		0	n. def.	25.5662	25.6804	25.3689	n. def.	n. def.	n. def.
Filamin-C	FLNC	Q14315	Q14315	61		0.386616	0.153066	32.0078	31.964	32.1091	31.7599	31.7028	32.1904
Growth arrest-specific protein 6	GAS6	Q14393	Q14393	2		0	-1.54467	24.1665	24.3599	n. def.	27.301	27.4632	25.0948
Caprin-1	CAPRIN1	Q14444	Q14444	4		1.65736	0.557775	28.8779	29.1083	28.8736	29.0114	28.6398	29.0185
RNA-binding protein 39	RBM39	Q14498	Q14498	3		0.828543	0.353813	26.6524	25.9195	25.9321	26.4483	26.1527	26.8323
Plastin-1	PLS1	Q14651	Q14651	5		0	n. def.	25.6627	25.5494	25.8012	n. def.	n. def.	n. def.
Clathrin interactor 1	CLINT1	Q14677	Q14677	8		1.67028	0.703606	28.6661	28.2331	28.0329	27.5601	27.5278	27.2986
Neutral alpha-glucosidase AB	GANAB	Q14697	Q14697	5		0.342424	0.23408	27.7809	28.3944	27.9473	28.5015	28.4867	28.2181
Serine/threonine-protein phosphatase 2A 56 kDa regulatory subunit delta isoform	PPP2R5D	Q14738;Q13362	Q14738	3		0	0.777941	26.0186	25.8784	24.9936	24.2121	24.5707	n. def.
Golgin subfamily B member 1	GOLGB1	Q14789	Q14789	2		1.91255	0.33683	23.838	24.2106	23.9451	23.6679	23.7422	23.7884
LIM and SH3 domain protein 1	LASP1	Q14847	Q14847	8		0.442848	0.0988827	30.3577	30.0211	30.2737	30.0943	30.0931	30.0877
Prostaglandin reductase 1	PTGR1	Q14914	Q14914	9		0.0730112	0.0654558	27.283	27.3037	27.0705	27.3198	26.8853	27.5134
Importin subunit beta-1	KPNB1	Q14974	Q14974	10		1.03232	0.756255	29.1265	29.3596	29.5983	29.1471	28.4287	28.1562
Nucleolar and coiled-body phosphoprotein 1	NOLC1	Q14978	Q14978	18		0.523699	0.320878	30.3338	29.8194	29.966	29.1399	29.8053	29.8343
Nuclear mitotic apparatus protein 1	NUMA1	Q14980	Q14980	17		1.96493	0.449671	29.5291	29.3818	29.5666	28.8925	28.7038	28.6318
N-alpha-acetyltransferase 25, NatB auxiliary subunit	NAA25	Q14CX7	Q14CX7	6		0.252017	-0.148856	27.8786	27.322	27.9394	27.2802	27.9251	27.902
BRISC complex subunit Abro1	FAM175B	Q15018	Q15018	2		1.16942	0.960902	n. def.	25.737	25.145	24.2703	24.3752	24.2458
Septin-2	2002-09-01	Q15019	Q15019	7		0.00854143	0.00633876	27.9273	28.3125	28.0276	27.8847	27.6139	27.4565
Squamous cell carcinoma antigen recognized by T-cells 3	SART3	Q15020	Q15020	3		0.32541	-0.358758	25.6483	25.8307	25.8446	25.637	n. def.	24.8457
116 kDa U5 small nuclear ribonucleoprotein component	EFTUD2	Q15029	Q15029	7		0.935113	0.44419	26.7803	27.2416	26.3568	26.3628	26.3646	25.9909
Lysine--tRNA ligase	KARS	Q15046	Q15046	14		0.776996	0.24799	29.9114	29.7496	29.9679	29.5939	29.8599	29.5391
Histone-lysine N-methyltransferase SETDB1	SETDB1	Q15047	Q15047	2		0.473044	0.310115	26.7529	25.7934	25.8707	26.3648	26.3366	26.198
WD repeat-containing protein 43	WDR43	Q15061	Q15061	2		0.680784	0.192582	24.9702	24.7938	24.4533	24.3216	24.2332	24.6322
Early endosome antigen 1	EEA1	Q15075;REV__Q8N1T3	Q15075	29		0.9217	0.2585	30.1579	29.9248	30.0125	29.8123	29.7899	29.7031
Protein disulfide-isomerase A6	PDIA6	Q15084	Q15084	2		1.18493	0.883128	25.8156	26.166	26.0119	25.6371	25.8249	25.7385
Plectin	PLEC	Q15149	Q15149	53		0.679236	0.16393	31.7924	31.6414	31.826	31.7386	31.5108	31.8844
Inorganic pyrophosphatase	PPA1	Q15181	Q15181	10		0.866123	0.286668	28.7912	29.0447	28.8067	28.6697	28.3825	28.7409
Prostaglandin E synthase 3	PTGES3	Q15185	Q15185	6		1.123	0.520792	27.808	27.7749	27.5856	27.0387	27.4643	27.5197
Serine/threonine-protein phosphatase 2A activator	PPP2R4	Q15257	Q15257	7		0.0897031	-0.0511894	26.75	26.9458	27.616	27.489	26.9446	27.2328
Nicotinate-nucleotide pyrophosphorylase [carboxylating]	QPRT	Q15274	Q15274	1		1.88828	-0.691709	24.7679	24.3548	24.5597	25.0779	25.4289	25.5914
Reticulocalbin-1	RCN1	Q15293	Q15293	3		0.0617315	-0.0809135	28.4094	28.4483	28.0468	28.2764	28.0628	29.0423
Transcription elongation factor B polypeptide 1	TCEB1	Q15369	Q15369	5		1.01662	0.346836	28.6909	27.9697	28.26	28.2535	28.456	28.2919
Transcription elongation factor B polypeptide 2	TCEB2	Q15370	Q15370	3		0.995274	0.139985	27.3597	27.6038	27.6115	27.2833	27.3593	27.4426
Splicing factor 3B subunit 3	SF3B3	Q15393	Q15393	4		0.354757	0.26453	25.8252	25.2474	25.6546	25.4158	25.2655	24.7925
Ras suppressor protein 1	RSU1	Q15404	Q15404	2		0.433471	0.18527	26.812	n. def.	26.3845	25.6731	25.9386	25.9751
Calponin-3	CNN3	Q15417	Q15417	14		1.9108	0.931255	27.9242	28.0552	28.0468	27.1295	26.6563	26.5198
Scaffold attachment factor B1	SAFB	Q15424;Q14151	Q15424	6		0.542087	-0.188483	27.0775	26.6389	26.8148	27.1821	26.9063	26.9992
Protein transport protein Sec23B	SEC23B	Q15437	Q15437	4		0.242081	0.208041	26.2299	26.7132	26.2085	25.5363	25.7835	26.3433
Splicing factor 3A subunit 1	SF3A1	Q15459	Q15459	10		0.839745	0.679176	29.0966	28.7925	29.1281	28.4973	27.684	28.9335
Cdc42-interacting protein 4	TRIP10	Q15642	Q15642	4		0.933708	-0.285544	26.5009	26.216	25.9674	26.238	26.4903	26.7028
High mobility group nucleosome-binding domain-containing protein 3	HMGN3	Q15651	Q15651	1		0.172417	-0.162516	26.7831	n. def.	n. def.	25.873	25.9099	26.5783
Microtubule-associated protein RP/EB family member 1	MAPRE1	Q15691	Q15691	6		0.289408	0.170451	26.5693	26.6004	26.3977	26.9392	26.1699	26.4926
ELAV-like protein 1	ELAVL1	Q15717;Q12926;P26378	Q15717	6		0.289222	0.219892	28.1737	27.757	28.0233	27.3782	27.3864	28.1402
Ubiquitin-conjugating enzyme E2 variant 2	UBE2V2	Q15819	Q15819	5		0.405789	-0.428031	26.7923	26.8913	27.3436	26.8386	26.8926	28.0591
NEDD8	NEDD8	Q15843	Q15843	3		0.456186	0.290841	26.9191	27.0608	26.7508	26.928	26.4497	27.1744
Ras-related protein Rab-11B;Ras-related protein Rab-11A	RAB11B;RAB11A	Q15907;P62491	Q15907;P62491	6		0.872531	0.658313	27.3577	28.2228	28.145	28.2913	28.0221	27.1364
Zyxin	ZYX	Q15942	Q15942	3		0.0173746	-0.0137679	26.4539	26.4206	27.0101	26.7244	26.6882	26.6061
Septin-7	2007-09-01	Q16181;Q6ZU15	Q16181	12		2.6719	0.818982	30.1551	30.1215	30.1839	29.0045	29.0845	29.0829
UDP-N-acetylhexosamine pyrophosphorylase;UDP-N-acetylgalactosamine pyrophosphorylase;UDP-N-acetylglucosamine pyrophosphorylase	UAP1	Q16222	Q16222	7		2.47268	0.718732	28.3181	28.0687	28.2585	27.5002	27.4825	27.2653
Cysteine and glycine-rich protein 2	CSRP2	Q16527	Q16527	4		0.904709	0.317808	28.527	28.266	28.6942	27.5569	27.9156	28.0417
DNA damage-binding protein 1	DDB1	Q16531	Q16531	12		1.16404	0.591679	28.404	28.3146	28.7181	28.1562	28.0391	28.8005
Hsp90 co-chaperone Cdc37;Hsp90 co-chaperone Cdc37, N-terminally processed	CDC37	Q16543	Q16543	9		0.154709	0.118663	29.6208	29.4255	29.1514	29.9411	29.223	29.1893
Dihydropyrimidinase-related protein 2	DPYSL2	Q16555	Q16555	13		0.717449	0.236876	29.1946	29.0667	29.4295	29.0866	28.7443	28.8013
Histone-binding protein RBBP7	RBBP7	Q16576	Q16576	3		0.827682	1.10549	22.5148	23.0237	22.9351	21.6902	22.2421	21.7732
Cleavage and polyadenylation specificity factor subunit 6	CPSF6	Q16630	Q16630	3		1.60973	0.611567	26.1334	26.2877	25.8009	25.353	25.8545	25.6265
Fascin	FSCN1	Q16658	Q16658	10		0.287483	-0.122166	30.0581	30.1115	29.7066	30.1299	30.0405	30.5442
Kynureninase	KYNU	Q16719	Q16719	3		0.271741	0.421886	24.4252	25.2493	24.5702	24.0745	24.1629	23.779
Hydroxyacyl-coenzyme A dehydrogenase, mitochondrial	HADH	Q16836	Q16836	2		0.713924	0.623169	25.6931	25.9523	26.2029	25.4388	25.5177	25.7506
UTP--glucose-1-phosphate uridylyltransferase	UGP2	Q16851	Q16851	11		0.953841	0.41227	28.6248	29.4781	28.7772	28.621	27.9764	28.4545
Thioredoxin reductase 1, cytoplasmic	TXNRD1	Q16881	Q16881	11		0.276997	0.13773	28.5509	28.5662	28.5492	27.9517	28.3129	28.6288
Heterogeneous nuclear ribonucleoprotein U-like protein 2	HNRNPUL2	Q1KMD3	Q1KMD3	4		0.0029725	-0.0030702	26.4011	26.6446	26.5726	25.825	25.6751	26.5361
Transmembrane protein 132A	TMEM132A	Q24JP5	Q24JP5	2		0	-1.62362	26.8268	26.5956	26.4887	n. def.	n. def.	28.5603
Sister chromatid cohesion protein PDS5 homolog A	PDS5A	Q29RF7	Q29RF7	3		0.664553	0.428319	25.5269	26.1381	26.8743	25.8207	26.1159	25.5968
WD40 repeat-containing protein SMU1;WD40 repeat-containing protein SMU1, N-terminally processed	SMU1	Q2TAY7	Q2TAY7	2		0	0.503258	25.5211	25.5509	25.3646	25.3543	25.1949	n. def.
Leucine-rich repeat flightless-interacting protein 1	LRRFIP1	Q32MZ4;Q9Y608	Q32MZ4	7		0.105366	0.0583865	28.1541	28.0819	28.3206	27.6697	27.8431	28.2199
Prolyl endopeptidase-like	PREPL	Q4J6C6	Q4J6C6	4		0.281073	-0.208448	24.4761	24.6722	24.3646	24.9114	24.6594	24.4625
Quinone oxidoreductase PIG3	TP53I3	Q53FA7	Q53FA7	3		0	-0.187946	25.6652	25.6557	25.0176	24.8169	n. def.	25.0557
Beta-lactamase-like protein 2	LACTB2	Q53H82	Q53H82	6		1.91885	0.748655	26.9246	27.2158	27.6713	26.3957	26.8757	26.8792
Serine/threonine-protein phosphatase 6 regulatory subunit 3	PPP6R3	Q5H9R7	Q5H9R7	3		0.0251495	-0.0146351	25.2202	25.0088	24.8889	24.3265	24.7534	24.7452
Presequence protease, mitochondrial	PITRM1	Q5JRX3	Q5JRX3	6		1.13605	0.864274	26.6175	27.2834	27.0426	26.3571	26.6026	26.8522
Cytochrome c oxidase assembly factor 6 homolog	COA6	Q5JTJ3	Q5JTJ3	2		0.523547	0.631599	23.0703	22.9976	22.9409	n. def.	22.6776	23.0615
5-nucleotidase domain-containing protein 1	NT5DC1	Q5TFE4	Q5TFE4	7		1.02754	-0.425335	27.6944	27.6257	27.8769	27.5419	28.1526	28.0683
BRO1 domain-containing protein BROX	BROX	Q5VW32	Q5VW32	2		1.01344	-0.691052	23.0213	23.0797	23.359	n. def.	23.235	23.8515
Rho GTPase-activating protein 17;Rho GTPase-activating protein 44	ARHGAP17;ARHGAP44	Q68EM7;Q17R89	Q68EM7;Q17R89	2		1.33325	1.30924	26.1951	26.3785	26.3194	25.6504	24.7224	25.6461
Anamorsin	CIAPIN1	Q6FI81	Q6FI81	4		0	0.267803	26.7473	26.7617	26.0374	n. def.	n. def.	26.0344
Twinfilin-2	TWF2	Q6IBS0	Q6IBS0	10		0.932182	0.356515	28.9941	29.633	29.5295	29.1981	29.326	28.8441
Serine/threonine-protein phosphatase 4 regulatory subunit 3A	SMEK1	Q6IN85;Q5MIZ7	Q6IN85	3		0.102719	0.0514215	25.432	25.518	25.4378	25.3946	25.0484	24.838
Putative deoxyribonuclease TATDN1	TATDN1	Q6P1N9	Q6P1N9	3		1.5414	0.702651	25.5348	25.7472	26.1692	25.0628	25.1294	25.5734
Pre-mRNA-processing-splicing factor 8	PRPF8	Q6P2Q9	Q6P2Q9	2		0	n. def.	24.1069	24.295	24.0086	n. def.	n. def.	n. def.
Zinc finger CCCH domain-containing protein 14	ZC3H14	Q6PJT7	Q6PJT7	2		0.592427	0.397501	24.0518	24.1359	24.9812	24.0465	n. def.	23.9357
La-related protein 1	LARP1	Q6PKG0	Q6PKG0	1		0.923426	0.206371	26.3611	26.1551	26.4997	26.1935	26.1541	n. def.
Ubiquitin-conjugating enzyme E2 R2	UBE2R2	Q712K3	Q712K3	3		0.749933	0.40104	27.0184	26.7841	26.1658	26.1524	26.1107	26.6352
Coiled-coil domain-containing protein 80	CCDC80	Q76M96	Q76M96	7		1.25639	-0.615279	26.8352	26.9074	26.8039	27.4576	27.3246	27.5835
Staphylococcal nuclease domain-containing protein 1	SND1	Q7KZF4	Q7KZF4	11		1.27763	0.945964	28.2672	28.8683	28.7084	27.7108	27.635	28.1848
Basic leucine zipper and W2 domain-containing protein 1	BZW1	Q7L1Q6	Q7L1Q6	6		0.876811	0.981371	26.3482	27.0406	26.8135	26.1365	26.7187	26.03
Eukaryotic translation initiation factor 3 subunit M	EIF3M	Q7L2H7	Q7L2H7	8		1.51968	0.626582	28.8667	28.5252	28.4392	28.2932	28.5854	28.0925
PHD finger-like domain-containing protein 5A	PHF5A	Q7RTV0	Q7RTV0	3		0.0110274	-0.0107187	28.5236	27.6015	27.8995	27.0004	27.8524	27.2771
Neuronal growth regulator 1	NEGR1	Q7Z3B1	Q7Z3B1	1		0	0.556856	26.6323	26.6089	26.652	n. def.	26.1127	n. def.
Hepatoma-derived growth factor-related protein 2	HDGFRP2	Q7Z4V5	Q7Z4V5	4		1.10019	0.413233	25.1183	25.6692	25.6012	24.4608	24.8229	n. def.
YTH domain-containing family protein 3;YTH domain-containing family protein 1	YTHDF3;YTHDF1	Q7Z739;Q9BYJ9	Q7Z739;Q9BYJ9	3		0	0.831197	26.6604	27.3891	25.6899	25.4799	n. def.	n. def.
Kinectin	KTN1	Q86UP2	Q86UP2	12		0.225278	0.0745176	30.3964	30.015	30.3286	30.3086	30.2596	30.046
Leucine zipper protein 1	LUZP1	Q86V48	Q86V48	3		0.135938	0.0892302	26.5689	26.399	26.8826	26.046	26.4166	26.6116
THO complex subunit 4	ALYREF	Q86V81	Q86V81	3		0.0459456	-0.0225786	22.3898	n. def.	23.0697	22.2905	22.6423	22.7043
Zinc finger CCCH domain-containing protein 18	ZC3H18	Q86VM9	Q86VM9	3		0.0819705	0.0666205	27.8431	27.5846	27.6537	26.5583	27.1162	27.3533
Cullin-associated NEDD8-dissociated protein 1	CAND1	Q86VP6;O75155	Q86VP6	21		2.56291	0.91947	30.5068	30.5156	30.3837	29.9369	29.8473	29.61
Liprin-beta-1	PPFIBP1	Q86W92	Q86W92	4		0	-0.215069	26.1749	26.2532	26.0364	n. def.	26.1894	n. def.
Coiled-coil domain-containing protein 25	CCDC25	Q86WR0	Q86WR0	3		0.962694	0.264823	26.5387	26.3722	26.3146	25.9948	26.0306	26.2296
ATP-dependent RNA helicase DDX42	DDX42	Q86XP3	Q86XP3	5		1.21239	1.13538	25.7087	26.1463	26.6177	24.8205	25.1476	25.3518
NudC domain-containing protein 3	NUDCD3	Q8IVD9	Q8IVD9	2		0.282415	-0.387089	28.1806	26.9845	28.3079	27.7029	28.6276	29.1013
PHD finger protein 6	PHF6	Q8IWS0	Q8IWS0	3		0.469569	0.220487	26.3989	25.3396	25.5494	25.5864	25.9572	25.6253
Calcium homeostasis endoplasmic reticulum protein	CHERP	Q8IWX8	Q8IWX8	3		0	0.535064	24.7211	25.1113	n. def.	n. def.	24.722	n. def.
Cell division cycle and apoptosis regulator protein 1	CCAR1	Q8IX12	Q8IX12	2		0.18962	0.109739	26.9926	26.7953	27.0076	26.39	26.5511	26.9674
Cell cycle and apoptosis regulator protein 2	CCAR2	Q8N163	Q8N163	4		0	0.185086	25.6123	n. def.	25.3821	n. def.	25.3902	n. def.
Leucine-rich repeat-containing protein 47	LRRC47	Q8N1G4	Q8N1G4	2		0.0192382	-0.00915146	26.8038	26.1136	26.6722	26.9964	26.7809	27.024
Rho GTPase-activating protein 18	ARHGAP18	Q8N392	Q8N392	3		1.33629	0.452507	26.8718	26.3188	26.3092	26.0834	25.8535	n. def.
Secreted frizzled-related protein 1	SFRP1	Q8N474	Q8N474	2		0.533354	-1.50029	25.4074	26.6656	25.5789	n. def.	28.5627	25.4007
Prolyl 3-hydroxylase OGFOD1	OGFOD1	Q8N543	Q8N543	6		1.373	-0.945129	26.7932	25.3113	25.5081	26.579	27.262	27.1609
Putative E3 ubiquitin-protein ligase UBR7	UBR7	Q8N806	Q8N806	2		0	0.989894	n. def.	26.6406	26.4208	n. def.	n. def.	25.7116
Protein enabled homolog	ENAH	Q8N8S7	Q8N8S7	5		1.10778	0.60311	26.5885	26.5983	26.4744	25.6521	26.2064	26.2359
Thioredoxin domain-containing protein 5	TXNDC5	Q8NBS9	Q8NBS9	9		0.732245	0.370445	29.8097	29.8939	29.3662	29.05	28.9233	29.6141
UDP-glucuronic acid decarboxylase 1	UXS1	Q8NBZ7	Q8NBZ7	2		0	n. def.	n. def.	n. def.	n. def.	23.8998	23.1109	22.658
Plasminogen activator inhibitor 1 RNA-binding protein	SERBP1	Q8NC51	Q8NC51	9		1.63868	0.654498	32.1175	31.727	31.6852	31.0866	31.3602	31.5326
NAD(P)H-hydrate epimerase	APOA1BP	Q8NCW5	Q8NCW5	2		0	0.378478	24.2388	24.6118	24.4514	24.2173	24.3111	24.4452
ATP-binding cassette sub-family F member 1	ABCF1	Q8NE71	Q8NE71	4		0.00907327	0.0142142	27.8346	25.4355	26.2576	26.0825	26.4189	27.6301
Putative phospholipase B-like 2;Putative phospholipase B-like 2 32 kDa form;Putative phospholipase B-like 2 45 kDa form	PLBD2	Q8NHP8	Q8NHP8	3		0.608907	-0.445599	23.9709	25.217	23.5798	24.8861	24.4251	n. def.
THO complex subunit 2	THOC2	Q8NI27	Q8NI27	2		0.442478	0.150341	26.3465	26.387	26.2958	26.1107	26.0191	26.2969
SWI/SNF complex subunit SMARCC2	SMARCC2	Q8TAQ2	Q8TAQ2	4		1.32913	-0.353116	26.0266	26.3493	26.1591	25.9633	26.2805	26.1626
Nuclear protein localization protein 4 homolog	NPLOC4	Q8TAT6	Q8TAT6	6		1.41575	0.785271	26.7441	27.4267	26.6425	26.3446	25.989	26.1935
Polyribonucleotide nucleotidyltransferase 1, mitochondrial	PNPT1	Q8TCS8	Q8TCS8	5		1.26093	1.06471	25.9226	26.1007	25.6835	n. def.	24.7834	24.8649
Serine/threonine-protein kinase Nek9	NEK9	Q8TD19	Q8TD19	1		0.762007	-0.188487	25.7077	24.5648	25.7233	26.1077	26.1499	26.1878
D-tyrosyl-tRNA(Tyr) deacylase 1	DTD1	Q8TEA8	Q8TEA8	3		0.16018	0.0802727	27.8572	27.774	27.8858	27.8484	27.3495	27.6373
Importin-4	IPO4	Q8TEX9	Q8TEX9	2		1.02226	-0.297029	24.7645	24.5529	24.5706	25.0717	25.2307	n. def.
Programmed cell death 6-interacting protein	PDCD6IP	Q8WUM4	Q8WUM4	17		0.00172321	-0.00142479	28.8122	28.9998	28.8989	29.1531	29.3761	29.0256
RNA polymerase-associated protein LEO1	LEO1	Q8WVC0	Q8WVC0	3		0.784742	-0.191266	26.3622	25.1259	25.0477	25.693	25.8442	25.8692
Ubiquitin-like domain-containing CTD phosphatase 1	UBLCP1	Q8WVY7	Q8WVY7	4		0.339796	0.26545	26.0031	26.3762	26.0828	26.0222	n. def.	26.1314
PEST proteolytic signal-containing nuclear protein	PCNP	Q8WW12	Q8WW12	4		0.168392	0.109805	29.4385	28.7408	29.3279	28.6685	28.8017	28.7231
DnaJ homolog subfamily C member 9	DNAJC9	Q8WXX5	Q8WXX5	2		1.2472	0.374687	26.5796	26.4212	26.8181	25.7886	25.8462	n. def.
Titin	TTN	Q8WZ42	Q8WZ42	2		0	n. def.	27.0379	26.4587	26.3141	n. def.	n. def.	n. def.
ATP-dependent RNA helicase DDX1	DDX1	Q92499	Q92499	8		2.26275	1.135	27.3519	27.2352	27.4481	27.2231	26.9533	26.5434
Heat shock protein 105 kDa	HSPH1	Q92598;Q12872	Q92598	23		0.145147	0.0413081	30.6829	30.6681	30.9677	30.6121	30.6097	30.6984
Acidic leucine-rich nuclear phosphoprotein 32 family member B	ANP32B	Q92688	Q92688	3		1.22176	-0.825087	25.0674	24.9689	25.1652	25.5143	25.8061	25.7263
Protein TFG	TFG	Q92734	Q92734	1		0.269013	0.27615	24.846	24.6675	25.9754	25.1874	25.2733	25.6294
Serine protease HTRA1	HTRA1	Q92743	Q92743	5		0.399976	-0.745056	25.1932	25.0745	25.6092	27.9351	27.8141	25.7995
Actin-related protein 2/3 complex subunit 1A	ARPC1A	Q92747	Q92747	6		1.41148	0.423437	26.8801	26.8954	27.0633	26.3399	26.5611	26.6442
Histone deacetylase 2	HDAC2	Q92769	Q92769	5		0.070722	0.0504907	26.3093	25.9725	26.6335	26.2019	25.8745	26.2907
Probable ATP-dependent RNA helicase DDX17	DDX17	Q92841	Q92841	3		0	0.296672	25.9079	26.9801	26.0637	n. def.	n. def.	25.6294
Semaphorin-4D	SEMA4D	Q92854	Q92854	1		1.36673	-0.656118	25.2278	25.999	26.1201	26.196	26.4048	26.5807
CUGBP Elav-like family member 1	CELF1	Q92879	Q92879	3		0.639751	0.542769	25.1499	25.2911	25.2475	24.484	24.6552	25.2896
Osteoclast-stimulating factor 1	OSTF1	Q92882	Q92882	2		0	n. def.	25.2066	25.5921	25.1409	n. def.	n. def.	n. def.
Ubiquitin fusion degradation protein 1 homolog	UFD1L	Q92890	Q92890	2		0.0728167	0.0833988	23.5031	22.8606	23.3461	22.7761	22.522	23.3249
Golgi apparatus protein 1	GLG1	Q92896	Q92896	9		1.91677	-0.872105	28.3862	28.2769	28.6125	28.8371	28.9286	29.4216
COP9 signalosome complex subunit 5	COPS5	Q92905	Q92905	5		0.584715	0.712338	26.737	27.0791	26.8514	27.1511	25.8997	26.7372
SWI/SNF complex subunit SMARCC1	SMARCC1	Q92922	Q92922	4		2.22524	-0.569934	27.0915	26.061	26.2237	26.3359	26.5007	26.1533
Far upstream element-binding protein 2	KHSRP	Q92945	Q92945	11		0.843156	0.431388	28.8061	28.6186	28.9017	28.5964	27.7966	28.3077
Transportin-1	TNPO1	Q92973	Q92973	7		1.29177	0.865122	27.4664	27.1867	27.0907	26.082	25.7917	25.1545
Ubiquitin carboxyl-terminal hydrolase 7	USP7	Q93009	Q93009	4		0.0812839	0.0721709	26.6791	27.0985	26.5989	25.8021	25.9519	26.561
Lipoma-preferred partner	LPP	Q93052	Q93052	2		0	n. def.	23.5157	23.7032	23.6609	n. def.	n. def.	n. def.
Transcription elongation factor A protein-like 3	TCEAL3	Q969E4;Q6IPX3;Q5H9L2	Q969E4	4		0.336732	-0.315449	29.404	28.1793	28.1308	28.4342	28.2772	29.2657
SWI/SNF-related matrix-associated actin-dependent regulator of chromatin subfamily E member 1	SMARCE1	Q969G3	Q969G3	3		0	0.102266	25.6003	25.3162	24.9984	24.9059	n. def.	n. def.
UPF0556 protein C19orf10	C19orf10	Q969H8	Q969H8	4		0.0948449	-0.119537	28.8416	28.7716	27.9995	28.4366	28.3421	29.2101
Zinc finger protein 622	ZNF622	Q969S3	Q969S3	2		0	n. def.	25.1395	25.0264	24.9046	n. def.	n. def.	n. def.
WW domain-binding protein 2	WBP2	Q969T9	Q969T9	3		0.106462	-0.10116	26.6948	26.453	26.6713	26.2287	n. def.	26.6607
Fermitin family homolog 2	FERMT2	Q96AC1	Q96AC1	7		1.65701	0.713352	27.181	26.8868	27.2406	26.9157	26.487	26.4263
Far upstream element-binding protein 1	FUBP1	Q96AE4	Q96AE4	6		0.923775	0.560911	27.8104	27.2915	27.6593	26.6962	26.2226	26.3534
Leucine-rich repeat-containing protein 59	LRRC59	Q96AG4	Q96AG4	7		0.354795	0.302935	29.7593	29.969	29.4323	29.5587	29.7056	30.4746
Peptidyl-prolyl cis-trans isomerase FKBP10	FKBP10	Q96AY3	Q96AY3	2		1.67854	-0.570628	23.7906	23.4874	23.4151	23.9205	23.7341	24.1787
EF-hand domain-containing protein D2	EFHD2	Q96C19;Q9BUP0	Q96C19	3		0	1.33793	26.8244	28.343	27.1385	26.2518	n. def.	27.1044
m7GpppX diphosphatase	DCPS	Q96C86	Q96C86	2		0.711161	-0.287923	26.9753	27.0917	26.8796	26.9146	26.9085	27.3547
Protein phosphatase 1 regulatory subunit 14B	PPP1R14B	Q96C90	Q96C90	1		1.03657	0.59203	n. def.	n. def.	22.7805	22.3849	22.3183	22.5771
Regulator of microtubule dynamics protein 1	RMDN1	Q96DB5	Q96DB5	2		0	n. def.	24.985	25.0033	24.9348	n. def.	n. def.	n. def.
Carboxymethylenebutenolidase homolog	CMBL	Q96DG6	Q96DG6	2		0.151171	-0.188046	27.3415	27.3749	27.5656	27.8221	28.4846	29.0363
Glucosamine 6-phosphate N-acetyltransferase	GNPNAT1	Q96EK6	Q96EK6	3		0.588627	-0.444037	24.9689	25.0395	25.0118	24.7951	24.9244	25.7622
Protein S100-A16	S100A16	Q96FQ6	Q96FQ6	5		0.536937	-0.443505	29.2814	28.7869	29.3428	29.5568	29.6063	30.1885
Ubiquitin thioesterase OTUB1	OTUB1	Q96FW1	Q96FW1	6		0.520778	-0.194583	28.8135	28.9436	29.1376	28.6592	28.7511	29.0745
Phosphoglucomutase-2	PGM2	Q96G03	Q96G03	15		0.0381014	0.0135543	29.8923	29.762	29.7082	29.7224	29.9688	29.7889
DCN1-like protein 1	DCUN1D1	Q96GG9	Q96GG9	4		1.3777	0.490824	26.3273	26.5445	26.2728	26.0028	25.701	25.8448
PDZ and LIM domain protein 5	PDLIM5	Q96HC4	Q96HC4	6		1.46617	0.593391	26.7273	26.5386	26.9424	26.2073	25.7646	25.8862
ERO1-like protein alpha	ERO1L	Q96HE7;Q86YB8	Q96HE7	4		1.1723	0.803591	25.9041	26.5236	25.5909	25.3944	25.4138	25.8713
Succinyl-CoA ligase [GDP-forming] subunit beta, mitochondrial	SUCLG2	Q96I99	Q96I99	2		0.859332	0.755987	24.3819	24.577	24.4928	23.8102	24.1073	24.1742
Cytosolic non-specific dipeptidase	CNDP2	Q96KP4	Q96KP4	9		0.663875	0.360867	27.5508	27.8963	27.7772	27.7462	27.3507	27.4532
Importin-9	IPO9	Q96P70	Q96P70	5		2.00076	0.996536	27.2388	26.6294	26.5464	n. def.	26.1693	25.7651
Discoidin, CUB and LCCL domain-containing protein 2	DCBLD2	Q96PD2	Q96PD2	4		1.14159	-1.24622	24.3198	24.3473	24.1897	24.8669	24.7727	26.3477
Vacuolar protein sorting-associated protein 35	VPS35	Q96QK1	Q96QK1	7		0.083761	-0.0544332	27.4894	27.4753	27.4685	27.0591	27.105	27.5652
Transcriptional activator protein Pur-beta	PURB	Q96QR8	Q96QR8	3		0	-0.444843	26.0206	25.5705	25.9289	n. def.	25.9924	n. def.
L-amino-acid oxidase	IL4I1	Q96RQ9	Q96RQ9	3		0	n. def.	25.7281	25.541	25.928	n. def.	n. def.	n. def.
NudC domain-containing protein 1	NUDCD1	Q96RS6	Q96RS6	3		0.406956	0.391924	25.3833	26.1141	26.169	n. def.	25.7935	26.4398
Protein IWS1 homolog	IWS1	Q96ST2	Q96ST2	2		0.225942	0.101928	26.7642	25.9135	26.7751	25.7403	25.9973	25.9113
Niban-like protein 1	FAM129B	Q96TA1	Q96TA1	6		2.03153	0.60739	29.2499	29.5179	29.4858	28.3952	28.2522	28.6529
Proteasome subunit beta type-7	PSMB7	Q99436	Q99436	6		0.481232	-0.283185	28.8315	29.0477	28.8606	28.6907	29.1117	29.3687
Prefoldin subunit 5	PFDN5	Q99471	Q99471	6		1.22417	0.701893	27.521	27.337	27.2351	27.077	27.0181	27.361
Protein DJ-1	PARK7	Q99497	Q99497	10		1.50863	-0.400445	29.7538	29.7416	29.8641	30.2675	30.2773	30.3676
Synaptic vesicle membrane protein VAT-1 homolog	VAT1	Q99536	Q99536	3		2.14209	1.16575	26.9117	27.6089	27.1908	26.1541	25.8061	26.3502
Legumain	LGMN	Q99538	Q99538	3		1.33882	-1.00324	27.103	26.6014	27.3025	27.659	27.8224	28.1898
DnaJ homolog subfamily C member 2;DnaJ homolog subfamily C member 2, N-terminally processed	DNAJC2	Q99543	Q99543	3		0.316868	0.123758	26.837	26.4785	26.6927	26.5113	26.3054	26.5137
Protein S100-A13	S100A13	Q99584	Q99584	4		0.423594	0.27072	27.8576	27.8266	28.1183	27.146	27.3815	27.7612
Protein SCAF11	SCAF11	Q99590	Q99590	3		1.18127	-0.263876	24.7057	24.6525	24.7113	24.9157	25.1248	n. def.
DnaJ homolog subfamily C member 7	DNAJC7	Q99615	Q99615	3		0	n. def.	24.8543	25.7362	25.2618	n. def.	n. def.	n. def.
Heterogeneous nuclear ribonucleoprotein A/B	HNRNPAB	Q99729	Q99729	5		0.920016	0.963236	27.6645	27.939	27.6674	26.6227	26.8195	26.7655
Nucleosome assembly protein 1-like 4	NAP1L4	Q99733	Q99733	7		0.717012	0.264816	28.5563	28.0506	27.9613	27.4017	27.4969	27.9298
Aconitate hydratase, mitochondrial	ACO2	Q99798	Q99798	10		0.216505	0.138187	27.577	27.8045	27.5798	27.1489	27.6684	27.9127
T-complex protein 1 subunit eta	CCT7	Q99832	Q99832	15		2.78376	0.990794	30.3734	30.4154	30.6795	29.2811	29.5694	29.5902
Protein arginine N-methyltransferase 1	PRMT1	Q99873;Q9NR22	Q99873	12		1.9154	0.756654	29.212	29.088	28.9692	28.0992	28.5787	28.1663
Uncharacterized protein C19orf43	C19orf43	Q9BQ61	Q9BQ61	3		0.73142	0.471015	26.3414	26.8633	26.7322	26.1589	26.1092	n. def.
Coronin-1B	CORO1B	Q9BR76	Q9BR76	3		0.0158315	0.0169309	28.7629	28.7386	29.2107	28.1066	28.8408	29.2685
Thioredoxin domain-containing protein 17	TXNDC17	Q9BRA2	Q9BRA2	2		0.270505	-0.1028	28.5428	28.0116	27.7865	28.249	28.386	28.1567
45 kDa calcium-binding protein	SDF4	Q9BRK5	Q9BRK5	8		1.34541	-1.30723	27.7286	28.0143	27.5826	29.5719	29.6559	28.6183
Endoplasmic reticulum resident protein 44	ERP44	Q9BS26	Q9BS26	3		0.815669	0.227319	25.3381	25.9808	25.4615	24.9593	25.2086	25.1619
Extended synaptotagmin-1	ESYT1	Q9BSJ8	Q9BSJ8	3		0	n. def.	n. def.	25.7831	n. def.	n. def.	n. def.	n. def.
COP9 signalosome complex subunit 4	COPS4	Q9BT78	Q9BT78	8		1.04262	0.438882	27.3301	27.3474	27.2813	26.5458	26.7834	27.194
Acidic leucine-rich nuclear phosphoprotein 32 family member E	ANP32E	Q9BTT0	Q9BTT0	2		0	-0.15607	24.2463	24.456	24.7563	24.8667	25.2729	24.285
Programmed cell death protein 10	PDCD10	Q9BUL8	Q9BUL8	1		0.105375	-0.208911	28.0058	28.5174	29.3192	27.314	n. def.	27.1668
ADP-ribose pyrophosphatase, mitochondrial	NUDT9	Q9BW91	Q9BW91	4		1.53572	0.77541	24.7294	24.9504	24.8707	24.9015	24.8391	24.8011
Acetyl-CoA acetyltransferase, cytosolic	ACAT2	Q9BWD1	Q9BWD1	6		2.05134	0.621711	30.4892	30.6144	30.6087	30.0877	30.1778	30.3336
N-alpha-acetyltransferase 15, NatA auxiliary subunit	NAA15	Q9BXJ9;Q6N069	Q9BXJ9	9		0.457708	0.172552	28.9281	28.4301	29.3982	28.7527	28.9723	28.7738
AP-1 complex subunit mu-1	AP1M1	Q9BXS5;Q9Y6Q5	Q9BXS5	7		1.18112	0.695422	28.2978	28.2702	28.6935	27.905	27.7669	27.5528
Eukaryotic translation initiation factor 2A;Eukaryotic translation initiation factor 2A, N-terminally processed	EIF2A	Q9BY44	Q9BY44	9		0.537349	0.176423	27.3406	27.5202	27.4939	27.1641	27.2882	27.4617
Neurolysin, mitochondrial	NLN	Q9BYT8	Q9BYT8	3		0.0394479	-0.0264002	26.0865	26.6861	26.0221	26.4627	25.7656	26.2901
F-box-like/WD repeat-containing protein TBL1XR1	TBL1XR1	Q9BZK7;O60907;Q9BQ87	Q9BZK7	8		0.783942	-0.17684	28.1096	27.9843	28.2842	27.8018	27.8342	27.9121
Ribosome biogenesis protein WDR12	WDR12	Q9GZL7	Q9GZL7	8		2.5545	0.778296	27.3953	27.4423	27.2678	26.73	26.9344	26.8495
UPF0687 protein C20orf27	C20orf27	Q9GZN8	Q9GZN8	2		1.03762	0.317299	23.9802	23.7307	23.7198	23.5117	n. def.	23.6214
N-alpha-acetyltransferase 50	NAA50	Q9GZZ1	Q9GZZ1	6		0.722375	0.727053	28.4398	28.7674	28.4145	28.0788	26.8595	27.8409
Polyadenylate-binding protein-interacting protein 1	PAIP1	Q9H074	Q9H074	2		0	n. def.	25.8266	n. def.	26.5295	n. def.	n. def.	n. def.
5-3 exoribonuclease 2	XRN2	Q9H0D6	Q9H0D6	4		1.0488	0.264013	25.329	24.9168	25.4132	25.0961	25.2222	25.1197
Nucleotide exchange factor SIL1	SIL1	Q9H173	Q9H173	3		0	-1.98171	n. def.	n. def.	n. def.	25.2974	25.6012	24.3877
Nuclear ubiquitous casein and cyclin-dependent kinase substrate 1	NUCKS1	Q9H1E3	Q9H1E3	12		1.83153	-0.510288	32.0125	30.9584	31.2145	31.5207	31.7455	31.8922
EH domain-containing protein 4	EHD4	Q9H223	Q9H223	4		0.14571	-0.130732	23.1934	22.2266	22.0193	22.2116	22.207	22.1334
SH3 domain-binding glutamic acid-rich-like protein 3	SH3BGRL3	Q9H299	Q9H299	3		0.853289	-0.741407	31.3144	31.3389	31.5285	31.5721	31.5123	32.3242
Peptidyl-prolyl cis-trans isomerase-like 3	PPIL3	Q9H2H8	Q9H2H8	5		0.279061	-0.152292	26.2742	26.0807	26.8114	26.1179	26.3816	26.6087
Phosducin-like protein 3	PDCL3	Q9H2J4	Q9H2J4	2		0	n. def.	n. def.	20.8961	n. def.	n. def.	n. def.	n. def.
Aminopeptidase B	RNPEP	Q9H4A4	Q9H4A4	5		0.708627	-0.210257	25.6334	25.3137	25.4244	25.7135	25.7171	26.1081
EH domain-containing protein 1	EHD1	Q9H4M9	Q9H4M9	5		1.46347	0.955295	26.6324	27.6812	26.1531	25.9941	26.0576	25.5471
Ran-binding protein 3	RANBP3	Q9H6Z4	Q9H6Z4	5		0.160351	0.0656045	26.8954	26.1876	26.2658	26.5831	26.5105	26.6141
MOB kinase activator 1A;MOB kinase activator 1B	MOB1A;MOB1B	Q9H8S9;Q7L9L4	Q9H8S9;Q7L9L4	3		0	n. def.	24.9923	25.1068	25.0873	n. def.	n. def.	n. def.
Hematological and neurological expressed 1-like protein	HN1L	Q9H910	Q9H910	2		0.140874	-0.0627734	26.5288	26.9414	26.7489	26.8843	26.6775	n. def.
UPF0364 protein C6orf211	C6orf211	Q9H993	Q9H993	3		0.519511	0.161629	24.7202	24.8274	24.6076	24.4573	24.4297	24.4584
Sialate O-acetylesterase	SIAE	Q9HAT2	Q9HAT2	2		0.896841	-0.836549	25.1544	25.2254	25.2287	25.5317	25.6215	26.8764
GrpE protein homolog 1, mitochondrial	GRPEL1	Q9HAV7	Q9HAV7	5		1.38217	0.687763	27.232	27.3805	26.6652	26.1135	26.5446	26.5952
Sp110 nuclear body protein	SP110	Q9HB58	Q9HB58	2		0	1.25086	25.7031	25.476	25.5482	24.3181	n. def.	n. def.
Calcyclin-binding protein	CACYBP	Q9HB71	Q9HB71	13		0.59341	0.167079	30.1966	30.3908	30.3086	29.9805	30.0647	30.2911
Glyoxalase domain-containing protein 4	GLOD4	Q9HC38	Q9HC38	9		0.412174	0.245308	28.1489	28.8082	28.6739	27.9	27.8661	28.5218
Thioredoxin reductase 2, mitochondrial	TXNRD2	Q9NNW7	Q9NNW7	3		0.220874	0.227639	26.6425	25.1535	25.3465	26.0943	26.1795	26.3709
Vacuolar protein sorting-associated protein VTA1 homolog	VTA1	Q9NP79	Q9NP79	4		0.167311	-0.108983	28.3326	28.0554	27.4514	28.1139	28.9362	28.4453
Carbohydrate sulfotransferase 11	CHST11	Q9NPF2	Q9NPF2	5		0.924949	-0.98886	25.4777	25.817	25.2872	26.945	27.2762	25.6687
APOBEC1 complementation factor	A1CF	Q9NQ94	Q9NQ94	2		0	-0.500969	25.3406	25.569	26.0306	25.9249	25.8353	26.4363
Omega-amidase NIT2	NIT2	Q9NQR4	Q9NQR4	8		1.05476	0.47209	26.6822	26.6808	26.8441	26.3195	26.2514	26.8046
Xaa-Pro aminopeptidase 1	XPNPEP1	Q9NQW7	Q9NQW7	4		1.47233	0.418158	28.4068	28.362	27.9954	27.4836	27.8706	27.8597
PDZ and LIM domain protein 7	PDLIM7	Q9NR12	Q9NR12	3		0.333751	0.379298	24.2709	24.5339	24.7912	n. def.	24.4129	24.2085
Nucleolar RNA helicase 2	DDX21	Q9NR30	Q9NR30	10		0.521596	0.13155	29.5103	29.2249	29.0859	28.6816	28.8949	28.639
Sialic acid synthase	NANS	Q9NR45	Q9NR45	4		1.47044	0.857237	26.9939	26.8813	26.3003	26.3805	25.8855	26.1445
Olfactomedin-like protein 3	OLFML3	Q9NRN5	Q9NRN5	2		0.258324	-0.205797	27.6734	27.8714	27.5586	27.5533	26.9306	27.3487
14 kDa phosphohistidine phosphatase	PHPT1	Q9NRX4	Q9NRX4	6		1.41712	-0.383359	28.7097	28.499	29.0916	28.901	28.9612	29.2295
LanC-like protein 2	LANCL2	Q9NS86	Q9NS86	1		0.734761	0.444514	26.7007	26.9636	27.3099	26.244	26.8478	26.9687
Isoleucine--tRNA ligase, mitochondrial	IARS2	Q9NSE4	Q9NSE4	10		1.37368	0.564762	26.9108	27.2875	27.2273	26.7357	26.6262	26.6749
Obg-like ATPase 1	OLA1	Q9NTK5	Q9NTK5	9		2.82315	0.936764	29.7528	29.7432	29.6662	29.0998	28.7511	29.1037
RNA-binding protein 12	RBM12	Q9NTZ6	Q9NTZ6	3		0.820026	1.34368	26.097	26.1521	25.2075	24.3294	n. def.	25.1912
ATP-dependent RNA helicase DDX19A;ATP-dependent RNA helicase DDX19B	DDX19A;DDX19B	Q9NUU7;Q9UMR2	Q9NUU7;Q9UMR2	5		0.742956	1.0581	25.868	26.8937	26.8606	25.288	25.4586	24.9814
Septin-11	2011-09-01	Q9NVA2;Q92599	Q9NVA2	12		1.61867	0.807774	27.6	27.8693	27.8229	27.0169	26.7948	26.8695
Alpha-parvin	PARVA	Q9NVD7	Q9NVD7	4		0.705084	0.279428	25.9129	25.9244	25.9594	25.4284	25.2244	25.6145
SAFB-like transcription modulator	SLTM	Q9NWH9	Q9NWH9	4		0.976953	-0.411925	24.548	24.3213	24.7034	24.8784	25.3897	25.0631
Inositol monophosphatase 3	IMPAD1	Q9NX62	Q9NX62	2		0	n. def.	25.249	25.0863	25.1536	n. def.	n. def.	n. def.
THUMP domain-containing protein 1	THUMPD1	Q9NXG2	Q9NXG2	4		0.78152	0.887365	n. def.	25.5774	n. def.	25.4074	25.5238	25.6284
CDKN2A-interacting protein	CDKN2AIP	Q9NXV6	Q9NXV6	2		0	n. def.	26.3904	26.1085	26.1663	25.7533	26.1312	25.7905
Dipeptidyl peptidase 3	DPP3	Q9NY33	Q9NY33	6		0.892471	0.276066	27.6518	28.3466	27.9934	28.1171	28.0406	28.0563
Tropomodulin-3	TMOD3	Q9NYL9	Q9NYL9	4		0.483019	0.44552	25.8463	24.9258	24.5771	24.6548	24.6105	n. def.
UDP-glucose:glycoprotein glucosyltransferase 1	UGGT1	Q9NYU2	Q9NYU2	4		0.10462	-0.0674	24.8358	24.9635	25.0264	25.3646	25.095	25.2017
Endoplasmic reticulum aminopeptidase 1	ERAP1	Q9NZ08	Q9NZ08	4		0.745375	-0.515242	24.682	24.6623	24.6663	25.39	25.0491	25.382
Constitutive coactivator of PPAR-gamma-like protein 1	FAM120A	Q9NZB2	Q9NZB2	2		1.58202	-1.04937	26.113	25.6444	25.7592	27.1414	26.8823	27.3389
Hsp70-binding protein 1	HSPBP1	Q9NZL4	Q9NZL4	1		0.624377	0.627263	24.0106	25.8325	22.9554	23.1935	23.1867	22.5369
Methionine adenosyltransferase 2 subunit beta	MAT2B	Q9NZL9	Q9NZL9	3		0	0.123348	25.4135	25.5367	25.7538	25.1411	n. def.	25.0851
Intersectin-2	ITSN2	Q9NZM3	Q9NZM3	2		0.373196	0.557518	24.4224	24.238	23.9564	23.8736	n. def.	24.4075
Opioid growth factor receptor	OGFR	Q9NZT2	Q9NZT2	2		0.744752	-0.253151	25.6493	25.695	25.7356	25.743	25.592	26.1034
LIM and cysteine-rich domains protein 1	LMCD1	Q9NZU5	Q9NZU5	3		0.0669662	-0.225727	24.6915	24.8994	26.9265	26.7307	24.9839	26.5106
Vesicle-associated membrane protein-associated protein A	VAPA	Q9P0L0;O95292	Q9P0L0	6		0.262807	0.192134	27.5344	27.3324	27.4098	27.6328	27.2469	27.19
Septin-10	2010-09-01	Q9P0V9	Q9P0V9	3		0	n. def.	23.3639	23.4646	23.5804	n. def.	n. def.	n. def.
Protein RCC2	RCC2	Q9P258	Q9P258	7		0.308262	0.360465	28.0485	28.2628	28.257	26.4719	27.0528	27.9098
Ribosome-binding protein 1	RRBP1	Q9P2E9	Q9P2E9	18		0.511441	0.223319	30.583	30.6216	30.8572	30.2024	29.9669	30.6072
Leucine--tRNA ligase, cytoplasmic	LARS	Q9P2J5	Q9P2J5	4		0.0795469	0.0363808	27.0361	26.7551	26.6736	26.5774	26.7344	26.3181
GMP reductase 2	GMPR2	Q9P2T1	Q9P2T1	4		0.667507	0.551211	26.6101	26.3512	27.1705	25.8544	26.117	26.8593
Epidermal growth factor receptor substrate 15-like 1	EPS15L1	Q9UBC2	Q9UBC2	4		0.41665	0.192393	27.6223	27.2176	27.7332	27.1597	27.0785	27.3478
SUMO-activating enzyme subunit 1;SUMO-activating enzyme subunit 1, N-terminally processed	SAE1	Q9UBE0	Q9UBE0	6		0.38288	0.246571	28.4552	28.6725	28.0126	28.2895	27.9487	28.0475
Coatomer subunit gamma-2	COPG2	Q9UBF2	Q9UBF2	3		0.549667	0.128079	25.6191	24.5353	24.7055	25.1307	24.8441	25.0103
C-type mannose receptor 2	MRC2	Q9UBG0	Q9UBG0	3		0.9617	-0.879478	27.4269	27.5787	27.4301	27.918	29.2392	28.8688
Vacuolar protein sorting-associated protein 29	VPS29	Q9UBQ0	Q9UBQ0	3		1.67515	0.810468	26.1379	27.0248	27.1333	26.1065	25.8685	26.286
Eukaryotic translation initiation factor 3 subunit K	EIF3K	Q9UBQ5	Q9UBQ5	2		0	n. def.	25.4712	25.6059	n. def.	n. def.	n. def.	n. def.
Cathepsin Z	CTSZ	Q9UBR2	Q9UBR2	2		1.54484	-0.954344	24.8037	24.8426	24.6552	25.537	25.6834	25.5011
SUMO-activating enzyme subunit 2	UBA2	Q9UBT2	Q9UBT2	5		1.50854	0.659796	27.4661	27.6301	27.9436	27.5689	27.2096	27.3922
ATP-binding cassette sub-family F member 2	ABCF2	Q9UG63	Q9UG63	2		1.18394	0.272144	24.7634	24.9473	24.7067	24.2954	24.192	n. def.
Cysteine and histidine-rich domain-containing protein 1	CHORDC1	Q9UHD1	Q9UHD1	9		0.977245	0.463182	28.5325	28.5277	28.8939	28.0849	28.1598	28.4948
Septin-9	2009-09-01	Q9UHD8	Q9UHD8	5		0.953822	0.617235	28.0724	27.4775	27.4611	26.7242	27.104	26.3301
Prefoldin subunit 2	PFDN2	Q9UHV9	Q9UHV9	3		0.713881	0.342579	27.0563	27.1976	26.5056	26.1475	26.7305	26.5918
Poly(U)-binding-splicing factor PUF60	PUF60	Q9UHX1	Q9UHX1	11		2.55578	0.91383	29.2263	29.172	29.5239	28.9787	28.677	28.7324
Enolase-phosphatase E1	ENOPH1	Q9UHY7	Q9UHY7	4		0.211891	0.160153	25.523	25.7369	25.3916	25.2153	25.6351	25.6926
V-type proton ATPase subunit H	ATP6V1H	Q9UI12	Q9UI12	2		0	0.0898457	23.8945	23.956	23.814	23.3059	n. def.	n. def.
Drebrin-like protein	DBNL	Q9UJU6	Q9UJU6	5		1.9588	0.87734	26.3104	26.9854	26.4218	26.0809	25.5781	25.8233
Hematological and neurological expressed 1 protein;Hematological and neurological expressed 1 protein, N-terminally processed	HN1	Q9UK76	Q9UK76	2		0.193437	0.0881952	26.2592	25.9832	26.0443	25.817	26.226	26.0579
mRNA turnover protein 4 homolog	MRTO4	Q9UKD2	Q9UKD2	4		1.20375	1.30311	27.1724	27.0396	26.4624	25.0684	26.4002	25.0775
ADP-sugar pyrophosphatase	NUDT5	Q9UKK9	Q9UKK9	6		0.682856	0.608248	29.1095	29.2095	29.054	28.3546	28.4173	28.9468
Endoplasmic reticulum mannosyl-oligosaccharide 1,2-alpha-mannosidase	MAN1B1	Q9UKM7	Q9UKM7	2		0	n. def.	n. def.	n. def.	n. def.	27.1082	27.7338	26.7761
Protein CDV3 homolog	CDV3	Q9UKY7	Q9UKY7	4		1.26445	0.501486	27.3595	26.9713	26.7743	26.1195	26.3475	26.7222
Proteasome activator complex subunit 2	PSME2	Q9UL46	Q9UL46	3		0.384175	0.362585	29.1194	29.4496	29.8565	29.3452	29.032	28.4368
Malignant T-cell-amplified sequence 1	MCTS1	Q9ULC4	Q9ULC4	4		1.00998	0.493619	26.9563	27.3325	27.2874	26.3641	26.3613	26.8491
Coronin-1C	CORO1C	Q9ULV4	Q9ULV4	16		0.194543	0.130267	31.3284	31.2187	31.3826	31.0344	31.1638	31.8403
Pre-mRNA-processing factor 19	PRPF19	Q9UMS4	Q9UMS4	5		0.0426342	-0.0485223	28.3196	28.2791	28.0083	28.0167	28.246	28.3547
Ubiquilin-1	UBQLN1	Q9UMX0	Q9UMX0	1		0	n. def.	n. def.	24.9358	25.8619	23.7663	23.0662	23.2929
Ras GTPase-activating protein-binding protein 2	G3BP2	Q9UN86	Q9UN86	3		0.192162	0.122591	26.0428	26.114	26.1091	26.1169	26.0413	25.8139
Protein kinase C and casein kinase substrate in neurons protein 2	PACSIN2	Q9UNF0	Q9UNF0	3		2.08461	0.642836	26.7394	26.3199	25.8121	25.5892	25.5066	25.9013
26S proteasome non-ATPase regulatory subunit 13	PSMD13	Q9UNM6	Q9UNM6	5		0.00444178	0.00384394	25.9971	26.3363	26.3456	26.4475	26.3643	25.9425
COP9 signalosome complex subunit 3	COPS3	Q9UNS2	Q9UNS2	5		1.74877	0.504169	27.5059	27.5327	27.6039	26.7552	26.729	26.6901
Multiple inositol polyphosphate phosphatase 1	MINPP1	Q9UNW1	Q9UNW1	3		0.171724	0.266718	23.8852	25.1373	22.587	23.6241	23.128	23.065
NSFL1 cofactor p47	NSFL1C	Q9UNZ2	Q9UNZ2	3		0.87436	0.258619	27.857	27.7806	28.0105	27.7757	27.4662	27.4937
Microtubule-actin cross-linking factor 1, isoforms 1/2/3/5	MACF1	Q9UPN3	Q9UPN3	15		1.61788	0.352307	28.5323	28.6716	28.8132	28.3093	28.3029	28.4866
Zinc finger CCCH domain-containing protein 4	ZC3H4	Q9UPT8	Q9UPT8	2		0	0.139315	26.9896	26.9512	26.7723	n. def.	n. def.	26.8709
Serine/arginine repetitive matrix protein 2	SRRM2	Q9UQ35	Q9UQ35	3		0.693267	0.121089	27.951	27.9869	28.7256	27.8668	28.0309	27.9924
Proliferation-associated protein 2G4	PA2G4	Q9UQ80	Q9UQ80	20		1.36984	0.531129	30.9662	31.0337	31.0738	30.225	30.53	30.8125
Structural maintenance of chromosomes protein 3	SMC3	Q9UQE7	Q9UQE7	5		1.4466	0.681161	27.3459	26.0659	26.4753	26.1869	26.615	26.859
UPF0568 protein C14orf166	C14orf166	Q9Y224	Q9Y224	4		1.97624	0.753684	25.9643	26.3375	26.0725	25.1755	25.2944	25.2805
RuvB-like 2	RUVBL2	Q9Y230	Q9Y230	8		0.0773089	-0.12464	28.3072	27.2995	27.5601	28.0083	28.5475	26.6958
Peptidyl-prolyl cis-trans isomerase NIMA-interacting 4	PIN4	Q9Y237	Q9Y237	3		0.431794	0.13469	26.9917	26.5692	26.6925	26.5204	26.4481	26.3492
Eukaryotic translation initiation factor 3 subunit L	EIF3L	Q9Y262	Q9Y262	11		1.03334	0.898399	28.3217	28.0813	28.2683	27.4731	27.5406	26.9898
Phospholipase A-2-activating protein	PLAA	Q9Y263	Q9Y263	9		3.62226	1.09927	27.5356	27.6147	27.6553	26.5773	26.4645	26.766
RuvB-like 1	RUVBL1	Q9Y265	Q9Y265	2		0	n. def.	24.9043	25.0782	24.5107	n. def.	n. def.	n. def.
Nuclear migration protein nudC	NUDC	Q9Y266	Q9Y266	13		1.07805	0.363914	30.6372	30.4178	30.685	30.1524	29.9844	30.5088
Cofilin-2	CFL2	Q9Y281	Q9Y281	11		1.93416	0.678336	29.377	29.4208	29.0697	28.5944	28.825	28.6791
Developmentally-regulated GTP-binding protein 1	DRG1	Q9Y295	Q9Y295	5		2.29509	1.11711	25.4752	25.3179	25.2409	24.4978	24.2452	24.3208
Nck-associated protein 1	NCKAP1	Q9Y2A7	Q9Y2A7	2		3.02541	0.593748	25.7	25.9193	26.0234	25.1707	25.2697	25.3438
Thyroid hormone receptor-associated protein 3	THRAP3	Q9Y2W1	Q9Y2W1	10		1.00404	-0.638402	28.815	28.505	28.5671	28.8345	29.2903	28.9991
Nucleolar protein 58	NOP58	Q9Y2X3	Q9Y2X3	3		0.208872	-0.139233	26.094	26.0058	26.5035	25.9985	26.0874	26.6302
U6 snRNA-associated Sm-like protein LSm2	LSM2	Q9Y333	Q9Y333	2		0	n. def.	23.8218	23.8356	23.7074	n. def.	n. def.	n. def.
Calcium-binding protein 39	CAB39	Q9Y376	Q9Y376	3		0.607712	0.367528	27.3567	27.835	27.7482	26.948	26.9391	27.3746
Putative RNA-binding protein Luc7-like 2	LUC7L2	Q9Y383	Q9Y383	4		0.324538	0.221998	26.459	26.2455	26.2091	26.0445	26.2941	26.3939
Ribosome maturation protein SBDS	SBDS	Q9Y3A5	Q9Y3A5	4		2.07013	1.18867	28.4736	28.5186	28.6976	27.4909	27.3424	26.9207
Oligoribonuclease, mitochondrial	REXO2	Q9Y3B8	Q9Y3B8	3		0.308866	0.170832	27.1993	26.8847	27.4936	26.3908	26.8911	27.0001
Peptidyl-prolyl cis-trans isomerase-like 1	PPIL1	Q9Y3C6	Q9Y3C6	1		0.322216	-0.308784	24.1628	23.8884	24.1971	n. def.	24.4293	24.3677
Hepatoma-derived growth factor-related protein 3	HDGFRP3	Q9Y3E1	Q9Y3E1	2		0.0606899	0.0424016	26.1318	26.7634	26.443	25.4212	25.9836	26.2264
Serine-threonine kinase receptor-associated protein	STRAP	Q9Y3F4	Q9Y3F4	9		2.39238	0.569806	28.9002	28.7286	28.9599	28.6114	28.4606	28.2803
Talin-1	TLN1	Q9Y490	Q9Y490	57		2.5979	0.62328	32.0267	32.3343	32.2906	31.816	31.5627	31.6626
Ubiquitin carboxyl-terminal hydrolase 15	USP15	Q9Y4E8;Q13107	Q9Y4E8	7		2.2864	1.11758	26.084	26.3688	26.4545	25.2863	25.261	24.9963
Lysyl oxidase homolog 2	LOXL2	Q9Y4K0	Q9Y4K0	15		3.00316	-0.98349	30.6461	30.7086	30.8174	31.6231	31.6198	31.6462
Hypoxia up-regulated protein 1	HYOU1	Q9Y4L1	Q9Y4L1	5		1.46032	-1.11331	25.8585	25.6694	25.9712	26.9643	26.864	26.1632
E3 ubiquitin-protein ligase ARIH1	ARIH1	Q9Y4X5	Q9Y4X5	2		0.188601	0.0709728	26.5317	24.8115	n. def.	25.2427	25.2185	25.288
Protein phosphatase methylesterase 1	PPME1	Q9Y570	Q9Y570	7		2.73243	0.897666	27.3015	27.4668	27.661	26.424	26.4205	26.6306
FACT complex subunit SPT16	SUPT16H	Q9Y5B9	Q9Y5B9	15		2.96392	0.765019	29.4111	29.3159	29.0132	28.6814	28.6195	28.5373
Mitochondrial import inner membrane translocase subunit Tim13	TIMM13	Q9Y5L4	Q9Y5L4	2		1.47444	0.904908	28.0412	28.4554	28.4126	27.6359	27.5654	27.4552
RNA-binding protein 8A	RBM8A	Q9Y5S9	Q9Y5S9	2		0.341488	-0.275504	28.3957	28.2538	29.0932	29.2659	29.0163	29.0769
Sorting nexin-9	SNX9	Q9Y5X1	Q9Y5X1	2		1.84626	1.0729	24.8828	25.0304	24.8479	23.7598	23.9983	24.0069
Sorting nexin-5	SNX5	Q9Y5X3	Q9Y5X3	4		0	n. def.	26.8163	25.2914	25.2046	n. def.	n. def.	n. def.
Phosphoserine aminotransferase	PSAT1	Q9Y617	Q9Y617	13		0.486294	-0.23584	30.3253	30.72	31.1102	30.8311	30.8294	30.9202
Coatomer subunit gamma-1	COPG1	Q9Y678	Q9Y678	8		0.575975	0.512803	26.9206	27.1897	26.7494	26.8324	26.2944	26.0125
Chloride intracellular channel protein 4	CLIC4	Q9Y696	Q9Y696	9		0.999407	0.545579	27.9173	27.8653	28.0607	27.5736	27.1646	28.0313
Serine/threonine-protein kinase 24;Serine/threonine-protein kinase 24 36 kDa subunit;Serine/threonine-protein kinase 24 12 kDa subunit	STK24	Q9Y6E0	Q9Y6E0	3		0	n. def.	24.5998	24.898	24.3531	n. def.	n. def.	n. def.
Basic leucine zipper and W2 domain-containing protein 2	BZW2	Q9Y6E2	Q9Y6E2	8		0.24616	0.190695	28.0543	27.8648	27.4777	27.8356	27.2947	28.1591
Coiled-coil-helix-coiled-coil-helix domain-containing protein 2, mitochondrial;Putative coiled-coil-helix-coiled-coil-helix domain-containing protein CHCHD2P9, mitochondrial	CHCHD2;CHCHD2P9	Q9Y6H1;Q5T1J5	Q9Y6H1;Q5T1J5	2		0.50022	0.17223	25.7067	25.8517	26.271	25.3547	25.2594	25.727
Epsin-1;Epsin-3	EPN1;EPN3	Q9Y6I3;Q9H201	Q9Y6I3;Q9H201	2		0	n. def.	25.2058	25.2636	25.1251	n. def.	n. def.	n. def.
SEC23-interacting protein	SEC23IP	Q9Y6Y8;REV__O15068	Q9Y6Y8	3		0.230789	0.0833546	24.8191	n. def.	24.8521	24.6397	n. def.	24.7444

## Sheet: TABLE 3_secretome A15 vs A15 EA
Protein names	Gene names	Protein IDs	Majority protein IDs	Peptides	Significant	-LOG10(P-value)	LOG2(ADAM15 KD/control)	LFQ intensity ADAM15_1	LFQ intensity ADAM15_2	LFQ intensity ADAM15_3	LFQ intensity E/A_1	LFQ intensity E/A_2	LFQ intensity E/A_3
Ubiquitin-like modifier-activating enzyme 6	UBA6	A0AVT1	A0AVT1	3		0.125643	0.0552203	24.6206	n. def.	24.7684	24.7259	24.7789	24.4131
Annexin A2;Putative annexin A2-like protein	ANXA2;ANXA2P2	P07355;A6NMY6	P07355;A6NMY6	8		0.37202	0.228572	29.1521	29.3128	29.2076	29.1331	29.3485	28.5051
Eukaryotic translation initiation factor 3 subunit C;Eukaryotic translation initiation factor 3 subunit C-like protein	EIF3C;EIF3CL	Q99613;B5ME19	Q99613;B5ME19	11		0.0480474	-0.0239665	28.7698	29.0896	28.6745	29.0456	28.6502	28.9099
Nascent polypeptide-associated complex subunit alpha;Nascent polypeptide-associated complex subunit alpha, muscle-specific form	NACA	Q13765;E9PAV3	Q13765;E9PAV3	5		0.160136	0.225626	26.7955	28.0744	28.0508	27.6826	27.7805	26.7807
Deoxyribonuclease-2-alpha	DNASE2	O00115	O00115	3		0.40292	-0.172973	23.2598	22.6565	23.0886	23.2163	23.1893	23.1182
PDZ and LIM domain protein 1	PDLIM1	O00151	O00151	9		0.297116	0.115728	28.6044	29.0085	28.5328	28.6463	28.4897	28.6624
AH receptor-interacting protein	AIP	O00170	O00170	4		0.619244	-0.425778	24.993	25.4465	24.6313	25.0813	25.4993	25.7676
Small acidic protein	SMAP	O00193	O00193	5		0.35715	0.322229	25.5811	26.1234	26.5828	26.2524	25.5345	25.5336
26S proteasome non-ATPase regulatory subunit 11	PSMD11	O00231	O00231	6		0.01942	-0.00701459	27.935	27.8126	27.7366	27.9517	27.9289	27.6246
26S proteasome non-ATPase regulatory subunit 12	PSMD12	O00232	O00232	5		0.496926	-0.252423	26.7265	26.1493	26.2214	26.8571	26.423	26.5744
26S proteasome non-ATPase regulatory subunit 9	PSMD9	O00233	O00233	3		0.150879	-0.126223	27.4568	26.8971	26.3881	27.1283	26.9749	27.0175
Copper transport protein ATOX1	ATOX1	O00244	O00244	3		0.200761	-0.108241	26.8064	26.9608	26.3775	26.9535	26.9173	26.5986
Transcription elongation factor SPT5	SUPT5H	O00267	O00267	2		0.51688	0.69374	25.1966	27.0873	25.6652	24.9911	25.3697	25.5071
Chloride intracellular channel protein 1	CLIC1	O00299	O00299	10		0.0499342	-0.0282764	30.4958	30.8234	30.4553	30.5105	30.9268	30.4221
Eukaryotic translation initiation factor 3 subunit F	EIF3F	O00303	O00303	3		0.117705	-0.211135	21.8811	20.0726	20.9764	21.9607	20.6872	20.9156
Matrilin-2	MATN2	O00339	O00339	2		0	n. def.	25.241	n. def.	n. def.	n. def.	n. def.	n. def.
Sulfhydryl oxidase 1	QSOX1	O00391	O00391	9		0.00450366	-0.00286293	28.6256	28.4748	28.8863	28.3407	28.7396	28.9149
Importin-5	IPO5	O00410;O60518	O00410	29		0.637987	0.102683	30.4368	30.5788	30.4349	30.2733	30.4526	30.4166
Beta-mannosidase	MANBA	O00462	O00462	13		0.066871	0.032615	28.2799	28.0151	27.8972	27.8137	28.0272	28.2535
Agrin;Agrin N-terminal 110 kDa subunit;Agrin C-terminal 110 kDa subunit;Agrin C-terminal 90 kDa fragment;Agrin C-terminal 22 kDa fragment	AGRN	O00468	O00468	6		0.253991	0.359502	24.1046	24.2017	22.9312	23.0245	22.9761	24.1583
Procollagen-lysine,2-oxoglutarate 5-dioxygenase 2	PLOD2	O00469	O00469	9		0.283349	0.170232	27.3086	27.0397	27.8379	27.1058	27.2694	27.3003
Myc box-dependent-interacting protein 1	BIN1	O00499	O00499	5		0.13699	0.0661958	26.865	27.0798	26.866	26.8054	27.1809	26.6259
Importin subunit alpha-4	KPNA3	O00505	O00505	5		0.519039	0.249687	25.5873	25.6961	25.527	25.7015	24.9906	25.3692
Nucleolar protein 56	NOP56	O00567	O00567	4		0.6581	-0.377789	26.7004	27.3168	27.4959	27.7161	27.3784	27.5519
ATP-dependent RNA helicase DDX3X	DDX3X	O00571;O15523	O00571	3		0.514103	0.330299	26.4809	26.529	26.7917	26.0389	25.9735	26.7982
Ribonuclease T2	RNASET2	O00584	O00584	5		0.101245	-0.070769	26.5222	26.9719	26.3013	26.36	26.7982	26.8495
Podocalyxin	PODXL	O00592	O00592	2		0.68701	0.22777	26.6524	27.0134	26.8142	26.3926	26.7624	26.6417
Protein CYR61	CYR61	O00622	O00622	11		1.00351	-0.234739	29.3075	29.3864	29.3125	29.6567	29.3579	29.6959
Importin subunit alpha-3	KPNA4	O00629	O00629	6		0.277662	0.162306	26.8318	26.4616	26.2756	26.2275	26.1588	26.6958
Pyridoxal kinase	PDXK	O00764	O00764	3		0.17566	0.12032	24.5479	25.3192	25.0354	25.106	24.7177	24.7178
Acyl carrier protein, mitochondrial	NDUFAB1	O14561	O14561	2		0.447909	0.168584	27.6736	n. def.	27.6029	27.357	27.7063	27.3456
Ubiquitin domain-containing protein UBFD1	UBFD1	O14562	O14562	2		0.181023	-0.139534	23.2196	n. def.	23.381	23.8679	23.2839	23.1677
Coatomer subunit epsilon	COPE	O14579	O14579	4		0.117536	0.0278352	25.7283	25.7324	25.4739	25.6187	25.5972	25.6351
AP-3 complex subunit delta-1	AP3D1	O14617	O14617	3		0.273775	0.187213	n. def.	24.6612	23.9662	24.1774	24.17	24.032
Disintegrin and metalloproteinase domain-containing protein 10	ADAM10	O14672	O14672	4		0.235445	0.0539271	25.5963	25.6348	25.4204	25.5711	25.3751	25.5434
Programmed cell death protein 5	PDCD5	O14737	O14737	4		1.31097	1.31205	28.2155	28.7516	28.9751	28.1416	27.0715	26.7929
Protein arginine N-methyltransferase 5;Protein arginine N-methyltransferase 5, N-terminally processed	PRMT5	O14744	O14744	4		0.306695	-0.25779	27.6898	26.7197	26.8552	27.6172	27.3546	27.0663
Tripeptidyl-peptidase 1	TPP1	O14773	O14773	2		1.12576	-0.781422	25.8725	25.3813	25.9282	26.467	26.0524	27.0069
Neuropilin-1	NRP1	O14786	O14786	5		0.0960638	-0.0938193	29.0588	28.4966	28.4331	28.1976	28.9213	29.151
Proteasome subunit alpha type-7	PSMA7	O14818;Q8TAA3	O14818	8		1.27231	-0.59241	30.035	29.6592	30.3968	30.69	30.65	30.5282
Interferon-induced protein with tetratricopeptide repeats 3	IFIT3	O14879	O14879	5		0.453071	0.0985044	27.9514	27.7645	27.7233	27.7515	27.5935	27.7986
Histone acetyltransferase type B catalytic subunit	HAT1	O14929	O14929	4		0.237779	-0.126967	25.7005	25.1265	25.5493	25.7199	25.344	25.6934
Hepatocyte growth factor-regulated tyrosine kinase substrate	HGS	O14964	O14964	5		0.671619	0.460468	29.5421	29.9937	30.1769	29.8797	29.0228	29.4288
Heterogeneous nuclear ribonucleoprotein D-like	HNRNPDL	O14979	O14979	10		0.765043	-0.232213	28.9322	28.9871	29.2623	29.1111	29.3334	29.4337
Exportin-1	XPO1	O14980	O14980	18		0.00535429	0.00233078	30.3417	30.019	30.0174	29.938	30.1988	30.2343
Phosphoribosylformylglycinamidine synthase	PFAS	O15067	O15067	3		0.427568	0.312719	27.114	28.1231	27.7787	27.2327	27.2889	27.556
Actin-related protein 2/3 complex subunit 1B	ARPC1B	O15143	O15143	7		0.390572	0.15402	28.331	28.2332	28.1461	28.342	28.1081	27.7981
Actin-related protein 2/3 complex subunit 2	ARPC2	O15144	O15144	7		0.473549	0.275073	28.6939	29.2573	29.1609	28.8871	28.9962	28.4036
Actin-related protein 2/3 complex subunit 3	ARPC3	O15145	O15145	4		0.188414	-0.0965589	28.1612	28.6788	28.527	28.3118	28.6399	28.705
Prefoldin subunit 6	PFDN6	O15212	O15212	4		0.700421	-0.410037	28.5095	28.0915	27.7437	28.795	28.4999	28.28
Neurosecretory protein VGF;Neuroendocrine regulatory peptide-1;Neuroendocrine regulatory peptide-2;Antimicrobial peptide VGF[554-577]	VGF	O15240	O15240	3		0	-1.04777	n. def.	n. def.	25.5349	24.9328	28.2325	n. def.
Phosphomannomutase 2	PMM2	O15305	O15305	5		0.621838	-0.168285	27.7297	27.7864	27.4641	27.7003	27.8422	27.9426
High mobility group protein B3	HMGB3	O15347	O15347	2		1.15741	-0.660578	26.9788	26.5194	26.9857	27.4254	27.1437	27.8965
Protein phosphatase 1G	PPM1G	O15355	O15355	5		0.00138677	0.0015049	26.1473	26.9875	26.1617	26.8571	26.1264	26.3085
Eukaryotic translation initiation factor 3 subunit D	EIF3D	O15371	O15371	6		0.601768	-0.334574	28.0255	28.3099	27.5043	28.2997	28.1348	28.4089
Eukaryotic translation initiation factor 3 subunit H	EIF3H	O15372	O15372	11		2.09094	0.16337	29.9316	29.8942	29.8729	29.7046	29.7105	29.7935
Synaptobrevin homolog YKT6	YKT6	O15498	O15498	3		0.749499	0.28136	29.015	28.4839	28.6467	28.3329	28.5709	28.3976
Actin-related protein 2/3 complex subunit 5	ARPC5	O15511	O15511	4		0.181491	-0.160238	25.9832	26.2519	26.541	25.8454	26.5858	26.8257
Putative pre-mRNA-splicing factor ATP-dependent RNA helicase DHX15	DHX15	O43143	O43143	3		0.935429	-0.29795	23.9121	23.4251	23.7092	23.9407	23.9254	24.0741
Ribosomal RNA-processing protein 8	RRP8	O43159	O43159	2		0.132384	-0.1642	25.001	n. def.	24.6527	24.4112	25.0058	25.5561
D-3-phosphoglycerate dehydrogenase	PHGDH	O43175	O43175	5		0.829249	-0.505494	26.9716	26.6312	27.5881	27.5286	27.6446	27.5342
26S proteasome non-ATPase regulatory subunit 3	PSMD3	O43242	O43242	4		0.657942	-0.509034	26.0224	n. def.	25.5002	26.5953	25.8893	26.3263
Bifunctional 3-phosphoadenosine 5-phosphosulfate synthase 1;Sulfate adenylyltransferase;Adenylyl-sulfate kinase	PAPSS1	O43252	O43252	3		0.0672008	-0.0744197	26.7478	26.8126	26.5956	27.5537	26.4519	26.3737
U4/U6.U5 tri-snRNP-associated protein 1	SART1	O43290	O43290	3		1.01152	-0.943044	25.3657	25.8782	25.5163	26.8612	25.7141	27.014
Heterogeneous nuclear ribonucleoprotein R	HNRNPR	O43390	O43390	13		0.297336	0.157487	28.1259	28.2453	27.7794	27.6941	27.7676	28.2165
Thioredoxin-like protein 1	TXNL1	O43396	O43396	5		0.769548	-0.324574	28.8271	28.4292	28.729	29.2326	29.0205	28.7061
Tumor protein D54	TPD52L2	O43399	O43399	6		0.765147	0.410065	28.4184	28.2574	27.6808	27.5435	27.8993	27.6837
Peptidyl-prolyl cis-trans isomerase H	PPIH	O43447	O43447	3		0.819045	0.37252	26.3306	26.8143	26.1136	25.9919	26.1209	26.0282
Band 4.1-like protein 2	EPB41L2	O43491	O43491	3		0.462729	0.106881	26.5395	26.3237	26.5413	n. def.	26.3337	26.3889
Trans-Golgi network integral membrane protein 2	TGOLN2	O43493	O43493	5		0.174335	-0.0890719	29.0699	29.3221	29.2144	28.937	29.5166	29.42
Density-regulated protein	DENR	O43583	O43583	6		1.34759	-0.41791	27.8266	27.4768	27.3941	27.8764	27.9959	28.0789
Regulator of G-protein signaling 10	RGS10	O43665	O43665	2		0	0.458076	26.859	n. def.	n. def.	26.3608	26.3194	26.5225
BUB3-interacting and GLEBS motif-containing protein ZNF207	ZNF207	O43670	O43670	2		0	n. def.	n. def.	n. def.	n. def.	26.4185	26.5959	26.6044
Mitotic checkpoint protein BUB3	BUB3	O43684	O43684	3		0.239615	0.163811	26.623	25.9708	26.2413	25.7824	26.1144	26.4468
Alpha-actinin-4	ACTN4	O43707;Q08043	O43707	36		0.00363975	-0.00087738	32.8609	32.9074	33.065	32.8473	32.9971	32.9915
AP-1 complex subunit gamma-1	AP1G1	O43747	O43747	3		0.292347	0.141747	24.2916	24.929	24.7788	24.4876	24.4841	24.6023
Small glutamine-rich tetratricopeptide repeat-containing protein alpha	SGTA	O43765	O43765	6		1.18784	0.228815	27.8783	28.0513	28.1208	27.8975	27.7287	27.7378
Alpha-endosulfine	ENSA	O43768	O43768	5		0.380035	-0.296801	26.2579	26.0021	26.8314	26.689	26.2695	27.0233
Asparagine--tRNA ligase, cytoplasmic	NARS	O43776	O43776	5		0.314922	-0.0852782	26.5703	26.6075	26.2902	26.5783	26.491	26.6546
Nardilysin	NRD1	O43847	O43847	5		0.328906	-0.160697	26.1596	25.7126	26.3247	26.1836	26.3877	26.1076
Calumenin	CALU	O43852	O43852	8		0.333196	-0.0916951	28.6939	28.7561	28.4515	28.8478	28.7032	28.6256
C-Jun-amino-terminal kinase-interacting protein 4	SPAG9	O60271	O60271	3		0.241262	-0.133893	24.8779	24.7985	24.7831	24.5336	25.0704	25.2572
Sushi domain-containing protein 5	SUSD5	O60279	O60279	2		0.33474	0.141747	26.4846	26.3185	26.2277	26.387	26.0166	n. def.
Neuropilin-2	NRP2	O60462	O60462	5		0.885979	0.506645	24.8119	25.5676	25.2558	24.4898	24.9971	24.6285
Heterogeneous nuclear ribonucleoprotein Q	SYNCRIP	O60506	O60506	15		0.446927	0.0895157	29.2683	29.5136	29.4972	29.3661	29.3753	29.2693
Protein-tyrosine sulfotransferase 1	TPST1	O60507	O60507	2		0	0.0158685	n. def.	n. def.	22.5081	22.563	22.2836	22.6301
Beta-1,4-galactosyltransferase 4;N-acetyllactosamine synthase;Lactotriaosylceramide beta-1,4-galactosyltransferase	B4GALT4	O60513	O60513	3		0.224188	0.15732	24.9812	25.2725	n. def.	24.6047	25.2356	25.0683
Procollagen-lysine,2-oxoglutarate 5-dioxygenase 3	PLOD3	O60568	O60568	6		0.142634	-0.086729	27.3319	27.3492	27.5868	27.0936	27.7675	27.6671
Protein diaphanous homolog 1	DIAPH1	O60610	O60610	6		0.255965	0.15207	26.5373	27.0633	26.8374	26.3404	26.9649	26.6765
Perilipin-3	PLIN3	O60664	O60664	3		0.75396	0.392831	26.6139	27.2198	26.6034	26.5197	26.1697	26.5693
UDP-glucose 6-dehydrogenase	UGDH	O60701	O60701	6		0.577331	0.721591	27.5376	27.8891	27.8116	27.3179	27.7894	25.9661
Sorting nexin-2	SNX2	O60749	O60749	5		0.379421	0.194704	25.2849	25.7544	25.2101	24.9852	25.4419	25.2382
General vesicular transport factor p115	USO1	O60763	O60763	6		0.46064	-0.27062	27.3815	27.8799	28.1773	28.2284	28.1364	27.8858
H/ACA ribonucleoprotein complex subunit 4	DKC1	O60832	O60832	4		1.68206	-0.547565	26.1913	26.0176	25.8277	26.3891	26.5417	26.7486
Eukaryotic translation initiation factor 5B	EIF5B	O60841	O60841	25		0.0359768	-0.00918388	30.4026	30.4262	30.4185	30.5529	30.261	30.461
Endothelial differentiation-related factor 1	EDF1	O60869	O60869	3		0.0186376	0.0122414	26.1575	26.774	26.7407	26.577	26.678	26.3805
Protein CutA	CUTA	O60888	O60888	4		0.276856	-0.506001	28.4923	26.5493	27.1238	27.1613	27.7942	28.7278
WD repeat-containing protein 1	WDR1	O75083	O75083	19		0.191001	-0.059056	31.2976	31.0738	31.1407	31.0337	31.3221	31.3335
Rho-associated protein kinase 2	ROCK2	O75116	O75116	6		1.11577	-0.365236	25.6984	25.8431	26.1366	26.426	26.1822	26.1657
Gamma-glutamylcyclotransferase	GGCT	O75223	O75223	10		0.825341	-0.221988	29.5469	29.6445	29.795	29.7174	30.0682	29.8667
Zinc finger protein ZPR1	ZPR1	O75312	O75312	4		0.423689	-0.291598	25.8734	26.0755	26.2901	26.8952	26.207	26.0118
Semaphorin-7A	SEMA7A	O75326	O75326	7		0.730619	0.470487	29.7132	29.7194	29.5102	28.802	28.9887	29.7406
Tubulin-specific chaperone A	TBCA	O75347	O75347	3		0.939581	-0.418667	29.4141	29.6584	29.2865	29.6042	29.8032	30.2077
Core histone macro-H2A.1	H2AFY	O75367	O75367	2		0.230958	0.160645	25.1287	24.3758	24.292	24.3259	24.4566	24.532
SH3 domain-binding glutamic acid-rich-like protein	SH3BGRL	O75368	O75368	2		0.582552	0.752289	25.0837	26.4529	25.6354	25.8038	24.5229	24.5885
Filamin-B	FLNB	O75369	O75369	69		0.319859	-0.056598	32.0006	31.8703	31.8002	31.8622	31.9965	31.9822
Citrate synthase, mitochondrial	CS	O75390	O75390	7		0.179814	0.153266	26.5656	25.9815	25.94	25.6279	25.9101	26.4893
Vacuolar protein sorting-associated protein 26A	VPS26A	O75436	O75436	4		0.314838	0.180517	27.3537	27.0188	26.7711	26.7297	27.1917	26.6807
PC4 and SFRS1-interacting protein	PSIP1	O75475	O75475	5		0.111404	-0.0214456	27.2398	27.2897	27.1472	27.33	27.1407	27.2704
Ceroid-lipofuscinosis neuronal protein 5	CLN5	O75503	O75503	3		0.448073	0.365062	25.2948	25.3739	25.3208	25.1799	25.4335	24.2809
Tumor necrosis factor receptor superfamily member 21	TNFRSF21	O75509	O75509	2		0.934648	0.295008	n. def.	23.4986	23.3448	23.2059	23.0474	n. def.
Splicing factor 3B subunit 1	SF3B1	O75533	O75533	3		0.88441	-0.687286	23.8436	23.4265	23.8273	24.7646	24.0082	n. def.
Cold shock domain-containing protein E1	CSDE1	O75534	O75534	4		0.443482	-0.429331	24.7815	26.0054	24.7927	25.7697	25.4613	25.6366
Acyl-protein thioesterase 1	LYPLA1	O75608	O75608	2		0.699388	-0.121662	25.1578	25.0805	25.3375	25.347	25.2715	25.3223
Serpin B7	SERPINB7	O75635	O75635	8		0.595249	0.782288	27.0624	27.1111	28.2809	26.5858	26.0192	27.5025
U5 small nuclear ribonucleoprotein 200 kDa helicase	SNRNP200	O75643	O75643	7		0.34123	-0.0901279	27.2512	27.4049	27.6037	27.4782	27.4642	27.5878
TIP41-like protein	TIPRL	O75663	O75663	4		0.72676	-0.390888	26.6396	26.7549	26.4998	26.807	26.7684	27.4917
Cartilage-associated protein	CRTAP	O75718	O75718	3		0.0906666	-0.0226994	23.4576	23.3815	23.2332	23.4517	23.4279	23.2608
Renin receptor	ATP6AP2	O75787	O75787	3		0.202886	-0.129773	28.363	28.0184	27.6207	28.3745	28.0163	28.0007
Eukaryotic translation initiation factor 3 subunit G	EIF3G	O75821	O75821	3		0.607301	-0.241442	27.4807	27.1665	27.1934	27.724	27.2354	27.6056
Eukaryotic translation initiation factor 3 subunit J	EIF3J	O75822	O75822	7		0.153404	-0.0659803	29.3331	29.0574	29.2896	29.1589	29.5647	29.1544
26S proteasome non-ATPase regulatory subunit 10	PSMD10	O75832	O75832	5		0.104282	0.101807	29.3228	29.1027	29.1282	28.6543	28.8294	29.7646
Isocitrate dehydrogenase [NADP] cytoplasmic	IDH1	O75874	O75874	16		0.0322356	-0.0185642	29.8304	29.7343	29.7637	29.7088	29.5132	30.1621
Attractin	ATRN	O75882	O75882	6		0.360937	-0.172324	23.6877	24.1212	23.567	23.7889	23.9475	24.1565
DnaJ homolog subfamily C member 8	DNAJC8	O75937	O75937	6		0.41233	0.307773	31.0353	31.0116	31.1798	31.3333	30.2529	30.7173
Glutaredoxin-3	GLRX3	O76003	O76003	14		0.0482314	0.0342458	29.1754	29.8574	29.5771	29.2302	29.706	29.5711
Stanniocalcin-2	STC2	O76061	O76061	5		0.376314	-0.519941	24.5484	22.6425	23.3288	23.8981	23.8383	24.3431
Probable cytosolic iron-sulfur protein assembly protein CIAO1	CIAO1	O76071	O76071	3		0.447286	0.433003	n. def.	26.6687	27.6443	26.9704	26.6513	26.5488
N(G),N(G)-dimethylarginine dimethylaminohydrolase 1	DDAH1	O94760	O94760	9		0.374222	-0.289885	28.6957	27.9357	28.3123	28.2318	28.5305	29.0511
Mitochondrial import receptor subunit TOM70	TOMM70A	O94826	O94826	5		0.0787423	0.151665	24.4299	25.1707	26.2043	24.8411	25.9835	24.5252
Protein transport protein Sec24D	SEC24D	O94855	O94855	3		0.324176	0.196028	23.0322	23.5467	23.7999	23.061	23.3303	23.3994
Sorbin and SH3 domain-containing protein 2	SORBS2	O94875	O94875	2		0.135942	-0.0561434	25.6918	25.4716	25.6738	n. def.	25.5105	25.8265
Glutaminase kidney isoform, mitochondrial	GLS	O94925	O94925	2		0.295855	0.188787	25.1845	25.3133	25.5774	25.1061	24.8043	25.5984
AP-2 complex subunit alpha-2	AP2A2	O94973	O94973	5		0.606563	0.264014	24.8139	24.8645	25.2677	24.7094	24.951	24.4936
Protein transport protein Sec31A	SEC31A	O94979	O94979	14		0.386951	0.166619	29.0483	29.1363	29.4245	29.3188	28.8817	28.9087
Calsyntenin-1;Soluble Alc-alpha;CTF1-alpha	CLSTN1	O94985	O94985	20		0.589073	0.17393	31.5179	31.9454	31.7313	31.4647	31.6027	31.6054
Serine protease 23	PRSS23	O95084	O95084	11		0.796956	0.356819	29.7283	29.6303	29.9628	29.4183	29.1014	29.7312
Luc7-like protein 3	LUC7L3	O95232	O95232	2		0.0361965	-0.0241032	26.2817	26.6023	26.7085	n. def.	26.7512	26.3586
Chromosome-associated kinesin KIF4A	KIF4A	O95239	O95239	2		0.533662	-0.212564	25.2064	25.2703	25.0107	25.0706	25.5954	25.4591
Acyl-protein thioesterase 2	LYPLA2	O95372	O95372	4		0.145369	0.0870024	28.2319	27.4863	27.9075	27.6986	27.8834	27.7827
Importin-7	IPO7	O95373;O15397	O95373	13		0.13174	0.0634143	28.6942	28.8304	28.3282	28.7426	28.4617	28.4584
E3 ubiquitin-protein ligase ARIH2	ARIH2	O95376	O95376	2		0.77794	-0.366975	24.64	24.6506	24.5722	25.42	24.7763	24.7675
Phosphoacetylglucosamine mutase	PGM3	O95394	O95394	5		0.614438	0.24706	29.1444	29.0761	28.6778	28.6202	28.6044	28.9326
Activator of 90 kDa heat shock protein ATPase homolog 1	AHSA1	O95433	O95433	11		0.04129	-0.00777054	31.0409	30.8763	30.8551	30.9808	30.8942	30.9206
Proteasome assembly chaperone 1	PSMG1	O95456	O95456	3		0.298438	-0.195674	24.803	25.5574	25.2771	25.1875	25.3437	25.6934
Follistatin-related protein 3	FSTL3	O95633	O95633	2		0.0657742	0.0339794	25.6677	26.1306	26.0554	25.7002	26.0136	26.038
Serine/threonine-protein kinase OSR1	OXSR1	O95747	O95747	3		0.241854	0.28057	25.858	26.641	26.3112	26.7754	25.6992	25.4938
AP-2 complex subunit alpha-1	AP2A1	O95782	O95782	9		0.594123	-0.131612	27.8811	28.0997	27.8765	28.0483	28.2124	27.9916
BAG family molecular chaperone regulator 3	BAG3	O95817	O95817	4		0.261378	0.0966428	26.7365	26.7784	26.7711	26.3728	26.7902	26.8332
Apoptosis-inducing factor 1, mitochondrial	AIFM1	O95831	O95831	13		0.021541	0.0126553	28.9271	28.5165	28.5289	28.596	28.4267	28.9119
3(2),5-bisphosphate nucleotidase 1	BPNT1	O95861	O95861	4		1.70599	0.687801	27.891	28.4105	28.0535	27.4961	27.2358	27.5597
Thioredoxin domain-containing protein 12	TXNDC12	O95881	O95881	6		0.0166791	0.0104497	28.3493	27.7138	27.9666	28.1407	27.8178	28.0399
Integrin beta-like protein 1	ITGBL1	O95965	O95965	10		0.260277	-0.0574907	29.7621	29.6051	29.8847	29.7732	29.7739	29.8773
L-lactate dehydrogenase A chain	LDHA	P00338;Q6ZMR3	P00338	23		0.424484	0.167772	33.3702	33.8207	33.5752	33.2389	33.4136	33.6103
Glutamate dehydrogenase 1, mitochondrial;Glutamate dehydrogenase 2, mitochondrial	GLUD1;GLUD2	P00367;P49448	P00367;P49448	9		0.654512	0.271461	28.0786	28.4716	28.3579	27.7412	28.1352	28.2173
Glutathione reductase, mitochondrial	GSR	P00390	P00390	14		0.207958	-0.0757548	29.4268	29.0027	29.0166	29.2087	29.2694	29.1952
Superoxide dismutase [Cu-Zn]	SOD1	P00441	P00441	5		2.2718	-0.59789	29.0064	29.33	29.0725	29.7455	29.6498	29.8073
Purine nucleoside phosphorylase	PNP	P00491	P00491	4		0.487893	0.272025	29.5014	29.6767	29.7926	29.6997	29.512	28.943
Hypoxanthine-guanine phosphoribosyltransferase	HPRT1	P00492	P00492	5		0.468293	-0.206998	29.8343	29.5796	29.7293	29.5725	30.1422	30.0493
Aspartate aminotransferase, mitochondrial	GOT2	P00505	P00505	3		0.297061	0.0660076	23.3768	23.5623	23.5511	23.3616	23.5651	23.3655
Epidermal growth factor receptor	EGFR	P00533	P00533	2		0.387689	0.256648	25.4187	25.8691	25.5656	25.7956	24.9464	25.3414
Phosphoglycerate kinase 1	PGK1	P00558	P00558	29		0.0422243	0.0128632	34.8869	34.6747	34.5508	34.6373	34.7537	34.6827
Complement C1r subcomponent;Complement C1r subcomponent heavy chain;Complement C1r subcomponent light chain	C1R	P00736	P00736	15		0.295586	-0.0880814	29.6035	29.4829	29.2863	29.4059	29.5566	29.6745
Tissue-type plasminogen activator;Tissue-type plasminogen activator chain A;Tissue-type plasminogen activator chain B	PLAT	P00750	P00750	5		0.815761	-0.442884	26.1995	25.8121	26.398	26.6697	26.2267	26.8418
Adenosine deaminase	ADA	P00813	P00813	2		0	-0.0343272	23.8457	n. def.	n. def.	23.8734	23.9659	23.8007
Alpha-1-antitrypsin;Short peptide from AAT	SERPINA1	P01009	P01009	9		0.910973	0.436754	30.218	30.5589	30.5639	29.7681	29.8724	30.3901
Complement C3;Complement C3 beta chain;C3-beta-c;Complement C3 alpha chain;C3a anaphylatoxin;Acylation stimulating protein;Complement C3b alpha chain;Complement C3c alpha chain fragment 1;Complement C3dg fragment;Complement C3g fragment;Complement C3d fragment;Complement C3f fragment;Complement C3c alpha chain fragment 2	C3	P01024;CON__Q2UVX4	P01024	45		0.310609	0.0421384	31.3673	31.3867	31.2729	31.2828	31.3814	31.2363
Metalloproteinase inhibitor 1	TIMP1	P01033	P01033	5		0.758668	0.187891	28.0122	27.9714	27.9642	27.5689	27.911	27.9041
Cystatin-C	CST3	P01034	P01034	5		0.38668	0.2014	28.2015	28.7112	28.1103	27.9283	28.3228	28.1677
Low-density lipoprotein receptor	LDLR	P01130	P01130	2		1.42743	0.430387	n. def.	25.417	25.4191	24.902	25.0733	n. def.
Transforming growth factor beta-1;Latency-associated peptide	TGFB1	P01137	P01137	7		0.29993	0.274355	29.0166	28.1048	28.1666	27.8315	28.0409	28.5925
Collagen alpha-1(I) chain	COL1A1	P02452;CON__Q862S4;P02458	P02452	25		0.286293	-0.151057	32.2721	31.6347	31.6913	32.0563	31.8954	32.0995
Prelamin-A/C;Lamin-A/C	LMNA	P02545	P02545	18		1.24896	-0.292243	32.6997	32.5374	32.7137	32.7547	33.048	33.0249
Fibronectin;Anastellin;Ugl-Y1;Ugl-Y2;Ugl-Y3	FN1	P02751	P02751	51		0.00413506	0.00169627	33.6005	33.1459	33.309	33.3295	33.3873	33.3335
Protein AMBP;Alpha-1-microglobulin;Inter-alpha-trypsin inhibitor light chain;Trypstatin	AMBP	P02760	P02760	3		0.216203	-0.0585486	23.8818	23.7866	24.0141	23.9643	24.0887	23.8051
Transferrin receptor protein 1;Transferrin receptor protein 1, serum form	TFRC	P02786	P02786	12		0.240758	0.0966129	27.9508	28.079	27.5615	27.771	27.8148	27.7157
Ferritin heavy chain;Ferritin heavy chain, N-terminally processed	FTH1	P02794	P02794	1		0.0109998	-0.00957298	27.5438	27.8864	27.2734	27.9387	27.1626	27.631
Interstitial collagenase;22 kDa interstitial collagenase;27 kDa interstitial collagenase	MMP1	P03956	P03956	13		0.269023	0.104858	29.9585	30.2054	30.078	29.9902	30.2085	29.7286
Glucosylceramidase	GBA	P04062	P04062	3		0.526637	0.192575	26.7613	26.7963	27.2455	26.7953	26.6642	26.7659
Fructose-bisphosphate aldolase A	ALDOA	P04075	P04075	23		0.63245	-0.21286	33.5525	33.4313	33.5575	33.5526	33.6107	34.0165
Annexin A1	ANXA1	P04083	P04083	2		0.121041	0.0620683	21.0668	21.2717	21.6741	21.3084	21.3526	21.1655
Platelet-derived growth factor subunit A	PDGFA	P04085	P04085	2		0	0.220863	n. def.	n. def.	24.7592	24.4809	24.5957	n. def.
Granulocyte-macrophage colony-stimulating factor	CSF2	P04141	P04141	3		0.297919	0.281092	22.7545	23.6425	22.4023	22.7383	22.7695	22.4483
Superoxide dismutase [Mn], mitochondrial	SOD2	P04179	P04179	8		0.587664	-0.294637	31.6921	30.9366	31.43	31.657	31.6984	31.5873
Ornithine aminotransferase, mitochondrial;Ornithine aminotransferase, hepatic form;Ornithine aminotransferase, renal form	OAT	P04181	P04181	2		0.0404312	0.014157	27.6088	27.6146	27.806	27.7759	27.4631	27.7478
Glyceraldehyde-3-phosphate dehydrogenase	GAPDH	P04406	P04406	16		0.0700721	0.0305163	32.219	32.163	32.0164	31.8232	32.2256	32.2581
Calpain small subunit 1	CAPNS1	P04632	P04632	2		0.373969	0.127319	25.636	25.398	25.4134	25.1149	25.4816	25.4689
Heat shock protein beta-1	HSPB1	P04792	P04792	3		0	-0.0854747	n. def.	n. def.	27.5107	27.5092	27.5127	27.7665
Guanine nucleotide-binding protein G(i) subunit alpha-2;Guanine nucleotide-binding protein G(i) subunit alpha-1;Guanine nucleotide-binding protein G(k) subunit alpha	GNAI2;GNAI1;GNAI3	P04899;P63096;P08754;P11488;P19087;P09471;A8MTJ3;P38405;P63092;Q5JWF2	P04899;P63096;P08754	4		0.37963	0.0995312	25.7925	26.0622	25.7078	25.8071	25.7199	25.7369
Sodium/potassium-transporting ATPase subunit alpha-1	ATP1A1	P05023	P05023	5		0.263213	-0.207608	26.8547	26.4566	26.0336	26.3226	27.0351	26.6101
Secretogranin-1;GAWK peptide;CCB peptide	CHGB	P05060	P05060	3		0	-0.0623976	23.9828	n. def.	n. def.	23.7166	24.292	24.1272
Amyloid beta A4 protein;N-APP;Soluble APP-alpha;Soluble APP-beta;C99;Beta-amyloid protein 42;Beta-amyloid protein 40;C83;P3(42);P3(40);C80;Gamma-secretase C-terminal fragment 59;Gamma-secretase C-terminal fragment 57;Gamma-secretase C-terminal fragment 50;C31	APP	P05067	P05067	12		0.547789	-0.209958	30.8557	30.4591	30.9507	30.9493	30.8388	31.1074
Aldehyde dehydrogenase, mitochondrial	ALDH2	P05091	P05091	3		0.166783	0.241013	24.8024	25.8667	25.1569	24.5717	25.9263	24.6051
Non-histone chromosomal protein HMG-14	HMGN1	P05114	P05114	5		0.468682	-0.262859	30.6679	31.0522	31.433	31.4222	31.1123	31.4071
Plasminogen activator inhibitor 1	SERPINE1	P05121	P05121	17		0.523533	-0.231323	31.4928	31.9544	31.7638	31.7173	31.9835	32.204
Plasma protease C1 inhibitor	SERPING1	P05155	P05155	5		0.0670847	0.0709337	24.8045	25.2602	24.1878	24.4148	25.069	24.556
Eukaryotic translation initiation factor 2 subunit 1	EIF2S1	P05198	P05198	3		0.562038	0.425224	26.8571	27.3122	27.8398	26.5544	27.1212	27.0578
Non-histone chromosomal protein HMG-17	HMGN2	P05204	P05204	3		0.00194524	0.00484149	26.4098	28.1324	26.5569	28.0906	26.9681	26.0258
Interleukin-6	IL6	P05231	P05231	6		0.18686	-0.0984268	28.2118	28.058	27.7208	27.8509	28.3341	28.1009
Endothelin-1;Endothelin-1;Big endothelin-1	EDN1	P05305	P05305	2		1.56642	-0.452901	26.7953	26.7461	26.9358	27.4247	27.0402	27.371
60S acidic ribosomal protein P1	RPLP1	P05386	P05386	4		0.734027	-0.466885	26.6514	25.6562	26.2462	26.7159	26.6562	26.5823
60S acidic ribosomal protein P2	RPLP2	P05387	P05387	7		0.581501	-0.131311	29.7291	29.6163	29.5819	29.8501	29.5938	29.8774
60S acidic ribosomal protein P0;60S acidic ribosomal protein P0-like	RPLP0;RPLP0P6	P05388;Q8NHW5	P05388;Q8NHW5	9		0.138607	-0.0643279	30.7135	30.9953	31.0521	30.7185	31.0694	31.166
Tetranectin	CLEC3B	P05452;CON__Q2KIS7	P05452	5		0.013822	0.0122172	27.1618	28.146	27.545	27.5036	27.7073	27.6052
Lupus La protein	SSB	P05455	P05455	14		0.222965	0.0736415	29.8213	30.0366	29.6337	29.6508	29.8382	29.7815
Integrin beta-1	ITGB1	P05556	P05556	11		1.00085	-0.328046	29.2728	29.1551	28.7926	29.4348	29.4712	29.2988
Uroporphyrinogen decarboxylase	UROD	P06132	P06132	3		0.417432	-0.149565	25.4396	25.2892	25.5884	25.5449	25.3959	25.825
Alpha-galactosidase A	GLA	P06280	P06280	2		0.208816	0.211369	22.9307	23.6211	22.5157	22.6571	22.526	23.2504
Prothymosin alpha;Prothymosin alpha, N-terminally processed;Thymosin alpha-1	PTMA	P06454	P06454	5		0.201225	0.398205	30.3311	30.67	31.0182	31.6917	29.915	29.2179
ATP synthase subunit beta, mitochondrial	ATP5B	P06576	P06576	4		0.193217	-0.142594	26.5082	26.1599	26.8684	26.3231	27.0004	26.6409
Protein S100-A6	S100A6	P06703	P06703	3		0.816313	0.351227	27.1232	27.1618	26.6405	26.4946	26.5399	26.8373
Alpha-enolase	ENO1	P06733	P06733	31		0.0597911	-0.0373675	34.4636	33.7582	34.0204	34.0042	34.1132	34.237
Glycogen phosphorylase, liver form	PYGL	P06737	P06737	14		0.020975	-0.00851186	28.2095	28.1773	27.8651	27.9486	28.1079	28.2209
Glucose-6-phosphate isomerase	GPI	P06744	P06744	13		0.756851	0.129828	31.6338	31.7772	31.5345	31.4667	31.5864	31.5029
Nucleophosmin	NPM1	P06748	P06748	9		0.275367	0.140432	31.0884	31.234	31.0013	30.9593	30.6371	31.3061
Tropomyosin alpha-3 chain	TPM3	P06753	P06753	10		0.163177	0.0639095	31.7958	31.9391	32.0272	31.9803	31.995	31.595
Beta-hexosaminidase subunit alpha	HEXA	P06865	P06865	7		1.02181	0.350473	25.6457	25.7847	25.4708	25.0211	25.3756	25.453
Glia-derived nexin	SERPINE2	P07093	P07093	11		0.961155	0.424554	29.9428	30.502	30.6091	29.9461	29.9119	29.9222
Acyl-CoA-binding protein	DBI	P07108	P07108	4		0.105287	-0.0613645	29.5824	29.2473	29.3377	29.5241	29.7271	29.1002
L-lactate dehydrogenase B chain	LDHB	P07195;REV__Q3KR16	P07195	22		0.055311	0.00802612	32.8934	32.8468	32.9923	32.9541	32.8718	32.8826
Vitamin K-dependent protein S	PROS1	P07225	P07225	3		0	0.684341	n. def.	25.3562	25.3855	n. def.	24.6865	n. def.
Protein disulfide-isomerase	P4HB	P07237	P07237	23		0.0805256	0.0171661	31.7905	31.6737	31.694	31.7907	31.573	31.7429
Cathepsin D;Cathepsin D light chain;Cathepsin D heavy chain	CTSD	P07339	P07339	12		0.0408783	0.0256646	30.1758	29.4652	29.6707	29.7366	29.693	29.805
Trypsin-2;Trypsin-3	PRSS2;PRSS3	P07478;P35030;Q8NHM4;CON__P07477;P07477	P07478;P35030	6		0.082897	0.0775458	27.4253	28.3565	27.9228	27.6553	28.2085	27.6082
Prosaposin;Saposin-A;Saposin-B-Val;Saposin-B;Saposin-C;Saposin-D	PSAP	P07602	P07602	22		1.04664	-0.104437	31.3401	31.2906	31.3494	31.5096	31.3606	31.4232
Beta-hexosaminidase subunit beta;Beta-hexosaminidase subunit beta chain B;Beta-hexosaminidase subunit beta chain A	HEXB	P07686	P07686	12		0.221229	-0.139475	28.7393	28.0081	28.2235	28.234	28.6063	28.5491
Cathepsin L1;Cathepsin L1 heavy chain;Cathepsin L1 light chain	CTSL	P07711;Q5NE16;P43235;O60911	P07711	8		0.0637913	0.0155621	28.6914	28.5324	28.5246	28.6077	28.4398	28.6543
Profilin-1	PFN1	P07737;CON__P02584	P07737	13		0.296826	-0.134977	33.5755	32.9493	33.2963	33.3426	33.4231	33.4604
Bifunctional glutamate/proline--tRNA ligase;Glutamate--tRNA ligase;Proline--tRNA ligase	EPRS	P07814	P07814	26		0.43536	-0.0391738	29.9821	30.1136	30.0579	30.0953	30.097	30.0788
Cathepsin B;Cathepsin B light chain;Cathepsin B heavy chain	CTSB	P07858	P07858	7		0.378591	-0.207795	31.1372	30.4585	30.4611	30.8374	30.9846	30.8582
Heat shock protein HSP 90-alpha	HSP90AA1	P07900;Q58FG0;Q14568;Q58FG1	P07900	28		0.370502	-0.1293	33.4062	32.915	33.1638	33.3203	33.221	33.3315
Heterogeneous nuclear ribonucleoproteins C1/C2	HNRNPC	P07910;O60812;B2RXH8;Q86SE5	P07910	8		0.648783	0.278394	29.8814	29.6503	29.8126	29.2028	29.4766	29.8297
Laminin subunit beta-1	LAMB1	P07942	P07942	28		0.164518	0.0576731	28.8828	29.281	29.1464	29.0771	28.9276	29.1324
Fumarate hydratase, mitochondrial	FH	P07954	P07954	11		0.948481	0.191689	29.2734	29.2497	29.3804	29.2801	29.0124	29.036
Thrombospondin-1	THBS1	P07996	P07996	19		0.113654	-0.0331211	29.9107	30.1568	29.8997	30.1498	29.9443	29.9724
Heat shock 70 kDa protein 1A/1B	HSPA1A	P08107;P34931	P08107	22		0.0590556	-0.0187035	32.5316	32.4109	32.2379	32.4041	32.2968	32.5356
Collagen alpha-2(I) chain	COL1A2	P08123	P08123	10		0.138114	-0.062919	29.2247	28.7408	28.8501	28.8426	29.0393	29.1224
Transforming protein RhoA;Rho-related GTP-binding protein RhoC	RHOA;RHOC	P61586;P08134	P61586;P08134	2		1.84387	-1.14523	26.2647	26.7684	27.1523	27.8373	27.7188	28.065
Heat shock protein HSP 90-beta	HSP90AB1	P08238;Q58FF8;Q58FF7	P08238	30		1.12543	-0.471195	33.132	32.5723	33.0692	33.4982	33.2245	33.4644
Asparagine synthetase [glutamine-hydrolyzing]	ASNS	P08243	P08243	6		0.997555	-0.274125	26.5439	26.4882	26.6294	26.6098	26.8417	27.0323
72 kDa type IV collagenase;PEX	MMP2	P08253	P08253	26		0.983544	0.173812	32.1273	32.2172	32.1134	31.8471	32.111	31.9784
Stromelysin-1	MMP3	P08254	P08254	12		0.410305	0.245838	31.0478	31.5853	31.2112	31.006	31.3935	30.7073
Porphobilinogen deaminase	HMBS	P08397	P08397	3		0.325002	0.092289	27.5049	27.4109	27.6608	27.2561	27.4849	27.5588
Inhibin beta A chain	INHBA	P08476	P08476	16		0.0467656	-0.0356998	30.0419	30.383	30.5711	29.9514	30.6293	30.5223
Collagen alpha-2(IV) chain;Canstatin	COL4A2	P08572	P08572	3		1.62455	0.545539	26.2845	26.5436	26.6746	26.087	25.7542	26.025
Hepatocyte growth factor receptor	MET	P08581	P08581	9		0.473167	0.281922	27.8966	28.6736	27.9641	27.7809	28.0238	27.8837
Vimentin	VIM	P08670;P41219	P08670	13		0.485722	-0.301574	30.8162	30.3064	30.0965	30.7331	30.4099	30.9807
Annexin A5	ANXA5	P08758	P08758	2		0.892214	0.964283	n. def.	24.6684	23.4892	23.0906	22.9361	23.317
40S ribosomal protein SA	RPSA	P08865	P08865	3		0.599862	0.386352	26.2718	26.8972	26.8324	26.1626	26.6871	25.9927
U1 small nuclear ribonucleoprotein A	SNRPA	P09012	P09012	2		0	0.0622692	25.0906	25.4767	26.2394	n. def.	n. def.	25.54
Gamma-enolase	ENO2	P09104	P09104	9		0.357468	-0.254658	25.0371	25.0841	25.9002	25.5145	25.7892	25.4816
Glutathione S-transferase P	GSTP1	P09211	P09211	6		0.195795	-0.0968348	30.2913	29.6891	29.7679	30.0409	30.0223	29.9755
Galectin-1	LGALS1	P09382	P09382	4		2.10406	-0.356757	30.6007	30.4866	30.5493	31.0276	30.8657	30.8137
Dihydropteridine reductase	QDPR	P09417	P09417	5		0.0456124	0.0260175	26.5928	26.4304	26.3806	26.1705	26.362	26.7933
High mobility group protein B1	HMGB1	P09429;B2RPK0	P09429	15		0.0590752	0.0431436	31.5559	31.8009	31.0083	31.2221	31.4939	31.5198
SPARC	SPARC	P09486	P09486	12		0.0699868	0.0442365	33.093	32.5296	32.5204	32.4867	32.6441	32.8794
Clathrin light chain A	CLTA	P09496	P09496	1		1.01864	-0.315594	24.2417	23.7605	23.9016	24.3251	24.2316	24.2939
Clathrin light chain B	CLTB	P09497	P09497	3		0.361915	-0.171108	27.902	27.4	27.9332	28.0766	27.9245	27.7473
Macrophage colony-stimulating factor 1;Processed macrophage colony-stimulating factor 1	CSF1	P09603	P09603	2		0.479229	-1.07454	23.3322	26.5759	25.2089	25.6201	26.2604	26.4601
Dihydrolipoyl dehydrogenase, mitochondrial	DLD	P09622	P09622	11		1.07591	0.270899	30.6827	30.9678	30.6148	30.3938	30.501	30.5578
Heterogeneous nuclear ribonucleoprotein A1;Heterogeneous nuclear ribonucleoprotein A1, N-terminally processed;Heterogeneous nuclear ribonucleoprotein A1-like 2	HNRNPA1;HNRNPA1L2	P09651;Q32P51	P09651;Q32P51	12		0.0618781	0.0311305	33.1035	33.2556	33.4545	33.0997	33.0963	33.5241
Pro-cathepsin H;Cathepsin H mini chain;Cathepsin H;Cathepsin H heavy chain;Cathepsin H light chain	CTSH	P09668	P09668	2		0	0.54359	27.2208	n. def.	n. def.	25.3305	27.3474	27.3539
Complement C1s subcomponent;Complement C1s subcomponent heavy chain;Complement C1s subcomponent light chain	C1S	P09871	P09871	15		0.00181108	0.000935872	29.0633	28.6027	28.8675	28.932	28.9607	28.638
Poly [ADP-ribose] polymerase 1	PARP1	P09874	P09874	14		1.28244	0.317184	29.2612	28.9685	29.1157	28.9318	28.8052	28.6568
Leukotriene A-4 hydrolase	LTA4H	P09960	P09960	14		0.118163	-0.0471236	29.8739	29.6672	30.1076	29.9635	29.7955	30.0311
Fructose-bisphosphate aldolase C	ALDOC	P09972;P05062	P09972	10		0.735688	0.259324	29.6332	29.7123	29.3406	29.183	29.1916	29.5335
Complement C4-B;Complement C4 beta chain;Complement C4-B alpha chain;C4a anaphylatoxin;C4b-B;C4d-B;Complement C4 gamma chain;Complement C4-A;Complement C4 beta chain;Complement C4-A alpha chain;C4a anaphylatoxin;C4b-A;C4d-A;Complement C4 gamma chain	C4B;C4A	P0C0L5;P0C0L4	P0C0L5;P0C0L4	2		0	n. def.	n. def.	n. def.	n. def.	n. def.	n. def.	23.9629
Ubiquitin-60S ribosomal protein L40;Ubiquitin;60S ribosomal protein L40;Ubiquitin-40S ribosomal protein S27a;Ubiquitin;40S ribosomal protein S27a;Polyubiquitin-B;Ubiquitin;Polyubiquitin-C;Ubiquitin	UBA52;RPS27A;UBB;UBC	P62987;P62979;P0CG47;P0CG48	P62987;P62979;P0CG47;P0CG48	7		0.0259906	0.00503667	31.6646	31.7264	31.6228	31.583	31.7767	31.639
Interleukin-8;MDNCF-a;Interleukin-8;IL-8(5-77);IL-8(6-77);IL-8(7-77);IL-8(8-77);IL-8(9-77)	CXCL8	P10145	P10145	4		0.396166	0.221956	29.536	29.842	29.9157	29.9014	29.5396	29.1868
Thioredoxin	TXN	P10599	P10599	10		0.665854	0.391396	31.9508	32.0825	31.2995	31.4556	31.5351	31.168
Lysosomal protective protein;Lysosomal protective protein 32 kDa chain;Lysosomal protective protein 20 kDa chain	CTSA	P10619	P10619	2		0.368057	-0.257629	26.0081	26.4257	26.239	26.5065	26.9309	26.0082
S-formylglutathione hydrolase	ESD	P10768	P10768	8		1.24782	-0.412201	28.5096	28.1278	28.4943	28.7875	28.9499	28.6309
60 kDa heat shock protein, mitochondrial	HSPD1	P10809	P10809	12		0.122641	-0.0651601	31.0995	31.6303	31.6325	31.3812	31.6548	31.5217
Clusterin;Clusterin beta chain;Clusterin alpha chain	CLU	P10909	P10909	10		0.167364	0.0656986	28.7436	28.9822	28.4924	28.723	28.5861	28.712
Hyaluronan and proteoglycan link protein 1	HAPLN1	P10915	P10915	4		0.0333758	0.0208047	25.8263	25.5449	26.0453	25.5071	25.813	26.0341
78 kDa glucose-regulated protein	HSPA5	P11021;REV__Q9NXD2	P11021	24		0.138485	0.034907	32.6675	32.386	32.5238	32.4932	32.4107	32.5687
Laminin subunit gamma-1	LAMC1	P11047	P11047	14		0.33452	0.159744	29.0859	29.7619	29.3514	29.2178	29.2434	29.2586
Heat shock cognate 71 kDa protein	HSPA8	P11142;P54652;P17066	P11142	34		0.139744	0.064242	34.1018	34.1596	34.0381	33.8109	33.9353	34.3606
Glycogen phosphorylase, brain form	PYGB	P11216;P11217	P11216	20		0.0349559	-0.0103455	29.9746	29.9224	29.7873	30.0608	29.7769	29.8775
DNA topoisomerase 1	TOP1	P11387	P11387	4		0.929469	-0.291712	24.9843	25.223	25.065	25.477	25.1275	25.5428
DNA topoisomerase 2-alpha	TOP2A	P11388	P11388	2		0.388356	-0.434926	25.2252	25.5211	25.9963	26.8339	25.4845	25.7289
Glucose-6-phosphate 1-dehydrogenase	G6PD	P11413	P11413	4		0.830714	-0.533243	28.1129	28.2953	28.4619	28.352	29.321	28.7967
C-1-tetrahydrofolate synthase, cytoplasmic;Methylenetetrahydrofolate dehydrogenase;Methenyltetrahydrofolate cyclohydrolase;Formyltetrahydrofolate synthetase;C-1-tetrahydrofolate synthase, cytoplasmic, N-terminally processed	MTHFD1	P11586	P11586	6		1.56658	-0.991289	26.2608	25.4772	26.2213	26.8193	26.8558	27.258
Cation-independent mannose-6-phosphate receptor	IGF2R	P11717	P11717	11		0.535164	0.448964	27.013	28.0785	26.9898	26.9311	27.0544	26.7488
Alcohol dehydrogenase class-3	ADH5	P11766	P11766	12		0.0666616	-0.0315787	30.0701	29.9007	30.1695	30.2684	30.1738	29.7928
Polyadenylate-binding protein 1	PABPC1	P11940;Q9H361;Q4VXU2	P11940	10		0.876668	-0.163326	29.4399	29.2079	29.2895	29.5486	29.3704	29.5083
Proliferating cell nuclear antigen	PCNA	P12004	P12004	9		0.12564	-0.110696	29.1559	28.1815	29.0836	28.9113	28.7885	29.0533
Histidine--tRNA ligase, cytoplasmic	HARS	P12081	P12081	12		0.113217	0.0667203	29.2613	29.453	29.7834	29.7296	29.2506	29.3173
Collagen alpha-1(VI) chain	COL6A1	P12109	P12109	12		0.225216	0.104231	29.2578	29.7854	29.3854	29.347	29.5326	29.2364
Collagen alpha-2(VI) chain	COL6A2	P12110	P12110	4		1.40996	0.86928	28.164	28.1192	28.2026	27.8618	26.9556	27.0605
Collagen alpha-3(VI) chain	COL6A3	P12111	P12111	61		0.107775	0.0234311	32.63	32.7646	32.6138	32.5266	32.7365	32.6751
Inosine-5-monophosphate dehydrogenase 2	IMPDH2	P12268	P12268	4		0.246345	-0.211508	26.6826	26.7455	27.4274	27.6463	26.9391	26.9046
Nucleoprotein TPR	TPR	P12270	P12270	24		0.473476	-0.209288	29.146	28.6736	29.2	29.4001	29.1526	29.0948
Alpha-actinin-1	ACTN1	P12814;P35609	P12814	25		0.623198	-0.255244	30.4082	29.8483	29.9496	30.2315	30.2903	30.4501
Xaa-Pro dipeptidase	PEPD	P12955	P12955	3		1.06155	-0.314774	26.4327	26.1191	26.1798	26.3889	26.7383	26.5488
X-ray repair cross-complementing protein 6	XRCC6	P12956	P12956	14		0.0380396	0.0142225	30.6267	30.7883	30.7749	30.8015	30.8592	30.4865
X-ray repair cross-complementing protein 5	XRCC5	P13010	P13010	19		0.128084	-0.0777556	30.9558	30.9256	30.3143	30.6611	30.919	30.8489
Ribonuclease inhibitor	RNH1	P13489	P13489	6		0.475451	-0.253798	28.0237	27.3384	27.7144	27.9677	27.7284	28.1418
Bone morphogenetic protein 1	BMP1	P13497;Q9Y6L7	P13497	15		0.0640925	-0.0345459	28.5935	28.8473	28.4772	28.8069	28.8448	28.3699
C-C motif chemokine 2	CCL2	P13500	P13500	1		0.0959276	-0.0430155	28.129	28.2286	28.0916	27.9945	n. def.	28.3911
Neural cell adhesion molecule 1	NCAM1	P13591	P13591	7		0.689505	-0.117495	26.1989	26.3042	26.0728	26.2436	26.3796	26.3052
Elongation factor 2	EEF2	P13639	P13639	44		0.402426	-0.151054	33.9823	33.5997	33.8467	33.7366	34.0491	34.0962
Protein disulfide-isomerase A4	PDIA4	P13667	P13667	26		0.506252	-0.0866248	31.5416	31.7927	31.6804	31.7773	31.7217	31.7754
Tartrate-resistant acid phosphatase type 5	ACP5	P13686	P13686	2		0.745464	-0.28952	25.3119	25.2149	25.3801	25.3882	25.9332	25.4542
Translationally-controlled tumor protein	TPT1	P13693	P13693	3		1.27953	0.392253	29.5417	29.8731	29.7443	29.1374	29.3386	29.5063
Plastin-2	LCP1	P13796	P13796	28		0.560101	-0.077137	32.2011	32.1589	32.1912	32.3804	32.1994	32.2028
Plastin-3	PLS3	P13797	P13797	25		0.154585	0.0531508	30.5264	30.3013	30.1386	30.2418	30.177	30.3879
Acylamino-acid-releasing enzyme	APEH	P13798	P13798	6		0.513541	0.2118	27.6473	27.8193	28.1466	27.4849	27.8512	27.6417
Electron transfer flavoprotein subunit alpha, mitochondrial	ETFA	P13804	P13804	5		0.0361327	-0.0309814	26.4442	25.7381	26.0467	25.9645	n. def.	26.2501
cAMP-dependent protein kinase type II-alpha regulatory subunit	PRKAR2A	P13861	P13861	4		0.4756	0.198291	28.8046	28.6931	29.1174	28.4356	28.7066	28.8781
CD59 glycoprotein	CD59	P13987	P13987	2		1.11943	0.193937	28.0395	28.1526	28.2242	27.9237	28.0598	27.851
Macrophage migration inhibitory factor	MIF	P14174	P14174	2		0.152449	0.318738	28.3838	29.2842	30.1815	30.1304	28.3546	28.4084
Glucosidase 2 subunit beta	PRKCSH	P14314	P14314	7		1.29062	0.248835	29.1667	28.9753	29.2002	28.977	28.8299	28.7887
Farnesyl pyrophosphate synthase	FDPS	P14324	P14324	4		0.421039	0.327895	28.8095	29.6894	29.6674	28.7483	29.2921	29.1422
Nidogen-1	NID1	P14543	P14543	8		0.0661455	0.0451107	26.1907	26.7281	26.7374	26.2931	26.4208	26.8069
Alcohol dehydrogenase [NADP(+)]	AKR1A1	P14550	P14550	9		0.0602566	0.0248051	28.5173	28.5272	28.1868	28.3024	28.5628	28.2917
Pyruvate kinase PKM	PKM	P14618	P14618	17		0.811968	0.130488	32.5057	32.5069	32.5624	32.2873	32.365	32.5313
Endoplasmin	HSP90B1	P14625;Q58FF3	P14625	25		0.278678	-0.156139	30.303	29.9906	30.1557	30.7107	30.0331	30.1739
Small nuclear ribonucleoprotein-associated protein N;Small nuclear ribonucleoprotein-associated proteins B and B	SNRPN;SNRPB	P63162;P14678	P63162;P14678	1		0.124573	0.0739098	26.6516	26.1571	26.3424	26.1732	n. def.	26.4463
Insulin-degrading enzyme	IDE	P14735	P14735	5		0.0316391	0.0228062	24.941	24.8185	24.5781	24.3196	24.9774	24.9721
Matrix metalloproteinase-9;67 kDa matrix metalloproteinase-9;82 kDa matrix metalloproteinase-9	MMP9	P14780	P14780	4		0.612337	1.00726	25.0173	27.4656	26.1507	24.898	25.6088	25.105
Heterogeneous nuclear ribonucleoprotein L	HNRNPL	P14866	P14866	14		0.0249021	-0.00594012	29.6344	29.8087	29.5439	29.6693	29.6995	29.636
Aspartate--tRNA ligase, cytoplasmic	DARS	P14868	P14868	5		1.0815	-0.350009	27.2736	27.0382	27.3364	27.5568	27.7821	27.3594
Leukemia inhibitory factor	LIF	P15018	P15018	4		0.155602	0.173361	26.2813	27.5706	26.4065	26.7087	26.5731	26.4565
Aldose reductase	AKR1B1	P15121	P15121	19		0.0914146	0.0573972	32.6738	32.5842	32.2405	32.0811	32.6338	32.6113
Eukaryotic peptide chain release factor GTP-binding subunit ERF3A	GSPT1	P15170;Q8IYD1	P15170	11		0.0834584	-0.0557607	29.8084	29.115	29.4967	29.3944	29.4134	29.7796
Beta-1,4-galactosyltransferase 1;Lactose synthase A protein;N-acetyllactosamine synthase;Beta-N-acetylglucosaminylglycopeptide beta-1,4-galactosyltransferase;Beta-N-acetylglucosaminyl-glycolipid beta-1,4-galactosyltransferase;Processed beta-1,4-galactosyltransferase 1	B4GALT1	P15291	P15291	4		0.330817	-0.199823	26.5184	26.7239	26.6748	26.5082	26.7007	27.3077
Ezrin	EZR	P15311	P15311	20		0.109382	0.0457999	31.0317	30.6051	30.9821	30.7465	30.7701	30.9648
Ubiquitin carboxyl-terminal hydrolase isozyme L3	UCHL3	P15374	P15374	4		1.5025	0.597823	27.8904	28.2848	28.3572	27.6576	27.7249	27.3564
Nucleoside diphosphate kinase A	NME1	P15531	P15531	5		0.262383	0.203919	27.879	28.7364	27.7971	27.8182	27.9047	28.078
N-acetylglucosamine-6-sulfatase	GNS	P15586	P15586	10		0.315249	-0.19662	28.6659	27.8684	28.5472	28.565	28.6536	28.4528
Vascular endothelial growth factor A	VEGFA	P15692	P15692	1		0.330609	0.264684	25.6033	25.5689	25.7993	24.7891	25.8882	25.5
Metalloproteinase inhibitor 2	TIMP2	P16035	P16035	14		0.382735	-0.107783	32.6632	32.6178	32.5515	32.9116	32.5173	32.7269
Carbonyl reductase [NADPH] 1	CBR1	P16152	P16152	6		0.891173	0.2194	28.4927	28.544	28.7616	28.2212	28.474	28.445
Beta-galactosidase	GLB1	P16278	P16278	4		0.646652	0.128208	24.6942	24.7907	24.6487	24.4305	24.6964	24.622
Fumarylacetoacetase	FAH	P16930	P16930	3		0.00379375	-0.0051206	26.6858	25.6643	25.9154	25.5574	26.0687	26.6548
Stathmin	STMN1	P16949	P16949	6		0.120541	0.124727	29.4505	29.4025	29.7775	30.0724	28.8364	29.3473
High mobility group protein HMG-I/HMG-Y	HMGA1	P17096	P17096	3		0.387598	-0.238356	25.1712	25.1159	24.4907	25.2012	25.3857	24.906
Aspartate aminotransferase, cytoplasmic	GOT1	P17174	P17174	7		0.119083	-0.126919	29.3503	28.1302	28.6393	28.5595	28.8273	29.1137
Calpain-2 catalytic subunit	CAPN2	P17655;A6NHC0	P17655	5		0.383719	0.220385	28.1766	28.0452	27.4798	27.5138	27.8949	27.6317
CTP synthase 1	CTPS1	P17812;Q9NRF8	P17812	6		0.657126	-0.308132	27.8121	27.2067	27.499	27.6005	27.8243	28.0173
Galectin-3	LGALS3	P17931	P17931	2		0.0772395	0.0367667	27.1116	26.7753	27.0505	26.8134	27.206	26.8077
Insulin-like growth factor-binding protein 3	IGFBP3	P17936	P17936	3		0.774148	0.817525	25.939	27.0831	n. def.	25.6074	25.9234	25.5497
Vascular endothelial growth factor receptor 1	FLT1	P17948	P17948	4		0.360192	0.256066	25.2454	25.2229	26.1118	25.3645	25.2293	25.2181
T-complex protein 1 subunit alpha	TCP1	P17987	P17987	18		0.0541723	0.0190856	30.6675	30.968	30.6752	30.6937	30.8913	30.6685
Vinculin	VCL	P18206	P18206	38		0.736511	0.141754	32.5327	32.6681	32.7072	32.5662	32.5636	32.353
Phosphoglycerate mutase 1;Phosphoglycerate mutase 2	PGAM1;PGAM2	P18669;P15259;Q8N0Y7	P18669;P15259	12		0.924319	-0.387044	32.1897	31.6246	32.1585	32.5029	32.3627	32.2683
Regulator of chromosome condensation	RCC1	P18754	P18754	5		0.690926	-0.350179	25.4616	24.6834	24.9273	25.3799	25.3352	25.4077
Peptidyl-glycine alpha-amidating monooxygenase;Peptidylglycine alpha-hydroxylating monooxygenase;Peptidyl-alpha-hydroxyglycine alpha-amidating lyase	PAM	P19021	P19021	8		0.652789	0.254798	27.1182	27.4	27.2723	26.7853	26.9302	27.3106
Cadherin-2	CDH2	P19022	P19022	13		0.0760995	0.0356814	29.5647	30.0808	29.7048	29.6446	29.8478	29.7508
Nucleolin	NCL	P19338	P19338	18		0.069583	0.0532608	30.8785	31.2219	30.7225	30.9352	30.4794	31.2485
Hexokinase-1	HK1	P19367	P19367	5		0	0.166641	26.9578	27.6697	26.6641	n. def.	26.9306	n. def.
Interferon-induced, double-stranded RNA-activated protein kinase	EIF2AK2	P19525	P19525	2		0.134885	0.39549	23.2601	25.8134	23.4707	23.7973	23.7746	n. def.
Spermidine synthase	SRM	P19623	P19623	3		0.451504	-0.105204	26.3783	26.4477	26.2377	26.5137	26.5615	26.3041
Follistatin	FST	P19883	P19883	14		2.19784	-0.445859	28.2646	28.1875	28.196	28.6613	28.521	28.8033
Eukaryotic translation initiation factor 2 subunit 2	EIF2S2	P20042	P20042	4		0.0309661	-0.0478236	25.391	25.5672	26.9343	25.8119	26.3736	25.8504
Transcription factor BTF3	BTF3	P20290	P20290	4		0.445455	0.445553	26.7062	27.5835	28.158	26.8905	27.1716	27.049
Ras-related protein Rab-6A;Ras-related protein Rab-6B	RAB6A;RAB6B	P20340;Q9NRW1	P20340;Q9NRW1	2		0.12692	-0.0888297	26.2863	26.4674	26.3595	26.6161	26.7951	25.9685
Proteasome subunit beta type-1	PSMB1	P20618	P20618	4		1.06891	-0.547277	28.2525	27.5004	27.7904	28.3839	28.2282	28.5731
Lamin-B1	LMNB1	P20700	P20700	14		0.485761	-0.183777	30.6348	30.5259	30.4339	30.757	30.9588	30.4301
Calpastatin	CAST	P20810	P20810	4		0.293186	-0.116608	28.273	27.7956	27.9106	27.9653	28.1916	28.172
Collagen alpha-1(V) chain	COL5A1	P20908;P12107	P20908	15		1.07573	0.19677	30.9588	30.8144	30.6994	30.6029	30.7092	30.5701
Parathymosin	PTMS	P20962	P20962	3		0.23224	0.359528	29.0898	30.3348	30.5877	30.4002	29.0767	29.4568
Ribose-phosphate pyrophosphokinase 3;Ribose-phosphate pyrophosphokinase 2;Ribose-phosphate pyrophosphokinase 1	PRPS1L1;PRPS2;PRPS1	P21108;P11908;P60891	P21108;P11908;P60891	2		0.570102	0.139219	26.7329	26.559	26.6992	26.3448	26.6659	26.5628
Pleiotrophin	PTN	P21246	P21246	2		0	1.04679	n. def.	n. def.	25.2585	n. def.	24.5752	23.8482
Glutathione S-transferase Mu 3	GSTM3	P21266	P21266	3		0.0191859	-0.00463613	n. def.	25.5291	25.3222	25.4429	25.443	25.405
V-type proton ATPase subunit B, brain isoform	ATP6V1B2	P21281;P15313	P21281	3		0.3474	0.147023	26.9987	26.6657	26.7214	26.6851	26.3857	26.874
V-type proton ATPase subunit C 1	ATP6V1C1	P21283	P21283	2		0.391269	-0.29897	26.4155	25.7948	26.5304	n. def.	26.4171	26.6746
Cysteine and glycine-rich protein 1	CSRP1	P21291	P21291	11		0.761686	0.268949	32.0887	31.8218	31.6602	31.7704	31.5825	31.4109
Filamin-A	FLNA	P21333	P21333	74		0.913004	-0.140945	33.0999	32.8696	32.9708	33.1034	33.0848	33.1749
Cytoplasmic aconitate hydratase	ACO1	P21399	P21399	8		0.0322032	-0.0108013	28.6402	28.8169	28.4565	28.7148	28.6672	28.5641
5-nucleotidase	NT5E	P21589	P21589	5		0.105595	0.0686922	26.0711	n. def.	25.5009	25.6384	25.6629	25.8506
Biglycan	BGN	P21810	P21810	3		0	n. def.	n. def.	n. def.	n. def.	n. def.	n. def.	n. def.
Oxysterol-binding protein 1	OSBP	P22059	P22059	5		0.0409417	-0.0325343	27.4263	27.7679	27.2324	27.5898	27.8425	27.0919
Protein-L-isoaspartate(D-aspartate) O-methyltransferase	PCMT1	P22061	P22061	6		0.8215	0.391996	29.9631	29.8539	29.8677	29.2017	29.3796	29.9273
Trifunctional purine biosynthetic protein adenosine-3;Phosphoribosylamine--glycine ligase;Phosphoribosylformylglycinamidine cyclo-ligase;Phosphoribosylglycinamide formyltransferase	GART	P22102	P22102	10		0.426555	0.23823	28.7844	28.7308	28.255	28.6597	28.3193	28.0765
Multifunctional protein ADE2;Phosphoribosylaminoimidazole-succinocarboxamide synthase;Phosphoribosylaminoimidazole carboxylase	PAICS	P22234	P22234	13		0.853149	0.143398	29.1431	28.937	29.0156	28.7928	28.9116	28.9612
Ubiquitin-like modifier-activating enzyme 1	UBA1	P22314	P22314	17		0.54473	-0.101015	29.6927	29.6435	29.8217	29.7617	29.945	29.7541
Nucleoside diphosphate kinase B;Putative nucleoside diphosphate kinase	NME2;NME2P1	P22392;O60361	P22392;O60361	9		0.530155	0.254472	31.4896	31.8684	31.2005	31.2306	31.1374	31.4271
Heterogeneous nuclear ribonucleoproteins A2/B1	HNRNPA2B1	P22626	P22626	13		0.221481	-0.0497869	33.2538	33.2573	33.3503	33.187	33.3552	33.4685
Splicing factor, proline- and glutamine-rich	SFPQ	P23246	P23246	9		0.365125	-0.143292	30.057	29.6419	29.6286	30.0129	29.751	29.9935
Peptidyl-prolyl cis-trans isomerase B	PPIB	P23284	P23284	8		0.159674	0.125873	30.4702	30.9909	30.5413	30.331	31.0335	30.2602
Anosmin-1	KAL1	P23352	P23352	3		0	-1.4164	24.7336	24.51	25.2055	26.2328	n. def.	n. def.
NAD-dependent malic enzyme, mitochondrial	ME2	P23368	P23368	2		0.873702	0.475314	n. def.	26.3715	26.2408	25.6483	26.0133	n. def.
Tryptophan--tRNA ligase, cytoplasmic;T1-TrpRS;T2-TrpRS	WARS	P23381	P23381	10		0.494914	-0.0425339	28.396	28.3465	28.4741	28.4525	28.4382	28.4535
40S ribosomal protein S3	RPS3	P23396	P23396	4		0.723808	0.3658	26.0839	26.7291	26.4423	25.992	26.3136	25.8523
Glycine cleavage system H protein, mitochondrial	GCSH	P23434	P23434	6		0.241288	-0.177328	26.6094	26.5911	25.8092	26.5392	26.294	26.7083
Receptor-type tyrosine-protein phosphatase gamma	PTPRG	P23470	P23470	2		0.684538	-0.862386	26.865	26.9911	26.5901	28.3687	26.9869	n. def.
Adenosylhomocysteinase	AHCY	P23526	P23526	10		0.294387	-0.102133	30.6083	30.2676	30.164	30.3823	30.4383	30.5258
Cofilin-1	CFL1	P23528	P23528	22		0.885728	-0.214987	32.5943	32.2221	32.425	32.559	32.6615	32.6659
Eukaryotic translation initiation factor 4B	EIF4B	P23588	P23588	9		0.410796	-0.235355	31.2	31.0899	31.4134	31.8957	31.1358	31.3779
Ribonucleoside-diphosphate reductase large subunit	RRM1	P23921	P23921	4		1.26645	0.249905	26.7142	26.5316	26.5177	26.424	26.385	26.2047
Elongation factor 1-beta	EEF1B2	P24534	P24534	6		0.975637	-0.442344	26.6763	26.3348	26.6323	26.6887	26.9598	27.3218
Low molecular weight phosphotyrosine protein phosphatase	ACP1	P24666	P24666	2		0.160711	0.147514	26.1887	26.2807	26.8244	25.8406	26.8071	26.2035
Acetyl-CoA acetyltransferase, mitochondrial	ACAT1	P24752	P24752	4		1.10217	0.807338	26.668	27.58	27.3033	26.5941	25.9487	26.5866
Tenascin	TNC	P24821	P24821	15		0.219816	0.135874	30.1146	29.3164	29.5281	29.4615	29.5177	29.5722
DNA-directed RNA polymerase II subunit RPB1	POLR2A	P24928	P24928	2		0	-0.0914421	24.2633	23.3224	23.8775	n. def.	n. def.	23.9125
DNA replication licensing factor MCM3	MCM3	P25205	P25205	3		0.57349	-0.411463	26.2815	26.5356	27.0478	27.183	27.3278	26.5885
Laminin subunit alpha-1	LAMA1	P25391	P25391	4		1.39274	0.694507	25.8222	26.5231	26.0561	25.652	25.3021	25.3637
40S ribosomal protein S12	RPS12	P25398	P25398	6		0.0720326	-0.0335382	31.3118	31.4759	31.4435	31.2106	31.3832	31.738
Proteasome subunit alpha type-1	PSMA1	P25786	P25786	7		1.12596	-0.379054	28.5921	28.2033	28.3851	28.613	28.7172	28.9874
Proteasome subunit alpha type-2	PSMA2	P25787	P25787	6		0.80461	-0.358638	29.5307	29.8108	29.3998	29.6234	30.004	30.1898
Proteasome subunit alpha type-3	PSMA3	P25788	P25788	7		0.890203	-0.672885	29.7701	28.8763	30.0299	30.2167	30.317	30.1612
Proteasome subunit alpha type-4	PSMA4	P25789	P25789	8		0.765926	-0.204531	29.9392	29.8211	30.2197	30.1441	30.2598	30.1898
Integrin alpha-3;Integrin alpha-3 heavy chain;Integrin alpha-3 light chain	ITGA3	P26006	P26006	5		0.618294	0.303288	27.5546	27.7772	27.2463	26.9173	27.4438	27.3071
Moesin	MSN	P26038	P26038	32		0.30979	-0.146871	32.4275	31.8131	32.1046	32.1133	32.3006	32.3718
Probable ATP-dependent RNA helicase DDX6	DDX6	P26196	P26196	6		0.0517563	-0.0614344	25.85	24.7132	25.5079	25.592	25.702	24.9614
DNA (cytosine-5)-methyltransferase 1	DNMT1	P26358	P26358	3		0.0576259	-0.0847842	27.1464	27.5281	27.6703	28.4866	26.9105	27.2021
Splicing factor U2AF 65 kDa subunit	U2AF2	P26368	P26368	8		0.0374083	-0.0234229	30.5308	30.1326	30.5675	30.2689	30.7542	30.2781
Protein S100-A4	S100A4	P26447	P26447	2		0.616575	0.484499	26.4214	26.9058	26.4147	25.6303	25.9661	26.6919
High mobility group protein B2	HMGB2	P26583	P26583	10		0.568367	-0.353694	30.0326	30.48	30.8622	30.9911	30.9043	30.5406
Polypyrimidine tract-binding protein 1	PTBP1	P26599;O95758	P26599	10		0.389041	-0.250757	30.5768	29.7878	29.8721	30.1348	30.4997	30.3544
Threonine--tRNA ligase, cytoplasmic	TARS	P26639	P26639	16		0.654232	0.053587	30.6915	30.6813	30.7766	30.6595	30.6275	30.7016
Valine--tRNA ligase	VARS	P26640	P26640	4		0.413976	0.280257	27.3318	27.5011	27.5142	27.7313	26.9201	26.855
Elongation factor 1-gamma	EEF1G	P26641	P26641	6		1.05113	-0.618	28.8233	28.0498	27.9761	28.8825	29.0021	28.8186
14-3-3 protein theta	YWHAQ	P27348	P27348	6		0.274356	-0.0850461	28.2788	28.0548	28.0899	28.3486	28.0213	28.3088
Replication protein A 70 kDa DNA-binding subunit;Replication protein A 70 kDa DNA-binding subunit, N-terminally processed	RPA1	P27694	P27694	14		0.947009	0.201475	29.8994	29.7858	29.7211	29.5146	29.517	29.7702
DNA-(apurinic or apyrimidinic site) lyase;DNA-(apurinic or apyrimidinic site) lyase, mitochondrial	APEX1	P27695	P27695	12		1.81481	-0.386758	28.5733	28.3231	28.4088	28.9078	28.7049	28.8528
CD82 antigen	CD82	P27701	P27701	1		0	n. def.	27.8987	26.4055	26.3492	n. def.	n. def.	n. def.
Calreticulin	CALR	P27797	P27797	15		1.64678	-0.644903	30.532	30.7007	31.0926	31.2887	31.4948	31.4766
Microtubule-associated protein 4	MAP4	P27816	P27816	16		0.611463	0.117116	30.976	31.0895	31.2448	30.9695	30.9336	31.0559
Proteasome subunit alpha type-5	PSMA5	P28066	P28066	3		0.116134	-0.0771046	28.1755	27.6347	28.0649	28.3848	27.8204	27.9012
Proteasome subunit beta type-5	PSMB5	P28074	P28074	2		0.0322012	-0.0236165	27.4548	27.6623	28.0001	n. def.	27.5561	27.9027
Mitogen-activated protein kinase 1	MAPK1	P28482;P27361	P28482	5		0.243776	-0.176713	26.2538	25.2798	25.6766	25.9912	25.8367	25.9124
Cytosol aminopeptidase	LAP3	P28838	P28838	6		0.120468	-0.132339	26.6931	25.6392	26.6385	26.7264	26.5941	26.0474
Protein S100-A2	S100A2	P29034	P29034	4		0.407248	0.103034	32.6091	32.859	32.9157	32.7721	32.5957	32.7069
Tripeptidyl-peptidase 2	TPP2	P29144	P29144	6		0.455601	-0.29698	27.5274	26.7581	27.6337	27.6014	27.6976	27.511
Inositol monophosphatase 1	IMPA1	P29218	P29218	5		0.774066	0.166158	n. def.	27.5227	27.4501	27.2376	27.2679	27.4551
Connective tissue growth factor	CTGF	P29279	P29279	4		0.17099	-0.111916	27.5732	26.9182	26.8013	27.3061	27.1007	27.2217
Transketolase	TKT	P29401	P29401	21		0.268057	-0.0588582	32.9857	32.899	32.8169	32.8405	32.9452	33.0924
Elongation factor 1-delta	EEF1D	P29692	P29692	8		0.200637	0.123235	29.4217	29.1309	28.8336	29.0847	29.2431	28.6887
Myristoylated alanine-rich C-kinase substrate	MARCKS	P29966	P29966	12		2.28279	-0.292969	30.2783	30.3026	30.1354	30.5404	30.5414	30.5134
Endoplasmic reticulum resident protein 29	ERP29	P30040	P30040	5		0.935332	0.254657	28.3185	28.1109	28.1048	28.1356	27.824	27.8106
Peroxiredoxin-6	PRDX6	P30041	P30041	4		0.40134	-0.819613	27.8654	25.4679	25.4947	27.4446	26.4142	27.4281
ES1 protein homolog, mitochondrial	C21orf33	P30042	P30042	5		1.27573	0.629974	26.8023	26.5343	26.3316	26.2932	25.6781	25.807
Peroxiredoxin-5, mitochondrial	PRDX5	P30044	P30044	8		0.333499	0.259954	27.2939	28.181	27.636	27.205	27.8219	27.3042
D-dopachrome decarboxylase;D-dopachrome decarboxylase-like protein	DDT;DDTL	P30046;A6NHG4	P30046;A6NHG4	2		0.304211	-0.166138	25.6356	25.3817	25.6516	25.3486	25.7661	26.0525
Thioredoxin-dependent peroxide reductase, mitochondrial	PRDX3	P30048	P30048	7		0.0578409	-0.0473735	27.6777	28.4175	28.0451	27.765	28.4093	28.1083
60S ribosomal protein L12	RPL12	P30050	P30050	4		0.315526	-0.22188	28.9202	29.3988	29.3819	29.0112	29.5149	29.8404
Enoyl-CoA hydratase, mitochondrial	ECHS1	P30084	P30084	9		0.216603	-0.0572891	29.0509	28.7214	28.902	28.8713	28.9814	28.9935
UMP-CMP kinase	CMPK1	P30085	P30085	3		0.687039	-0.348152	26.33	25.8785	25.9411	26.1198	26.3331	26.7411
Phosphatidylethanolamine-binding protein 1;Hippocampal cholinergic neurostimulating peptide	PEBP1	P30086	P30086	10		0.0848624	-0.0339171	31.5884	31.9906	31.5685	31.8057	31.6886	31.7551
Protein disulfide-isomerase A3	PDIA3	P30101	P30101	17		0.0597811	0.0323378	31.1715	31.4524	31.6365	31.3476	31.63	31.1857
Serine/threonine-protein phosphatase 2A 65 kDa regulatory subunit A alpha isoform	PPP2R1A	P30153	P30153	9		0.02133	-0.0113386	30.0006	30.3258	29.8135	30.2128	30.076	29.8852
Peptidyl-prolyl cis-trans isomerase F, mitochondrial	PPIF	P30405	P30405	3		1.06132	-0.325502	26.7905	27.1221	27.1602	27.1831	27.421	27.4452
Glycylpeptide N-tetradecanoyltransferase 1	NMT1	P30419;O60551	P30419	4		0.675539	0.345355	24.3442	24.6273	24.5337	24.5614	24.0876	23.8202
Heme oxygenase 2	HMOX2	P30519	P30519	2		0	-0.611954	26.11	25.8177	25.6534	n. def.	n. def.	26.4723
Adenylosuccinate synthetase isozyme 2	ADSS	P30520	P30520	5		1.44753	0.556543	27.7832	27.9906	27.884	27.5637	27.4215	27.0029
Tyrosine-protein kinase receptor UFO	AXL	P30530	P30530	1		0.291756	0.359816	25.4237	25.8282	26.5632	26.3173	25.2733	25.145
Adenylosuccinate lyase	ADSL	P30566	P30566	3		0.252704	0.132675	27.4966	27.7823	27.1358	27.1782	27.3426	27.4959
CAP-Gly domain-containing linker protein 1	CLIP1	P30622	P30622	5		0.415114	0.392845	26.5262	25.9672	26.8771	26.3054	25.4615	26.4251
Sorcin	SRI	P30626	P30626	2		0.188608	-0.147685	25.1131	24.5284	24.7074	24.6459	24.7288	25.4172
Leukocyte elastase inhibitor	SERPINB1	P30740	P30740	7		0.479024	0.321472	27.5435	28.0647	28.4836	27.6877	27.5393	27.9003
Rab GDP dissociation inhibitor alpha	GDI1	P31150	P31150	12		1.30608	0.349941	26.8519	26.9159	26.7156	26.4561	26.6796	26.2978
S-adenosylmethionine synthase isoform type-2	MAT2A	P31153;Q00266	P31153	3		1.2847	-1.09779	23.8487	23.5346	23.9741	24.2415	24.8566	25.5527
Syndecan-4	SDC4	P31431	P31431	2		0.0954456	0.127398	23.9651	22.7808	24.3202	23.5053	23.7656	23.413
3-hydroxyisobutyrate dehydrogenase, mitochondrial	HIBADH	P31937	P31937	6		1.57411	-0.402145	25.4981	25.196	25.4976	25.6784	25.8651	25.8546
Bifunctional purine biosynthesis protein PURH;Phosphoribosylaminoimidazolecarboxamide formyltransferase;IMP cyclohydrolase	ATIC	P31939	P31939	15		0.321453	-0.154915	29.0959	29.4277	29.7272	29.4266	29.6035	29.6855
14-3-3 protein beta/alpha;14-3-3 protein beta/alpha, N-terminally processed	YWHAB	P31946	P31946	6		1.57081	-0.8072	26.1746	25.4074	25.9974	26.7385	26.5835	26.679
Stress-induced-phosphoprotein 1	STIP1	P31948	P31948	27		0.560476	0.110624	31.8867	31.9467	32.105	31.8713	31.969	31.7662
Protein S100-A11;Protein S100-A11, N-terminally processed	S100A11	P31949	P31949	7		0.325547	-0.296795	31.4385	30.4661	30.3899	30.8982	30.9001	31.3865
Neural cell adhesion molecule L1	L1CAM	P32004	P32004	3		0.403841	0.299754	24.6441	25.7081	25.1132	24.7264	24.9147	24.9251
Peroxiredoxin-2	PRDX2	P32119	P32119	6		0.244777	-0.146322	29.9524	29.3739	29.5381	29.4922	29.7589	30.0523
Deoxycytidylate deaminase	DCTD	P32321	P32321	2		0.424345	-0.0364768	24.4962	24.5958	24.5994	24.6188	24.5722	24.6098
Interferon-induced guanylate-binding protein 1	GBP1	P32455;P32456	P32455	3		0.692817	0.493986	25.8905	26.8005	25.8479	25.5243	25.8517	25.6808
Cystathionine gamma-lyase	CTH	P32929	P32929	4		0.776132	0.173234	25.637	25.9507	25.73	25.5211	25.673	25.604
Kinesin-1 heavy chain	KIF5B	P33176;O60282;Q12840	P33176	5		0.537366	-0.165809	27.4225	27.322	27.6463	27.7776	27.663	27.4477
Deoxyuridine 5-triphosphate nucleotidohydrolase, mitochondrial	DUT	P33316	P33316	4		0.686528	-0.379176	25.7852	25.3447	26.152	25.9748	26.2974	26.1472
Mannosyl-oligosaccharide 1,2-alpha-mannosidase IA	MAN1A1	P33908	P33908	9		0.186064	0.175046	26.5462	26.6756	25.6535	26.0856	26.4092	25.8554
DNA replication licensing factor MCM4	MCM4	P33991	P33991	3		0.0936387	-0.0956618	27.3244	26.4853	27.4743	26.9661	27.5804	27.0245
Serine hydroxymethyltransferase, mitochondrial	SHMT2	P34897	P34897	4		0.956884	0.922381	28.8534	30.3155	29.2535	28.3375	28.7333	28.5845
Heat shock 70 kDa protein 4	HSPA4	P34932	P34932	33		1.68504	-0.434384	31.6256	31.3098	31.3982	32.0012	31.7597	31.8758
Glypican-1;Secreted glypican-1	GPC1	P35052	P35052	9		0.475165	0.207102	27.3366	27.6892	27.9699	27.3697	27.4768	27.5279
Catenin alpha-1	CTNNA1	P35221;P26232;Q9UI47	P35221	13		0.245774	0.0934003	29.2059	28.8671	28.8647	28.8531	28.7337	29.0707
Catenin beta-1	CTNNB1	P35222	P35222	2		0.0533276	0.0585022	27.6117	27.103	26.6207	26.7094	26.9187	27.5318
Serpin B6	SERPINB6	P35237	P35237	10		0.536835	0.222127	29.6593	29.4569	29.173	29.0149	29.1925	29.4154
Radixin	RDX	P35241	P35241	21		0.340236	0.131827	29.7642	29.5319	29.8352	29.4291	29.466	29.8407
Replication protein A 14 kDa subunit	RPA3	P35244	P35244	2		0.366477	0.408447	23.8839	24.4201	24.8671	23.5053	24.7082	23.7322
60S ribosomal protein L22	RPL22	P35268	P35268	2		0.376758	0.228704	26.726	27.2962	26.7573	26.6231	26.7725	n. def.
General transcription factor IIF subunit 1	GTF2F1	P35269	P35269	4		0.628775	-0.248603	24.7993	24.9708	24.88	25.4276	25.133	24.8353
Cystathionine beta-synthase	CBS	P35520	P35520	2		0	-0.331995	24.8715	n. def.	n. def.	24.8943	24.985	25.7312
Fibrillin-1	FBN1	P35555	P35555	15		0.150929	-0.0673498	28.0173	27.7314	28.165	28.0528	27.8461	28.2168
Myosin-9	MYH9	P35579;P35580;P35749	P35579	54		0.429366	-0.0429929	32.1503	32.2518	32.2198	32.3054	32.1997	32.2458
Coatomer subunit beta	COPB2	P35606	P35606	5		0.0276353	0.0364005	26.9015	27.7119	26.1979	26.9716	26.9595	26.771
Metalloproteinase inhibitor 3	TIMP3	P35625	P35625	2		0.283918	-0.0822423	23.451	23.1241	23.3892	23.4804	23.2857	23.4448
RNA-binding protein FUS	FUS	P35637;Q92804	P35637	5		0.147118	0.0775782	28.5069	27.9963	28.1374	28.1605	27.9105	28.3368
Nuclear pore complex protein Nup214	NUP214	P35658	P35658	3		0.161207	-0.0363553	23.4912	23.4259	23.7002	23.6006	23.54	23.5857
Glutaredoxin-1	GLRX	P35754	P35754	2		0.21446	-0.116828	n. def.	26.2645	26.6462	26.667	26.707	26.3425
26S protease regulatory subunit 7	PSMC2	P35998	P35998	5		0.130821	-0.131387	28.6192	27.5723	27.855	28.3341	27.7544	28.3522
Oxygen-dependent coproporphyrinogen-III oxidase, mitochondrial	CPOX	P36551	P36551	4		0.0359122	0.0442804	25.7837	26.2869	26.308	26.8397	25.6386	25.7675
60S ribosomal protein L4	RPL4	P36578	P36578	2		0.903437	0.291883	26.712	26.5021	26.3709	26.1853	26.0707	26.4534
Lon protease homolog, mitochondrial	LONP1	P36776	P36776	6		0.112684	-0.111738	27.2889	27.6315	28.3389	27.5112	27.9569	28.1263
Phosphoglucomutase-1	PGM1	P36871	P36871	13		1.32929	0.228032	29.3014	29.4296	29.1683	29.1167	29.0765	29.022
Pigment epithelium-derived factor	SERPINF1	P36955	P36955	2		0	0.325923	22.7613	n. def.	n. def.	22.0813	22.4264	22.7984
Dihydrolipoyllysine-residue succinyltransferase component of 2-oxoglutarate dehydrogenase complex, mitochondrial	DLST	P36957	P36957	4		0.400115	-0.350396	25.6407	25.9262	25.1073	25.6548	25.5981	26.4724
Signal recognition particle 14 kDa protein	SRP14	P37108	P37108	3		0.742111	0.661441	27.8687	27.1422	26.9243	26.8751	26.0697	27.0061
Hippocalcin-like protein 1;Neuron-specific calcium-binding protein hippocalcin	HPCAL1;HPCA	P37235;P84074;P61601	P37235;P84074	3		0.469929	0.583429	27.0923	27.7766	26.5458	26.545	27.2575	25.8619
Transgelin-2	TAGLN2	P37802	P37802	14		0.349177	-0.162031	32.6332	32.0023	32.2114	32.3584	32.4376	32.537
Transaldolase	TALDO1	P37837	P37837	11		1.16369	0.386035	31.2932	31.063	31.4874	30.8826	31.068	30.7349
Electron transfer flavoprotein subunit beta	ETFB	P38117	P38117	2		0.081761	-0.114428	25.8548	n. def.	26.5064	n. def.	26.6262	25.9639
RNA-binding motif protein, X chromosome;RNA-binding motif protein, X chromosome, N-terminally processed;RNA binding motif protein, X-linked-like-1;RNA-binding motif protein, X-linked-like-2	RBMX;RBMXL1;RBMXL2	P38159;Q96E39;O75526;Q8N7X1	P38159;Q96E39;O75526	6		0.0566731	0.0376523	30.686	30.8593	30.7404	30.3607	31.132	30.6802
Lysosomal acid lipase/cholesteryl ester hydrolase	LIPA	P38571	P38571	4		0.343044	-0.255575	25.0705	25.2125	24.6024	25.4881	24.7235	25.4404
Stress-70 protein, mitochondrial	HSPA9	P38646	P38646	26		0.0808682	0.0376663	31.6783	32.2134	31.9997	32.0106	31.9409	31.8269
Eukaryotic initiation factor 4A-III;Eukaryotic initiation factor 4A-III, N-terminally processed	EIF4A3	P38919	P38919	5		0.617693	0.293777	27.5397	28.0513	27.3894	27.3245	27.2637	27.5109
Acidic leucine-rich nuclear phosphoprotein 32 family member A	ANP32A	P39687;O95626	P39687	6		0.106349	-0.0646915	29.3767	29.5369	29.2115	29.1044	29.4239	29.7908
Flap endonuclease 1	FEN1	P39748	P39748	6		0.676758	0.458764	27.9542	27.8753	27.0013	27.1138	27.1096	27.2311
Macrophage-capping protein	CAPG	P40121	P40121	7		0.0542725	0.0142415	29.2792	29.2838	29.154	29.0696	29.335	29.2697
Adenylyl cyclase-associated protein 2	CAP2	P40123	P40123	6		0.563882	-0.127175	26.8459	26.9653	26.7021	26.8347	27.0314	27.0288
Alpha-taxilin	TXLNA	P40222	P40222	4		0.447756	0.263414	28.1742	28.1547	27.9442	27.3857	28.2199	27.8773
T-complex protein 1 subunit zeta	CCT6A	P40227;Q92526	P40227	14		0.177201	-0.0775935	29.0855	29.0094	29.5293	29.2955	29.2177	29.3438
Nicotinamide N-methyltransferase	NNMT	P40261	P40261	3		1.2594	-0.501334	27.7334	27.2132	27.7512	27.9465	28.1467	28.1086
Signal transducer and activator of transcription 3	STAT3	P40763	P40763	3		0.120809	-0.0611095	25.006	n. def.	25.3346	25.2843	25.1786	n. def.
Malate dehydrogenase, cytoplasmic	MDH1	P40925	P40925	13		0.380381	-0.0531756	30.4778	30.5316	30.5106	30.6725	30.5137	30.4933
Malate dehydrogenase, mitochondrial	MDH2	P40926	P40926	17		0.270992	0.078462	31.5328	31.3328	31.2825	31.276	31.1693	31.4674
Eukaryotic translation initiation factor 2 subunit 3;Putative eukaryotic translation initiation factor 2 subunit 3-like protein	EIF2S3;EIF2S3L	P41091;Q2VIR3	P41091;Q2VIR3	11		0.422788	0.259737	29.3573	29.9027	29.3045	28.9054	29.4058	29.474
N-alpha-acetyltransferase 10;N-alpha-acetyltransferase 11	NAA10;NAA11	P41227;Q9BSU3	P41227;Q9BSU3	5		0.844553	0.366772	28.6263	28.4136	28.3609	28.4105	28.1181	27.7718
Protein phosphatase inhibitor 2-like protein 3;Protein phosphatase inhibitor 2	PPP1R2P3;PPP1R2	Q6NXS1;P41236	Q6NXS1;P41236	1		0.296363	0.46614	27.0267	n. def.	28.1847	27.1254	27.1536	n. def.
Glycine--tRNA ligase	GARS	P41250	P41250	17		0.340479	-0.119541	30.8661	30.4023	30.7842	30.7765	30.7796	30.8551
Isoleucine--tRNA ligase, cytoplasmic	IARS	P41252	P41252	7		0.803944	0.330051	27.238	27.7218	27.2889	27.2504	27.1351	26.873
Signal transducer and activator of transcription 1-alpha/beta	STAT1	P42224	P42224	9		0.123002	0.0710462	28.261	28.488	27.9675	28.4556	28.0824	27.9653
Superkiller viralicidic activity 2-like 2	SKIV2L2	P42285	P42285	8		0.20197	0.0398795	27.4669	27.5447	27.654	27.6101	27.5106	27.4253
Epidermal growth factor receptor substrate 15	EPS15	P42566	P42566	3		0.953885	0.855483	28.0836	28.3714	n. def.	26.8044	27.6831	27.6286
Leucine-rich PPR motif-containing protein, mitochondrial	LRPPRC	P42704	P42704	6		0.000177962	-0.000347773	25.9166	26.9494	25.3214	25.4221	26.8623	25.904
3-ketoacyl-CoA thiolase, mitochondrial	ACAA2	P42765	P42765	6		1.21216	-0.730126	27.0876	27.0181	27.5913	27.8178	27.6788	28.3908
Lysosomal Pro-X carboxypeptidase	PRCP	P42785	P42785	7		0.495178	0.488336	27.5555	28.5869	27.8898	26.9205	27.7418	27.9048
Platelet-activating factor acetylhydrolase IB subunit alpha	PAFAH1B1	P43034	P43034	11		0.329723	0.10326	29.3687	29.5368	29.4663	29.5366	29.3958	29.1296
Matrin-3	MATR3	P43243	P43243	4		0.337967	0.177965	30.3914	30.1554	30.4956	30.0823	29.8877	30.5385
Biotinidase	BTD	P43251	P43251	6		0.223627	0.683285	24.6427	26.2362	26.7838	27.1989	23.9823	24.4317
Ran-specific GTPase-activating protein	RANBP1	P43487	P43487	2		1.36416	-0.663717	26.826	26.4285	n. def.	27.1083	27.3112	27.4534
Nicotinamide phosphoribosyltransferase	NAMPT	P43490	P43490	18		0.0971238	0.0294495	30.8753	30.8623	30.8183	30.618	30.9803	30.8693
26S protease regulatory subunit 6B	PSMC4	P43686	P43686	3		0	0.591978	n. def.	n. def.	26.8522	26.6622	25.8214	26.2972
Collagenase 3	MMP13	P45452	P45452	3		0	-0.197559	25.7274	n. def.	n. def.	25.5971	26.2986	25.879
Peptidyl-prolyl cis-trans isomerase C	PPIC	P45877	P45877	2		0	n. def.	25.2426	26.5045	n. def.	n. def.	n. def.	n. def.
Chromobox protein homolog 5	CBX5	P45973	P45973	2		0.194579	-0.305974	27.3002	25.5246	25.9378	26.541	26.0907	27.0487
Ubiquitin carboxyl-terminal hydrolase 5	USP5	P45974	P45974	7		1.47879	-0.688096	25.3408	24.6761	25.1639	25.8629	25.7968	25.5853
Ran GTPase-activating protein 1	RANGAP1	P46060	P46060	8		0.937558	-0.435022	26.8098	26.9083	27.2379	27.4093	27.7274	27.1244
ATP-dependent DNA helicase Q1	RECQL	P46063	P46063	12		1.62685	-0.4802	28.7882	29.0825	28.9149	29.5437	29.4798	29.2028
Adapter molecule crk	CRK	P46108	P46108	3		0.982209	0.943617	27.0331	27.2674	26.7108	25.6073	26.9001	25.673
Crk-like protein	CRKL	P46109	P46109	3		1.00973	0.938366	24.7952	26.0656	25.5695	24.1598	24.9581	24.4972
Vesicle-fusing ATPase	NSF	P46459	P46459	4		0.702945	-0.421455	25.0103	24.7646	24.8092	24.9808	25.8065	25.0612
60S ribosomal protein L5	RPL5	P46777	P46777	3		0.455218	0.42755	28.6602	28.2033	28.2164	27.9936	27.2526	28.551
Microtubule-associated protein 1B;MAP1B heavy chain;MAP1 light chain LC1	MAP1B	P46821	P46821	13		0.136793	-0.0607007	27.3856	26.9565	26.9127	27.2735	27.0844	27.0791
Glucosamine-6-phosphate isomerase 1	GNPDA1	P46926	P46926	5		0.695759	0.514929	n. def.	27.494	27.4567	26.5122	27.0157	27.3533
Ras GTPase-activating-like protein IQGAP1	IQGAP1	P46940;Q86VI3;Q13576	P46940	38		0.222367	-0.0575377	31.5572	31.4356	31.4353	31.3547	31.6638	31.5822
Glycogenin-1	GYG1	P46976	P46976	3		0.620735	0.323519	27.1276	26.7941	26.9662	26.2846	26.6099	27.0228
F-actin-capping protein subunit alpha-2	CAPZA2	P47755	P47755	7		0.156653	-0.0982698	27.0713	26.9769	27.6834	27.3885	27.4488	27.1892
F-actin-capping protein subunit beta	CAPZB	P47756	P47756	8		0.165451	0.0734278	29.7631	29.387	29.2845	29.542	29.4152	29.2572
Eukaryotic translation initiation factor 1A, X-chromosomal;Eukaryotic translation initiation factor 1A, Y-chromosomal	EIF1AX;EIF1AY	P47813;O14602	P47813;O14602	4		0.195767	0.0933863	28.6615	28.791	29.221	28.6611	28.8358	28.8966
Glutamine--tRNA ligase	QARS	P47897	P47897	7		0.103951	-0.0592677	26.5862	27.1526	26.5468	26.7002	26.8582	26.9051
Prolyl endopeptidase	PREP	P48147	P48147	10		0.0880768	0.0500692	26.7809	26.3743	26.5714	26.2567	26.8238	26.4959
NADP-dependent malic enzyme	ME1	P48163	P48163	5		0.414672	0.294589	28.1571	28.7071	28.4317	28.2737	28.4987	27.6398
Coatomer subunit delta	ARCN1	P48444	P48444	13		0.155438	0.0510508	29.8805	30.1943	30.1306	30.0951	30.0937	29.8634
Glutamate--cysteine ligase regulatory subunit	GCLM	P48507	P48507	3		0.0645673	-0.0632515	28.1358	27.8641	27.7224	27.5975	27.7098	28.6047
T-complex protein 1 subunit epsilon	CCT5	P48643	P48643	13		1.10129	-0.127412	29.6241	29.793	29.7456	29.8075	29.8621	29.8753
Heat shock 70 kDa protein 13	HSPA13	P48723	P48723	6		0.342233	0.184726	26.8624	27.198	27.451	26.8803	27.2712	26.8057
Phosphatidylinositol transfer protein beta isoform	PITPNB	P48739	P48739	8		1.04628	0.0475992	28.5201	28.5223	28.5765	28.5102	28.493	28.4728
Paxillin	PXN	P49023	P49023	2		0.84361	-0.476297	25.2486	24.9861	24.9292	26.0104	25.3597	25.2227
4-trimethylaminobutyraldehyde dehydrogenase	ALDH9A1	P49189	P49189	2		0	n. def.	n. def.	n. def.	n. def.	26.4282	n. def.	n. def.
Nuclear autoantigenic sperm protein	NASP	P49321	P49321	11		0.410294	-0.128475	29.02	29.0498	29.0462	29.0455	29.0238	29.4322
Fatty acid synthase;[Acyl-carrier-protein] S-acetyltransferase;[Acyl-carrier-protein] S-malonyltransferase;3-oxoacyl-[acyl-carrier-protein] synthase;3-oxoacyl-[acyl-carrier-protein] reductase;3-hydroxyacyl-[acyl-carrier-protein] dehydratase;Enoyl-[acyl-carrier-protein] reductase;Oleoyl-[acyl-carrier-protein] hydrolase	FASN	P49327	P49327	21		0.272639	-0.154745	30.0832	29.3162	29.6012	29.9011	29.7653	29.7985
T-complex protein 1 subunit gamma	CCT3	P49368	P49368	15		0.147891	-0.0699717	30.6575	30.929	30.8192	31.1573	30.6139	30.8443
Signal recognition particle 9 kDa protein	SRP9	P49458	P49458	6		0.51872	-0.325963	29.1954	28.8887	28.7616	28.787	29.5379	29.4987
Alanine--tRNA ligase, cytoplasmic	AARS	P49588	P49588	12		0.133138	0.0587101	27.5966	27.6976	27.7694	27.3721	27.6094	27.906
Cysteine--tRNA ligase, cytoplasmic	CARS	P49589	P49589	12		0.00157532	0.000644048	28.2824	28.4946	28.6493	28.502	28.5987	28.3237
Proteasome subunit beta type-3	PSMB3	P49720	P49720	6		0.18937	0.15326	27.7802	28.0323	27.1701	27.2034	27.807	27.5123
Proteasome subunit beta type-2	PSMB2	P49721	P49721	2		0	0.0145384	n. def.	n. def.	24.7791	24.5218	24.8532	24.9186
DNA replication licensing factor MCM2	MCM2	P49736	P49736	3		1.08391	0.508179	27.27	27.913	27.7062	27.3466	27.0099	27.0081
Thrombospondin-3	THBS3	P49746	P49746	2		0	-0.286336	23.3009	n. def.	n. def.	23.5181	23.9944	23.2492
Very long-chain specific acyl-CoA dehydrogenase, mitochondrial	ACADVL	P49748	P49748	3		0.014077	-0.0103512	26.2578	26.0582	26.4823	26.214	25.9476	26.6678
Vascular endothelial growth factor C	VEGFC	P49767	P49767	11		0.224757	-0.10921	30.3545	29.8953	30.2287	30.51	30.2384	30.0576
Histidine triad nucleotide-binding protein 1	HINT1	P49773	P49773	3		1.57902	-0.146787	29.3858	29.3058	29.3133	29.4936	29.5343	29.4174
[truncated: 666 more rows]

## Sheet: SUPPLEMENTAL TABLE _SUSPECS
Protein names	Gene names	Protein IDs	Majority protein IDs	Peptides	Significant	p-value	-LOG10(p-value)	ADAM15 KD/control	LOG2(ADAM15 KD/control)	LFQ intensity ADAM15 KD_1	LFQ intensity ADAM15 KD_2	LFQ intensity ADAM15 KD_3	LFQ intensity ADAM15 KD_4	LFQ intensity ADAM15 KD_5	LFQ intensity ADAM15 KD_6	LFQ intensity control_1	LFQ intensity control_2	LFQ intensity control_3	LFQ intensity control_4	LFQ intensity control_5	LFQ intensity control_6	Cytoplasm	Nucleus	Membrane	Mitochondrion	Secreted	Unknown	GPI	TM1	TM2	TM3	TM4	Multi	Other Membrane
[truncated: 816 more rows]
