# Supplementary material for: Identification of membrane proteins regulated by ADAM15 by SUSPECS proteomics
Source: Front Mol Biosci. 2023 Jun 14;10:1162504. doi: 10.3389/fmolb.2023.1162504 (PMC10304831; doi:10.3389/fmolb.2023.1162504)
Supplement: Supplementary file 2 [file Table3.XLSX]

## Sheet: VolcanoPlot
Significant	-LOG10(P-value)	Difference	Protein.Group	Protein.Ids	Genes	Protein Name	A15 KD_1	A15 KD_2	A15 KD_3	control_1	control_2	control_3	Cytosol	Cytoplasm	Nucleus	Membrane	Mitochondrion	Secreted	Lysosome	Endosome	Melanosome	Golgi	ERGIC	ER	TGN	Unknown	Transmembrane	GPI	TM1	TM2	TM3	TM4	Multi	Other Membrane
+	3.32803	0.887779	Q9H013	Q9H013	ADAM19	Disintegrin and metalloproteinase domain-containing protein 19	21.5841	21.7806	21.7941	20.7355	20.8521	20.9079	0	0	0	1	0	0	0	0	0	0	0	0	0	0	1	0	1	0	0	0	0	0
+	4.05366	1.01694	O15197	O15197	EPHB6	Ephrin type-B receptor 6	20.5805	20.5479	20.5457	19.6517	19.5359	19.4357	0	0	0	1	0	1	0	0	0	0	0	0	0	0	1	0	1	0	0	0	0	0
+	3.6522	1.61396	P08581	P08581	MET	Hepatocyte growth factor receptor	22.7602	23.0366	23.1399	21.3676	21.2633	21.4639	0	0	0	1	0	1	0	0	0	0	0	0	0	0	1	0	1	0	0	0	0	0
	1.70463	-0.759352	O14672	O14672	ADAM10	Disintegrin and metalloproteinase domain-containing protein 10	23.6478	23.9676	24.326	24.6882	24.694	24.8372	0	1	0	1	0	0	0	0	0	1	0	0	0	0	1	0	1	0	0	0	0	0
	1.69456	-0.732574	Q96PD2	Q96PD2	DCBLD2	Discoidin, CUB and LCCL domain-containing protein 2	20.0479	20.1213	20.655	21.0752	20.9274	21.0193	0	0	0	1	0	0	0	0	0	0	0	0	0	0	1	0	1	0	0	0	0	0
	0.744602	-0.572106	Q9NP84	Q9NP84	TNFRSF12A	Tumor necrosis factor receptor superfamily member 12A	22.7906	23.1261	23.3482	23.4483	23.256	24.2768	0	0	0	1	0	0	0	0	0	0	0	0	0	0	1	0	1	0	0	0	0	0
	0.43543	-0.511953	Q9UBV2	Q9UBV2	SEL1L	Protein sel-1 homolog 1	16.5731	16.6703	17.8625	18.0412	17.0501	17.5505	0	0	0	1	0	0	0	0	0	0	0	1	0	0	1	0	1	0	0	0	0	0
	1.42541	-0.503816	O14763	O14763	TNFRSF10B	Tumor necrosis factor receptor superfamily member 10B	18.2486	18.1775	18.0387	18.9454	18.6057	18.4251	0	0	0	1	0	0	0	0	0	0	0	0	0	0	1	0	1	0	0	0	0	0
	0.160872	-0.482193	Q02413	Q02413	DSG1	Desmoglein-1	15.1456	17.8894	17.8434	18.764	16.6329	16.9282	0	0	0	1	0	0	0	0	0	0	0	0	0	0	1	0	1	0	0	0	0	0
	0.344237	-0.378194	Q8TB96	Q8TB96	ITFG1	T-cell immunomodulatory protein	15.4351	16.9125	16.2299	16.8093	16.6298	16.273	0	0	0	1	0	1	0	0	0	0	0	0	0	0	1	0	1	0	0	0	0	0
	0.79322	-0.373553	O43570	O43570	CA12	Carbonic anhydrase 12	19.5828	19.943	20.3356	20.3281	20.3373	20.3168	0	0	0	1	0	0	0	0	0	0	0	0	0	0	1	0	1	0	0	0	0	0
	0.287293	-0.370515	P18827	P18827	SDC1	Syndecan-1	23.1871	23.9005	23.8296	23.4688	23.6168	24.9431	0	0	0	1	0	1	0	0	0	0	0	0	0	0	1	0	1	0	0	0	0	0
	0.75019	-0.349269	Q9NPH3	Q9NPH3	IL1RAP	Interleukin-1 receptor accessory protein	20.0887	20.2736	20.7584	20.5697	20.8037	20.795	0	0	0	1	0	1	0	0	0	0	0	0	0	0	1	0	1	0	0	0	0	0
	0.732398	-0.342729	Q12907	Q12907	LMAN2	Vesicular integral-membrane protein VIP36	22.9184	22.9593	23.5609	23.4779	23.4027	23.5862	0	0	0	1	0	0	0	0	0	1	1	1	0	0	1	0	1	0	0	0	0	0
	0.424474	-0.339382	O14511	O14511	NRG2	Pro-neuregulin-2, membrane-bound isoform	17.9899	18.6343	19.1038	19.104	18.721	18.9212	0	0	0	1	0	1	0	0	0	0	0	0	0	0	1	0	1	0	0	0	0	0
	0.792542	-0.305251	Q24JP5	Q24JP5	TMEM132A	Transmembrane protein 132A	20.4745	20.3946	20.8781	21.0792	20.8058	20.7778	0	0	0	1	0	0	0	0	0	1	0	1	0	0	1	0	1	0	0	0	0	0
	0.930629	-0.290427	Q96J84	Q96J84	KIRREL1	Kin of IRRE-like protein 1	17.9424	18.1165	18.0434	18.5091	18.0572	18.4073	0	0	0	1	0	0	0	0	0	0	0	0	0	0	1	0	1	0	0	0	0	0
	0.993104	-0.285634	Q9H6X2	Q9H6X2	ANTXR1	Anthrax toxin receptor 1	19.6713	19.8196	20.1192	20.1018	20.164	20.2011	0	0	0	1	0	0	0	0	0	0	0	0	0	0	1	0	1	0	0	0	0	0
	0.387014	-0.271361	Q14574	Q14574	DSC3	Desmocollin-3	19.6222	20.07	20.5102	20.2063	20.1784	20.6317	0	0	0	1	0	0	0	0	0	0	0	0	0	0	1	0	1	0	0	0	0	0
	0.284888	-0.264309	Q01973	Q01973	ROR1	Inactive tyrosine-protein kinase transmembrane receptor ROR1	NaN	18.1415	17.3074	17.8845	17.8068	18.2748	0	0	0	1	0	0	0	0	0	0	0	0	0	0	1	0	1	0	0	0	0	0
	0.50396	-0.259233	Q6EMK4	Q6EMK4	VASN	Vasorin	23.4133	23.3667	23.9559	24.0816	23.7166	23.7154	0	0	0	1	0	1	0	0	0	0	0	0	0	0	1	0	1	0	0	0	0	0
	0.89951	-0.255449	Q8N8Z6	Q8N8Z6	DCBLD1	Discoidin, CUB and LCCL domain-containing protein 1	20.2785	20.3939	20.7022	20.7239	20.6408	20.7763	0	0	0	1	0	0	0	0	0	0	0	0	0	0	1	0	1	0	0	0	0	0
	0.363133	-0.250807	P98172	P98172	EFNB1	Ephrin-B1	18.3893	19.2261	19.1012	19.2038	18.9233	19.3419	0	0	1	1	0	0	0	0	0	0	0	0	0	0	1	0	1	0	0	0	0	0
	0.360035	-0.247938	Q6NUS8	Q6NUS8	UGT3A1	UDP-glucuronosyltransferase 3A1	16.3924	16.7383	17.3253	17.2137	17.0859	16.9003	0	0	0	1	0	0	0	0	0	0	0	0	0	0	1	0	1	0	0	0	0	0
	0.257576	-0.244247	P39656	P39656	DDOST	Dolichyl-diphosphooligosaccharide--protein glycosyltransferase 48 kDa subunit	18.6885	17.9864	19.1557	19.0558	18.5299	18.9776	0	0	0	1	0	0	0	0	0	0	0	1	0	0	1	0	1	0	0	0	0	0
	0.485814	-0.239462	Q14165	Q14165	MLEC	Malectin	18.5568	18.2923	18.8896	18.8685	18.5785	19.0101	0	0	0	1	0	0	0	0	0	0	0	1	0	0	1	0	1	0	0	0	0	0
	0.796648	-0.237698	Q9Y3B3	Q9Y3B3	TMED7	Transmembrane emp24 domain-containing protein 7	18.6802	18.6306	18.7308	18.8563	18.722	19.1764	0	0	0	1	0	0	0	0	0	1	1	1	0	0	1	0	1	0	0	0	0	0
	0.21885	-0.228154	P25445	P25445	FAS	Tumor necrosis factor receptor superfamily member 6	NaN	17.2246	16.5342	NaN	17.2522	16.9629	0	0	0	1	0	1	0	0	0	0	0	0	0	0	1	0	1	0	0	0	0	0
	1.07634	-0.213405	O75581	O75581	LRP6	Low-density lipoprotein receptor-related protein 6	18.6617	18.5341	NaN	NaN	18.7941	18.8284	0	0	0	1	0	0	0	0	0	0	0	1	0	0	1	0	1	0	0	0	0	0
	0.311985	-0.206015	Q6V0I7	Q6V0I7	FAT4	Protocadherin Fat 4	16.8376	17.4428	17.694	17.6755	17.5519	17.3651	0	0	0	1	0	0	0	0	0	0	0	0	0	0	1	0	1	0	0	0	0	0
	0.24736	-0.200202	Q96KC8	Q96KC8	DNAJC1	DnaJ homolog subfamily C member 1	18.0335	18.1998	17.2255	17.8198	18.042	18.1976	0	0	1	1	0	0	0	0	0	0	0	1	0	0	1	0	1	0	0	0	0	0
	0.51354	-0.199217	P54764	P54764	EPHA4	Ephrin type-A receptor 4	15.919	15.8737	16.1982	16.0646	16.0548	16.4691	0	0	0	1	0	0	0	1	0	0	0	0	0	0	1	0	1	0	0	0	0	0
	0.291221	-0.190318	Q8N114	Q8N114	SHISA5	Protein shisa-5	22.4988	22.5739	23.1961	22.6658	23.0229	23.151	0	0	1	1	0	0	0	0	0	0	0	1	0	0	1	0	1	0	0	0	0	0
	0.692547	-0.184406	Q14126	Q14126	DSG2	Desmoglein-2	19.8467	20.2164	20.19	20.2237	20.2983	20.2843	0	0	0	1	0	0	0	0	0	0	0	0	0	0	1	0	1	0	0	0	0	0
	0.395819	-0.167814	Q99650	Q99650	OSMR	Oncostatin-M-specific receptor subunit beta	20.2359	20.5319	20.8015	20.586	20.6538	20.8329	0	0	0	1	0	0	0	0	0	0	0	0	0	0	1	0	1	0	0	0	0	0
	0.318987	-0.163225	O94985	O94985	CLSTN1	Calsyntenin-1	26.5483	26.7341	27.2426	26.9923	26.9608	27.0616	0	0	1	1	0	0	0	0	0	1	0	1	0	0	1	0	1	0	0	0	0	0
	0.463669	-0.161239	Q14517	Q14517	FAT1	Protocadherin Fat 1	20.3427	20.5767	20.8553	20.7083	20.7545	20.7957	0	1	1	1	0	0	0	0	0	0	0	0	0	0	1	0	1	0	0	0	0	0
	0.168801	-0.128358	O75882	O75882	ATRN	Attractin	20.6959	21.0496	21.6398	21.2892	21.1024	21.3788	0	0	0	1	0	1	0	0	0	0	0	0	0	0	1	0	1	0	0	0	0	0
	0.14759	-0.125801	P30530	P30530	AXL	Tyrosine-protein kinase receptor UFO	25.218	25.3712	26.0736	25.9342	25.3405	25.7655	0	0	0	1	0	0	0	0	0	0	0	0	0	0	1	0	1	0	0	0	0	0
	0.0994972	-0.112835	Q9P0K1	Q9P0K1	ADAM22	Disintegrin and metalloproteinase domain-containing protein 22	17.5133	17.8484	18.5816	17.7004	18.5768	18.0046	0	0	0	1	0	0	0	0	0	0	0	0	0	0	1	0	1	0	0	0	0	0
	0.196932	-0.111397	Q06481	Q06481	APLP2	Amyloid-like protein 2	22.6646	23.0009	23.3963	23.0976	23.0666	23.2318	0	0	1	1	0	0	0	0	0	0	0	0	0	0	1	0	1	0	0	0	0	0
	0.284464	-0.110148	O00241	O00241	SIRPB1	Signal-regulatory protein beta-1	18.3881	18.8199	18.6209	18.845	18.7783	18.536	0	0	0	1	0	0	0	0	0	0	0	0	0	0	1	0	1	0	0	0	0	0
	0.112189	-0.0948188	P20645	P20645	M6PR	Cation-dependent mannose-6-phosphate receptor	19.8734	19.0516	19.7626	19.9892	19.4889	19.4941	0	0	0	1	0	0	1	0	0	0	0	0	0	0	1	0	1	0	0	0	0	0
	0.119731	-0.0764739	Q15155	P69849;Q15155;Q5JPE7	NOMO1	Nodal modulator 1	20.4916	20.8197	21.241	20.8574	20.8285	21.0958	0	0	0	1	0	0	0	0	0	0	0	0	0	0	1	0	1	0	0	0	0	0
	0.0554228	-0.0564235	Q9NPG4	Q9NPG4	PCDH12	Protocadherin-12	17.3943	NaN	18.0784	17.6088	17.6186	18.1508	0	0	0	1	0	1	0	0	0	0	0	0	0	0	1	0	1	0	0	0	0	0
	0.0766598	-0.0554943	P53801	P53801	PTTG1IP	Pituitary tumor-transforming gene 1 protein-interacting protein	19.4929	19.9231	NaN	NaN	19.6587	19.8683	0	1	1	1	0	0	0	0	0	0	0	0	0	0	1	0	1	0	0	0	0	0
	0.15386	-0.0534356	Q7Z7H5	Q7Z7H5	TMED4	Transmembrane emp24 domain-containing protein 4	20.8671	21.0355	21.2498	20.9742	21.1362	21.2023	0	0	0	1	0	0	0	0	0	0	0	1	0	0	1	0	1	0	0	0	0	0
	0.0763754	-0.0488014	P05067	P05067	APP	Amyloid-beta precursor protein	25.5777	25.8588	26.2958	25.9649	25.8135	26.1003	0	1	1	1	0	1	0	1	0	0	0	0	0	0	1	0	1	0	0	0	0	0
	0.0736795	-0.0444129	Q8TBQ9	Q8TBQ9	TMEM167A	Protein kish-A	16.3488	16.3187	15.8192	16.1082	16.0598	16.452	0	0	0	1	0	0	0	0	0	1	0	0	0	0	1	0	1	0	0	0	0	0
	0.0757455	-0.0359637	Q9NZV1	Q9NZV1	CRIM1	Cysteine-rich motor neuron 1 protein	20.5098	21.0659	20.7459	20.7902	20.7463	20.8931	0	0	0	1	0	1	0	0	0	0	0	0	0	0	1	0	1	0	0	0	0	0
	0.0925633	-0.0344817	Q03167	Q03167	TGFBR3	Transforming growth factor beta receptor type 3	21.1458	21.3724	21.6048	21.4096	21.3915	21.4254	0	0	0	1	0	1	0	0	0	0	0	0	0	0	1	0	1	0	0	0	0	0
	0.0367064	-0.0322507	Q86YD5	Q86YD5	LDLRAD3	Low-density lipoprotein receptor class A domain-containing protein 3	18.9443	19.3187	19.3381	19.7449	18.8357	19.1173	0	0	0	1	0	0	0	0	0	0	0	0	0	0	1	0	1	0	0	0	0	0
	0.074035	-0.0307948	P40189	P40189	IL6ST	Interleukin-6 receptor subunit beta	19.2292	19.3683	19.5476	19.2352	19.3789	19.6232	0	0	0	1	0	1	0	0	0	0	0	0	0	0	1	0	1	0	0	0	0	0
	0.0245048	-0.0254834	Q9BVK6	Q9BVK6	TMED9	Transmembrane emp24 domain-containing protein 9	19.2594	18.4381	19.2319	19.4377	18.8415	18.7267	0	0	0	1	0	0	0	0	0	1	1	1	1	0	1	0	1	0	0	0	0	0
	0.0508663	-0.0216872	P35590	P35590	TIE1	Tyrosine-protein kinase receptor Tie-1	19.5286	19.6461	19.9799	19.8524	19.6757	19.6916	0	0	0	1	0	0	0	0	0	0	0	0	0	0	1	0	1	0	0	0	0	0
	0.0188229	-0.0213432	P20138	P20138	CD33	Myeloid cell surface antigen CD33	17.9482	18.2296	18.2421	18.7959	17.5324	18.1556	0	0	0	1	0	0	0	0	0	0	0	0	0	0	1	0	1	0	0	0	0	0
	0.0154855	-0.0186106	Q9NU53	Q9NU53	GINM1	Glycoprotein integral membrane protein 1	17.3309	18.1271	18.379	17.8097	17.6432	18.4399	0	0	0	1	0	0	0	0	0	0	0	0	0	0	1	0	1	0	0	0	0	0
	0.0229474	-0.018582	Q7Z7M0	Q7Z7M0	MEGF8	Multiple epidermal growth factor-like domains protein 8	20.513	20.7838	21.3262	21.0887	20.6559	20.934	0	0	0	1	0	0	0	0	0	0	0	0	0	0	1	0	1	0	0	0	0	0
	0.0196575	-0.0139078	P19022	P19022	CDH2	Cadherin-2	25.1276	25.5304	25.8532	25.4233	25.3987	25.7309	0	0	0	1	0	0	0	0	0	0	0	0	0	0	1	0	1	0	0	0	0	0
	0.0104203	-0.00576973	P23470	P23470	PTPRG	Receptor-type tyrosine-protein phosphatase gamma	21.8469	22.0826	22.444	22.0896	22.0599	22.2413	0	0	0	1	0	0	0	0	0	0	0	0	0	0	1	0	1	0	0	0	0	0
	0.0310531	0.00481606	P50895	P50895	BCAM	Basal cell adhesion molecule	20.2159	20.179	20.3148	20.1906	20.2077	20.2969	0	0	0	1	0	0	0	0	0	0	0	0	0	0	1	0	1	0	0	0	0	0
	0.0102967	0.00620143	Q13443	Q13443	ADAM9	Disintegrin and metalloproteinase domain-containing protein 9	23.9611	24.3283	24.5348	24.2032	24.1264	24.4759	0	0	0	1	0	1	0	0	0	0	0	0	0	0	1	0	1	0	0	0	0	0
	0.0561858	0.0254854	P19021	P19021	PAM	Peptidyl-glycine alpha-amidating monooxygenase	23.4564	23.7153	23.9847	23.6416	23.6765	23.7618	0	0	0	1	0	1	0	0	0	0	0	0	0	0	1	0	1	0	0	0	0	0
	0.0437801	0.0260226	Q14118	Q14118	DAG1	Dystroglycan	24.5756	24.7557	25.2438	24.8146	24.7806	24.9019	0	1	1	1	0	1	0	0	0	0	0	0	0	0	1	0	1	0	0	0	0	0
	0.0421075	0.0264676	P01130	P01130	LDLR	Low-density lipoprotein receptor	23.4279	23.8384	24.1506	23.7546	23.7156	23.8673	0	0	0	1	0	0	1	1	0	1	0	0	0	0	1	0	1	0	0	0	0	0
	0.139046	0.0311025	P78310	P78310	CXADR	Coxsackievirus and adenovirus receptor	18.1889	18.1171	18.3731	18.2582	18.1526	18.175	0	0	0	1	0	1	0	0	0	0	0	0	0	0	1	0	1	0	0	0	0	0
	0.128105	0.0341511	P15529	P15529	CD46	Membrane cofactor protein	18.8254	19.1017	19.0007	18.8335	18.9771	19.0147	0	0	0	1	0	0	0	0	0	0	0	0	0	0	1	0	1	0	0	0	0	0
	0.0646411	0.0341587	P15151	P15151	PVR	Poliovirus receptor	23.0932	23.3669	23.7019	23.4547	23.2735	23.3314	0	0	0	1	0	1	0	0	0	0	0	0	0	0	1	0	1	0	0	0	0	0
	0.0841742	0.037365	Q99523	Q99523	SORT1	Sortilin	19.6233	19.6636	19.3993	19.7618	19.5143	19.298	0	0	1	1	0	0	1	1	0	1	0	1	0	0	1	0	1	0	0	0	0	0
	0.0773337	0.047123	P49257	P49257	LMAN1	Protein ERGIC-53	20.2533	20.4812	20.9192	20.35	20.5056	20.6568	0	0	0	1	0	0	0	0	0	1	1	1	0	0	1	0	1	0	0	0	0	0
	0.0748468	0.0498463	Q96JA1	Q96JA1	LRIG1	Leucine-rich repeats and immunoglobulin-like domains protein 1	16.3675	16.6965	15.9018	16.3199	16.1929	16.3034	0	0	0	1	0	0	0	0	0	0	0	0	0	0	1	0	1	0	0	0	0	0
	0.0422632	0.0504478	Q7Z5N4	Q7Z5N4	SDK1	Protein sidekick-1	18.4549	18.758	19.1594	NaN	18.3391	19.1415	0	0	0	1	0	0	0	0	0	0	0	0	0	0	1	0	1	0	0	0	0	0
	0.123535	0.0537573	Q86VZ4	Q86VZ4	LRP11	Low-density lipoprotein receptor-related protein 11	20.1078	20.2566	20.6347	20.261	20.2448	20.3321	0	0	0	1	0	0	0	0	0	0	0	0	0	0	1	0	1	0	0	0	0	0
	0.143869	0.0566533	P32004	P32004	L1CAM	Neural cell adhesion molecule L1	23.6202	23.8329	24.1232	23.8192	23.8032	23.784	0	0	0	1	0	0	0	0	0	0	0	0	0	0	1	0	1	0	0	0	0	0
	0.312312	0.0600293	Q14789	Q14789	GOLGB1	Golgin subfamily B member 1	19.3215	19.2937	19.4717	19.2141	19.4055	19.2872	0	0	0	1	0	0	0	0	0	1	0	0	0	0	1	0	1	0	0	0	0	0
	0.113761	0.0615832	O60279	O60279	SUSD5	Sushi domain-containing protein 5	22.3338	22.8457	22.9327	22.5227	22.7192	22.6856	0	0	0	1	0	0	0	0	0	0	0	0	0	0	1	0	1	0	0	0	0	0
	0.311472	0.0678329	P13591	P13591	NCAM1	Neural cell adhesion molecule 1	22.2007	22.4378	22.4783	22.2804	22.288	22.3448	0	0	0	1	0	1	0	0	0	0	0	0	0	0	1	1	1	0	0	0	0	0
	0.110518	0.069884	P51693	P51693	APLP1	Amyloid-like protein 1	20.6666	20.7254	21.288	21.0478	20.6705	20.7521	0	1	0	1	0	0	0	0	0	0	0	0	0	0	1	0	1	0	0	0	0	0
	0.156091	0.0732231	P54289	P54289	CACNA2D1	Voltage-dependent calcium channel subunit alpha-2/delta-1	17.4817	17.0902	17.6487	17.2364	17.4391	17.3255	0	0	0	1	0	0	0	0	0	0	0	0	0	0	1	0	1	0	0	0	0	0
	0.171597	0.0858676	Q13586	Q13586	STIM1	Stromal interaction molecule 1	18.7649	18.2186	18.5038	18.4871	18.2029	18.5397	0	1	0	1	0	0	0	0	0	0	0	1	0	0	1	0	1	0	0	0	0	0
	0.668749	0.0888017	P35613	P35613	BSG	Basigin	21.4698	21.5147	21.4284	21.2908	21.3755	21.4804	0	0	0	1	0	0	0	0	1	0	0	0	0	0	1	0	1	0	0	0	0	0
	0.222925	0.0905355	Q8N441	Q8N441	FGFRL1	Fibroblast growth factor receptor-like 1	18.2725	18.7145	18.5661	18.4001	18.2849	18.5965	0	0	0	1	0	0	0	0	0	0	0	0	0	0	1	0	1	0	0	0	0	0
	0.161617	0.0908839	P23229	P23229	ITGA6	Integrin alpha-6	18.0277	18.1965	17.565	17.8719	17.9842	17.6604	0	0	0	1	0	0	0	0	0	0	0	0	0	0	1	0	1	0	0	0	0	0
	0.529184	0.0981534	P18084	P18084	ITGB5	Integrin beta-5	19.198	19.1977	19.3586	19.2765	19.0917	19.0917	0	0	0	1	0	0	0	0	0	0	0	0	0	0	1	0	1	0	0	0	0	0
	0.464954	0.0985819	P00533	P00533	EGFR	Epidermal growth factor receptor	18.8193	18.8348	18.8833	18.6628	18.9264	18.6525	0	0	1	1	0	1	0	1	0	1	0	1	0	0	1	0	1	0	0	0	0	0
	0.323197	0.0997098	Q92896	Q92896	GLG1	Golgi apparatus protein 1	20.9248	21.0897	21.3462	21.0424	20.958	21.0613	0	1	0	1	0	0	0	0	0	1	0	0	0	0	1	0	1	0	0	0	0	0
	0.51516	0.107503	P29317	P29317	EPHA2	Ephrin type-A receptor 2	19.5767	19.4838	19.2965	19.4224	19.2901	19.3219	0	0	0	1	0	0	0	0	0	0	0	0	0	0	1	0	1	0	0	0	0	0
	0.175747	0.112467	P04843	P04843	RPN1	Dolichyl-diphosphooligosaccharide--protein glycosyltransferase subunit 1	19.3966	19.1937	19.9502	19.5431	19.239	19.4211	0	0	0	1	0	0	0	0	1	0	0	1	0	0	1	0	1	0	0	0	0	0
	0.291627	0.131479	P08174	P08174	CD55	Complement decay-accelerating factor	19.8877	19.8003	20.3764	19.8283	19.9456	19.896	0	0	0	1	0	1	0	0	0	0	0	0	0	0	0	1	1	0	0	0	0	0
	1.83341	0.13178	O00592	O00592	PODXL	Podocalyxin	20.628	20.6631	20.7159	20.5284	20.5742	20.509	0	0	0	1	0	0	0	0	0	0	0	0	0	0	1	0	1	0	0	0	0	0
	0.406957	0.132708	Q9P2B2	Q9P2B2	PTGFRN	Prostaglandin F2 receptor negative regulator	19.2428	19.4587	19.6669	19.3739	19.1955	19.4009	0	0	0	1	0	0	0	0	0	1	0	1	1	0	1	0	1	0	0	0	0	0
	0.231757	0.137814	Q07954	Q07954	LRP1	Prolow-density lipoprotein receptor-related protein 1	21.8162	22.1371	22.5816	22.0746	21.9022	22.1447	0	1	1	1	0	0	0	0	0	1	0	0	0	0	1	0	1	0	0	0	0	0
	0.12049	0.139167	P34741	P34741	SDC2	Syndecan-2	17.8714	18.6901	18.9651	17.9532	18.2974	18.8585	0	0	0	1	0	0	0	0	0	0	0	0	0	0	1	0	1	0	0	0	0	0
	0.3655	0.140768	P17813	P17813	ENG	Endoglin	19.5587	19.7789	19.4368	19.3404	19.3097	19.702	0	0	0	1	0	0	0	0	0	0	0	0	0	0	1	0	1	0	0	0	0	0
	0.273882	0.143255	O94856	O94856	NFASC	Neurofascin	20.5527	20.653	21.1878	20.7227	20.5109	20.7302	0	0	0	1	0	0	0	0	0	0	0	0	0	0	1	0	1	0	0	0	0	0
	0.152869	0.144204	Q8TCZ2	Q8TCZ2	CD99L2	CD99 antigen-like protein 2	18.7863	19.3643	19.4341	18.5044	19.1749	19.4726	0	0	0	1	0	0	0	0	0	0	0	0	0	0	1	0	1	0	0	0	0	0
	0.339366	0.144374	Q29983	Q29983	MICA	MHC class I polypeptide-related sequence A	21.0567	21.2692	21.6092	21.0488	21.1589	21.2942	0	1	0	1	0	0	0	0	0	0	0	0	0	0	1	0	1	0	0	0	0	0
	0.504377	0.148032	Q9Y6N7	Q9Y6N7	ROBO1	Roundabout homolog 1	19.003	19.0884	19.2636	18.7668	19.0991	19.045	0	0	0	1	0	0	0	0	0	0	1	0	0	0	1	0	1	0	0	0	0	0
	0.350376	0.151231	O75976	O75976	CPD	Carboxypeptidase D	20.5985	20.6357	21.0786	20.7648	20.4511	20.6431	0	0	0	1	0	0	0	0	0	0	0	0	0	0	1	0	1	0	0	0	0	0
	0.26278	0.153208	Q12913	Q12913	PTPRJ	Receptor-type tyrosine-protein phosphatase eta	20.3602	20.6156	21.1067	20.5812	20.3902	20.6516	0	0	0	1	0	0	0	0	0	0	0	0	0	0	1	0	1	0	0	0	0	0
	0.164467	0.155811	Q9Y5G7	Q9Y5G7	PCDHGA6	Protocadherin gamma-A6	NaN	18.5847	19.2356	19.1056	18.7188	18.4387	0	0	0	1	0	0	0	0	0	0	0	0	0	0	1	0	1	0	0	0	0	0
	0.452606	0.160954	O15031	O15031	PLXNB2	Plexin-B2	20.1144	20.3427	20.6046	20.2419	20.0766	20.2602	0	0	0	1	0	0	0	0	0	0	0	0	0	0	1	0	1	0	0	0	0	0
	0.434543	0.169395	Q92859	Q92859	NEO1	Neogenin	22.5592	22.7238	23.0989	22.5925	22.5609	22.7203	0	0	0	1	0	0	0	0	0	0	0	0	0	0	1	0	1	0	0	0	0	0
	1.21172	0.186022	Q6UVK1	Q6UVK1	CSPG4	Chondroitin sulfate proteoglycan 4	23.9923	24.1164	24.1748	23.9955	23.9003	23.8296	0	0	0	1	0	0	0	0	0	0	0	0	0	0	1	0	1	0	0	0	0	0
	0.485002	0.187891	P16070	P16070	CD44	CD44 antigen	23.8989	24.0366	24.3825	24.0923	23.812	23.8501	0	0	0	1	0	0	0	0	0	0	0	0	0	0	1	0	1	0	0	0	0	0
	0.221304	0.18904	Q15363	Q15363	TMED2	Transmembrane emp24 domain-containing protein 2	17.2241	17.4339	16.7431	NaN	16.6922	17.1972	0	0	0	1	0	0	0	0	0	1	1	1	0	0	1	0	1	0	0	0	0	0
	0.654424	0.202633	P19256	P19256	CD58	Lymphocyte function-associated antigen 3	20.1052	20.2445	20.5554	20.155	20.1294	20.0127	0	0	0	1	0	0	0	0	0	0	0	0	0	0	1	0	1	0	0	0	0	0
	2.00324	0.208321	P29323	P29317;P29320;P29322;P29323;P54753;P54756;P54760;P54762;Q06187;Q15375;Q9UF33	EPHB2	Ephrin type-B receptor 2	20.5264	20.577	20.6363	20.4226	20.3123	20.3798	0	0	0	1	0	0	0	0	0	0	0	0	0	0	1	0	1	0	0	0	0	0
	0.412098	0.209191	P09603	P09603	CSF1	Macrophage colony-stimulating factor 1	24.0163	24.3017	24.68	24.1074	23.9623	24.3007	0	0	0	1	0	1	0	0	0	0	0	0	0	0	1	0	1	0	0	0	0	0
	0.406748	0.213551	P20702	P20702	ITGAX	Integrin alpha-X	19.4619	20.0003	19.4855	19.6262	19.1701	19.511	0	0	0	1	0	0	0	0	0	0	0	0	0	0	1	0	1	0	0	0	0	0
	0.234209	0.215177	Q9UK23	Q9UK23	NAGPA	N-acetylglucosamine-1-phosphodiester alpha-N-acetylglucosaminidase	18.6373	18.6528	19.4888	19.1281	18.6544	18.3509	0	0	0	1	0	0	0	0	0	1	0	0	1	0	1	0	1	0	0	0	0	0
	0.716914	0.219624	P78324	P78324;Q9P1W8	SIRPA	Tyrosine-protein phosphatase non-receptor type substrate 1	20.5496	20.6243	20.9499	20.5698	20.3551	20.5401	0	0	0	1	0	0	0	0	0	0	0	0	0	0	1	0	1	0	0	0	0	0
	0.598825	0.225243	O15533	O15533	TAPBP	Tapasin	17.4866	17.8211	17.25	17.2891	17.3478	17.2451	0	0	0	1	0	0	0	0	0	0	0	1	0	0	1	0	1	0	0	0	0	0
	0.637507	0.226672	Q9BQT9	Q9BQT9	CLSTN3	Calsyntenin-3	22.6268	22.8569	23.1606	22.587	22.6437	22.7336	0	0	0	1	0	0	0	0	0	1	0	1	0	0	1	0	1	0	0	0	0	0
	0.897907	0.233133	P21583	P21583	KITLG	Kit ligand	18.8618	19.2477	19.0029	18.799	18.7305	18.8834	0	1	0	1	0	1	0	0	0	0	0	0	0	0	1	0	1	0	0	0	0	0
	0.548134	0.24676	Q9NPR2	Q9NPR2	SEMA4B	Semaphorin-4B	20.2091	20.1611	20.6752	20.3163	20.0561	19.9327	0	0	0	1	0	0	0	0	0	0	0	0	0	0	1	0	1	0	0	0	0	0
	0.632454	0.25071	P05362	P05362	ICAM1	Intercellular adhesion molecule 1	20.0206	20.3825	20.6003	20.0845	19.9835	20.1832	0	0	0	1	0	0	0	0	0	0	0	0	0	0	1	0	1	0	0	0	0	0
	0.850435	0.254644	P27824	P27824	CANX	Calnexin	19.632	19.7727	19.7805	19.2398	19.4908	19.6907	0	0	0	1	0	0	0	0	1	0	0	1	0	0	1	0	1	0	0	0	0	0
	0.150469	0.256263	Q8IYS5	Q8IYS5	OSCAR	Osteoclast-associated immunoglobulin-like receptor	19.8286	19.9109	21.5241	20.466	19.5371	20.4917	0	0	0	1	0	1	0	0	0	0	0	0	0	0	0	0	1	0	0	0	0	0
	0.409351	0.256578	P98153	P98153	DGCR2	Integral membrane protein DGCR2/IDD	19.8182	19.8314	20.4605	20.0631	19.7718	19.5055	0	0	0	1	0	0	0	0	0	0	0	0	0	0	1	0	1	0	0	0	0	0
	0.407623	0.256644	P52799	P52799	EFNB2	Ephrin-B2	18.2578	18.8137	18.9944	18.2653	18.301	18.7297	0	0	0	1	0	0	0	0	0	0	0	0	0	0	1	0	1	0	0	0	0	0
	0.389414	0.257691	P78552	P78552	IL13RA1	Interleukin-13 receptor subunit alpha-1	NaN	18.8924	18.4708	NaN	18.2933	18.5546	0	0	0	1	0	0	0	0	0	0	0	0	0	0	1	0	1	0	0	0	0	0
	0.386775	0.258633	P51571	P51571	SSR4	Translocon-associated protein subunit delta	17.6104	17.1801	17.7274	17.6868	16.9275	17.1277	0	0	0	1	0	0	0	0	0	0	0	1	0	0	1	0	1	0	0	0	0	0
	1.4107	0.263247	Q15223	Q15223	NECTIN1	Nectin-1	20.7818	21.0515	20.8349	20.6331	20.5755	20.6698	0	0	0	1	0	1	0	0	0	0	0	0	0	0	1	0	1	0	0	0	0	0
	0.328031	0.266918	Q13332	Q13332	PTPRS	Receptor-type tyrosine-protein phosphatase S	16.7551	16.2503	NaN	NaN	16.4014	16.0702	0	0	0	1	0	0	0	0	0	0	0	0	0	0	1	0	1	0	0	0	0	0
	0.47858	0.273175	Q04721	Q04721	NOTCH2	Neurogenic locus notch homolog protein 2	19.0367	19.7326	19.6652	19.4222	19.0563	19.1366	0	1	1	1	0	0	0	0	0	0	0	0	0	0	1	0	1	0	0	0	0	0
	0.505667	0.27562	Q04771	Q04771	ACVR1	Activin receptor type-1	18.0711	18.565	18.3501	NaN	17.8751	18.2312	0	0	0	1	0	0	0	0	0	0	0	0	0	0	1	0	1	0	0	0	0	0
	1.04207	0.281465	P06756	P06756	ITGAV	Integrin alpha-V	19.134	19.3514	19.5104	18.9209	19.1165	19.114	0	0	0	1	0	0	0	0	0	0	0	0	0	0	1	0	1	0	0	0	0	0
	0.54694	0.286571	Q15303	Q15303	ERBB4	Receptor tyrosine-protein kinase erbB-4	17.4939	17.4206	17.9629	17.3146	17.3639	NaN	0	0	1	1	1	0	0	0	0	0	0	0	0	0	1	0	1	0	0	0	0	0
	0.541535	0.293822	Q02297	Q02297	NRG1	Pro-neuregulin-1, membrane-bound isoform	19.4253	20.1481	20.0771	19.5346	19.5111	19.7233	0	0	1	1	0	1	0	0	0	0	0	0	0	0	1	0	1	0	0	0	0	0
	0.644148	0.294609	P11362	P11362	FGFR1	Fibroblast growth factor receptor 1	16.5448	16.442	16.7403	NaN	16.0688	16.4934	1	1	1	1	0	0	0	0	0	0	0	0	0	0	1	0	1	0	0	0	0	0
	0.866246	0.295375	P49755	P49755	TMED10	Transmembrane emp24 domain-containing protein 10	18.0345	18.3189	18.0742	18.0237	17.9274	17.5904	0	0	0	1	0	0	0	0	1	1	1	1	1	0	1	0	1	0	0	0	0	0
	0.773176	0.298331	Q8NFZ4	Q8NFZ4	NLGN2	Neuroligin-2	18.4021	18.6654	18.9707	18.2459	18.4376	18.4598	0	0	0	1	0	0	0	0	0	0	0	0	0	0	1	0	1	0	0	0	0	0
	1.16043	0.304558	Q13740	Q13740	ALCAM	CD166 antigen	21.8269	22.0131	22.1833	21.7589	21.5677	21.783	0	0	0	1	0	1	0	0	0	0	0	0	0	0	1	0	1	0	0	0	0	0
	0.522117	0.3081	O14786	O14786	NRP1	Neuropilin-1	24.5723	24.9028	25.4021	24.6342	24.495	24.8237	0	1	0	1	1	1	0	0	0	0	0	0	0	0	1	0	1	0	0	0	0	0
	2.08159	0.314386	Q9BY67	Q9BY67	CADM1	Cell adhesion molecule 1	19.2811	19.2281	19.4343	18.9741	18.9889	19.0374	0	0	0	1	0	0	0	0	0	0	0	0	0	0	1	0	1	0	0	0	0	0
	0.522181	0.315112	O95754	O95754	SEMA4F	Semaphorin-4F	17.0209	17.0141	16.6684	17.0468	16.2502	16.461	0	0	0	1	0	0	0	0	0	0	0	0	0	0	1	0	1	0	0	0	0	0
	0.324858	0.318697	P31431	P31431	SDC4	Syndecan-4	19.9905	20.3279	21.2531	20.4817	20.1173	20.0164	0	0	0	1	0	1	0	0	0	0	0	0	0	0	1	0	1	0	0	0	0	0
	0.890309	0.321154	P09619	P09619	PDGFRB	Platelet-derived growth factor receptor beta	21.5783	21.7275	22.0972	21.5634	21.3475	21.5288	0	0	0	1	0	0	1	0	0	0	0	0	0	0	1	0	1	0	0	0	0	0
	1.06974	0.324533	P11279	P11279	LAMP1	Lysosome-associated membrane glycoprotein 1	19.9384	20.1274	20.3855	19.9057	19.7095	19.8624	0	0	0	1	0	0	1	1	0	0	0	0	0	0	1	0	1	0	0	0	0	0
	0.869597	0.326638	P11717	P11717	IGF2R	Cation-independent mannose-6-phosphate receptor	22.3122	22.642	22.8436	22.2542	22.1424	22.4212	0	0	0	1	0	0	1	0	0	0	0	0	0	0	1	0	1	0	0	0	0	0
	0.830547	0.331191	Q9BXS4	Q9BXS4	TMEM59	Transmembrane protein 59	18.8905	19.2444	19.3918	18.6278	18.9215	18.9839	0	0	0	1	0	0	1	1	0	1	0	0	0	0	1	0	1	0	0	0	0	0
	0.17832	0.340345	Q9BWV1	Q9BWV1	BOC	Brother of CDO	22.2378	21.4269	23.2884	22.5131	22.4103	21.0087	0	0	0	1	0	0	0	0	0	0	0	0	0	0	1	0	1	0	0	0	0	0
	0.845807	0.34212	Q7Z6M3	Q7Z6M3	MILR1	Allergin-1	18.0376	18.0551	18.4706	17.9835	17.5992	17.9543	0	0	0	1	0	0	0	0	0	0	0	0	0	0	1	0	1	0	0	0	0	0
	1.25681	0.346614	P08648	P08648	ITGA5	Integrin alpha-5	20.915	20.7798	21.1939	20.7015	20.5584	20.5888	0	0	0	1	0	0	0	0	0	0	0	0	0	0	1	0	1	0	0	0	0	0
	0.56208	0.35122	Q9UNN8	Q9UNN8	PROCR	Endothelial protein C receptor	25.1905	24.9521	25.6593	25.2781	24.6804	24.7896	0	0	0	1	0	0	0	0	0	0	0	0	0	0	1	0	1	0	0	0	0	0
	1.42307	0.354036	Q9UBG0	Q9UBG0	MRC2	C-type mannose receptor 2	20.2831	20.4991	20.6751	20.1486	20.0849	20.1617	0	0	0	1	0	0	0	0	0	0	0	0	0	0	1	0	1	0	0	0	0	0
	0.289042	0.354819	A6NFA1	A6NFA1	TRABD2B	Metalloprotease TIKI2	NaN	14.4875	15.7363	14.676	14.9434	14.6519	0	0	0	1	0	0	0	0	0	0	0	0	0	0	1	0	1	0	0	0	0	0
	1.45696	0.37834	Q92854	Q92854	SEMA4D	Semaphorin-4D	18.9413	19.3354	19.1982	18.7345	18.8478	18.7576	0	0	0	1	0	0	0	0	0	0	0	0	0	0	1	0	1	0	0	0	0	0
	0.370784	0.383937	Q86UP0	Q86UP0	CDH24	Cadherin-24	20.4974	20.967	21.1336	19.757	20.5985	21.0907	0	0	0	1	0	0	0	0	0	0	0	0	0	0	1	0	1	0	0	0	0	0
	1.52168	0.402184	P23469	P23469	PTPRE	Receptor-type tyrosine-protein phosphatase epsilon	16.7591	16.6203	NaN	NaN	16.2708	16.3043	0	1	0	1	0	0	0	0	0	0	0	0	0	0	1	0	1	0	0	0	0	0
	0.746566	0.40311	Q14956	Q14956	GPNMB	Transmembrane glycoprotein NMB	20.9558	21.0063	21.6209	20.753	20.5956	21.0251	0	0	0	1	0	0	0	1	1	0	0	0	0	0	1	0	1	0	0	0	0	0
	0.513188	0.406434	O43493	O43493	TGOLN2	Trans-Golgi network integral membrane protein 2	21.0229	21.3143	21.7422	20.3999	21.1979	21.2623	0	0	0	1	0	0	0	0	0	1	0	0	1	0	1	0	1	0	0	0	0	0
	1.01484	0.408632	Q15262	Q15262	PTPRK	Receptor-type tyrosine-protein phosphatase kappa	23.3434	23.5273	23.9634	23.1662	23.1521	23.2898	0	0	0	1	0	0	0	0	0	0	0	0	0	0	1	0	1	0	0	0	0	0
	0.793627	0.411439	Q6UXD5	Q6UXD5	SEZ6L2	Seizure 6-like protein 2	21.4312	21.445	22.0369	21.4189	20.9731	21.2868	0	0	0	1	0	0	0	0	0	0	0	1	0	0	1	0	1	0	0	0	0	0
	1.26729	0.419264	Q92823	Q92823	NRCAM	Neuronal cell adhesion molecule	18.5267	18.7348	18.4803	18.4274	18.0565	18	0	0	0	1	0	1	0	0	0	0	0	0	0	0	1	0	1	0	0	0	0	0
	1.40409	0.419367	Q14114	Q14114	LRP8	Low-density lipoprotein receptor-related protein 8	19.1635	19.5065	19.5383	19.1109	18.8673	18.9721	0	0	0	1	0	1	0	0	0	0	0	0	0	0	1	0	1	0	0	0	0	0
	0.820438	0.422338	Q9UN70	Q9UN70	PCDHGC3	Protocadherin gamma-C3	22.0795	22.2781	22.8277	22.0452	21.8086	22.0645	0	0	0	1	0	0	0	0	0	0	0	0	0	0	1	0	1	0	0	0	0	0
	0.992038	0.428651	Q86SJ2	Q86SJ2	AMIGO2	Amphoterin-induced protein 2	20.484	20.3532	20.9587	20.3393	20.0726	20.098	0	0	1	1	0	0	0	0	0	0	0	0	0	0	1	0	1	0	0	0	0	0
	1.93485	0.429541	P05556	P05556	ITGB1	Integrin beta-1	22.1302	22.4434	22.2763	21.803	21.9237	21.8345	0	0	0	1	0	0	0	1	1	0	0	0	0	0	1	0	1	0	0	0	0	0
	1.05532	0.439822	P78536	P78536	ADAM17	Disintegrin and metalloproteinase domain-containing protein 17	22.3057	22.6005	22.9455	22.129	22.0979	22.3053	0	0	0	1	0	0	0	0	0	0	0	0	0	0	1	0	1	0	0	0	0	0
	1.85217	0.450711	Q92692	Q92692	NECTIN2	Nectin-2	21.8116	21.6446	21.9281	21.4843	21.2683	21.2796	0	0	0	1	0	0	0	0	0	0	0	0	0	0	1	0	1	0	0	0	0	0
	2.71968	0.456169	P26006	P26006	ITGA3	Integrin alpha-3	21.7007	21.8926	21.7486	21.3676	21.2816	21.3243	0	0	0	1	0	0	0	0	0	0	0	0	0	0	1	0	1	0	0	0	0	0
	2.60939	0.464967	O75787	O75787	ATP6AP2	Renin receptor	22.1817	22.2692	22.4008	21.7721	21.8264	21.8583	0	0	0	1	0	0	1	0	0	0	0	1	0	0	1	0	1	0	0	0	0	0
	1.57653	0.47447	O60462	O60462	NRP2	Neuropilin-2	21.7952	22.0252	22.2652	21.562	21.5958	21.5044	0	0	0	1	0	1	0	0	0	0	0	0	0	0	1	0	1	0	0	0	0	0
	1.13504	0.476432	Q08345	Q08345	DDR1	Epithelial discoidin domain-containing receptor 1	18.042	18.1372	18.5231	17.5106	17.9601	17.8023	0	0	0	1	0	1	0	0	0	0	0	0	0	0	1	0	1	0	0	0	0	0
	2.05538	0.490309	Q13308	Q13308	PTK7	Inactive tyrosine-protein kinase 7	21.9954	22.1817	22.3453	21.7196	21.6637	21.6681	0	0	0	1	0	0	0	0	0	0	0	0	0	0	1	0	1	0	0	0	0	0
	1.50538	0.490503	P13473	P13473	LAMP2	Lysosome-associated membrane glycoprotein 2	20.7502	20.713	21.1775	20.3753	20.3602	20.4336	0	0	0	1	0	0	1	1	0	0	0	0	0	0	1	0	1	0	0	0	0	0
	1.11446	0.492968	Q6ZMC9	Q6ZMC9	SIGLEC15	Sialic acid-binding Ig-like lectin 15	21.658	21.7086	22.0584	21.6201	21.0506	21.2754	0	0	0	1	0	0	0	0	0	0	0	0	0	0	1	0	1	0	0	0	0	0
	1.39272	0.498403	Q9BRK3	Q9BRK3	MXRA8	Matrix remodeling-associated protein 8	22.5395	22.5781	22.9924	22.3643	22.087	22.1635	0	1	1	1	0	0	0	0	0	0	0	0	0	0	1	0	1	0	0	0	0	0
	1.01332	0.512634	P36896	P36896	ACVR1B	Activin receptor type-1B	18.7344	19.2685	18.9271	NaN	18.5633	18.3648	0	0	0	1	0	0	0	0	0	0	0	0	0	0	1	0	1	0	0	0	0	0
	1.953	0.540012	Q5ZPR3	Q5ZPR3	CD276	CD276 antigen	19.6038	19.2363	19.4875	18.8482	19.0099	18.8494	0	0	0	1	0	0	0	0	0	0	0	0	0	0	1	0	1	0	0	0	0	0
	1.51644	0.546787	Q9UIW2	Q9UIW2	PLXNA1	Plexin-A1	18.034	18.0491	17.6601	17.2101	17.5733	17.3194	0	0	0	1	0	0	0	0	0	0	0	0	0	0	1	0	1	0	0	0	0	0
	1.76358	0.560635	P54760	P54760	EPHB4	Ephrin type-B receptor 4	20.8646	20.9774	20.8691	20.5678	20.0915	20.3699	0	0	0	1	0	0	0	0	0	0	0	0	0	0	1	0	1	0	0	0	0	0
	1.27457	0.563302	P55287	P55287	CDH11	Cadherin-11	23.2607	23.5558	23.9628	22.9904	22.9905	23.1085	0	0	0	1	0	0	0	0	0	0	0	0	0	0	1	0	1	0	0	0	0	0
	1.65864	0.570467	Q15768	Q15768	EFNB3	Ephrin-B3	20.2597	20.3238	20.6842	19.9637	19.687	19.9056	0	0	0	1	0	0	0	0	0	0	0	0	0	0	1	0	1	0	0	0	0	0
	2.04219	0.58239	Q9C0C4	Q9C0C4	SEMA4C	Semaphorin-4C	18.0317	18.404	18.053	17.5631	17.6274	17.5511	0	0	0	1	0	0	0	0	0	0	0	0	0	0	1	0	1	0	0	0	0	0
	0.915107	0.594832	Q5VUB5	Q5VUB5	FAM171A1	Protein FAM171A1	17.1221	17.1421	18.0342	16.8113	16.7844	16.9182	0	0	0	1	0	0	0	0	0	0	0	0	0	0	1	0	1	0	0	0	0	0
	2.47722	0.618439	P17301	P17301	ITGA2	Integrin alpha-2	19.0666	19.0595	19.236	18.3531	18.5254	18.6284	0	0	0	1	0	0	0	0	0	0	0	0	0	0	1	0	1	0	0	0	0	0
	0.833329	0.629447	P55283	P55283	CDH4	Cadherin-4	23.6964	24.0499	24.839	23.5757	23.3997	23.7215	0	0	0	1	0	0	0	0	0	0	0	0	0	0	1	0	1	0	0	0	0	0
	1.34258	0.634995	Q92542	Q92542	NCSTN	Nicastrin	17.5332	17.811	17.305	17.2461	16.7637	16.7344	0	0	0	1	0	0	0	0	1	0	0	0	0	0	1	0	1	0	0	0	0	0
	0.825951	0.640188	P14209	P14209	CD99	CD99 antigen	19.3299	20.0502	19.5342	18.468	19.0662	19.4595	0	0	0	1	0	0	0	0	0	0	0	0	0	0	1	0	1	0	0	0	0	0
	3.40399	0.653503	P50281	P50281	MMP14	Matrix metalloproteinase-14	24.5117	24.6585	24.5329	23.9283	23.8421	23.9721	0	1	0	1	0	0	0	0	1	0	0	0	0	0	1	0	1	0	0	0	0	0
	0.265316	0.654294	Q9H3N1	Q9H3N1	TMX1	Thioredoxin-related transmembrane protein 1	16.5007	17.7205	17.4696	15.4668	17.6851	NaN	0	0	0	1	0	0	0	0	0	0	0	1	0	0	1	0	1	0	0	0	0	0
	1.41302	0.655186	Q9H3T3	Q9H3T3	SEMA6B	Semaphorin-6B	19.469	19.6122	20.0963	19.2205	18.8732	19.1181	0	0	0	1	0	0	0	0	0	0	0	0	0	0	1	0	1	0	0	0	0	0
	1.11662	0.702427	Q9ULI3	Q9ULI3	HEG1	Protein HEG homolog 1	20.2881	20.4567	20.9221	20.2239	19.4406	19.8951	0	0	0	1	0	1	0	0	0	0	0	0	0	0	1	0	1	0	0	0	0	0
	2.13731	0.725346	O75509	O75509	TNFRSF21	Tumor necrosis factor receptor superfamily member 21	20.952	21.1915	21.3512	20.2714	20.5482	20.499	0	0	0	1	0	0	0	0	0	0	0	0	0	0	1	0	1	0	0	0	0	0
	1.78141	0.74851	Q6NUS6	Q6NUS6	TCTN3	Tectonic-3	16.0566	16.0595	16.1375	15.0742	15.2364	15.6974	0	0	0	1	0	0	0	0	0	0	0	0	0	0	1	0	1	0	0	0	0	0
	1.25153	0.753053	Q13641	Q13641	TPBG	Trophoblast glycoprotein	17.5939	17.269	17.7254	17.1116	16.2928	16.9248	0	0	0	1	0	0	0	0	0	0	0	0	0	0	1	0	1	0	0	0	0	0
	1.40738	0.758413	Q08174	Q08174	PCDH1	Protocadherin-1	18.8187	18.751	19.5262	18.2202	18.249	18.3515	0	0	0	1	0	0	0	0	0	0	0	0	0	0	1	0	1	0	0	0	0	0
	0.866637	0.782402	P36897	P36897	TGFBR1	TGF-beta receptor type-1	17.9082	18.4448	17.9739	NaN	16.8988	17.7543	0	0	0	1	0	0	0	0	0	0	0	0	0	0	1	0	1	0	0	0	0	0
	2.15079	0.792213	Q14703	Q14703	MBTPS1	Membrane-bound transcription factor site-1 protease	20.7596	20.8881	21.2776	20.195	20.1758	20.178	0	0	0	1	0	0	0	0	0	1	0	1	0	0	1	0	1	0	0	0	0	0
	0.890666	0.874978	Q8IZJ1	Q8IZJ1	UNC5B	Netrin receptor UNC5B	17.4762	17.04	18.258	16.8807	16.1568	17.1118	0	0	0	1	0	0	0	0	0	0	0	0	0	0	1	0	1	0	0	0	0	0
	2.22277	0.879854	P98155	P98155	VLDLR	Very low-density lipoprotein receptor	18.3098	18.6348	18.4617	NaN	17.5443	17.6335	0	0	0	1	0	0	0	0	0	0	0	0	0	0	1	0	1	0	0	0	0	0
	2.41934	0.943858	P09958	P09958	FURIN	Furin	18.6612	18.8845	19.0761	17.7837	18.1227	17.8838	0	0	0	1	0	1	0	1	0	1	0	0	1	0	1	0	1	0	0	0	0	0
	1.24893	0.994383	Q96FE7	Q96FE7	PIK3IP1	Phosphoinositide-3-kinase-interacting protein 1	20.1882	20.3377	20.9601	19.6748	18.9356	19.8925	0	0	0	1	0	0	0	0	0	0	0	0	0	0	1	0	1	0	0	0	0	0
	1.14758	1.00412	Q96J42	Q96J42	TXNDC15	Thioredoxin domain-containing protein 15	18.7339	18.543	19.4053	18.0802	17.6998	NaN	0	0	0	1	0	0	0	0	0	0	0	0	0	0	1	0	1	0	0	0	0	0
	2.4413	1.0487	P10586	P10586	PTPRF	Receptor-type tyrosine-protein phosphatase F	21.3034	21.5874	21.8455	20.5479	20.4009	20.6414	0	0	0	1	0	0	0	0	0	0	0	0	0	0	1	0	1	0	0	0	0	0
	2.09569	1.0885	P78504	P78504	JAG1	Protein jagged-1	19.9553	20.4612	20.657	19.3365	19.1203	19.3513	0	0	0	1	0	0	0	0	0	0	0	0	0	0	1	0	1	0	0	0	0	0
	1.54809	1.24736	P51805	P51805	PLXNA3	Plexin-A3	16.6905	16.9688	17.4511	NaN	15.621	15.9579	0	0	0	1	0	0	0	0	0	0	0	0	0	0	1	0	1	0	0	0	0	0
	0.906781	1.59117	Q5VU97	Q5VU97	CACHD1	VWFA and cache domain-containing protein 1	18.6758	16.4634	19.0777	16.6239	16.2885	16.531	0	0	0	1	0	0	0	0	0	0	0	0	0	0	1	0	1	0	0	0	0	0
+	3.3318	-1.49756	P10915	P10915	HAPLN1	Hyaluronan and proteoglycan link protein 1	22.042	22.2374	22.5134	23.7381	23.8413	23.706	0	0	0	0	0	1	0	0	0	0	0	0	0	0	0	0	0	0	0	0	0	0
+	3.69411	-1.30336	P02452	P02452	COL1A1	Collagen alpha-1(I) chain	26.8184	27.0482	27.1193	28.3082	28.2206	28.3672	0	0	0	0	0	1	0	0	0	0	0	0	0	0	0	0	0	0	0	0	0	0
+	3.35116	-1.07376	Q9ULF5	Q9ULF5	SLC39A10	Zinc transporter ZIP10	18.9739	19.0154	18.8312	20.0431	19.8554	20.1433	0	0	0	1	0	0	0	0	0	0	0	0	0	0	1	0	0	0	0	0	0	1
+	4.05	-0.91873	Q06203	Q06203	PPAT	Amidophosphoribosyltransferase	20.5779	20.4831	20.65	21.5507	21.4629	21.4535	0	0	0	0	0	0	0	0	0	0	0	0	0	1	0	0	0	0	0	0	0	0
+	3.71546	0.643974	Q9UHN6	Q9UHN6	CEMIP2	Cell surface hyaluronidase	20.9749	21.1354	21.1017	20.4284	20.4218	20.4299	0	0	0	1	0	0	0	0	0	0	0	0	0	0	1	0	0	1	0	0	0	0
+	3.77633	0.743354	P46108	P46108	CRK	Adapter molecule crk	21.8133	21.6289	21.7295	20.999	20.9599	20.9829	0	1	0	1	0	0	0	0	0	0	0	0	0	0	0	0	0	0	0	0	0	1
+	3.40579	0.757355	Q14011	Q14011	CIRBP	Cold-inducible RNA-binding protein	21.5929	21.4755	21.3827	20.769	20.662	20.7481	0	1	1	0	0	0	0	0	0	0	0	0	0	0	0	0	0	0	0	0	0	0
+	3.23809	0.870138	Q99519	Q99519	NEU1	Sialidase-1	22.8606	23.0057	23.1401	22.1315	22.073	22.1915	0	0	0	1	0	0	1	0	0	0	0	0	0	0	0	0	0	0	0	0	0	1
+	3.12514	0.901133	Q9UIQ6	Q9UIQ6	LNPEP	Leucyl-cystinyl aminopeptidase	21.0941	21.3833	21.3092	20.348	20.4424	20.2928	0	0	0	1	0	1	0	0	0	0	0	0	0	0	1	0	0	1	0	0	0	0
+	3.48168	0.928673	Q9UMR5	Q9UMR5	PPT2	Lysosomal thioesterase PPT2	21.0067	21.2195	21.2013	20.2857	20.2214	20.1345	0	0	0	0	0	0	1	0	0	0	0	0	0	0	0	0	0	0	0	0	0	0
+	2.80756	0.979582	P48426	P48426	PIP4K2A	Phosphatidylinositol 5-phosphate 4-kinase type-2 alpha	18.2762	18.3997	18.019	17.2449	17.3616	17.1496	0	1	1	1	0	0	0	0	0	0	0	0	0	0	0	0	0	0	0	0	0	1
+	2.85264	1.02148	Q96BD5	Q96BD5	PHF21A	PHD finger protein 21A	NaN	15.916	15.7093	14.8503	14.7909	14.7324	0	0	1	0	0	0	0	0	0	0	0	0	0	0	0	0	0	0	0	0	0	0
+	3.16887	1.02184	P52823	P52823	STC1	Stanniocalcin-1	23.5835	23.8355	23.8346	22.5986	22.8192	22.7702	0	0	0	0	0	1	0	0	0	0	0	0	0	0	0	0	0	0	0	0	0	0
+	3.01409	1.02332	Q8WXS8	Q8WXS8	ADAMTS14	A disintegrin and metalloproteinase with thrombospondin motifs 14	17.4512	17.6405	17.7731	16.7415	16.5172	16.5361	0	0	0	0	0	1	0	0	0	0	0	0	0	0	0	0	0	0	0	0	0	0
+	2.86275	1.04173	P15586	P15586	GNS	N-acetylglucosamine-6-sulfatase	23.6141	23.9473	24.0482	22.8417	22.8295	22.813	0	0	0	0	0	0	1	0	0	0	0	0	0	0	0	0	0	0	0	0	0	0
+	4.62078	1.14131	Q7L775	Q7L775	EPM2AIP1	EPM2A-interacting protein 1	19.0532	19.1623	19.1662	17.9648	18.0549	17.9381	0	0	0	0	0	0	0	0	0	0	0	1	0	0	0	0	0	0	0	0	0	0
+	4.6535	1.15645	P31749	P31749	AKT1	RAC-alpha serine/threonine-protein kinase	18.2219	18.2091	18.1816	17.0808	16.9505	17.112	0	1	1	1	0	0	0	0	0	0	0	0	0	0	0	0	0	0	0	0	0	1
+	4.70283	1.23963	Q9UKU9	Q8NI99;Q9UKU9	ANGPTL2	Angiopoietin-related protein 2	21.9238	22.0622	21.9988	20.8019	20.6872	20.7767	0	0	0	0	0	1	0	0	0	0	0	0	0	0	0	0	0	0	0	0	0	0
+	3.16116	1.39096	P03956	P03956	MMP1	Interstitial collagenase	20.1697	20.4217	20.5752	18.8485	18.9959	19.1494	0	0	0	0	0	1	0	0	0	0	0	0	0	0	0	0	0	0	0	0	0	0
+	2.37451	1.70587	O75610	O00292;O75610	LEFTY1	Left-right determination factor 1	19.6602	19.4347	20.1197	18.4454	17.8895	17.7622	0	0	0	0	0	1	0	0	0	0	0	0	0	0	0	0	0	0	0	0	0	0
+	2.91222	1.80816	Q68CQ7	Q68CQ7	GLT8D1	Glycosyltransferase 8 domain-containing protein 1	18.0079	17.8577	17.77	NaN	16.2314	15.9094	0	0	0	1	0	0	0	0	0	0	0	0	0	0	1	0	0	1	0	0	0	0
	0.561008	-3.36248	P31151	P31151	S100A7	Protein S100-A7	13.0651	17.245	17.8388	23.735	16.5899	17.9115	0	1	0	0	0	1	0	0	0	0	0	0	0	0	0	0	0	0	0	0	0	0
	0.724986	-2.56794	Q15323	Q14525;Q15323	KRT31	Keratin, type I cuticular Ha1	17.0887	17.8292	18.0883	19.4444	23.3058	17.9598	0	0	0	0	0	0	0	0	0	0	0	0	0	1	0	0	0	0	0	0	0	0
	1.12012	-2.09897	O95251	O95251	KAT7	Histone acetyltransferase KAT7	15.1791	14.5932	15.4364	16.2055	NaN	18.1317	1	1	1	0	0	0	0	0	0	0	0	0	0	0	0	0	0	0	0	0	0	0
	0.368996	-1.96353	Q96QU8	Q96QU8	XPO6	Exportin-6	13.4926	17.4634	NaN	NaN	17.3256	17.5576	0	1	1	0	0	0	0	0	0	0	0	0	0	0	0	0	0	0	0	0	0	0
	0.792203	-1.69304	P80188	P80188	LCN2	Neutrophil gelatinase-associated lipocalin	18.4039	18.3427	21.1333	21.1647	20.2995	21.4948	0	0	0	0	0	1	0	0	0	0	0	0	0	0	0	0	0	0	0	0	0	0
	0.516123	-1.40628	Q00887	Q00887	PSG9	Pregnancy-specific beta-1-glycoprotein 9	16.1482	14.449	13.1932	NaN	15.6369	16.3693	0	0	0	0	0	1	0	0	0	0	0	0	0	0	0	0	0	0	0	0	0	0
	0.335695	-1.32946	Q9NZT1	Q9NZT1	CALML5	Calmodulin-like protein 5	17.4149	16.9301	18.1389	21.9927	16.9014	17.5781	0	0	0	0	0	0	0	0	0	0	0	0	0	1	0	0	0	0	0	0	0	0
	1.39778	-1.32002	Q6UX73	Q6UX73	C16orf89	UPF0764 protein C16orf89	NaN	14.9752	15.424	16.0486	16.5501	16.9601	0	0	0	0	0	1	0	0	0	0	0	0	0	0	0	0	0	0	0	0	0	0
	0.534494	-1.31718	P02763	P02763	ORM1	Alpha-1-acid glycoprotein 1	NaN	14.8176	17.2048	17.1489	16.731	18.1053	0	0	0	0	0	1	0	0	0	0	0	0	0	0	0	0	0	0	0	0	0	0
	0.196556	-1.25853	Q15651	Q15651	HMGN3	High mobility group nucleosome-binding domain-containing protein 3	13.6863	NaN	14.1362	NaN	12.904	17.4356	0	0	1	0	0	0	0	0	0	0	0	0	0	0	0	0	0	0	0	0	0	0
	0.593417	-1.24415	Q8IWW6	Q8IWW6	ARHGAP12	Rho GTPase-activating protein 12	16.6056	13.5712	14.0915	16.0464	15.9916	15.9628	0	0	0	0	0	0	0	0	0	0	0	0	0	1	0	0	0	0	0	0	0	0
	1.3669	-1.18203	P05090	P05090	APOD	Apolipoprotein D	16.71	18.0925	17.5018	18.7211	18.5552	18.5741	0	0	0	0	0	1	0	0	0	0	0	0	0	0	0	0	0	0	0	0	0	0
	0.739721	-1.16734	Q9Y6B7	Q9Y6B7	AP4B1	HAPLN1	14.3577	15.3634	NaN	NaN	15.7375	16.3182	0	0	0	1	0	0	0	0	0	1	0	0	1	0	0	0	0	0	0	0	0	1
	1.40898	-1.12768	Q92564	Q92564	DCUN1D4	COL1A1	15.8243	15.5871	14.6125	16.4093	16.5434	16.4543	0	0	0	0	0	0	0	0	0	0	0	0	0	1	0	0	0	0	0	0	0	0
	0.648041	-1.08041	O76096	O76096	CST7	SLC39A10	16.6133	16.0544	18.4572	18.2398	17.7291	18.3972	0	1	0	0	0	1	0	0	0	0	0	0	0	0	0	0	0	0	0	0	0	0
	0.599064	-1.06775	Q14533	A6NCN2;O43790;P78385;P78386;Q14533	KRT81	PPAT	20.7667	20.3945	20.2606	20.9529	23.0931	20.579	0	0	0	0	0	0	0	0	0	0	0	0	0	1	0	0	0	0	0	0	0	0
	0.647983	-1.04802	Q9BTA9	Q9BTA9	WAC	CEMIP2	16.0228	16.8755	NaN	NaN	17.0692	17.9252	0	0	1	0	0	0	0	0	0	0	0	0	0	0	0	0	0	0	0	0	0	0
	0.719296	-1.03111	P02768	P02768	ALB	CRK	29.3338	28.4962	29.4277	29.43	29.6406	31.2804	0	0	0	0	0	1	0	0	0	0	0	0	0	0	0	0	0	0	0	0	0	0
	0.954988	-1.00456	Q8N474	Q8N474	SFRP1	CIRBP	15.7634	NaN	15.1003	NaN	16.5908	16.2821	0	0	0	0	0	1	0	0	0	0	0	0	0	0	0	0	0	0	0	0	0	0
	1.15482	-0.959977	P00450	P00450	CP	NEU1	16.0856	17.0649	16.2241	16.9932	17.4253	17.836	0	0	0	0	0	1	0	0	0	0	0	0	0	0	0	0	0	0	0	0	0	0
	0.33255	-0.920919	Q8WUA4	Q8WUA4	GTF3C2	ADAM19	17.3446	16.1274	NaN	18.4858	16.828	NaN	0	0	1	0	0	0	0	0	0	0	0	0	0	0	0	0	0	0	0	0	0	0
	1.55025	-0.920398	Q9NQ55	Q9NQ55	PPAN	LNPEP	16.373	16.4349	16.8809	17.7535	17.0435	17.653	0	0	1	0	0	0	0	0	0	0	0	0	0	0	0	0	0	0	0	0	0	0
	0.893317	-0.886377	P22694	P22694	PRKACB	PPT2	16.213	15.2638	14.6917	16.5244	16.2238	16.0794	0	1	1	1	0	0	0	0	0	0	0	0	0	0	0	0	0	0	0	0	0	1
	1.49672	-0.875018	Q13214	Q13214	SEMA3B	PIP4K2A	18.2498	18.2835	19.0464	19.5449	19.2938	19.3662	0	0	0	0	0	1	0	0	0	0	0	1	0	0	0	0	0	0	0	0	0	0
	1.87856	-0.861237	Q99715	Q99715	COL12A1	EPHB6	22.5082	22.7658	23.1753	23.6812	23.5739	23.7778	0	0	0	0	0	1	0	0	0	0	0	0	0	0	0	0	0	0	0	0	0	0
	1.57207	-0.855019	Q8TDN6	Q8TDN6	BRIX1	PHF21A	18.7058	19.2313	18.3985	19.596	19.5567	19.7479	0	0	1	0	0	0	0	0	0	0	0	0	0	0	0	0	0	0	0	0	0	0
	0.835327	-0.854488	P02750	P02750	LRG1	STC1	NaN	16.314	17.1432	17.2151	17.4993	18.035	0	0	0	0	0	1	0	0	0	0	0	0	0	0	0	0	0	0	0	0	0	0
	1.35533	-0.823866	P10909	P10909	CLU	ADAMTS14	25.2362	25.2674	26.0452	26.4432	26.1334	26.4438	1	1	1	1	1	1	0	0	0	0	0	1	0	0	0	0	0	0	0	0	0	1
	0.237009	-0.823644	Q9H1D9	Q9H1D9	POLR3F	GNS	NaN	18.3919	15.8867	NaN	17.866	18.0599	0	0	1	0	0	0	0	0	0	0	0	0	0	0	0	0	0	0	0	0	0	0
	0.417668	-0.807467	P35908	P35908	KRT2	EPM2AIP1	21.894	22.3435	23.2671	24.7435	22.591	22.5925	0	0	0	0	0	0	0	0	0	0	0	0	0	1	0	0	0	0	0	0	0	0
	0.431267	-0.807229	P13645	P13645	KRT10	AKT1	23.4015	24.113	24.8821	26.2899	24.3516	24.1769	0	0	0	0	0	1	0	0	0	0	0	0	0	0	0	0	0	0	0	0	0	0
	1.47019	-0.806739	P61812	P61812	TGFB2	ANGPTL2	22.7317	22.8656	23.5382	23.9263	23.7565	23.8731	0	0	0	0	0	1	0	0	0	0	0	0	0	0	0	0	0	0	0	0	0	0
	1.25386	-0.803326	B9A064	A0M8Q6;B9A064;P0CF74;P0CG04;P0DOY2;P0DOY3	IGLL5	MMP1	18.0918	17.9069	18.7816	19.108	19.2805	18.8017	0	0	0	1	0	1	0	0	0	0	0	0	0	0	0	0	0	0	0	0	0	1
	1.92622	-0.793789	O15230	O15230	LAMA5	MET	21.7056	21.8471	22.253	22.871	22.6075	22.7085	0	0	0	0	0	1	0	0	0	0	0	0	0	0	0	0	0	0	0	0	0	0
	2.93574	-0.78566	P04114	P04114	APOB	LEFTY1	20.5092	20.6247	20.7421	21.4219	21.29	21.521	0	1	0	0	0	1	0	0	0	0	0	0	0	0	0	0	0	0	0	0	0	0
	1.64539	-0.781405	Q96JJ7	Q96JJ7	TMX3	GLT8D1	16.5502	16.9969	16.8814	NaN	17.5226	17.6592	0	0	0	1	0	0	0	0	0	0	0	1	0	0	1	0	0	0	0	0	0	1
	1.06082	-0.767649	P0C0L4	P0C0L4	C4A	Complement C4-A	19.9088	19.6229	20.6481	21.0443	20.5409	20.8975	0	0	0	0	0	1	0	0	0	0	0	0	0	0	0	0	0	0	0	0	0	0
	0.661996	-0.762372	Q9UGJ0	Q9UGJ0	PRKAG2	5'-AMP-activated protein kinase subunit gamma-2	13.5288	14.8762	13.5842	14.2023	15.0937	14.9802	0	0	0	0	0	0	0	0	0	0	0	0	0	1	0	0	0	0	0	0	0	0
	1.37648	-0.755434	Q00888	Q00887;Q00888;Q00889	PSG4	Pregnancy-specific beta-1-glycoprotein 4	18.6298	18.8783	19.4078	19.8557	19.5	19.8265	0	0	0	0	0	1	0	0	0	0	0	0	0	0	0	0	0	0	0	0	0	0
	0.29348	-0.746917	Q8N954	Q8N954	GPATCH11	G patch domain-containing protein 11	15.6404	17.5073	NaN	NaN	17.3964	17.2451	0	0	0	0	0	0	0	0	0	0	0	0	0	1	0	0	0	0	0	0	0	0
	0.858679	-0.742932	Q9UHF0	Q9UHF0	TAC3	Tachykinin-3	17.6335	18.1323	18.0158	18.6304	18.045	19.335	0	0	0	0	0	1	0	0	0	0	0	0	0	0	0	0	0	0	0	0	0	0
	0.194517	-0.74048	P55201	P55201	BRPF1	Peregrin	NaN	12.9427	16.0286	16.4922	14.851	14.3351	0	1	1	0	0	0	0	0	0	0	0	0	0	0	0	0	0	0	0	0	0	0
	0.435693	-0.734189	Q96IZ7	Q96IZ7	RSRC1	Serine/Arginine-related protein 53	15.3678	16.5958	NaN	NaN	16.5565	16.8755	0	1	1	0	0	0	0	0	0	0	0	0	0	0	0	0	0	0	0	0	0	0
	0.558003	-0.724314	P49642	A0A3B3ITS8;P49642	PRIM1	DNA primase small subunit	18.5886	18.4742	16.8124	18.6465	18.6327	18.769	0	0	0	0	0	0	0	0	0	0	0	0	0	1	0	0	0	0	0	0	0	0
	1.21557	-0.715324	Q96PD5	Q96PD5	PGLYRP2	N-acetylmuramoyl-L-alanine amidase	16.9543	16.5813	16.9377	18.0154	17.1783	17.4256	0	0	0	1	0	1	0	0	0	0	0	0	0	0	0	0	0	0	0	0	0	1
	0.502849	-0.714784	Q07654	Q07654	TFF3	Trefoil factor 3	18.4922	19.6788	19.4693	19.3919	19.4604	20.9324	0	1	0	0	0	1	0	0	0	0	0	0	0	0	0	0	0	0	0	0	0	0
	2.56659	-0.71248	P50897	P50897	PPT1	Palmitoyl-protein thioesterase 1	22.5341	22.6157	22.8898	23.4041	23.391	23.3819	0	0	0	0	0	1	1	0	0	0	0	0	0	0	0	0	0	0	0	0	0	0
	1.38831	-0.703199	P0C0L5	P0C0L4;P0C0L5	C4B_2	Complement C4-B	21.4638	21.451	22.1104	22.3914	22.5303	22.2131	0	0	0	0	0	1	0	0	0	0	0	0	0	0	0	0	0	0	0	0	0	0
	1.08863	-0.694931	Q6Y288	Q6Y288	B3GLCT	Beta-1,3-glucosyltransferase	21.9716	22.6025	22.1902	22.52	22.994	23.3351	0	0	0	1	0	0	0	0	0	0	0	1	0	0	1	0	0	1	0	0	0	0
	0.264145	-0.694894	P12273	P12273	PIP	Prolactin-inducible protein	16.8057	18.1765	18.0737	18.1887	16.8334	20.1185	0	0	0	0	0	1	0	0	0	0	0	0	0	0	0	0	0	0	0	0	0	0
	1.88989	-0.693905	Q969T7	Q969T7	NT5C3B	7-methylguanosine phosphate-specific 5'-nucleotidase	15.5658	15.0959	15.0839	15.8997	15.918	16.0096	0	1	0	0	0	0	0	0	0	0	0	0	0	0	0	0	0	0	0	0	0	0
	0.523928	-0.687253	P03973	P03973	SLPI	Antileukoproteinase	18.7826	19.3436	20.4181	20.4154	19.5728	20.6178	0	0	0	0	0	1	0	0	0	0	0	0	0	0	0	0	0	0	0	0	0	0
	0.438189	-0.682484	Q9NTG7	Q9NTG7	SIRT3	NAD-dependent protein deacetylase sirtuin-3, mitochondrial	17.9515	17.2969	15.7525	17.9651	17.6009	17.4824	0	0	0	0	1	0	0	0	0	0	0	0	0	0	0	0	0	0	0	0	0	0
	2.41163	-0.671259	P51884	P51884	LUM	Lumican	23.8839	23.8375	24.1778	24.5981	24.6096	24.7052	0	0	0	0	0	1	0	0	0	0	0	0	0	0	0	0	0	0	0	0	0	0
	1.26722	-0.667113	Q8IYJ2	Q8IYJ2	C10orf67	Uncharacterized protein C10orf67, mitochondrial	20.2258	19.8104	20.5946	20.7651	21.0737	20.7934	0	0	0	0	1	0	0	0	0	0	0	0	0	0	0	0	0	0	0	0	0	0
	1.14219	-0.667072	Q12860	Q12860	CNTN1	Contactin-1	17.4373	16.8138	17.2283	18.0674	17.4198	17.9933	0	0	0	1	0	0	0	0	0	0	0	0	0	0	0	1	0	0	0	0	0	0
	0.360398	-0.657035	Q8TBF4	Q8TBF4	ZCRB1	Zinc finger CCHC-type and RNA-binding motif-containing protein 1	15.4072	16.1395	14.1928	NaN	15.8843	15.9228	0	0	1	0	0	0	0	0	0	0	0	0	0	0	0	0	0	0	0	0	0	0
	0.615616	-0.648142	Q9H4G4	Q9H4G4	GLIPR2	Golgi-associated plant pathogenesis-related protein 1	17.4036	15.8679	16.8646	17.6477	17.1766	17.2562	0	0	0	1	0	0	0	0	0	1	0	0	0	0	0	0	0	0	0	0	0	1
	1.69795	-0.648133	Q5VVQ6	Q5VVQ6	YOD1	Ubiquitin thioesterase OTU1	18.6336	18.2147	18.223	18.8936	19.2134	18.9087	0	1	0	0	0	0	0	0	0	0	0	0	0	0	0	0	0	0	0	0	0	0
	1.12498	-0.647202	Q6ZRP7	Q6ZRP7	QSOX2	Sulfhydryl oxidase 2	20.6309	20.7364	21.4712	21.6786	21.4825	21.619	0	0	1	1	0	1	0	0	0	0	0	0	0	0	1	0	0	0	0	0	0	1
	1.2448	-0.642869	Q12769	Q12769	NUP160	Nuclear pore complex protein Nup160	16.6105	16.622	NaN	17.2618	16.9719	17.5436	0	0	1	0	0	0	0	0	0	0	0	0	0	0	0	0	0	0	0	0	0	0
	1.8346	-0.636638	P20742	P20742	PZP	Pregnancy zone protein	23.0546	22.6193	22.6477	23.3546	23.3382	23.5387	0	0	0	0	0	1	0	0	0	0	0	0	0	0	0	0	0	0	0	0	0	0
	0.888351	-0.632858	Q8WUA8	Q8WUA8	TSKU	Tsukushin	19.3205	18.6803	19.7623	20.1023	19.7768	19.7825	0	0	0	0	0	1	0	0	0	0	0	0	0	0	0	0	0	0	0	0	0	0
	0.464442	-0.632209	Q9H0P0	Q9H0P0	NT5C3A	Cytosolic 5'-nucleotidase 3A	14.8832	NaN	14.9472	NaN	15.0352	16.0597	0	1	0	0	0	0	0	0	0	0	0	1	0	0	0	0	0	0	0	0	0	0
	0.281237	-0.629216	Q9UKI8	Q9UKI8	TLK1	Serine/threonine-protein kinase tousled-like 1	15.7051	14.0889	NaN	NaN	15.384	15.6684	0	0	1	0	0	0	0	0	0	0	0	0	0	0	0	0	0	0	0	0	0	0
	2.27646	-0.616585	Q9UI12	Q9UI12	ATP6V1H	V-type proton ATPase subunit H	18.2227	17.9516	18.1398	18.8535	18.5834	18.727	0	0	0	0	0	0	0	0	0	0	0	0	0	1	0	0	0	0	0	0	0	0
	2.06458	-0.605497	P10643	P10643	C7	Complement component C7	18.2378	18.2831	18.207	18.6908	18.7607	19.093	0	0	0	0	0	1	0	0	0	0	0	0	0	0	0	0	0	0	0	0	0	0
	1.08456	-0.604082	Q15059	Q15059	BRD3	Bromodomain-containing protein 3	17.4118	17.7095	17.1628	17.6355	18.3437	18.1171	0	0	1	0	0	0	0	0	0	0	0	0	0	0	0	0	0	0	0	0	0	0
	2.91159	-0.602201	Q13253	Q13253	NOG	Noggin	22.6832	22.8427	22.7391	23.253	23.4498	23.3688	0	0	0	0	0	1	0	0	0	0	0	0	0	0	0	0	0	0	0	0	0	0
	0.422851	-0.600356	Q96T88	Q96T88	UHRF1	E3 ubiquitin-protein ligase UHRF1	17.259	17.523	16.3989	16.659	18.2135	18.1093	0	0	1	0	0	0	0	0	0	0	0	0	0	0	0	0	0	0	0	0	0	0
	1.95134	-0.593915	Q460N5	Q460N5	PARP14	Protein mono-ADP-ribosyltransferase PARP14	16.849	16.8151	16.9076	17.3272	17.3142	17.712	0	1	1	0	0	0	0	0	0	0	0	0	0	0	0	0	0	0	0	0	0	0
	2.62092	-0.593307	P01023	P01023	A2M	Alpha-2-macroglobulin	25.1721	24.9801	25.2246	25.7015	25.6515	25.8037	0	0	0	0	0	1	0	0	0	0	0	0	0	0	0	0	0	0	0	0	0	0
	0.508987	-0.590608	O75808	O75808	CAPN15	Calpain-15	14.5448	13.7535	15.0268	15.7264	14.6776	14.6929	0	0	0	0	0	0	0	0	0	0	0	0	0	1	0	0	0	0	0	0	0	0
	2.26123	-0.590567	Q96AG4	Q96AG4	LRRC59	Leucine-rich repeat-containing protein 59	22.2638	22.6129	22.4956	23.0969	23.0657	22.9814	0	0	1	1	0	0	0	0	0	0	0	1	0	0	1	0	0	1	0	0	0	0
	0.953809	-0.58613	Q14624	Q14624	ITIH4	Inter-alpha-trypsin inhibitor heavy chain H4	19.028	19.2851	19.9007	19.9543	20.2237	19.7943	0	0	0	0	0	1	0	0	0	0	0	0	0	0	0	0	0	0	0	0	0	0
	0.410092	-0.577641	P78345	P78345	RPP38	Ribonuclease P protein subunit p38	17.9104	16.6464	NaN	17.7624	18.3372	17.4684	0	0	1	0	0	0	0	0	0	0	0	0	0	0	0	0	0	0	0	0	0	0
	0.311797	-0.5762	P02741	P02741	CRP	C-reactive protein	17.7544	16.2985	NaN	18.1331	16.8692	17.8056	0	0	0	0	0	1	0	0	0	0	0	0	0	0	0	0	0	0	0	0	0	0
	0.753199	-0.574466	P04745;P04746;P19961	P04745;P04746;P19961	AMY1C;AMY2A;AMY2B	Alpha-amylase 1	17.7123	16.791	17.6004	18.2643	17.5864	17.9763	0	0	0	0	0	1	0	0	0	0	0	0	0	0	0	0	0	0	0	0	0	0
	0.16346	-0.56881	Q58FF6	Q58FF6	HSP90AB4P	Putative heat shock protein HSP 90-beta 4	21.9547	24.02	21.2495	21.0219	23.5049	24.4038	0	1	0	0	0	0	0	0	0	0	0	0	0	0	0	0	0	0	0	0	0	0
	2.81388	-0.566972	O00330	O00330	PDHX	Pyruvate dehydrogenase protein X component, mitochondrial	15.8538	15.8541	15.9183	16.5828	16.3612	16.3832	0	0	0	0	1	0	0	0	0	0	0	0	0	0	0	0	0	0	0	0	0	0
	0.709239	-0.566863	Q53GS7	Q53GS7	GLE1	Nucleoporin GLE1	16.4381	16.4404	16.9435	17.822	16.8611	16.8395	0	1	1	0	0	0	0	0	0	0	0	0	0	0	0	0	0	0	0	0	0	0
	0.286725	-0.564999	Q9NP58	Q9NP58	ABCB6	ATP-binding cassette sub-family B member 6, mitochondrial	20.6497	20.7198	20.315	22.5198	19.801	21.0587	0	0	0	1	1	0	0	1	0	1	0	1	0	0	1	0	0	0	0	0	0	1
	0.246671	-0.564905	Q9BVP2	Q9BVP2	GNL3	Guanine nucleotide-binding protein-like 3	17.1798	15.8433	15.5689	18.2745	15.945	16.0673	0	0	1	0	0	0	0	0	0	0	0	0	0	0	0	0	0	0	0	0	0	0
	0.50256	-0.562718	P06746	P06746	POLB	DNA polymerase beta	14.7385	15.5635	NaN	15.235	15.7294	16.1769	0	1	1	0	0	0	0	0	0	0	0	0	0	0	0	0	0	0	0	0	0	0
	0.499358	-0.562024	Q96EN8	Q96EN8	MOCOS	Molybdenum cofactor sulfurase	15.8102	15.1892	NaN	15.7995	16.6905	15.6951	0	0	0	0	0	0	0	0	0	0	0	0	0	1	0	0	0	0	0	0	0	0
	1.78025	-0.560395	P48163	P48163	ME1	NADP-dependent malic enzyme	21.048	20.9147	21.3785	21.7286	21.6719	21.6218	0	1	0	0	0	0	0	0	0	0	0	0	0	0	0	0	0	0	0	0	0	0
	1.94508	-0.560143	Q9GZM7	Q9GZM7	TINAGL1	Tubulointerstitial nephritis antigen-like	20.2779	20.55	20.6355	21.172	20.949	21.0228	0	0	0	0	0	1	0	0	0	0	0	0	0	0	0	0	0	0	0	0	0	0
	1.18543	-0.555058	Q6P2P2	Q6P2P2	PRMT9	Protein arginine N-methyltransferase 9	15.3828	16.0504	15.8809	16.4958	16.2999	16.1834	0	1	0	0	0	0	0	0	0	0	0	0	0	0	0	0	0	0	0	0	0	0
	1.40625	-0.551676	O14530	O14530	TXNDC9	Thioredoxin domain-containing protein 9	19.1318	19.0312	18.5968	19.3193	19.5927	19.5028	0	1	1	0	0	0	0	0	0	0	0	0	0	0	0	0	0	0	0	0	0	0
	1.08162	-0.550109	Q92667	Q92667	AKAP1	A-kinase anchor protein 1, mitochondrial	16.5848	16.5378	17.0091	16.8881	17.4434	17.4505	0	0	0	1	1	0	0	0	0	0	0	0	0	0	0	0	0	0	0	0	0	1
	4.02977	-0.549894	Q96PV4	Q96PV4	PNMA5	Paraneoplastic antigen-like protein 5	21.4601	21.3735	21.3576	21.9729	21.9252	21.9428	0	0	0	0	0	0	0	0	0	0	0	0	0	1	0	0	0	0	0	0	0	0
	2.58546	-0.5497	P02771	P02771	AFP	Alpha-fetoprotein	22.7265	22.6841	22.6825	23.1546	23.179	23.4086	0	0	0	0	0	1	0	0	0	0	0	0	0	0	0	0	0	0	0	0	0	0
	0.987416	-0.54621	Q6DKI1	Q6DKI1	RPL7L1	60S ribosomal protein L7-like 1	17.4674	18.1776	17.795	18.0875	18.3543	18.6367	0	0	0	0	0	0	0	0	0	0	0	0	0	1	0	0	0	0	0	0	0	0
	0.497789	-0.546204	Q9ULV0	Q9ULV0;Q9Y4I1	MYO5B	Unconventional myosin-Vb	16.8715	17.1985	17.7132	18.5466	17.1239	17.7512	0	1	0	0	0	0	0	0	0	0	0	0	0	0	0	0	0	0	0	0	0	0
	0.234723	-0.54532	P04264	P04264	KRT1	Keratin, type II cytoskeletal 1	24.7028	25.6013	26.6197	27.6378	25.4267	25.4952	0	0	0	1	0	0	0	0	0	0	0	0	0	0	0	0	0	0	0	0	0	1
	1.635	-0.5435	Q15031	Q15031	LARS2	Probable leucine--tRNA ligase, mitochondrial	18.8162	18.9345	19.3075	19.6177	19.5015	19.5695	0	0	0	0	1	0	0	0	0	0	0	0	0	0	0	0	0	0	0	0	0	0
	0.913284	-0.541759	P01042	P01042	KNG1	Kininogen-1	NaN	20.3256	20.8762	21.3179	20.9255	21.1847	0	0	0	0	0	1	0	0	0	0	0	0	0	0	0	0	0	0	0	0	0	0
	1.9215	-0.540201	Q9P035	Q9P035	HACD3	Very-long-chain (3R)-3-hydroxyacyl-CoA dehydratase 3	18.9945	18.5971	18.8836	19.4366	19.3321	19.3271	0	0	0	1	0	0	0	0	0	0	0	1	0	0	1	0	0	0	0	0	0	1
	3.35274	-0.537306	P21281	P21281	ATP6V1B2	V-type proton ATPase subunit B, brain isoform	21.6176	21.474	21.6001	22.1464	22.0795	22.0777	0	0	0	1	0	0	0	0	1	0	0	0	0	0	0	0	0	0	0	0	0	1
	0.859481	-0.53212	P35030	P35030	PRSS3	Trypsin-3	20.3877	20.6798	21.2834	21.226	21.1766	21.5446	0	0	0	0	0	1	0	0	0	0	0	0	0	0	0	0	0	0	0	0	0	0
	1.22799	-0.531927	P46937	P46937	YAP1	Transcriptional coactivator YAP1	20.2705	NaN	19.9072	20.8012	20.5103	20.5509	0	1	1	0	0	0	0	0	0	0	0	0	0	0	0	0	0	0	0	0	0	0
	0.306623	-0.531371	O75113	O75113	N4BP1	NEDD4-binding protein 1	15.2746	15.4419	13.7986	NaN	15.5218	15.2177	0	0	1	0	0	0	0	0	0	0	0	0	0	0	0	0	0	0	0	0	0	0
	1.16101	-0.522858	Q8N999	Q8N999	C12orf29	Uncharacterized protein C12orf29	17.3326	17.3851	16.772	17.6792	17.8273	17.5516	0	0	0	0	0	0	0	0	0	0	0	0	0	1	0	0	0	0	0	0	0	0
	0.621164	-0.522623	O43310	O43310	CTIF	CBP80/20-dependent translation initiation factor	19.9813	19.4533	20.1415	21.0012	20.1781	19.9646	0	1	0	0	0	0	0	0	0	0	0	0	0	0	0	0	0	0	0	0	0	0
	1.76888	-0.520596	P36955	P36955	SERPINF1	Pigment epithelium-derived factor	21.2045	21.1172	21.5382	21.7741	21.8718	21.7758	0	0	0	0	0	1	0	0	1	0	0	0	0	0	0	0	0	0	0	0	0	0
	0.822692	-0.519711	P15692	P15692	VEGFA	Vascular endothelial growth factor A	23.6518	24.2261	24.6033	24.5253	24.6605	24.8545	0	0	0	0	0	1	0	0	0	0	0	0	0	0	0	0	0	0	0	0	0	0
	0.837096	-0.519505	Q92576	Q92576	PHF3	PHD finger protein 3	14.8709	15.5343	14.9881	NaN	15.6097	15.6915	0	0	0	0	0	0	0	0	0	0	0	0	0	1	0	0	0	0	0	0	0	0
	1.77498	-0.519489	Q9BZE9	Q9BZE9	ASPSCR1	Tether containing UBX domain for GLUT4	18.4214	18.0722	18.0491	18.6204	18.681	18.7997	0	1	1	1	0	0	0	0	0	0	1	0	0	0	0	0	0	0	0	0	0	1
	0.42563	-0.516593	P25311	P25311	AZGP1	Zinc-alpha-2-glycoprotein	24.8775	25.1623	26.4914	26.0863	25.7501	26.2445	0	0	0	0	0	1	0	0	0	0	0	0	0	0	0	0	0	0	0	0	0	0
	2.75229	-0.516343	O60678	O60678	PRMT3	Protein arginine N-methyltransferase 3	20.8287	20.6387	20.7102	21.3223	21.1789	21.2254	0	1	0	0	0	0	0	0	0	0	0	0	0	0	0	0	0	0	0	0	0	0
	0.312173	-0.514996	Q9Y2S6	A0A024R1R8;Q9Y2S6	TMA7	Translation machinery-associated protein 7	18.4652	20.3067	19.2769	19.1094	20.5302	19.9541	0	0	0	0	0	0	0	0	0	0	0	0	0	1	0	0	0	0	0	0	0	0
	1.63162	-0.512297	P09486	P09486	SPARC	SPARC	29.0182	29.3395	29.4927	29.7744	29.754	29.859	0	0	0	0	0	1	0	0	0	0	0	0	0	0	0	0	0	0	0	0	0	0
	0.49423	-0.511848	Q9NXR1	Q9NXR1	NDE1	Nuclear distribution protein nudE homolog 1	17.1478	16.9836	15.8362	17.3728	17.3296	16.8008	0	1	0	0	0	0	0	0	0	0	0	0	0	0	0	0	0	0	0	0	0	0
	1.73226	-0.508934	P12259	P12259	F5	Coagulation factor V	19.0906	19.138	19.1654	19.6604	19.4043	19.8563	0	0	0	0	0	1	0	0	0	0	0	0	0	0	0	0	0	0	0	0	0	0
	0.431295	-0.505958	Q9C0F1	Q9C0F1	CEP44	Centrosomal protein of 44 kDa	20.5907	21.9671	22.1824	21.9888	22.0812	22.1882	0	1	0	0	0	0	0	0	0	0	0	0	0	0	0	0	0	0	0	0	0	0
	3.47395	-0.50544	P24752	P24752	ACAT1	Acetyl-CoA acetyltransferase, mitochondrial	21.7628	21.829	21.8437	22.2692	22.3892	22.2934	0	0	0	0	1	0	0	0	0	0	0	0	0	0	0	0	0	0	0	0	0	0
	2.28662	-0.504641	P05546	P05546	SERPIND1	Heparin cofactor 2	18.5592	18.3465	18.3252	18.9021	18.8321	19.0106	0	0	0	0	0	0	0	0	0	0	0	0	0	1	0	0	0	0	0	0	0	0
	0.718884	-0.501431	O75063	O75063	FAM20B	Glycosaminoglycan xylosylkinase	19.2079	19.5472	20.276	20.1804	20.0917	20.2632	0	0	0	1	0	0	0	0	0	1	0	0	0	0	1	0	0	1	0	0	0	0
	3.13444	-0.500632	P50613	P50613	CDK7	Cyclin-dependent kinase 7	18.4032	18.4094	18.561	18.9302	18.9662	18.9791	0	1	1	0	0	0	0	0	0	0	0	0	0	0	0	0	0	0	0	0	0	0
	0.940686	-0.496979	P55822	P55822	SH3BGR	SH3 domain-binding glutamic acid-rich protein	16.9376	17.0425	17.4364	NaN	17.4866	17.785	0	0	0	0	0	0	0	0	0	0	0	0	0	1	0	0	0	0	0	0	0	0
	0.495076	-0.496276	Q13613	Q13613	MTMR1	Myotubularin-related protein 1	18.7031	17.7319	19.1638	19.2375	18.8425	19.0077	0	1	0	1	0	0	0	0	0	0	0	0	0	0	0	0	0	0	0	0	0	1
	0.278056	-0.496006	P08779	P08779	KRT16	Keratin, type I cytoskeletal 16	18.8294	18.9792	21.03	20.0002	20.0155	20.311	0	0	0	0	0	0	0	0	0	0	0	0	0	1	0	0	0	0	0	0	0	0
	1.94043	-0.495255	Q8IVS2	Q8IVS2	MCAT	Malonyl-CoA-acyl carrier protein transacylase, mitochondrial	17.9337	18.1028	18.1596	18.4826	18.7382	18.461	0	0	0	0	1	0	0	0	0	0	0	0	0	0	0	0	0	0	0	0	0	0
	1.3089	-0.495171	Q5SRI9	Q5SRI9	MANEA	Glycoprotein endo-alpha-1,2-mannosidase	18.6934	18.8971	19.1818	19.632	19.3037	19.3221	0	0	0	1	0	0	0	0	0	1	0	0	0	0	1	0	0	1	0	0	0	0
	2.96802	-0.493675	Q9UBB6	Q9UBB6	NCDN	Neurochondrin	19.3516	19.2754	19.2858	19.71	19.7896	19.8943	1	1	0	1	0	0	0	1	0	0	0	0	0	0	0	0	0	0	0	0	0	1
	1.4467	-0.488638	P62750	P62750	RPL23A	60S ribosomal protein L23a	22.3308	22.4384	22.0201	22.6053	22.928	22.722	0	0	0	0	0	0	0	0	0	0	0	0	0	1	0	0	0	0	0	0	0	0
	0.16177	-0.488188	P51161	P51161	FABP6	Gastrotropin	NaN	17.6362	16.5694	NaN	16.6808	18.5012	0	1	0	1	0	0	0	0	0	0	0	0	0	0	0	0	0	0	0	0	0	1
	0.472253	-0.487207	Q9BXP8	Q9BXP8	PAPPA2	Pappalysin-2	19.4874	19.8046	20.889	20.675	20.2664	20.7013	0	0	0	0	0	1	0	0	0	0	0	0	0	0	0	0	0	0	0	0	0	0
	2.58895	-0.486937	Q9Y4D1	Q9Y4D1	DAAM1	Disheveled-associated activator of morphogenesis 1	NaN	17.8072	17.8564	NaN	18.3159	18.3216	0	1	0	0	0	0	0	0	0	0	0	0	0	0	0	0	0	0	0	0	0	0
	0.904613	-0.486575	P98160	P98160	HSPG2	Basement membrane-specific heparan sulfate proteoglycan core protein	24.0212	24.2517	24.8041	24.9399	24.6556	24.9413	0	0	0	0	0	1	0	0	0	0	0	0	0	0	0	0	0	0	0	0	0	0
	1.49848	-0.477062	P00747	P00747	PLG	Plasminogen	20.5651	20.1339	20.297	20.8982	20.8728	20.6561	0	0	0	0	0	1	0	0	0	0	0	0	0	0	0	0	0	0	0	0	0	0
	2.68771	-0.473996	Q9Y3B9	Q9Y3B9	RRP15	RRP15-like protein	18.6766	18.7913	18.6543	19.2814	19.1508	19.112	0	0	0	0	0	0	0	0	0	0	0	0	0	1	0	0	0	0	0	0	0	0
	0.958701	-0.472791	Q8IUH3	Q8IUH3	RBM45	RNA-binding protein 45	16.3767	16.2046	16.3504	NaN	17.0496	16.517	0	1	1	0	0	0	0	0	0	0	0	0	0	0	0	0	0	0	0	0	0	0
	0.611761	-0.469694	Q9UNX3	Q9UNX3	RPL26L1	60S ribosomal protein L26-like 1	18.3044	18.5801	NaN	NaN	19.1648	18.6591	0	0	0	0	0	0	0	0	0	0	0	0	0	1	0	0	0	0	0	0	0	0
	0.551386	-0.469224	Q9UL25	Q9UL25	RAB21	Ras-related protein Rab-21	19.4795	18.7304	18.5045	19.8351	19.2205	19.0665	0	0	0	1	0	0	0	1	0	1	0	1	1	0	0	0	0	0	0	0	0	1
	1.45214	-0.466105	P42766	P42766	RPL35	60S ribosomal protein L35	22.7364	22.3004	22.3423	22.9581	22.9993	22.82	0	0	0	0	0	0	0	0	0	0	0	0	0	1	0	0	0	0	0	0	0	0
	1.25395	-0.46167	P01031	P01031	C5	Complement C5	18.634	18.6639	NaN	19.3335	18.9363	19.062	0	0	0	0	0	1	0	0	0	0	0	0	0	0	0	0	0	0	0	0	0	0
	1.06827	-0.459761	P62277	P62277	RPS13	40S ribosomal protein S13	22.0619	22.2532	21.7133	22.229	22.6567	22.5219	0	0	0	0	0	0	0	0	0	0	0	0	0	1	0	0	0	0	0	0	0	0
	3.29948	-0.457153	Q07020	Q07020	RPL18	60S ribosomal protein L18	21.92	22.0054	21.8925	22.4503	22.3863	22.3528	1	1	0	0	0	0	0	0	0	0	0	1	0	0	0	0	0	0	0	0	0	0
	0.160556	-0.452614	P35527	P35527	KRT9	Keratin, type I cytoskeletal 9	21.0991	22.4284	23.2905	24.3603	21.5373	22.2783	0	0	0	0	0	0	0	0	0	0	0	0	0	1	0	0	0	0	0	0	0	0
	0.822945	-0.452329	Q96MG7	Q96MG7	NSMCE3	Non-structural maintenance of chromosomes element 3 homolog	16.25	16.3885	15.6055	16.3786	16.5675	16.6548	0	1	1	0	0	0	0	0	0	0	0	0	0	0	0	0	0	0	0	0	0	0
	1.89447	-0.452118	Q9Y5K8	Q9Y5K8	ATP6V1D	V-type proton ATPase subunit D	17.9978	17.6679	17.9571	18.2902	18.3469	18.342	0	0	0	1	0	0	0	0	0	0	0	0	0	0	0	0	0	0	0	0	0	1
	1.79611	-0.451725	Q99848	Q99848	EBNA1BP2	Probable rRNA-processing protein EBP2	19.3431	19.5673	19.3513	19.9851	19.927	19.7048	0	0	1	0	0	0	0	0	0	0	0	0	0	0	0	0	0	0	0	0	0	0
	1.06008	-0.450612	P02753	P02753	RBP4	Retinol-binding protein 4	20.7556	20.0972	20.2791	20.8881	20.7607	20.835	0	0	0	0	0	1	0	0	0	0	0	0	0	0	0	0	0	0	0	0	0	0
	1.80746	-0.45042	Q9NW68	Q9NW68	BSDC1	BSD domain-containing protein 1	16.5831	16.3575	16.2328	16.7608	16.9111	16.8528	0	0	0	0	0	0	0	0	0	0	0	0	0	1	0	0	0	0	0	0	0	0
	0.776719	-0.448421	Q00536	Q00536	CDK16	Cyclin-dependent kinase 16	18.262	17.9011	NaN	18.2295	18.7785	18.5819	0	1	0	1	0	0	0	0	0	0	0	0	0	0	0	0	0	0	0	0	0	1
	0.443246	-0.446949	A8MT69	A8MT69	CENPX	Centromere protein X	18.1895	18.3979	17.0477	18.131	18.3448	18.5001	0	0	1	0	0	0	0	0	0	0	0	0	0	0	0	0	0	0	0	0	0	0
	0.992757	-0.446889	Q8N8A6	Q8N8A6	DDX51	ATP-dependent RNA helicase DDX51	17.7385	17.5624	17.3194	18.2406	17.6573	18.063	0	0	1	0	0	0	0	0	0	0	0	0	0	0	0	0	0	0	0	0	0	0
	0.98048	-0.446424	Q15582	Q15582	TGFBI	Transforming growth factor-beta-induced protein ig-h3	18.2627	18.219	18.5453	19.1356	18.7379	18.4928	0	0	0	0	0	1	0	0	0	0	0	0	0	0	0	0	0	0	0	0	0	0
	0.235578	-0.44476	Q99547	Q99547	MPHOSPH6	M-phase phosphoprotein 6	NaN	19.9432	18.0701	19.1678	19.5839	19.6025	0	1	1	0	0	0	0	0	0	0	0	0	0	0	0	0	0	0	0	0	0	0
	1.0908	-0.444051	Q00653	Q00653	NFKB2	Nuclear factor NF-kappa-B p100 subunit	15.1372	15.0105	14.7518	NaN	15.5304	15.2907	0	1	1	0	0	0	0	0	0	0	0	0	0	0	0	0	0	0	0	0	0	0
	2.36978	-0.443154	Q06033	Q06033	ITIH3	Inter-alpha-trypsin inhibitor heavy chain H3	20.9895	20.8417	20.9839	21.4073	21.27	21.4672	0	0	0	0	0	1	0	0	0	0	0	0	0	0	0	0	0	0	0	0	0	0
	0.964753	-0.442963	P62910	P62910	RPL32	60S ribosomal protein L32	21.974	22.5114	21.8264	22.4487	22.5575	22.6345	0	0	0	0	0	0	0	0	0	0	0	0	0	1	0	0	0	0	0	0	0	0
	0.670607	-0.44249	Q9Y275	Q9Y275	TNFSF13B	Tumor necrosis factor ligand superfamily member 13B	15.3881	16.3117	16.136	16.4206	16.2054	16.5373	0	0	0	1	0	1	0	0	0	0	0	0	0	0	1	0	0	1	0	0	0	0
	1.90685	-0.440421	P15880	P15880	RPS2	40S ribosomal protein S2	23.205	23.5135	23.2494	23.698	23.7856	23.8057	0	0	0	0	0	0	0	0	0	0	0	0	0	1	0	0	0	0	0	0	0	0
	1.55915	-0.439826	Q99747	Q99747	NAPG	Gamma-soluble NSF attachment protein	19.2096	19.3144	18.9497	19.4747	19.596	19.7223	0	0	0	1	0	0	0	0	0	0	0	0	0	0	0	0	0	0	0	0	0	1
	2.74615	-0.439504	O15371	O15371	EIF3D	Eukaryotic translation initiation factor 3 subunit D	22.1333	21.983	22.131	22.5852	22.5047	22.4758	0	1	0	0	0	0	0	0	0	0	0	0	0	0	0	0	0	0	0	0	0	0
	0.653625	-0.438647	Q8IZ07	Q8IZ07	ANKRD13A	Ankyrin repeat domain-containing protein 13A	17.0044	16.3133	16.0621	16.8799	17.1031	16.7126	0	0	0	1	0	0	0	1	0	0	0	0	0	0	0	0	0	0	0	0	0	1
	0.267894	-0.4371	Q9BUN1	Q9BUN1	MENT	Protein MENT	NaN	15.933	14.954	NaN	15.5406	16.2206	0	0	0	0	0	1	0	0	0	0	0	0	0	0	0	0	0	0	0	0	0	0
	0.499463	-0.436782	P04259	P04259;P48668	KRT6B	Keratin, type II cytoskeletal 6B	19.3615	19.1777	20.2739	20.028	20.3525	19.7429	0	0	0	0	0	0	0	0	0	0	0	0	0	1	0	0	0	0	0	0	0	0
	1.46469	-0.436308	P19823	P19823	ITIH2	Inter-alpha-trypsin inhibitor heavy chain H2	23.6029	23.2313	23.5444	23.986	23.7445	23.9571	0	0	0	0	0	1	0	0	0	0	0	0	0	0	0	0	0	0	0	0	0	0
	0.216123	-0.432868	B3KNS4	B3KNS4	ERVK3-1	Endogenous retrovirus group K3 member 1	17.9563	16.5307	17.5044	18.899	17.7626	16.6284	0	0	0	0	0	0	0	0	0	0	0	0	0	1	0	0	0	0	0	0	0	0
	1.06199	-0.432858	Q8WVC0	Q8WVC0	LEO1	RNA polymerase-associated protein LEO1	17.777	18.2568	18.0636	18.2186	18.667	18.5105	0	0	1	0	0	0	0	0	0	0	0	0	0	0	0	0	0	0	0	0	0	0
	1.37068	-0.430984	Q13277	Q13277	STX3	Syntaxin-3	18.6789	18.313	18.3142	18.9353	18.9608	18.7029	0	0	0	1	0	0	0	0	0	0	0	0	0	0	1	0	0	0	0	0	0	1
	2.49151	-0.430947	Q9NR30	Q9NR30	DDX21	Nucleolar RNA helicase 2	21.8241	22.0142	21.8445	22.3148	22.3854	22.2754	1	1	1	0	1	0	0	0	0	0	0	0	0	0	0	0	0	0	0	0	0	0
	2.73266	-0.430606	Q9UQ80	Q9UQ80	PA2G4	Proliferation-associated protein 2G4	24.3277	24.3164	24.4227	24.8825	24.7409	24.7351	0	1	1	0	0	0	0	0	0	0	0	0	0	0	0	0	0	0	0	0	0	0
	1.2593	-0.427155	O15040	O15040	TECPR2	Tectonin beta-propeller repeat-containing protein 2	16.7228	16.3369	16.3122	16.8525	17.0496	16.7514	0	0	0	0	0	0	0	0	0	0	0	0	0	1	0	0	0	0	0	0	0	0
	0.731312	-0.425201	Q9P121	Q9P121	NTM	Neurotrimin	22.3519	22.4797	23.1851	23.2126	23.0004	23.0792	0	0	0	1	0	0	0	0	0	0	0	0	0	0	0	1	0	0	0	0	0	0
	1.0732	-0.4248	Q8IZA0	Q8IZA0	KIAA0319L	Dyslexia-associated protein KIAA0319-like protein	21.7768	21.8548	22.2893	22.4683	22.2088	22.5182	0	0	0	1	0	0	0	0	0	1	0	0	1	0	1	0	0	0	0	0	0	1
	0.693618	-0.424475	Q15054	Q15054	POLD3	DNA polymerase delta subunit 3	18.2439	18.2087	17.5271	18.2	18.3414	18.7118	0	1	1	0	0	0	0	0	0	0	0	0	0	0	0	0	0	0	0	0	0	0
	0.409357	-0.423676	Q07617	Q07617	SPAG1	Sperm-associated antigen 1	13.7812	14.5989	14.2578	13.9346	14.7836	15.1908	0	1	0	0	0	0	0	0	0	0	0	0	0	0	0	0	0	0	0	0	0	0
	0.770924	-0.42109	Q96IJ6	Q96IJ6	GMPPA	Mannose-1-phosphate guanyltransferase alpha	16.8336	16.6761	16.5837	17.5864	16.7854	16.9848	0	1	0	0	0	0	0	0	0	0	0	0	0	0	0	0	0	0	0	0	0	0
	0.391831	-0.41984	Q9HCE5	Q9HCE5	METTL14	N6-adenosine-methyltransferase non-catalytic subunit	18.5918	19.0497	18.7288	20.0725	18.7824	18.7749	0	0	1	0	0	0	0	0	0	0	0	0	0	0	0	0	0	0	0	0	0	0
	1.40173	-0.418601	P60953	P60953	CDC42	Cell division control protein 42 homolog	21.4384	21.3507	20.9947	21.6331	21.7388	21.6676	0	1	0	1	0	0	0	0	0	0	0	0	0	0	0	0	0	0	0	0	0	1
	0.58448	-0.418157	O00178	O00178	GTPBP1	GTP-binding protein 1	16.9539	16.2837	16.0569	17.0866	16.9455	16.5168	0	1	0	0	0	0	0	0	0	0	0	0	0	0	0	0	0	0	0	0	0	0
	0.525343	-0.418048	O60927	O60927	PPP1R11	E3 ubiquitin-protein ligase PPP1R11	17.3443	17.0558	16.5767	NaN	17.6325	17.1882	0	0	0	0	0	0	0	0	0	0	0	0	0	1	0	0	0	0	0	0	0	0
	0.681434	-0.41614	Q9BQ75	Q9BQ75	CMSS1	Protein CMSS1	18.0052	18.2634	17.4038	18.0899	18.4521	18.3789	0	0	0	0	0	0	0	0	0	0	0	0	0	1	0	0	0	0	0	0	0	0
	2.43602	-0.415431	P18124	P18124	RPL7	60S ribosomal protein L7	22.8982	23.0385	22.8466	23.365	23.2713	23.3933	0	0	0	0	0	0	0	0	0	0	0	0	0	1	0	0	0	0	0	0	0	0
	1.17914	-0.414979	P08697	P08697	SERPINF2	Alpha-2-antiplasmin	23.008	22.477	22.8891	23.2752	23.2022	23.1416	0	0	0	0	0	1	0	0	0	0	0	0	0	0	0	0	0	0	0	0	0	0
	1.63463	-0.414099	Q8WTS6	Q8WTS6	SETD7	Histone-lysine N-methyltransferase SETD7	20.3539	20.1184	20.477	20.8206	20.6561	20.7149	0	0	1	0	0	0	0	0	0	0	0	0	0	0	0	0	0	0	0	0	0	0
	2.01812	-0.410842	P02786	P02786	TFRC	Transferrin receptor protein 1	21.5564	21.7084	21.8405	22.0934	22.069	22.1754	0	0	0	1	0	1	0	0	1	0	0	0	0	0	1	0	0	1	0	0	0	0
	0.729268	-0.410224	P19827	P19827	ITIH1	Inter-alpha-trypsin inhibitor heavy chain H1	20.8033	19.9222	20.3557	20.6893	20.8054	20.8172	0	0	0	0	0	1	0	0	0	0	0	0	0	0	0	0	0	0	0	0	0	0
	0.661402	-0.410044	P07225	P07225	PROS1	Vitamin K-dependent protein S	20.7875	21.0899	21.6892	21.6507	21.418	21.728	0	0	0	0	0	1	0	0	0	0	0	0	0	0	0	0	0	0	0	0	0	0
	0.197843	-0.40853	O75382	O75382	TRIM3	Tripartite motif-containing protein 3	18.4155	18.3467	NaN	19.9868	18.2329	18.1492	0	1	0	0	0	0	0	1	0	1	0	0	1	0	0	0	0	0	0	0	0	0
	1.75712	-0.40838	Q9UI42	Q9UI42	CPA4	Carboxypeptidase A4	26.5726	26.8763	26.8905	27.1605	27.1985	27.2055	0	0	0	0	0	1	0	0	0	0	0	0	0	0	0	0	0	0	0	0	0	0
	1.3832	-0.408192	P62917	P62917	RPL8	60S ribosomal protein L8	22.2089	22.5067	22.0351	22.6596	22.6616	22.6541	0	1	0	0	0	0	0	0	0	0	0	0	0	0	0	0	0	0	0	0	0	0
	2.36237	-0.407549	P46781	P46781	RPS9	40S ribosomal protein S9	23.6008	23.6651	23.56	24.1146	24.0352	23.8988	0	1	0	0	0	0	0	0	0	0	0	0	0	0	0	0	0	0	0	0	0	0
	3.65477	-0.403894	P62854	P62854	RPS26	40S ribosomal protein S26	23.425	23.4585	23.3974	23.8044	23.8044	23.8838	1	1	0	0	0	0	0	0	0	0	0	1	0	0	0	0	0	0	0	0	0	0
	0.123936	-0.403358	Q9NVI1	Q9NVI1	FANCI	Fanconi anemia group I protein	14.4856	12.2671	NaN	NaN	13.8693	13.6901	0	0	1	0	0	0	0	0	0	0	0	0	0	0	0	0	0	0	0	0	0	0
	1.21611	-0.40314	Q8TBB5	Q8TBB5	KLHDC4	Kelch domain-containing protein 4	17.8219	18.1206	18.2749	18.4584	18.6239	18.3445	0	0	0	0	0	0	0	0	0	0	0	0	0	1	0	0	0	0	0	0	0	0
	1.95193	-0.402658	Q7Z478	Q7Z478	DHX29	ATP-dependent RNA helicase DHX29	19.1681	19.1919	18.9784	19.411	19.6186	19.5166	0	1	0	0	0	0	0	0	0	0	0	0	0	0	0	0	0	0	0	0	0	0
	1.9637	-0.401091	P00390	P00390	GSR	Glutathione reductase, mitochondrial	21.7921	21.9733	22.0926	22.341	22.3307	22.3896	0	1	0	0	1	0	0	0	0	0	0	0	0	0	0	0	0	0	0	0	0	0
	1.52011	-0.401041	Q9BZG8	Q9BZG8	DPH1	2-(3-amino-3-carboxypropyl)histidine synthase subunit 1	17.8645	17.6841	17.5028	18.1794	17.9659	18.1093	0	1	1	0	0	0	0	0	0	0	0	0	0	0	0	0	0	0	0	0	0	0
	0.398526	-0.400752	Q13427	Q13427	PPIG	Peptidyl-prolyl cis-trans isomerase G	17.4392	16.1977	17.1051	16.9041	17.4599	17.5802	0	0	1	0	0	0	0	0	0	0	0	0	0	0	0	0	0	0	0	0	0	0
	1.48612	-0.400696	Q9HAU5	Q9HAU5	UPF2	Regulator of nonsense transcripts 2	18.1115	18.1581	17.8755	18.286	18.5931	18.4681	0	1	0	0	0	0	0	0	0	0	0	0	0	0	0	0	0	0	0	0	0	0
	0.216624	-0.399394	P13647	P13647	KRT5	Keratin, type II cytoskeletal 5	21.0692	21.6095	22.7454	23.2459	21.7325	21.6438	0	0	0	0	0	0	0	0	0	0	0	0	0	1	0	0	0	0	0	0	0	0
	1.37142	-0.398492	Q14978	Q14978	NOLC1	Nucleolar and coiled-body phosphoprotein 1	21.7671	22.1102	22.0506	22.2091	22.4904	22.4239	0	1	1	0	0	0	0	0	0	0	0	0	0	0	0	0	0	0	0	0	0	0
	0.700493	-0.397529	Q9H6F5	Q9H6F5	CCDC86	Coiled-coil domain-containing protein 86	17.5403	17.6506	17.5403	17.4623	18.2364	18.225	0	0	1	0	0	0	0	0	0	0	0	0	0	0	0	0	0	0	0	0	0	0
	1.28118	-0.39671	P31321	P31321	PRKAR1B	cAMP-dependent protein kinase type I-beta regulatory subunit	18.6073	18.3037	18.5983	18.9297	18.7039	19.0658	0	0	0	1	0	0	0	0	0	0	0	0	0	0	0	0	0	0	0	0	0	1
	0.758652	-0.396472	P02788	P02788	LTF	Lactotransferrin	26.999	26.5861	27.1644	27.6045	27.023	27.3114	0	1	1	0	0	1	0	0	0	0	0	0	0	0	0	0	0	0	0	0	0	0
	1.43304	-0.396013	O94973	O94973	AP2A2	AP-2 complex subunit alpha-2	20.2826	20.0968	20.4931	20.801	20.6083	20.6513	0	0	0	1	0	0	0	0	0	0	0	0	0	0	0	0	0	0	0	0	0	1
	0.277853	-0.395832	Q9ULH1	O43150;Q9ULH1	ASAP1	Arf-GAP with SH3 domain, ANK repeat and PH domain-containing protein 1	15.4382	16.8236	15.4417	15.7329	16.2524	16.9057	0	1	0	1	0	0	0	0	0	1	0	0	0	0	0	0	0	0	0	0	0	1
	0.560176	-0.395361	Q03111	Q03111	MLLT1	Protein ENL	17.9847	18.9314	18.3936	18.8259	18.5728	19.097	0	0	1	0	0	0	0	0	0	0	0	0	0	0	0	0	0	0	0	0	0	0
	0.596073	-0.394515	P31327	P31327	CPS1	Carbamoyl-phosphate synthase [ammonia], mitochondrial	17.5484	17.9688	18.023	18.6723	18.2624	17.789	0	0	1	0	1	0	0	0	0	0	0	0	0	0	0	0	0	0	0	0	0	0
	0.810471	-0.394396	O95497	O95497	VNN1	Pantetheinase	18.8071	18.8729	18.3363	19.3463	18.8387	19.0145	0	0	0	1	0	0	0	0	0	0	0	0	0	0	0	1	0	0	0	0	0	0
	1.05778	-0.393764	P61513	A6NKH3;P61513	RPL37A	60S ribosomal protein L37a	19.7825	19.7554	19.4027	20.2342	20.0809	19.8067	0	0	0	0	0	0	0	0	0	0	0	0	0	1	0	0	0	0	0	0	0	0
	1.00098	-0.393539	P05543	P05543	SERPINA7	Thyroxine-binding globulin	19.8784	19.4004	19.8365	20.2933	19.9417	20.0609	0	0	0	0	0	1	0	0	0	0	0	0	0	0	0	0	0	0	0	0	0	0
	0.715411	-0.391949	P02656	P02656	APOC3	Apolipoprotein C-III	18.856	18.8704	18.7353	18.7846	19.2138	19.6392	0	0	0	0	0	1	0	0	0	0	0	0	0	0	0	0	0	0	0	0	0	0
	2.27478	-0.391816	O75348	O75348	ATP6V1G1	V-type proton ATPase subunit G 1	20.7779	20.6213	20.6138	21.0086	21.1563	21.0235	0	0	0	0	0	0	0	0	0	0	0	0	0	1	0	0	0	0	0	0	0	0
	1.80081	-0.389992	P61254	P61254;Q9UNX3	RPL26	60S ribosomal protein L26	22.5905	22.4567	22.3619	22.766	22.9982	22.8149	0	0	0	0	0	0	0	0	0	0	0	0	0	1	0	0	0	0	0	0	0	0
	1.12157	-0.389079	Q99797	Q99797	MIPEP	Mitochondrial intermediate peptidase	18.5526	18.6944	18.5916	19.3154	18.8736	18.8169	0	0	0	0	1	0	0	0	0	0	0	0	0	0	0	0	0	0	0	0	0	0
	0.86626	-0.388885	P02461	P02461	COL3A1	Collagen alpha-1(III) chain	19.31	18.9682	19.3841	19.8316	19.2874	19.71	0	0	0	0	0	1	0	0	0	0	0	0	0	0	0	0	0	0	0	0	0	0
	0.516835	-0.388167	P23297	P23297	S100A1	Protein S100-A1	15.5885	15.0157	15.9442	15.5632	15.9364	16.2133	0	1	0	0	0	0	0	0	0	0	0	0	0	0	0	0	0	0	0	0	0	0
	0.944827	-0.387616	Q6UW49	Q6UW49	SPESP1	Sperm equatorial segment protein 1	21.3792	21.5453	21.9882	22.1253	21.9129	22.0375	0	0	0	0	0	0	0	0	0	0	0	0	0	1	0	0	0	0	0	0	0	0
	0.396461	-0.387346	O00458	O00458	IFRD1	Interferon-related developmental regulator 1	18.9217	18.2385	18.7323	19.7014	18.4838	18.8693	0	0	0	0	0	0	0	0	0	0	0	0	0	1	0	0	0	0	0	0	0	0
	1.32815	-0.387067	Q9NUQ6	Q9NUQ6	SPATS2L	SPATS2-like protein	17.531	17.7591	17.5334	17.79	18.1819	18.0129	0	1	1	0	0	0	0	0	0	0	0	0	0	0	0	0	0	0	0	0	0	0
	3.4161	-0.386244	Q96M27	Q96M27	PRRC1	Protein PRRC1	20.8668	20.77	20.8187	21.1944	21.2453	21.1745	0	0	0	0	0	0	0	0	0	1	0	0	0	0	0	0	0	0	0	0	0	0
	0.38806	-0.384481	Q8TDB6	Q8TDB6	DTX3L	E3 ubiquitin-protein ligase DTX3L	16.4349	16.4043	16.7002	17.6718	16.7273	16.2939	0	1	1	1	0	0	1	1	0	0	0	0	0	0	0	0	0	0	0	0	0	1
	1.90507	-0.38368	Q8WYP5	Q8WYP5	AHCTF1	Protein ELYS	16.6533	16.8215	16.6254	17.1008	16.9649	17.1856	0	1	1	0	0	0	0	0	0	0	0	0	0	0	0	0	0	0	0	0	0	0
	2.00749	-0.382762	O43847	O43847	NRDC	Nardilysin	21.3524	21.5525	21.3201	21.7497	21.7535	21.8701	0	0	0	0	0	0	0	0	0	0	0	0	0	1	0	0	0	0	0	0	0	0
	0.839443	-0.382748	Q02809	Q02809	PLOD1	Procollagen-lysine,2-oxoglutarate 5-dioxygenase 1	23.9463	24.0343	24.6146	24.5906	24.5275	24.6253	0	0	0	1	0	0	0	0	0	0	0	1	0	0	0	0	0	0	0	0	0	1
	2.41677	-0.38184	P52758	P52758	RIDA	2-iminobutanoate/2-iminopropanoate deaminase	19.1725	19.3083	19.3106	19.5884	19.7321	19.6165	0	1	1	0	1	0	0	0	0	0	0	0	0	0	0	0	0	0	0	0	0	0
	2.17712	-0.380032	Q9Y2X3	Q9Y2X3	NOP58	Nucleolar protein 58	20.1298	20.3556	20.3265	20.6393	20.6244	20.6883	0	0	1	0	0	0	0	0	0	0	0	0	0	0	0	0	0	0	0	0	0	0
	1.19394	-0.379555	Q9UBV7	Q9UBV7	B4GALT7	Beta-1,4-galactosyltransferase 7	19.3848	19.1586	19.4958	19.9219	19.535	19.721	0	0	0	1	0	0	0	0	0	1	0	0	0	0	1	0	0	1	0	0	0	0
	1.97307	-0.37929	Q96HQ2	Q96HQ2	CDKN2AIPNL	CDKN2AIP N-terminal-like protein	19.5316	19.6487	19.445	19.8042	19.9592	19.9997	0	0	0	0	0	0	0	0	0	0	0	0	0	1	0	0	0	0	0	0	0	0
	0.675158	-0.377078	Q15113	Q15113	PCOLCE	Procollagen C-endopeptidase enhancer 1	24.0993	24.2242	24.8868	24.8613	24.6456	24.8347	0	0	0	0	0	1	0	0	0	0	0	0	0	0	0	0	0	0	0	0	0	0
	0.487102	-0.376909	P00742	P00742	F10	Coagulation factor X	17.9525	18.4504	17.3794	18.0445	18.4835	18.3852	0	0	0	0	0	1	0	0	0	0	0	0	0	0	0	0	0	0	0	0	0	0
	1.28543	-0.376516	Q02878	Q02878	RPL6	60S ribosomal protein L6	22.9778	22.8565	22.5371	23.2031	23.2103	23.0876	1	1	0	0	0	0	0	0	0	0	0	1	0	0	0	0	0	0	0	0	0	0
	1.38601	-0.376299	O75635	O75635	SERPINB7	Serpin B7	19.8597	20.0287	20.2579	20.4832	20.3207	20.4712	0	1	0	0	0	0	0	0	0	0	0	0	0	0	0	0	0	0	0	0	0	0
	0.335805	-0.376083	P35318	P35318	ADM	ADM	19.7844	20.3094	19.8947	19.9523	19.9249	21.2396	0	0	0	0	0	1	0	0	0	0	0	0	0	0	0	0	0	0	0	0	0	0
	2.08633	-0.375075	Q96GW9	Q96GW9	MARS2	Methionine--tRNA ligase, mitochondrial	18.6645	18.5047	18.6742	19.0934	18.9126	18.9627	0	0	0	0	1	0	0	0	0	0	0	0	0	0	0	0	0	0	0	0	0	0
	1.7217	-0.374744	O60256	O60256	PRPSAP2	Phosphoribosyl pyrophosphate synthase-associated protein 2	20.0219	20.168	19.963	20.2716	20.4925	20.513	0	0	0	0	0	0	0	0	0	0	0	0	0	1	0	0	0	0	0	0	0	0
	0.385426	-0.374236	Q8NEZ2	Q8NEZ2	VPS37A	Vacuolar protein sorting-associated protein 37A	15.3454	15.4147	14.4718	NaN	15.501	15.4021	0	0	1	1	0	0	0	1	0	0	0	0	0	0	0	0	0	0	0	0	0	1
	1.29877	-0.374007	Q96HR8	Q96HR8	NAF1	H/ACA ribonucleoprotein complex non-core subunit NAF1	17.0078	16.9654	16.599	17.2406	17.2905	17.1632	0	1	1	0	0	0	0	0	0	0	0	0	0	0	0	0	0	0	0	0	0	0
	1.27202	-0.373163	P18621	P18621	RPL17	60S ribosomal protein L17	22.3195	22.6834	22.2792	22.7205	22.7912	22.89	0	0	0	0	0	0	0	0	0	0	0	0	0	1	0	0	0	0	0	0	0	0
	0.673995	-0.372488	Q9UH99	Q9UH99	SUN2	SUN domain-containing protein 2	16.4832	15.9995	NaN	16.8481	16.4845	16.5088	0	0	1	1	0	0	0	1	0	0	0	0	0	0	1	0	0	1	0	0	0	0
	1.36165	-0.371624	Q6P9B6	Q6P9B6	MEAK7	MTOR-associated protein MEAK7	19.9878	19.6482	19.6131	20.0428	20.1241	20.1972	0	1	0	1	0	0	1	0	0	0	0	0	0	0	0	0	0	0	0	0	0	1
	0.733296	-0.371108	O95967	O95967	EFEMP2	EGF-containing fibulin-like extracellular matrix protein 2	21.6647	22.0524	22.3766	22.5976	22.2291	22.3802	0	0	0	0	0	1	0	0	0	0	0	0	0	0	0	0	0	0	0	0	0	0
	0.365837	-0.370955	Q9NXU5	Q9NXU5	ARL15	ADP-ribosylation factor-like protein 15	14.4502	15.2974	15.4503	NaN	15.3365	15.5373	0	0	0	0	0	0	0	0	0	0	0	0	0	1	0	0	0	0	0	0	0	0
	0.636584	-0.370295	Q99543	Q99543	DNAJC2	DnaJ homolog subfamily C member 2	19.1307	19.2399	18.467	19.2047	19.5207	19.2231	1	1	1	0	0	0	0	0	0	0	0	0	0	0	0	0	0	0	0	0	0	0
	1.3509	-0.369747	P50748	P50748	KNTC1	Kinetochore-associated protein 1	18.7566	18.5411	18.3254	18.9355	18.9451	18.8518	0	1	1	0	0	0	0	0	0	0	0	0	0	0	0	0	0	0	0	0	0	0
	0.876728	-0.36856	Q5W111	Q5W111	SPRYD7	SPRY domain-containing protein 7	19.9783	20.0994	19.7518	20.6344	20.2259	20.0748	0	0	0	0	0	0	0	0	0	0	0	0	0	1	0	0	0	0	0	0	0	0
	2.17005	-0.36827	P62753	P62753	RPS6	40S ribosomal protein S6	24.1273	24.349	24.1757	24.5379	24.6019	24.617	0	0	0	0	0	0	0	0	0	0	0	0	0	1	0	0	0	0	0	0	0	0
	0.551688	-0.367085	P20339	P20339	RAB5A	Ras-related protein Rab-5A	18.1265	18.131	18.1309	19.0406	18.4203	18.0287	1	1	0	1	0	0	0	1	1	0	0	0	0	0	0	0	0	0	0	0	0	1
	1.21167	-0.365794	Q9Y343	Q9Y343	SNX24	Sorting nexin-24	16.5582	16.7189	16.695	17.1785	16.7591	17.1319	0	0	0	1	0	0	0	0	0	0	0	0	0	0	0	0	0	0	0	0	0	1
	1.55985	-0.365474	P78316	P78316	NOP14	Nucleolar protein 14	19.1613	18.8482	18.9174	19.239	19.3884	19.396	0	0	1	0	0	0	0	0	0	0	0	0	0	0	0	0	0	0	0	0	0	0
	1.19273	-0.365125	Q6PD62	Q6PD62	CTR9	RNA polymerase-associated protein CTR9 homolog	19.1188	19.5298	19.5066	19.6551	19.8427	19.7527	0	0	1	0	0	0	0	0	0	0	0	0	0	0	0	0	0	0	0	0	0	0
	1.16231	-0.362203	Q86W56	Q86W56	PARG	Poly(ADP-ribose) glycohydrolase	17.2871	17.3011	NaN	17.6708	17.475	17.8231	0	1	1	0	1	0	0	0	0	0	0	0	0	0	0	0	0	0	0	0	0	0
	1.48799	-0.36134	P46777	P46777	RPL5	60S ribosomal protein L5	24.4057	24.023	24.2721	24.6114	24.5928	24.5806	0	1	1	0	0	0	0	0	0	0	0	0	0	0	0	0	0	0	0	0	0	0
	1.2265	-0.361172	Q96MW1	Q96MW1	CCDC43	Coiled-coil domain-containing protein 43	17.1565	17.6133	17.3677	17.7248	17.6776	17.8187	0	0	0	0	0	0	0	0	0	0	0	0	0	1	0	0	0	0	0	0	0	0
	0.69342	-0.360552	P00736	P00736	C1R	Complement C1r subcomponent	20.6316	20.7796	21.3882	21.2927	21.2076	21.3807	0	0	0	0	0	1	0	0	0	0	0	0	0	0	0	0	0	0	0	0	0	0
	1.2322	-0.360428	O76021	O76021	RSL1D1	Ribosomal L1 domain-containing protein 1	20.8709	21.2165	21.2912	21.5448	21.3959	21.5192	0	0	1	0	0	0	0	0	0	0	0	0	0	0	0	0	0	0	0	0	0	0
	0.450395	-0.360181	P34096	P34096	RNASE4	Ribonuclease 4	19.3249	19.4062	20.2933	20.2504	19.7479	20.1067	0	0	0	0	0	1	0	0	0	0	0	0	0	0	0	0	0	0	0	0	0	0
	2.86809	-0.360035	P02774	P02774	GC	Vitamin D-binding protein	22.3878	22.261	22.4022	22.7052	22.7033	22.7226	0	0	0	0	0	1	0	0	0	0	0	0	0	0	0	0	0	0	0	0	0	0
	1.09095	-0.35956	O00339	O00339	MATN2	Matrilin-2	20.6514	20.9355	21.1373	21.2994	21.1436	21.3598	0	0	0	0	0	1	0	0	0	0	0	0	0	0	0	0	0	0	0	0	0	0
	0.813456	-0.358679	Q92572	Q92572	AP3S1	AP-3 complex subunit sigma-1	19.236	19.2736	19.8237	19.7339	19.9523	19.7231	0	0	0	1	0	0	0	0	0	1	0	0	0	0	0	0	0	0	0	0	0	1
	0.578844	-0.357208	Q13043	Q13043	STK4	Serine/threonine-protein kinase 4	17.5536	17.5775	NaN	18.1458	18.1021	17.5204	0	1	1	0	0	0	0	0	0	0	0	0	0	0	0	0	0	0	0	0	0	0
	0.664125	-0.356232	Q9BRP1	Q9BRP1	PDCD2L	Programmed cell death protein 2-like	17.9258	17.3268	17.5466	18.2496	17.9534	17.6649	0	0	0	0	0	0	0	0	0	0	0	0	0	1	0	0	0	0	0	0	0	0
	1.19207	-0.355597	P35443	P35443;P49747	THBS4	Thrombospondin-4	19.1041	18.7214	18.8124	19.3696	19.241	19.0941	0	0	0	0	0	1	0	0	0	0	0	1	0	0	0	0	0	0	0	0	0	0
	1.90207	-0.35487	P51946	P51946	CCNH	Cyclin-H	18.1278	18.1588	17.9844	18.3208	18.5002	18.5146	0	0	1	0	0	0	0	0	0	0	0	0	0	0	0	0	0	0	0	0	0	0
	2.28326	-0.354867	Q9P0J1	Q9P0J1	PDP1	[Pyruvate dehydrogenase [acetyl-transferring]]-phosphatase 1, mitochondrial	19.3284	19.5179	19.4416	19.7227	19.8352	19.7945	0	0	0	0	1	0	0	0	0	0	0	0	0	0	0	0	0	0	0	0	0	0
	0.499451	-0.354254	P01034	P01034	CST3	Cystatin-C	27.2128	27.445	28.116	27.9324	27.6917	28.2125	0	0	0	0	0	1	0	0	0	0	0	0	0	0	0	0	0	0	0	0	0	0
	3.05012	-0.354211	Q96EK6	Q96EK6	GNPNAT1	Glucosamine 6-phosphate N-acetyltransferase	21.5854	21.6584	21.6298	21.9205	21.9782	22.0375	0	0	0	1	0	0	0	1	0	1	0	0	0	0	0	0	0	0	0	0	0	1
	1.3741	-0.353079	Q969U7	Q969U7	PSMG2	Proteasome assembly chaperone 2	21.2925	20.914	21.1787	21.5645	21.4228	21.4571	0	0	1	0	0	0	0	0	0	0	0	0	0	0	0	0	0	0	0	0	0	0
	0.295109	-0.35204	Q9C0D3	Q9C0D3	ZYG11B	Protein zyg-11 homolog B	14.1823	NaN	13.5106	NaN	14.4814	13.9155	0	0	0	0	0	0	0	0	0	0	0	0	0	1	0	0	0	0	0	0	0	0
	1.59384	-0.351589	Q8NFH3	Q8NFH3	NUP43	Nucleoporin Nup43	19.3438	19.1078	19.0743	19.6364	19.4595	19.4849	0	0	1	0	0	0	0	0	0	0	0	0	0	0	0	0	0	0	0	0	0	0
	4.66201	-0.350194	O94760	O94760	DDAH1	N(G),N(G)-dimethylarginine dimethylaminohydrolase 1	22.2765	22.3132	22.292	22.6474	22.6613	22.6235	0	0	0	0	0	0	0	0	0	0	0	0	0	1	0	0	0	0	0	0	0	0
	1.36723	-0.349995	P62256	P62256	UBE2H	Ubiquitin-conjugating enzyme E2 H	21.5955	21.808	21.6115	21.8475	22.1871	22.0305	0	0	0	0	0	0	0	0	0	0	0	0	0	1	0	0	0	0	0	0	0	0
	1.49644	-0.349811	O95757	O95757	HSPA4L	Heat shock 70 kDa protein 4L	19.2195	19.3816	19.0237	19.6135	19.5037	19.5569	0	1	1	0	0	0	0	0	0	0	0	0	0	0	0	0	0	0	0	0	0	0
	1.445	-0.349323	Q9NV88	Q9NV88	INTS9	Integrator complex subunit 9	18.0286	17.9529	17.8243	18.1298	18.458	18.266	0	0	1	0	0	0	0	0	0	0	0	0	0	0	0	0	0	0	0	0	0	0
	1.2949	-0.348218	Q9BY42	Q9BY42	RTF2	Replication termination factor 2	18.7825	18.9781	18.7053	18.9884	19.3169	19.2053	0	0	0	0	0	0	0	0	0	0	0	0	0	1	0	0	0	0	0	0	0	0
	1.56226	-0.347531	Q9NWX6	Q9NWX6	THG1L	Probable tRNA(His) guanylyltransferase	19.3903	19.1857	19.0436	19.5423	19.5288	19.5911	0	1	0	0	0	0	0	0	0	0	0	0	0	0	0	0	0	0	0	0	0	0
	2.89373	-0.346753	Q9Y295	Q9Y295	DRG1	Developmentally-regulated GTP-binding protein 1	20.5603	20.5629	20.5395	20.8929	20.9779	20.8321	0	1	1	0	0	0	0	0	0	0	0	0	0	0	0	0	0	0	0	0	0	0
	1.00572	-0.345882	Q01415	Q01415	GALK2	N-acetylgalactosamine kinase	19.1102	19.4057	18.9576	19.3812	19.4427	19.6873	0	0	0	0	0	0	0	0	0	0	0	0	0	1	0	0	0	0	0	0	0	0
	1.94477	-0.34586	Q9UBS4	Q9UBS4	DNAJB11	DnaJ homolog subfamily B member 11	20.1248	20.2436	20.3503	20.6229	20.4999	20.6335	0	0	0	0	0	0	0	0	0	0	0	1	0	0	0	0	0	0	0	0	0	0
	1.16803	-0.344958	P07108	P07108	DBI	Acyl-CoA-binding protein	24.4459	24.6356	24.5409	24.6329	24.9822	25.0422	0	0	0	0	0	0	0	0	0	1	0	1	0	0	0	0	0	0	0	0	0	0
	0.324203	-0.3424	O43422	O43422	THAP12	52 kDa repressor of the inhibitor of the protein kinase	14.846	15.7909	14.7933	NaN	15.4487	15.523	0	0	0	0	0	0	0	0	0	0	0	0	0	1	0	0	0	0	0	0	0	0
	0.979668	-0.341762	Q9BZF1	Q9BZF1;Q9H0X9	OSBPL8	Oxysterol-binding protein-related protein 8	17.9717	18.5254	18.3249	18.5892	18.5962	18.662	0	0	1	1	0	0	0	0	0	0	0	1	0	0	1	0	0	0	0	0	0	1
	0.67521	-0.340722	P47914	P47914	RPL29	60S ribosomal protein L29	23.3458	23.7003	22.9095	23.6797	23.6674	23.6308	0	0	0	0	0	0	0	0	0	0	0	0	0	1	0	0	0	0	0	0	0	0
	0.819645	-0.340593	O14545	O14545	TRAFD1	TRAF-type zinc finger domain-containing protein 1	16.6411	16.2139	16.2467	NaN	16.729	16.6866	0	0	0	0	0	0	0	0	0	0	0	0	0	1	0	0	0	0	0	0	0	0
	1.06873	-0.339844	Q9H477	Q9H477	RBKS	Ribokinase	18.5197	18.5879	18.9219	19.1711	18.8869	18.9911	0	1	1	0	0	0	0	0	0	0	0	0	0	0	0	0	0	0	0	0	0	0
	1.25293	-0.339458	O14653	O14653	GOSR2	Golgi SNAP receptor complex member 2	18.3535	18.713	18.629	18.7759	18.996	18.942	0	0	0	1	0	0	0	0	0	1	0	1	0	0	1	0	0	0	0	0	0	1
	0.267821	-0.339209	P02538	O95678;P02538;P48668	KRT6A	Keratin, type II cytoskeletal 6A	19.7929	19.9856	21.3094	21.0344	20.6073	20.4637	0	0	0	0	0	0	0	0	0	0	0	0	0	1	0	0	0	0	0	0	0	0
	1.77679	-0.33788	P62899	P62899	RPL31	60S ribosomal protein L31	21.8868	21.6883	21.8811	22.2189	22.2042	22.0468	0	0	0	0	0	0	0	0	0	0	0	0	0	1	0	0	0	0	0	0	0	0
	1.23872	-0.337841	Q12974	Q12974	PTP4A2	Protein tyrosine phosphatase type IVA 2	16.9078	16.7548	16.5575	17.1069	17.1965	16.9301	0	1	0	1	0	0	0	1	0	0	0	0	0	0	0	0	0	0	0	0	0	1
	1.53412	-0.337789	Q63ZY3	Q63ZY3	KANK2	KN motif and ankyrin repeat domain-containing protein 2	17.6452	17.5106	17.6947	17.7977	18.0915	17.9746	0	1	0	0	1	0	0	0	0	0	0	0	0	0	0	0	0	0	0	0	0	0
	0.669409	-0.336474	O60909	O60909	B4GALT2	Beta-1,4-galactosyltransferase 2	17.853	17.7765	NaN	18.4354	17.866	18.1523	0	0	0	1	0	0	0	0	0	1	0	0	0	0	1	0	0	1	0	0	0	0
	2.75587	-0.335985	P30566	P30566	ADSL	Adenylosuccinate lyase	21.7033	21.6104	21.7155	22.0739	21.9821	21.9812	0	0	0	0	0	0	0	0	0	0	0	0	0	1	0	0	0	0	0	0	0	0
	0.114017	-0.335397	P57088	P57088	TMEM33	Transmembrane protein 33	18.0835	15.4351	16.8201	17.8972	15.6259	17.8218	0	0	1	1	0	0	0	0	1	0	0	1	0	0	1	0	0	0	0	0	0	1
	1.00435	-0.33516	Q7L1V2	Q7L1V2	MON1B	Vacuolar fusion protein MON1 homolog B	14.6275	14.8906	NaN	14.9402	15.2038	15.1388	0	0	0	0	0	0	0	0	0	0	0	0	0	1	0	0	0	0	0	0	0	0
	0.497906	-0.333666	Q96BH1	Q96BH1	RNF25	E3 ubiquitin-protein ligase RNF25	17.0983	16.3365	16.2901	16.6756	17.1258	16.9245	0	0	0	0	0	0	0	0	0	0	0	0	0	1	0	0	0	0	0	0	0	0
	1.28009	-0.333429	Q9NR50	Q9NR50	EIF2B3	Translation initiation factor eIF-2B subunit gamma	19.2872	19.1192	18.9344	19.5576	19.325	19.4585	0	0	0	0	0	0	0	0	0	0	0	0	0	1	0	0	0	0	0	0	0	0
	0.679029	-0.33293	O15260	O15260	SURF4	Surfeit locus protein 4	17.5877	17.5038	17.9116	17.7258	17.9238	18.3522	0	0	0	1	0	0	0	0	0	1	1	1	0	0	1	0	0	0	0	0	0	1
	1.8497	-0.331235	Q96GQ7	Q96GQ7	DDX27	Probable ATP-dependent RNA helicase DDX27	19.3336	19.1406	19.3164	19.6522	19.4944	19.6377	0	0	1	0	0	0	0	0	0	0	0	0	0	0	0	0	0	0	0	0	0	0
	0.414683	-0.329334	Q99611	Q99611	SEPHS2	Selenide, water dikinase 2	17.6467	17.2244	17.6091	17.2234	18.2584	17.9864	0	0	0	0	0	0	0	0	0	0	0	0	0	1	0	0	0	0	0	0	0	0
	0.584682	-0.329227	Q5R3I4	Q5R3I4	TTC38	Tetratricopeptide repeat protein 38	18.0941	18.1788	18.5813	18.237	18.6799	18.9249	0	0	0	0	0	0	0	0	0	0	0	0	0	1	0	0	0	0	0	0	0	0
	1.55642	-0.327656	Q7Z4G4	Q7Z4G4	TRMT11	tRNA (guanine(10)-N2)-methyltransferase homolog	17.1178	17.2778	17.3184	17.6556	17.4165	17.6249	0	0	0	0	0	0	0	0	0	0	0	0	0	1	0	0	0	0	0	0	0	0
	2.27149	-0.327641	Q8WTT2	Q8WTT2	NOC3L	Nucleolar complex protein 3 homolog	17.4226	17.5567	17.41	17.826	17.8291	17.7172	0	0	1	0	0	0	0	0	0	0	0	0	0	0	0	0	0	0	0	0	0	0
	2.70513	-0.327509	O60936	H3BM67;H3BUN4;H3BUP2;O60936	NOL3	Nucleolar protein 3	19.3717	19.4577	19.3927	19.6601	19.772	19.7726	0	0	0	0	0	0	0	0	0	0	0	0	0	1	0	0	0	0	0	0	0	0
	0.744012	-0.327256	Q969K4	Q969K4	ABTB1	Ankyrin repeat and BTB/POZ domain-containing protein 1	16.9587	17.0408	NaN	17.4914	17.4491	17.0405	0	1	0	0	0	0	0	0	0	0	0	0	0	0	0	0	0	0	0	0	0	0
	0.92585	-0.327056	O76024	O76024	WFS1	Wolframin	18.2683	18.0413	18.5051	18.4145	18.7411	18.6402	0	0	0	1	0	0	0	0	0	0	0	1	0	0	1	0	0	0	0	0	0	1
	0.952594	-0.325314	Q9H0A0	Q9H0A0	NAT10	RNA cytidine acetyltransferase	17.9109	18.0995	18.0821	18.0797	18.4022	18.5865	0	0	1	0	0	0	0	0	0	0	0	0	0	0	0	0	0	0	0	0	0	0
	4.52484	-0.32491	Q8WU90	Q8WU90	ZC3H15	Zinc finger CCCH domain-containing protein 15	20.9591	20.9765	20.9517	21.2761	21.3143	21.2716	0	1	1	0	0	0	0	0	0	0	0	0	0	0	0	0	0	0	0	0	0	0
	1.14863	-0.323769	Q00013	Q00013	MPP1	55 kDa erythrocyte membrane protein	18.7153	18.3035	18.3479	18.8167	18.7848	18.7366	0	0	0	1	0	0	0	0	0	0	0	0	0	0	0	0	0	0	0	0	0	1
	5.10477	-0.322678	Q86VP6	Q86VP6	CAND1	Cullin-associated NEDD8-dissociated protein 1	23.0778	23.0798	23.0856	23.4246	23.3974	23.3893	0	1	1	0	0	0	0	0	0	0	0	0	0	0	0	0	0	0	0	0	0	0
	1.98484	-0.321929	O43813	O43813	LANCL1	Glutathione S-transferase LANCL1	21.0464	20.9714	20.8103	21.2553	21.2879	21.2506	0	1	0	1	0	0	0	0	0	0	0	0	0	0	0	0	0	0	0	0	0	1
	1.92547	-0.321313	Q14008	Q14008	CKAP5	Cytoskeleton-associated protein 5	20.3939	20.521	20.3403	20.6479	20.8204	20.7507	0	1	0	0	0	0	0	0	0	0	0	0	0	0	0	0	0	0	0	0	0	0
	0.17862	-0.319418	P02647	P02647	APOA1	Apolipoprotein A-I	20.845	19.4311	21.2795	21.6119	20.4949	20.407	0	0	0	0	0	1	0	0	0	0	0	0	0	0	0	0	0	0	0	0	0	0
	1.79515	-0.319242	P08519	P08519	LPA	Apolipoprotein(a)	19.4226	19.4546	19.2953	19.8208	19.7069	19.6024	0	0	0	0	0	0	0	0	0	0	0	0	0	1	0	0	0	0	0	0	0	0
	1.71184	-0.318352	P78540	P78540	ARG2	Arginase-2, mitochondrial	18.771	18.6331	18.4797	18.9413	18.9517	18.9459	0	0	0	0	1	0	0	0	0	0	0	0	0	0	0	0	0	0	0	0	0	0
	0.537632	-0.317541	Q9BU89	Q9BU89	DOHH	Deoxyhypusine hydroxylase	18.7684	18.3955	17.9087	18.5284	18.7065	18.7903	0	0	0	0	0	0	0	0	0	0	0	0	0	1	0	0	0	0	0	0	0	0
	0.543291	-0.31708	Q9NYB9	Q9NYB9	ABI2	Abl interactor 2	18.9873	18.4752	18.7502	19.4623	18.755	18.9466	0	1	1	0	0	0	0	0	0	0	0	0	0	0	0	0	0	0	0	0	0	0
	0.710491	-0.316702	Q9BU02	Q9BU02	THTPA	Thiamine-triphosphatase	19.7582	19.3141	19.5584	19.6162	19.8086	20.1561	0	1	0	0	0	0	0	0	0	0	0	0	0	0	0	0	0	0	0	0	0	0
	0.566136	-0.31612	P23921	P23921	RRM1	Ribonucleoside-diphosphate reductase large subunit	21.9212	21.8215	21.1998	21.9351	22.1545	21.8012	0	1	0	0	0	0	0	0	0	0	0	0	0	0	0	0	0	0	0	0	0	0
	1.25027	-0.316113	P40429	P40429;Q6NVV1	RPL13A	60S ribosomal protein L13a	23.3662	23.2344	23.0654	23.6994	23.4525	23.4625	0	1	0	0	0	0	0	0	0	0	0	0	0	0	0	0	0	0	0	0	0	0
	1.43934	-0.315481	P55789	P55789	GFER	FAD-linked sulfhydryl oxidase ALR	17.6855	17.9196	17.728	18.2143	17.9649	18.1005	0	1	0	0	1	1	0	0	0	0	0	0	0	0	0	0	0	0	0	0	0	0
	0.490959	-0.315481	P02748	P02748	C9	Complement component C9	18.4893	17.9748	18.5562	18.9444	18.2439	18.7784	0	0	0	1	0	1	0	0	0	0	0	0	0	0	1	0	0	0	0	0	0	1
	0.750838	-0.315278	A6NCE7;Q9GZQ8	A6NCE7;Q9GZQ8;Q9H492	MAP1LC3B;MAP1LC3B2	Microtubule-associated proteins 1A/1B light chain 3 beta 2	21.1977	21.747	21.2631	21.5502	21.8243	21.7792	0	1	0	1	0	0	0	0	0	0	0	0	0	0	0	0	0	0	0	0	0	1
	1.22856	-0.315178	Q9Y3U8	Q9Y3U8	RPL36	60S ribosomal protein L36	22.3985	22.4042	22.1658	22.8156	22.5118	22.5866	1	1	0	0	0	0	0	0	0	0	0	0	0	0	0	0	0	0	0	0	0	0
	0.442707	-0.314985	P12107	P12107	COL11A1	Collagen alpha-1(XI) chain	16.4556	17.0371	16.168	16.5527	17.1223	16.9307	0	0	0	0	0	1	0	0	0	0	0	0	0	0	0	0	0	0	0	0	0	0
	2.58319	-0.314811	O43776	O43776	NARS	Asparagine--tRNA ligase, cytoplasmic	22.855	22.7766	22.9052	23.1231	23.1414	23.2168	0	1	0	0	0	0	0	0	0	0	0	0	0	0	0	0	0	0	0	0	0	0
	0.382455	-0.314553	P01040	P01040	CSTA	Cystatin-A	20.5564	20.5045	21.0945	21.6078	20.6802	20.811	0	1	0	0	0	0	0	0	0	0	0	0	0	0	0	0	0	0	0	0	0	0
	1.32976	-0.314466	Q5T013	Q5T013	HYI	Putative hydroxypyruvate isomerase	18.8655	18.7841	18.6358	19.244	19.0379	18.9468	0	0	0	0	0	0	0	0	0	0	0	0	0	1	0	0	0	0	0	0	0	0
	2.49075	-0.31434	P61313	P61313	RPL15	60S ribosomal protein L15	22.7017	22.6413	22.6179	23.0163	23.0057	22.8819	0	0	0	1	0	0	0	0	0	0	0	0	0	0	0	0	0	0	0	0	0	1
	1.20512	-0.31378	Q96DX4	Q96DX4	RSPRY1	RING finger and SPRY domain-containing protein 1	16.7671	17.1763	16.8908	17.2568	17.289	17.2297	0	0	0	0	0	1	0	0	0	0	0	0	0	0	0	0	0	0	0	0	0	0
	0.740693	-0.313035	O95633	O95633	FSTL3	Follistatin-related protein 3	20.5665	20.997	21.1916	21.3468	21.1526	21.1947	0	0	1	0	0	1	0	0	0	0	0	0	0	0	0	0	0	0	0	0	0	0
	1.25058	-0.312426	Q8WUD4	Q8WUD4	CCDC12	Coiled-coil domain-containing protein 12	17.968	18.1539	17.9285	18.3158	18.1728	18.4992	0	0	0	0	0	0	0	0	0	0	0	0	0	1	0	0	0	0	0	0	0	0
	1.60068	-0.311719	Q96QG7	Q96QG7	MTMR9	Myotubularin-related protein 9	19.3202	19.0651	19.0712	19.5155	19.465	19.4111	0	1	0	1	0	0	0	0	0	0	0	1	0	0	0	0	0	0	0	0	0	1
	2.47586	-0.310913	Q15147	Q15147	PLCB4	1-phosphatidylinositol 4,5-bisphosphate phosphodiesterase beta-4	20.4387	20.465	20.4527	20.7992	20.6657	20.8241	0	0	0	0	0	0	0	0	0	0	0	0	0	1	0	0	0	0	0	0	0	0
	2.52509	-0.310879	Q9ULC4	A0A3B3IRV3;Q9ULC4	MCTS1	Malignant T-cell-amplified sequence 1	21.1534	21.2396	21.0812	21.4643	21.4452	21.4973	0	0	0	0	0	0	0	0	0	0	0	0	0	1	0	0	0	0	0	0	0	0
	0.40899	-0.310256	P84157	P84157	MXRA7	Matrix-remodeling-associated protein 7	16.6365	16.9012	17.1161	NaN	17.5335	16.8562	0	0	0	1	0	0	0	0	0	0	0	0	0	0	1	0	0	0	0	0	0	1
	1.02047	-0.30892	Q9UM54	Q9UM54	MYO6	Unconventional myosin-VI	17.6929	18.0843	18.0842	18.3391	18.1528	18.2963	1	1	1	1	0	0	0	0	0	1	0	0	1	0	0	0	0	0	0	0	0	1
	0.685659	-0.308661	Q9NQX7	Q9NQX7	ITM2C	Integral membrane protein 2C	NaN	16.148	16.6427	16.6642	16.6609	16.787	0	0	0	1	0	0	1	0	0	0	0	0	0	0	1	0	0	1	0	0	0	0
	3.30731	-0.307382	P54136	P54136	RARS	Arginine--tRNA ligase, cytoplasmic	22.8113	22.7784	22.8317	23.0678	23.1549	23.121	1	1	0	0	0	0	0	0	0	0	0	0	0	0	0	0	0	0	0	0	0	0
	0.885045	-0.306672	Q6UXH8	Q6UXH8	CCBE1	Collagen and calcium-binding EGF domain-containing protein 1	20.1132	20.4876	20.5887	20.8061	20.5652	20.7382	0	0	0	0	0	1	0	0	0	0	0	0	0	0	0	0	0	0	0	0	0	0
	1.31398	-0.306487	Q6QNY1	Q6QNY1	BLOC1S2	Biogenesis of lysosome-related organelles complex 1 subunit 2	19.9119	19.8756	19.776	20.3587	20.0228	20.1016	0	1	0	1	0	0	1	0	0	0	0	0	0	0	0	0	0	0	0	0	0	1
	1.03205	-0.30629	Q92785	Q92785	DPF2	Zinc finger protein ubi-d4	19.6698	19.9646	19.5496	20.0501	20.1381	19.9147	0	1	1	0	0	0	0	0	0	0	0	0	0	0	0	0	0	0	0	0	0	0
	0.505126	-0.305918	Q86T24	Q86T24	ZBTB33	Transcriptional regulator Kaiso	16.695	16.1869	16.5399	17.2161	16.5535	16.5701	0	1	1	0	0	0	0	0	0	0	0	0	0	0	0	0	0	0	0	0	0	0
	0.570538	-0.30552	Q8IYB1	Q8IYB1	MB21D2	Protein MB21D2	16.8332	16.8079	NaN	NaN	16.9249	17.3273	0	0	0	0	0	0	0	0	0	0	0	0	0	1	0	0	0	0	0	0	0	0
	1.6027	-0.30415	Q8TD19	Q8TD19	NEK9	Serine/threonine-protein kinase Nek9	19.6894	19.4523	19.7267	19.9226	19.9522	19.9061	0	1	1	0	0	0	0	0	0	0	0	0	0	0	0	0	0	0	0	0	0	0
	0.30346	-0.304114	Q12789	Q12789	GTF3C1	General transcription factor 3C polypeptide 1	17.1618	16.7968	16.7991	17.7096	16.7371	NaN	0	0	1	0	0	0	0	0	0	0	0	0	0	0	0	0	0	0	0	0	0	0
	0.930081	-0.303933	Q9H9T3	Q9H9T3	ELP3	Elongator complex protein 3	18.8273	18.6644	18.7439	19.2759	18.7783	19.0933	0	1	1	0	0	0	0	0	0	0	0	0	0	0	0	0	0	0	0	0	0	0
	0.416231	-0.303759	Q9BYZ8	Q9BYZ8	REG4	Regenerating islet-derived protein 4	18.5767	19.1412	19.6248	19.3614	19.3371	19.5554	0	0	0	0	0	1	0	0	0	0	0	0	0	0	0	0	0	0	0	0	0	0
	1.1154	-0.302242	P50914	P50914	RPL14	60S ribosomal protein L14	23.3653	23.3823	23.2236	23.8591	23.49	23.5289	0	0	0	0	0	0	0	0	0	0	0	0	0	1	0	0	0	0	0	0	0	0
	0.339632	-0.30146	Q99590	Q99590	SCAF11	Protein SCAF11	16.3772	16.7302	15.8682	16.8889	16.0899	16.9011	0	0	1	0	0	0	0	0	0	0	0	0	0	0	0	0	0	0	0	0	0	0
	0.805401	-0.300728	O95390	O95390	GDF11	Growth/differentiation factor 11	18.6998	19.0873	19.2469	19.2003	19.3986	19.3372	0	0	0	0	0	1	0	0	0	0	0	0	0	0	0	0	0	0	0	0	0	0
	2.94107	-0.300561	Q9NQX3	Q9NQX3	GPHN	Gephyrin	20.7844	20.817	20.8798	21.1126	21.0977	21.1726	0	1	0	1	0	0	0	0	0	0	0	0	0	0	0	0	0	0	0	0	0	1
	0.253401	-0.299511	Q15165	Q15165	PON2	Serum paraoxonase/arylesterase 2	16.8948	17.5122	17.6329	NaN	18.112	17.1802	0	0	0	1	0	0	0	0	0	0	0	0	0	0	0	0	0	0	0	0	0	1
	0.654715	-0.298807	P01024	P01024	C3	Complement C3	23.0938	23.1764	23.7298	23.5447	23.6247	23.7271	0	0	0	0	0	1	0	0	0	0	0	0	0	0	0	0	0	0	0	0	0	0
	1.67088	-0.298751	Q9BUR4	Q9BUR4	WRAP53	Telomerase Cajal body protein 1	18.0961	18.2146	18.2847	18.611	18.408	18.4726	0	0	1	0	0	0	0	0	0	0	0	0	0	0	0	0	0	0	0	0	0	0
	0.174702	-0.298397	P53701	P53701	HCCS	Cytochrome c-type heme lyase	16.2654	17.042	NaN	NaN	16.4933	17.411	0	0	0	1	1	0	0	0	0	0	0	0	0	0	0	0	0	0	0	0	0	1
	0.700799	-0.298089	P30419	O60551;P30419	NMT1	Glycylpeptide N-tetradecanoyltransferase 1	20.2493	20.3593	19.8359	20.2302	20.513	20.5956	0	1	0	1	0	0	0	0	0	0	0	0	0	0	0	0	0	0	0	0	0	1
	1.02465	-0.297741	Q9UIG0	Q9UIG0	BAZ1B	Tyrosine-protein kinase BAZ1B	18.5861	18.8137	18.3734	18.8067	18.9777	18.882	0	0	1	0	0	0	0	0	0	0	0	0	0	0	0	0	0	0	0	0	0	0
	0.411879	-0.297603	P00751	P00751	CFB	Complement factor B	21.0578	21.2604	22.0391	21.7308	21.6405	21.8789	0	0	0	0	0	1	0	0	0	0	0	0	0	0	0	0	0	0	0	0	0	0
	1.69442	-0.296886	P61011	P61011	SRP54	Signal recognition particle 54 kDa protein	19.5113	19.5299	19.311	19.7624	19.6765	19.804	0	1	1	0	0	0	0	0	0	0	0	0	0	0	0	0	0	0	0	0	0	0
	2.01607	-0.296439	O95373	O95373	IPO7	Importin-7	22.8295	22.7076	22.6155	23.0355	23.0208	22.9858	0	1	1	0	0	0	0	0	0	0	0	0	0	0	0	0	0	0	0	0	0	0
	1.17629	-0.294614	P62851	P62851	RPS25	40S ribosomal protein S25	22.8668	23.0663	22.6857	23.2496	23.144	23.1091	0	0	0	0	0	0	0	0	0	0	0	0	0	1	0	0	0	0	0	0	0	0
	1.35745	-0.292951	P39023	P39023	RPL3	60S ribosomal protein L3	23.0716	23.364	23.0587	23.4526	23.4865	23.4341	0	1	1	0	0	0	0	0	0	0	0	0	0	0	0	0	0	0	0	0	0	0
	2.48472	-0.292922	Q14232	Q14232	EIF2B1	Translation initiation factor eIF-2B subunit alpha	21.1761	21.0689	21.0404	21.4113	21.408	21.3449	0	0	0	0	0	0	0	0	0	0	0	0	0	1	0	0	0	0	0	0	0	0
	1.11531	-0.292844	Q9UFC0	Q9UFC0	LRWD1	Leucine-rich repeat and WD repeat-containing protein 1	18.6911	18.7054	18.9527	19.0748	18.9213	19.2317	0	1	1	0	0	0	0	0	0	0	0	0	0	0	0	0	0	0	0	0	0	0
	0.580527	-0.292445	Q9NXC5	Q9NXC5	MIOS	GATOR complex protein MIOS	17.4034	17.2162	NaN	17.6418	17.8498	17.3152	0	0	0	1	0	0	1	0	0	0	0	0	0	0	0	0	0	0	0	0	0	1
	0.748734	-0.292022	P16435	P16435	POR	NADPH--cytochrome P450 reductase	18.9846	19.3045	19.56	19.7017	19.545	19.4786	0	0	0	1	0	0	0	0	0	0	0	1	0	0	1	0	0	0	0	0	0	1
	0.498396	-0.29058	P07478	P07478	PRSS2	Trypsin-2	30.3178	30.416	31.0535	31.0892	30.7215	30.8482	0	0	0	0	0	1	0	0	0	0	0	0	0	0	0	0	0	0	0	0	0	0
	0.437137	-0.289747	Q8WUQ7	Q8WUQ7	CACTIN	Cactin	18.8737	19.3613	NaN	NaN	19.4606	19.354	1	1	1	0	0	0	0	0	0	0	0	0	0	0	0	0	0	0	0	0	0	0
	0.111086	-0.289487	Q5D862	Q5D862	FLG2	Filaggrin-2	18.089	18.9845	19.4922	20.7923	17.9599	18.6819	0	1	0	0	0	0	0	0	0	0	0	0	0	0	0	0	0	0	0	0	0	0
	0.164873	-0.289069	P02533	P02533	KRT14	Keratin, type I cytoskeletal 14	21.3839	21.8708	23.3083	23.1085	22.0759	22.2459	0	1	1	0	0	0	0	0	0	0	0	0	0	0	0	0	0	0	0	0	0	0
	3.36497	-0.288806	P23526	P23526	AHCY	Adenosylhomocysteinase	23.455	23.4464	23.3937	23.7013	23.7585	23.7017	0	1	0	0	0	0	0	0	1	0	0	0	0	0	0	0	0	0	0	0	0	0
	0.480596	-0.287762	Q9UJY1	Q9UJY1	HSPB8	Heat shock protein beta-8	19.5364	18.9579	NaN	19.7187	19.3964	19.4898	0	1	1	0	0	0	0	0	0	0	0	0	0	0	0	0	0	0	0	0	0	0
	1.4161	-0.287108	P62847	P62847	RPS24	40S ribosomal protein S24	22.8931	23.0995	22.8208	23.3112	23.1975	23.166	0	0	0	0	0	0	0	0	0	0	0	0	0	1	0	0	0	0	0	0	0	0
	0.176041	-0.286841	P81605	P81605	DCD	Dermcidin	18.5957	20.17	20.4833	19.6479	20.1328	20.3288	0	0	0	0	0	1	0	0	0	0	0	0	0	0	0	0	0	0	0	0	0	0
	0.60598	-0.285751	Q9UHW5	Q9UHW5	GPN3	GPN-loop GTPase 3	18.5042	18.8397	18.12	18.8343	18.7037	18.7832	0	0	0	0	0	0	0	0	0	0	0	0	0	1	0	0	0	0	0	0	0	0
	1.06755	-0.284841	Q96GX2	Q96GX2	ATXN7L3B	Ataxin-7-like protein 3B	19.1195	19.1523	19.2796	19.2381	19.5707	19.5971	0	1	0	0	0	0	0	0	0	0	0	0	0	0	0	0	0	0	0	0	0	0
	0.27462	-0.284823	Q93096	Q93096	PTP4A1	Protein tyrosine phosphatase type IVA 1	18.7371	18.6549	17.5016	18.7005	18.7027	18.345	0	1	0	1	0	0	0	1	0	0	0	1	0	0	0	0	0	0	0	0	0	1
	1.95353	-0.283821	Q9Y6E2	Q9Y6E2	BZW2	Basic leucine zipper and W2 domain-containing protein 2	22.061	22.1284	21.9558	22.305	22.4091	22.2826	0	0	0	0	0	0	0	0	0	0	0	0	0	1	0	0	0	0	0	0	0	0
	0.215827	-0.283063	Q9H7D0	Q9H7D0	DOCK5	Dedicator of cytokinesis protein 5	17.4593	15.7462	16.3891	16.9646	16.8588	16.6203	0	1	0	1	0	0	0	0	0	0	0	0	0	0	0	0	0	0	0	0	0	1
	2.17355	-0.282969	Q8WUM0	Q8WUM0	NUP133	Nuclear pore complex protein Nup133	19.7801	19.8008	19.9006	20.1903	20.0627	20.0773	0	0	1	0	0	0	0	0	0	0	0	0	0	0	0	0	0	0	0	0	0	0
	2.00637	-0.282706	P62424	P62424	RPL7A	60S ribosomal protein L7a	23.0312	23.1902	23.0774	23.46	23.3455	23.3415	0	0	0	0	0	0	0	0	0	0	0	0	0	1	0	0	0	0	0	0	0	0
	2.15164	-0.280991	O00410	O00410	IPO5	Importin-5	23.5323	23.4332	23.3652	23.6985	23.7774	23.6977	0	1	1	0	0	0	0	0	0	0	0	0	0	0	0	0	0	0	0	0	0	0
	0.704548	-0.280957	P11047	P11047	LAMC1	Laminin subunit gamma-1	22.2251	22.6442	22.813	22.85	22.7501	22.9252	0	0	0	0	0	1	0	0	0	0	0	0	0	0	0	0	0	0	0	0	0	0
	0.664782	-0.280953	Q6P4I2	Q6P4I2	WDR73	WD repeat-containing protein 73	19.4022	18.9716	18.9107	19.5992	19.2935	19.2347	1	1	0	0	0	0	0	0	0	0	0	0	0	0	0	0	0	0	0	0	0	0
	0.491669	-0.280827	P04004	H0YJW9;P04004	VTN	Vitronectin	23.6649	23.7505	24.353	24.1249	24.0414	24.4445	0	0	0	0	0	0	0	0	0	0	0	0	0	1	0	0	0	0	0	0	0	0
	0.313173	-0.280305	O15156	O15156	ZBTB7B	Zinc finger and BTB domain-containing protein 7B	17.2854	17.2002	18.075	18.2425	17.4305	17.7283	0	0	1	0	0	0	0	0	0	0	0	0	0	0	0	0	0	0	0	0	0	0
	0.648926	-0.280101	Q8N1B4	Q8N1B4	VPS52	Vacuolar protein sorting-associated protein 52 homolog	16.1106	15.8827	16.0265	15.9831	16.6168	16.2602	0	0	0	1	0	0	0	1	0	1	0	0	1	0	0	0	0	0	0	0	0	1
	1.59343	-0.278582	Q96C11	Q96C11	FGGY	FGGY carbohydrate kinase domain-containing protein	15.7606	15.8353	15.7642	15.9438	16.2063	16.0456	0	0	0	0	0	0	0	0	0	0	0	0	0	1	0	0	0	0	0	0	0	0
	0.535308	-0.278411	O95707	O95707	POP4	Ribonuclease P protein subunit p29	18.3964	18.3748	17.9515	18.2228	18.8377	18.4975	0	0	1	0	0	0	0	0	0	0	0	0	0	0	0	0	0	0	0	0	0	0
	0.268074	-0.278034	P20809	P20809	IL11	Interleukin-11	18.8665	18.2075	19.0554	19.6126	18.516	18.835	0	0	0	0	0	1	0	0	0	0	0	0	0	0	0	0	0	0	0	0	0	0
	1.18776	-0.277751	Q658Y4	Q658Y4	FAM91A1	Protein FAM91A1	18.5713	18.4804	18.2893	18.8431	18.7365	18.5947	0	0	0	0	0	0	0	0	0	1	0	0	1	0	0	0	0	0	0	0	0	0
	0.358302	-0.277348	Q9BR61	Q9BR61	ACBD6	Acyl-CoA-binding domain-containing protein 6	16.5167	17.1056	16.2501	16.5579	16.895	17.2515	0	1	0	0	0	0	0	0	0	0	0	0	0	0	0	0	0	0	0	0	0	0
	0.715874	-0.277102	Q9P2M7	Q9P2M7	CGN	Cingulin	17.5409	17.087	17.1793	17.4884	17.7591	17.391	0	0	0	0	0	0	0	0	0	0	0	0	0	1	0	0	0	0	0	0	0	0
	2.9124	-0.275692	Q9NR09	Q9NR09	BIRC6	Baculoviral IAP repeat-containing protein 6	18.957	19.0416	18.9374	19.2665	19.2638	19.2328	0	1	0	1	0	0	0	1	0	1	0	0	1	0	0	0	0	0	0	0	0	1
	0.53964	-0.275365	P08253	P08253	MMP2	72 kDa type IV collagenase	26.501	26.8153	27.2634	27.1109	27.0768	27.2181	0	1	1	1	1	1	0	0	0	0	0	0	0	0	0	0	0	0	0	0	0	1
	2.09314	-0.274659	P52209	P52209	PGD	6-phosphogluconate dehydrogenase, decarboxylating	24.3996	24.4395	24.3774	24.5748	24.7438	24.722	0	1	0	0	0	0	0	0	0	0	0	0	0	0	0	0	0	0	0	0	0	0
	0.612306	-0.274529	Q9BRZ2	Q9BRZ2	TRIM56	E3 ubiquitin-protein ligase TRIM56	16.2469	16.6487	16.1762	NaN	16.6349	16.6287	0	1	0	0	0	0	0	0	0	0	0	0	0	0	0	0	0	0	0	0	0	0
	1.30699	-0.274242	P83731	P83731	RPL24	60S ribosomal protein L24	22.7356	22.7845	22.653	23.1609	22.9868	22.8481	0	0	0	0	0	0	0	0	0	0	0	0	0	1	0	0	0	0	0	0	0	0
	0.855725	-0.273979	Q9NRY5	Q9NRY5	FAM114A2	Protein FAM114A2	17.9712	17.6843	17.7975	18.272	18.1469	17.856	0	0	0	0	0	0	0	0	0	0	0	0	0	1	0	0	0	0	0	0	0	0
	1.72872	-0.273774	Q9UBI6	Q9UBI6	GNG12	Guanine nucleotide-binding protein G(I)/G(S)/G(O) subunit gamma-12	19.6738	19.8516	19.7734	20.1241	19.9521	20.0439	0	0	0	1	0	0	0	0	0	0	0	0	0	0	0	0	0	0	0	0	0	1
	0.788414	-0.273712	Q3V5L5	Q3V5L5	MGAT5B	Alpha-1,6-mannosylglycoprotein 6-beta-N-acetylglucosaminyltransferase B	15.4111	15.6016	NaN	15.7036	15.9804	15.656	0	0	0	1	0	0	0	0	0	1	0	0	0	0	1	0	0	1	0	0	0	0
	2.36094	-0.27365	O00567	O00567	NOP56	Nucleolar protein 56	20.6415	20.7007	20.7865	21.0142	20.9924	20.943	0	1	1	0	0	0	0	0	0	0	0	0	0	0	0	0	0	0	0	0	0	0
	2.85978	-0.273569	Q8TEQ6	Q8TEQ6	GEMIN5	Gem-associated protein 5	20.2591	20.2712	20.2183	20.5637	20.5426	20.463	0	1	1	0	0	0	0	0	0	0	0	0	0	0	0	0	0	0	0	0	0	0
	1.17177	-0.272429	P38606	P38606	ATP6V1A	V-type proton ATPase catalytic subunit A	21.4707	21.1139	21.2291	21.5916	21.5508	21.4885	0	1	0	0	0	0	0	0	0	0	0	0	0	0	0	0	0	0	0	0	0	0
	2.34977	-0.272089	P36578	P36578	RPL4	60S ribosomal protein L4	22.9508	22.975	22.8519	23.2545	23.1724	23.1671	0	0	0	0	0	0	0	0	0	0	0	0	0	1	0	0	0	0	0	0	0	0
	1.58796	-0.271841	Q8IZ73	Q8IZ73	RPUSD2	RNA pseudouridylate synthase domain-containing protein 2	18.1028	17.9905	17.907	18.1633	18.3219	18.3306	0	0	0	0	0	0	0	0	0	0	0	0	0	1	0	0	0	0	0	0	0	0
	1.16013	-0.271725	Q8NEU8	Q8NEU8	APPL2	DCC-interacting protein 13-beta	19.3501	18.997	19.1917	19.3698	19.5034	19.4808	0	1	1	1	0	0	0	1	0	0	0	0	0	0	0	0	0	0	0	0	0	1
	1.41491	-0.271024	O95456	O95456	PSMG1	Proteasome assembly chaperone 1	20.9216	20.7427	20.665	21.0935	21.0949	20.9539	0	1	0	0	0	0	0	0	0	0	0	1	0	0	0	0	0	0	0	0	0	0
	1.04016	-0.270432	Q8IY18	Q8IY18	SMC5	Structural maintenance of chromosomes protein 5	16.6093	16.8124	16.4425	16.9893	16.7857	16.9005	0	0	1	0	0	0	0	0	0	0	0	0	0	0	0	0	0	0	0	0	0	0
	1.71904	-0.270184	P62241	P62241	RPS8	40S ribosomal protein S8	23.9213	24.0966	24.0314	24.3836	24.2544	24.2219	0	1	0	1	0	0	0	0	0	0	0	0	0	0	0	0	0	0	0	0	0	1
	1.03873	-0.269539	O15541	O15541	RNF113A	E3 ubiquitin-protein ligase RNF113A	16.6097	16.8108	16.7521	17.1625	17.0212	16.7975	0	0	1	0	0	0	0	0	0	0	0	0	0	0	0	0	0	0	0	0	0	0
	1.48764	-0.269142	P31948	P31948	STIP1	Stress-induced-phosphoprotein 1	24.3118	24.3227	24.0975	24.4467	24.5869	24.5059	0	1	1	0	0	0	0	0	0	0	0	0	0	0	0	0	0	0	0	0	0	0
	2.08738	-0.268333	Q9C0E2	Q9C0E2	XPO4	Exportin-4	19.2815	19.2444	19.1497	19.4411	19.4708	19.5687	0	1	1	0	0	0	0	0	0	0	0	0	0	0	0	0	0	0	0	0	0	0
	0.485481	-0.268118	Q9Y2Q5	Q9Y2Q5	LAMTOR2	Ragulator complex protein LAMTOR2	20.6474	19.8395	20.3391	20.6306	20.4641	20.5357	0	0	0	1	0	0	1	1	0	0	0	0	0	0	0	0	0	0	0	0	0	1
	0.549787	-0.267633	Q9Y4L1	Q9Y4L1	HYOU1	Hypoxia up-regulated protein 1	21.6781	21.677	22.2667	22.1052	22.0096	22.3099	0	0	0	0	0	0	0	0	0	0	0	1	0	0	0	0	0	0	0	0	0	0
	0.538791	-0.267385	P35052	P35052	GPC1	Glypican-1	24.6248	24.8121	25.3162	25.223	25.0437	25.2885	0	0	0	1	0	1	0	1	0	0	0	0	0	0	0	1	0	0	0	0	0	0
	2.1866	-0.267351	Q9BWE0	Q9BWE0	REPIN1	Replication initiator 1	18.0853	18.1576	18.1938	18.3763	18.369	18.4934	0	0	1	0	0	0	0	0	0	0	0	0	0	0	0	0	0	0	0	0	0	0
	0.467204	-0.266811	Q6P3W7	Q6P3W7	SCYL2	SCY1-like protein 2	19.2452	19.0373	18.5635	19.0543	19.5001	19.0919	0	1	0	1	0	0	0	1	0	1	0	0	1	0	0	0	0	0	0	0	0	1
	1.42633	-0.266534	Q96GD0	Q96GD0	PDXP	Pyridoxal phosphate phosphatase	19.3515	19.1692	19.3378	19.6786	19.4676	19.512	1	1	0	1	0	0	0	0	0	0	0	0	0	0	0	0	0	0	0	0	0	1
	0.394405	-0.266509	P56277	P56277	CMC4	Cx9C motif-containing protein 4	16.7404	17.0113	NaN	16.8546	17.5213	17.0513	0	0	0	0	1	0	0	0	0	0	0	0	0	0	0	0	0	0	0	0	0	0
	1.27811	-0.26571	P35268	P35268	RPL22	60S ribosomal protein L22	23.4603	23.3174	23.1395	23.5463	23.5369	23.6312	0	0	0	0	0	0	0	0	0	0	0	0	0	1	0	0	0	0	0	0	0	0
	0.217326	-0.26462	Q9BT25	Q9BT25	HAUS8	HAUS augmin-like complex subunit 8	14.8917	14.8938	NaN	NaN	15.5943	14.7205	0	1	0	0	0	0	0	0	0	0	0	0	0	0	0	0	0	0	0	0	0	0
	1.51266	-0.263806	P61247	P61247	RPS3A	40S ribosomal protein S3a	23.5046	23.6638	23.4018	23.8394	23.7579	23.7643	0	1	1	0	0	0	0	0	0	0	0	0	0	0	0	0	0	0	0	0	0	0
	1.29563	-0.263769	Q9NVX2	Q9NVX2	NLE1	Notchless protein homolog 1	19.31	19.1126	19.3284	19.6457	19.4473	19.4493	0	0	1	0	0	0	0	0	0	0	0	0	0	0	0	0	0	0	0	0	0	0
	0.398763	-0.263497	Q16204	Q16204	CCDC6	Coiled-coil domain-containing protein 6	20.7461	20.6514	19.8791	20.7902	20.6623	20.6146	0	1	0	0	0	0	0	0	0	0	0	0	0	0	0	0	0	0	0	0	0	0
	0.836914	-0.26344	Q13188	Q13188	STK3	Serine/threonine-protein kinase 3	18.1883	17.7988	18.0451	18.4115	18.1005	18.3106	0	1	1	0	0	0	0	0	0	0	0	0	0	0	0	0	0	0	0	0	0	0
	1.12425	-0.263296	Q9NRW7	Q9NRW7	VPS45	Vacuolar protein sorting-associated protein 45	18.6076	18.3847	18.3852	18.8825	18.6169	18.6681	0	0	0	1	0	0	0	1	0	1	0	0	0	0	0	0	0	0	0	0	0	1
	0.789454	-0.262159	Q9H900	Q9H900	ZWILCH	Protein zwilch homolog	18.8986	18.6996	18.3769	18.8943	18.9592	18.9081	0	0	0	0	0	0	0	0	0	0	0	0	0	1	0	0	0	0	0	0	0	0
	0.481444	-0.261297	Q5T160	Q5T160	RARS2	Probable arginine--tRNA ligase, mitochondrial	20.1512	19.7664	20.5756	20.4529	20.3619	20.4623	0	0	0	0	1	0	0	0	0	0	0	0	0	0	0	0	0	0	0	0	0	0
	0.494386	-0.26119	Q8N5M4	Q8N5M4	TTC9C	Tetratricopeptide repeat protein 9C	18.884	18.297	18.591	18.7573	19.1569	18.6414	0	0	0	0	0	0	0	0	0	0	0	0	0	1	0	0	0	0	0	0	0	0
	0.478684	-0.260907	Q6P4R8	Q6P4R8	NFRKB	Nuclear factor related to kappa-B-binding protein	16.391	16.2969	15.9354	16.087	16.6892	16.6299	0	0	1	0	0	0	0	0	0	0	0	0	0	0	0	0	0	0	0	0	0	0
	2.45256	-0.2609	O75223	O75223	GGCT	Gamma-glutamylcyclotransferase	22.1796	22.2293	22.2717	22.4697	22.5517	22.4419	0	0	0	0	0	0	0	0	0	0	0	0	0	1	0	0	0	0	0	0	0	0
	0.131087	-0.260806	Q5T749	Q5T749	KPRP	Keratinocyte proline-rich protein	18.7131	17.8337	19.0413	20.0483	18.3295	17.9928	0	1	0	0	0	0	0	0	0	0	0	0	0	0	0	0	0	0	0	0	0	0
	1.18513	-0.260229	Q8TD08	Q8TD08	MAPK15	Mitogen-activated protein kinase 15	21.786	21.7156	NaN	21.9435	21.9429	22.1467	0	1	1	0	0	0	0	0	0	1	0	0	0	0	0	0	0	0	0	0	0	0
	0.718013	-0.259992	P18065	P18065	IGFBP2	Insulin-like growth factor-binding protein 2	18.0378	18.3423	18.4817	18.566	18.3635	18.7123	0	0	0	0	0	1	0	0	0	0	0	0	0	0	0	0	0	0	0	0	0	0
	2.01756	-0.259759	P61026	P61026	RAB10	Ras-related protein Rab-10	19.0999	18.9379	19.0135	19.2787	19.2234	19.3285	0	1	0	1	0	0	0	1	0	1	0	1	1	0	0	0	0	0	0	0	0	1
	1.32935	-0.259441	Q07092	Q07092	COL16A1	Collagen alpha-1(XVI) chain	21.9676	21.8731	22.1112	22.3617	22.1718	22.1967	0	0	0	0	0	1	0	0	0	0	0	0	0	0	0	0	0	0	0	0	0	0
	1.24731	-0.258525	Q8TCE6	Q6NSW5;Q8TCE6	FAM45A	Protein FAM45A	18.3199	18.3888	18.5719	18.7732	18.5663	18.7167	0	0	0	0	0	0	0	1	0	0	0	0	0	0	0	0	0	0	0	0	0	0
	0.42596	-0.257926	Q14919	Q14919	DRAP1	Dr1-associated corepressor	20.2206	19.3569	19.5836	19.9818	19.9689	19.9843	0	0	1	0	0	0	0	0	0	0	0	0	0	0	0	0	0	0	0	0	0	0
	1.51108	-0.257369	P19883	P19883	FST	Follistatin	21.4536	21.6323	21.6192	21.7195	21.8933	21.8645	0	0	0	0	0	1	0	0	0	0	0	0	0	0	0	0	0	0	0	0	0	0
	1.20586	-0.256883	P06748	P06748	NPM1	Nucleophosmin	26.0518	26.2445	26.3339	26.5766	26.4288	26.3955	0	1	1	0	0	0	0	0	0	0	0	0	0	0	0	0	0	0	0	0	0	0
	0.201988	-0.256415	O95363	O95363	FARS2	Phenylalanine--tRNA ligase, mitochondrial	17.15	16.0638	17.176	17.1327	NaN	16.9733	0	0	0	0	1	0	0	0	0	0	0	0	0	0	0	0	0	0	0	0	0	0
	1.24902	-0.256045	Q96ER3	Q96ER3	SAAL1	Protein SAAL1	20.2107	20.0843	20.0433	20.5143	20.3615	20.2306	0	0	1	0	0	0	0	0	0	0	0	0	0	0	0	0	0	0	0	0	0	0
	0.288214	-0.255662	Q6ZYL4	Q6ZYL4	GTF2H5	General transcription factor IIH subunit 5	17.3931	17.999	16.8811	17.4016	17.7014	17.9371	0	0	1	0	0	0	0	0	0	0	0	0	0	0	0	0	0	0	0	0	0	0
	0.885552	-0.255509	O94826	O94826	TOMM70	Mitochondrial import receptor subunit TOM70	19.88	19.9232	20.2362	20.1279	20.3788	20.2991	0	0	0	1	1	0	0	0	0	0	0	0	0	0	1	0	0	0	0	0	0	1
	1.26927	-0.255476	Q9NRA1	Q9NRA1	PDGFC	Platelet-derived growth factor C	21.0785	21.3098	21.2646	21.3541	21.4993	21.5659	1	1	1	1	0	1	0	0	0	0	0	0	0	0	0	0	0	0	0	0	0	1
	1.4543	-0.255473	P54687	P54687	BCAT1	Branched-chain-amino-acid aminotransferase, cytosolic	20.6709	20.9204	20.848	21.0199	21.1343	21.0516	0	1	0	0	0	0	0	0	0	0	0	0	0	0	0	0	0	0	0	0	0	0
	0.544319	-0.254739	P62891;Q59GN2	P62891;Q59GN2	RPL39;RPL39P5	60S ribosomal protein L39	19.5292	19.5782	18.9637	19.7129	19.4977	19.6246	0	0	0	0	0	0	0	0	0	0	0	0	0	1	0	0	0	0	0	0	0	0
	0.962165	-0.254424	Q14161	Q14161	GIT2	ARF GTPase-activating protein GIT2	26.5301	26.739	26.7544	27.1295	26.8393	26.8179	0	0	0	0	0	0	0	0	0	0	0	0	0	1	0	0	0	0	0	0	0	0
	0.467883	-0.254259	Q2KHT3	Q2KHT3	CLEC16A	Protein CLEC16A	18.8344	18.3161	18.8108	18.5978	19.1533	18.973	0	0	0	1	0	0	1	1	0	0	0	0	0	0	0	0	0	0	0	0	0	1
	0.804411	-0.254183	Q16864	Q16864	ATP6V1F	V-type proton ATPase subunit F	18.9792	18.8487	19.0458	19.4743	19.0318	19.1302	0	0	0	0	0	0	0	0	0	0	0	0	0	1	0	0	0	0	0	0	0	0
	0.0886222	-0.25382	Q6UWP2	Q6UWP2	DHRS11	Dehydrogenase/reductase SDR family member 11	17.5558	15.9545	NaN	18.2076	16.6722	16.1471	0	0	0	0	0	1	0	0	0	0	0	0	0	0	0	0	0	0	0	0	0	0
	0.71146	-0.253486	Q9NVI7	Q9NVI7	ATAD3A	ATPase family AAA domain-containing protein 3A	17.3121	17.2013	17.6114	17.5757	17.4748	17.8347	0	0	0	1	1	0	0	0	0	0	0	0	0	0	1	0	0	0	0	0	0	1
	1.27569	-0.253273	Q14139	Q14139	UBE4A	Ubiquitin conjugation factor E4 A	20.7602	20.4741	20.6508	20.9481	20.8052	20.8916	0	1	0	0	0	0	0	0	0	0	0	0	0	0	0	0	0	0	0	0	0	0
	0.857498	-0.25271	Q969G3	Q969G3	SMARCE1	SWI/SNF-related matrix-associated actin-dependent regulator of chromatin subfamily E member 1	19.3546	19.3627	18.9731	19.3956	19.5587	19.4943	0	0	1	0	0	0	0	0	0	0	0	0	0	0	0	0	0	0	0	0	0	0
	1.64749	-0.252084	O43592	O43592	XPOT	Exportin-T	22.4869	22.484	22.6902	22.822	22.7768	22.8185	0	1	1	0	0	0	0	0	0	0	0	0	0	0	0	0	0	0	0	0	0	0
	0.319296	-0.250634	Q96KB5	Q96KB5	PBK	Lymphokine-activated killer T-cell-originated protein kinase	19.8232	19.4349	18.7969	19.3769	19.7766	19.6534	0	0	0	0	0	0	0	0	0	0	0	0	0	1	0	0	0	0	0	0	0	0
	1.53138	-0.250396	Q86WR0	Q86WR0	CCDC25	Coiled-coil domain-containing protein 25	20.2752	20.4494	20.425	20.5359	20.6505	20.7145	0	0	0	0	0	0	0	0	0	0	0	0	0	1	0	0	0	0	0	0	0	0
	1.52293	-0.249872	Q96DI7	Q96DI7	SNRNP40	U5 small nuclear ribonucleoprotein 40 kDa protein	20.0079	19.9347	19.8072	20.2375	20.1869	20.075	0	0	1	0	0	0	0	0	0	0	0	0	0	0	0	0	0	0	0	0	0	0
	1.84494	-0.249856	Q02790	Q02790	FKBP4	Peptidyl-prolyl cis-trans isomerase FKBP4	23.1283	23.0524	23.0966	23.2431	23.4372	23.3467	1	1	1	0	1	0	0	0	0	0	0	0	0	0	0	0	0	0	0	0	0	0
	1.13125	-0.249824	Q0VDG4	Q0VDG4	SCRN3	Secernin-3	18.7234	18.8696	18.6668	18.8573	19.0021	19.1499	0	0	0	0	0	0	0	0	0	0	0	0	0	1	0	0	0	0	0	0	0	0
	2.06504	-0.249581	P30519	P30519	HMOX2	Heme oxygenase 2	20.4795	20.5367	20.6442	20.8348	20.7686	20.8057	0	0	0	0	0	0	0	0	0	0	0	1	0	0	0	0	0	0	0	0	0	0
	1.21054	-0.248933	Q5VWZ2	Q5VWZ2	LYPLAL1	Lysophospholipase-like protein 1	20.022	20.3503	20.1815	20.4313	20.4671	20.4022	1	1	0	0	0	0	0	0	0	0	0	0	0	0	0	0	0	0	0	0	0	0
	2.42015	-0.248847	Q14258	Q14258	TRIM25	E3 ubiquitin/ISG15 ligase TRIM25	20.5745	20.6883	20.6011	20.8246	20.8938	20.892	0	1	0	0	0	0	0	0	0	0	0	0	0	0	0	0	0	0	0	0	0	0
	1.10782	-0.248671	Q14651	Q14651	PLS1	Plastin-1	19.9313	19.8507	19.9099	20.0854	20.3464	20.0062	0	1	0	0	0	0	0	0	0	0	0	0	0	0	0	0	0	0	0	0	0	0
	0.939775	-0.248215	A6NKQ9;P0DN86;P0DN87;Q6NT52	A6NKQ9;P0DN86;P0DN87;Q6NT52	CGB1;CGB2;CGB7;CGB8	Choriogonadotropin subunit beta variant 1	23.7289	23.7649	23.9239	24.252	24.0304	23.88	0	0	0	0	0	1	0	0	0	0	0	0	0	0	0	0	0	0	0	0	0	0
	2.26714	-0.247738	Q9BXR0	Q9BXR0	QTRT1	Queuine tRNA-ribosyltransferase catalytic subunit 1	19.8112	19.7674	19.8747	20.0884	20.0008	20.1073	0	1	0	1	1	0	0	0	0	0	0	0	0	0	0	0	0	0	0	0	0	1
	0.336755	-0.247538	Q9NRN9	Q9NRN9	METTL5	Methyltransferase-like protein 5	18.2402	18.1387	17.4702	17.8311	18.3523	18.4083	0	0	1	0	0	0	0	0	0	0	0	0	0	0	0	0	0	0	0	0	0	0
	1.04513	-0.247419	P10515	P10515	DLAT	Dihydrolipoyllysine-residue acetyltransferase component of pyruvate dehydrogenase complex, mitochondrial	19.7787	19.5167	19.837	20.0548	19.8781	19.9418	0	0	0	0	1	0	0	0	0	0	0	0	0	0	0	0	0	0	0	0	0	0
	4.06423	-0.247068	P41252	P41252	IARS	Isoleucine--tRNA ligase, cytoplasmic	22.4796	22.4678	22.5072	22.7135	22.7475	22.7348	1	1	0	0	0	0	0	0	0	0	0	0	0	0	0	0	0	0	0	0	0	0
	1.30801	-0.246849	Q86TU7	Q86TU7	SETD3	Actin-histidine N-methyltransferase	19.905	19.9976	19.8269	20.0406	20.137	20.2925	0	1	1	0	0	0	0	0	0	0	0	0	0	0	0	0	0	0	0	0	0	0
	1.08143	-0.246716	O14744	O14744	PRMT5	Protein arginine N-methyltransferase 5	21.6576	21.4504	21.3183	21.7745	21.7525	21.6395	0	1	1	0	0	0	0	0	0	1	0	0	0	0	0	0	0	0	0	0	0	0
	1.81703	-0.246498	P11387	P11387	TOP1	DNA topoisomerase 1	21.3425	21.535	21.4664	21.6502	21.7113	21.7219	0	0	1	0	0	0	0	0	0	0	0	0	0	0	0	0	0	0	0	0	0	0
	0.28735	-0.245639	O75150	O75150	RNF40	E3 ubiquitin-protein ligase BRE1B	17.2106	17.6393	18.2186	18.2736	17.8909	17.641	0	0	1	0	0	0	0	0	0	0	0	0	0	0	0	0	0	0	0	0	0	0
	1.69616	-0.245464	P00338	P00338	LDHA	L-lactate dehydrogenase A chain	26.9129	26.8276	26.7492	27.1141	27.1275	26.9846	0	1	0	0	0	0	0	0	0	0	0	0	0	0	0	0	0	0	0	0	0	0
	0.782067	-0.245227	P62841	P62841	RPS15	40S ribosomal protein S15	21.7364	22.0971	21.6184	22.0427	22.0561	22.0888	0	0	0	0	0	0	0	0	0	0	0	0	0	1	0	0	0	0	0	0	0	0
	0.354644	-0.243247	P20336	P20336	RAB3A	Ras-related protein Rab-3A	19.1189	19.2355	18.392	18.9607	19.1808	19.3345	1	1	0	1	0	0	1	0	0	0	0	0	0	0	0	0	0	0	0	0	0	1
	0.354244	-0.243205	Q9P0S2	Q9P0S2	COX16	Cytochrome c oxidase assembly protein COX16 homolog, mitochondrial	17.9576	18.4679	18.3388	18.3277	18.1926	18.9735	0	0	0	1	1	0	0	0	0	0	0	0	0	0	1	0	0	0	0	0	0	1
	0.891714	-0.242442	Q02543	Q02543	RPL18A	60S ribosomal protein L18a	22.4292	22.2106	22.1794	22.6704	22.546	22.3301	0	0	0	0	0	0	0	0	0	0	0	0	0	1	0	0	0	0	0	0	0	0
	1.55019	-0.242335	Q16831	Q16831	UPP1	Uridine phosphorylase 1	20.8778	20.6838	20.8272	21.1077	20.961	21.0471	0	0	0	0	0	0	0	0	0	0	0	0	0	1	0	0	0	0	0	0	0	0
	0.97819	-0.242301	P49247	P49247	RPIA	Ribose-5-phosphate isomerase	19.779	19.5832	19.9381	20.1169	19.9648	19.9455	0	0	0	0	0	0	0	0	0	0	0	0	0	1	0	0	0	0	0	0	0	0
	0.840952	-0.24177	Q5TC12	Q5TC12	ATPAF1	ATP synthase mitochondrial F1 complex assembly factor 1	18.2592	18.5059	18.149	18.3843	18.61	18.645	0	0	0	0	1	0	0	0	0	0	0	0	0	0	0	0	0	0	0	0	0	0
	0.855923	-0.24173	P46776	P46776	RPL27A	60S ribosomal protein L27a	24.2132	24.3228	23.9665	24.565	24.3448	24.3178	0	0	0	0	0	0	0	0	0	0	0	0	0	1	0	0	0	0	0	0	0	0
	0.605248	-0.241646	O75449	O75449	KATNA1	Katanin p60 ATPase-containing subunit A1	17.836	17.4533	17.9573	18.1715	17.8526	17.9474	0	1	0	0	0	0	0	0	0	0	0	0	0	0	0	0	0	0	0	0	0	0
	0.319065	-0.241595	P49747	P49747	COMP	Cartilage oligomeric matrix protein	17.965	17.407	18.4678	18.108	18.1795	18.2772	0	0	0	0	0	1	0	0	0	0	0	0	0	0	0	0	0	0	0	0	0	0
	1.52449	-0.241173	Q96HY6	Q96HY6	DDRGK1	DDRGK domain-containing protein 1	18.9217	18.8906	18.8746	19.0363	19.0984	19.2757	0	0	0	0	0	0	0	0	0	0	0	1	0	0	0	0	0	0	0	0	0	0
	1.59412	-0.240959	Q96EY8	Q96EY8	MMAB	Corrinoid adenosyltransferase	18.6539	18.7277	18.6851	19.0584	18.8913	18.8399	0	0	0	0	1	0	0	0	0	0	0	0	0	0	0	0	0	0	0	0	0	0
	0.824703	-0.239559	Q9BXV9	Q9BXV9	GON7	EKC/KEOPS complex subunit GON7	20.0817	20.2351	19.8197	20.2208	20.2327	20.4017	0	0	1	0	0	0	0	0	0	0	0	0	0	0	0	0	0	0	0	0	0	0
	0.988919	-0.239501	Q9NW13	Q9NW13	RBM28	RNA-binding protein 28	19.0246	19.2414	18.8623	19.2279	19.2923	19.3266	0	0	1	0	0	0	0	0	0	0	0	0	0	0	0	0	0	0	0	0	0	0
	1.10347	-0.23921	P68400	P68400;Q8NEV1	CSNK2A1	Casein kinase II subunit alpha	19.3549	19.0963	19.0328	19.3556	19.3995	19.4466	0	0	1	0	0	0	0	0	0	0	0	0	0	0	0	0	0	0	0	0	0	0
	0.528525	-0.238707	P25391	P25391	LAMA1	Laminin subunit alpha-1	20.456	20.8288	21.1159	21.0263	20.9505	21.14	0	0	0	0	0	1	0	0	0	0	0	0	0	0	0	0	0	0	0	0	0	0
	0.393813	-0.23837	P02760	P02760	AMBP	Protein AMBP	19.444	19.699	20.2486	20.1483	19.8474	20.111	0	0	0	0	0	1	0	0	0	0	0	0	0	0	0	0	0	0	0	0	0	0
	1.03766	-0.238358	P23434	P23434	GCSH	Glycine cleavage system H protein, mitochondrial	18.8083	19.0865	18.7995	19.0362	19.1592	19.2139	0	0	0	0	1	0	0	0	0	0	0	0	0	0	0	0	0	0	0	0	0	0
	1.42771	-0.238292	P25440	P25440	BRD2	Bromodomain-containing protein 2	16.9587	17.1259	17.1222	17.388	17.3308	17.203	0	0	1	0	0	0	0	0	0	0	0	0	0	0	0	0	0	0	0	0	0	0
	0.737323	-0.238269	Q9UMS0	Q9UMS0	NFU1	NFU1 iron-sulfur cluster scaffold homolog, mitochondrial	19.2848	19.4567	19.1324	19.3509	19.7437	19.4941	1	1	0	0	1	0	0	0	0	0	0	0	0	0	0	0	0	0	0	0	0	0
	0.328847	-0.238081	Q9Y4B6	Q9Y4B6	DCAF1	DDB1- and CUL4-associated factor 1	19.3552	18.7011	19.4699	19.768	19.2351	19.2373	0	1	1	0	0	0	0	0	0	0	0	0	0	0	0	0	0	0	0	0	0	0
	0.499412	-0.237581	P05091	P05091	ALDH2	Aldehyde dehydrogenase, mitochondrial	NaN	16.6104	16.8753	17.1016	NaN	16.8593	0	0	0	0	1	0	0	0	0	0	0	0	0	0	0	0	0	0	0	0	0	0
	1.32486	-0.237559	P50991	P50991	CCT4	T-complex protein 1 subunit delta	23.176	23.032	22.9045	23.3278	23.2733	23.2242	0	1	0	0	0	0	0	0	1	0	0	0	0	0	0	0	0	0	0	0	0	0
	0.774622	-0.237331	O75179	O75179	ANKRD17	Ankyrin repeat domain-containing protein 17	20.9349	20.8727	20.4878	20.9683	21.0028	21.0363	0	1	1	0	0	0	0	0	0	0	0	0	0	0	0	0	0	0	0	0	0	0
	1.52445	-0.236725	P30622	P30622	CLIP1	CAP-Gly domain-containing linker protein 1	20.1978	20.0836	20.0318	20.4184	20.3636	20.2414	0	1	0	1	0	0	0	0	0	0	0	0	0	0	0	0	0	0	0	0	0	1
	0.814675	-0.236389	Q5T9A4	Q5T9A4	ATAD3B	ATPase family AAA domain-containing protein 3B	17.1435	17.2267	17.108	17.2316	17.3041	17.6516	0	0	0	1	1	0	0	0	0	0	0	0	0	0	0	0	0	0	0	0	0	1
	0.882692	-0.235437	Q9P0L0	Q9P0L0	VAPA	Vesicle-associated membrane protein-associated protein A	23.5552	23.8004	23.8457	23.8365	24.1287	23.9424	0	0	1	1	0	0	0	0	0	0	0	1	0	0	1	0	0	0	0	0	0	1
	2.13984	-0.235369	Q9HC35	Q9HC35	EML4	Echinoderm microtubule-associated protein-like 4	20.3135	20.3884	20.4607	20.6385	20.6456	20.5846	0	1	0	0	0	0	0	0	0	0	0	0	0	0	0	0	0	0	0	0	0	0
	0.739244	-0.234573	Q8NCN5	Q8NCN5	PDPR	Pyruvate dehydrogenase phosphatase regulatory subunit, mitochondrial	20.4419	20.5089	20.8995	20.9045	20.8434	20.8062	0	0	0	0	1	0	0	0	0	0	0	0	0	0	0	0	0	0	0	0	0	0
	1.60543	-0.234505	O43447	O43447	PPIH	Peptidyl-prolyl cis-trans isomerase H	21.0029	20.9846	21.193	21.2843	21.3058	21.2939	0	1	1	0	0	0	0	0	0	0	0	0	0	0	0	0	0	0	0	0	0	0
	0.579085	-0.234222	Q14520	Q14520	HABP2	Hyaluronan-binding protein 2	20.5672	21.0387	21.1064	21.2574	21.0559	21.1017	0	0	0	0	0	1	0	0	0	0	0	0	0	0	0	0	0	0	0	0	0	0
	2.594	-0.234147	Q6GMV2	Q6GMV2	SMYD5	SET and MYND domain-containing protein 5	19.3028	19.3127	19.3353	19.6035	19.561	19.4888	0	0	0	0	0	0	0	0	0	0	0	0	0	1	0	0	0	0	0	0	0	0
	1.57126	-0.233847	Q9NXA8	Q9NXA8	SIRT5	NAD-dependent protein deacylase sirtuin-5, mitochondrial	18.3344	18.4885	18.5073	18.6333	18.7592	18.6392	1	1	1	0	1	0	0	0	0	0	0	0	0	0	0	0	0	0	0	0	0	0
	0.355994	-0.233805	P09871	P09871	C1S	Complement C1s subcomponent	21.5234	21.8332	22.4324	22.1483	22.069	22.2731	0	0	0	0	0	0	0	0	0	0	0	0	0	1	0	0	0	0	0	0	0	0
	0.796	-0.233395	O75828	O75828	CBR3	Carbonyl reductase [NADPH] 3	19.5911	19.7324	19.6414	19.9204	19.6507	20.094	0	1	0	0	0	0	0	0	0	0	0	0	0	0	0	0	0	0	0	0	0	0
	0.884516	-0.231968	P32455	P32455	GBP1	Guanylate-binding protein 1	19.2173	19.1931	19.4205	19.3189	19.5578	19.65	0	1	0	1	0	1	0	0	0	1	0	0	0	0	0	0	0	0	0	0	0	1
	1.59158	-0.231734	Q93034	Q93034	CUL5	Cullin-5	19.4118	19.5342	19.3342	19.6092	19.6458	19.7205	0	0	0	0	0	0	0	0	0	0	0	0	0	1	0	0	0	0	0	0	0	0
	0.830336	-0.231455	Q9UPQ9	Q9UPQ9	TNRC6B	Trinucleotide repeat-containing gene 6B protein	17.1118	17.3047	17.2869	17.2551	17.4977	17.645	0	1	0	0	0	0	0	0	0	0	0	0	0	0	0	0	0	0	0	0	0	0
	0.698042	-0.231359	Q14678	Q14678	KANK1	KN motif and ankyrin repeat domain-containing protein 1	15.1265	15.2483	14.7599	15.3361	15.2801	15.2125	0	1	1	1	0	0	0	0	0	0	0	0	0	0	0	0	0	0	0	0	0	1
	0.681979	-0.231324	Q8N6T3	Q8N6T3	ARFGAP1	ADP-ribosylation factor GTPase-activating protein 1	19.4984	19.4539	19.2373	19.8505	19.6376	19.3955	0	1	0	0	0	0	0	0	0	1	0	0	0	0	0	0	0	0	0	0	0	0
	1.12058	-0.231179	P61081	P61081	UBE2M	NEDD8-conjugating enzyme Ubc12	22.4845	22.5023	22.7469	22.8453	22.8668	22.7152	0	0	0	0	0	0	0	0	0	0	0	0	0	1	0	0	0	0	0	0	0	0
	0.429963	-0.23059	P15018	P15018	LIF	Leukemia inhibitory factor	19.7775	20.1317	20.4843	20.1546	20.4386	20.4921	0	0	0	0	0	1	0	0	0	0	0	0	0	0	0	0	0	0	0	0	0	0
	1.02494	-0.230365	P13010	P13010	XRCC5	X-ray repair cross-complementing protein 5	23.419	23.0914	23.2265	23.4383	23.5671	23.4225	0	0	1	0	0	0	0	0	0	0	0	0	0	0	0	0	0	0	0	0	0	0
	0.578377	-0.2291	Q9Y530	Q9Y530	OARD1	ADP-ribose glycohydrolase OARD1	17.2355	16.8832	16.6566	17.1747	17.0543	17.2335	0	0	1	0	0	0	0	0	0	0	0	0	0	0	0	0	0	0	0	0	0	0
	1.54389	-0.228917	Q16401	Q16401	PSMD5	26S proteasome non-ATPase regulatory subunit 5	21.0128	20.8671	20.9698	21.2322	21.2312	21.0729	0	0	0	0	0	0	0	0	0	0	0	0	0	1	0	0	0	0	0	0	0	0
	0.645712	-0.228875	Q96EQ0	Q96EQ0	SGTB	Small glutamine-rich tetratricopeptide repeat-containing protein beta	19.4129	19.135	18.904	19.2764	19.4944	19.3678	0	0	0	0	0	0	0	0	0	0	0	0	0	1	0	0	0	0	0	0	0	0
	0.385219	-0.228568	Q9UJC5	Q9UJC5	SH3BGRL2	SH3 domain-binding glutamic acid-rich-like protein 2	16.572	17.325	17.1345	17.0286	17.3187	17.3699	0	0	1	0	0	0	0	0	0	0	0	0	0	0	0	0	0	0	0	0	0	0
	0.618557	-0.228394	P26583	P26583	HMGB2	High mobility group protein B2	23.4777	23.7109	23.1957	23.5448	23.7784	23.7462	0	1	1	0	0	1	0	0	0	0	0	0	0	0	0	0	0	0	0	0	0	0
	0.598055	-0.22811	Q9BQP9	Q9BQP9	BPIFA3	BPI fold-containing family A member 3	21.5506	21.8906	21.4725	21.6413	21.9868	21.9699	0	0	0	0	0	1	0	0	0	0	0	0	0	0	0	0	0	0	0	0	0	0
	0.343631	-0.22712	O75886	O75886	STAM2	Signal transducing adapter molecule 2	19.3311	19.2797	18.5136	19.1332	19.2997	19.3728	0	1	0	1	0	0	0	1	0	0	0	0	0	0	0	0	0	0	0	0	0	1
	0.884218	-0.22692	Q9Y5B9	Q9Y5B9	SUPT16H	FACT complex subunit SPT16	22.4354	22.7603	22.6542	22.7004	22.9069	22.9234	0	0	1	0	0	0	0	0	0	0	0	0	0	0	0	0	0	0	0	0	0	0
	0.84602	-0.226552	Q8IYB3	Q8IYB3	SRRM1	Serine/arginine repetitive matrix protein 1	20.0505	20.257	20.2722	20.4008	20.6047	20.2538	0	0	1	0	0	0	0	0	0	0	0	0	0	0	0	0	0	0	0	0	0	0
	0.317737	-0.2265	Q96SB4	Q96SB4	SRPK1	SRSF protein kinase 1	19.2483	19.5165	18.7314	19.0601	19.4401	19.6755	0	1	1	0	0	0	0	0	0	0	0	1	0	0	0	0	0	0	0	0	0	0
	0.801325	-0.225916	Q08623	Q08623	PUDP	Pseudouridine-5'-phosphatase	20.5165	20.5999	20.8336	20.7062	20.9127	21.0088	0	0	0	0	0	0	0	0	0	0	0	0	0	1	0	0	0	0	0	0	0	0
	1.5618	-0.225665	Q9Y262	Q9Y262	EIF3L	Eukaryotic translation initiation factor 3 subunit L	21.7892	21.5837	21.7321	21.9194	21.9757	21.8869	0	1	0	0	0	0	0	0	0	0	0	0	0	0	0	0	0	0	0	0	0	0
	1.22423	-0.225456	Q09328	Q09328	MGAT5	Alpha-1,6-mannosylglycoprotein 6-beta-N-acetylglucosaminyltransferase A	21.8085	21.9341	22.0992	22.1336	22.1994	22.1851	0	0	0	1	0	1	0	0	0	1	0	0	0	0	1	0	0	1	0	0	0	0
	1.71185	-0.225095	Q9NTK5	Q9NTK5	OLA1	Obg-like ATPase 1	22.8113	22.9332	22.8478	22.9989	23.1589	23.1098	0	1	1	0	0	0	0	0	0	0	0	0	0	0	0	0	0	0	0	0	0	0
	0.541016	-0.225005	P08123	P08123	COL1A2	Collagen alpha-2(I) chain	23.076	23.3904	23.6187	23.6514	23.4001	23.7086	0	0	0	0	0	1	0	0	0	0	0	0	0	0	0	0	0	0	0	0	0	0
	0.507438	-0.224934	P07585	P07585	DCN	Decorin	18.4072	19.0053	18.877	18.8556	19.0799	19.0288	0	0	0	0	0	1	0	0	0	0	0	0	0	0	0	0	0	0	0	0	0	0
	1.47059	-0.224814	P30084	P30084	ECHS1	Enoyl-CoA hydratase, mitochondrial	21.744	21.9066	21.9484	22.0256	22.1096	22.1382	0	0	0	0	1	0	0	0	0	0	0	0	0	0	0	0	0	0	0	0	0	0
	0.548089	-0.224689	Q9UNW1	Q9UNW1	MINPP1	Multiple inositol polyphosphate phosphatase 1	21.623	21.7	22.1944	22.0493	22.0227	22.1194	0	0	0	0	0	0	0	0	0	0	0	1	0	0	0	0	0	0	0	0	0	0
	1.60561	-0.224559	P61353	P61353	RPL27	60S ribosomal protein L27	23.7739	23.7531	23.7897	24.0817	23.8733	24.0354	1	1	0	0	0	0	0	0	0	0	0	1	0	0	0	0	0	0	0	0	0	0
	0.645594	-0.224175	Q86UK7	Q86UK7	ZNF598	E3 ubiquitin-protein ligase ZNF598	19.3857	19.0643	18.9945	19.5677	19.3153	19.234	0	0	0	0	0	0	0	0	0	0	0	0	0	1	0	0	0	0	0	0	0	0
	0.158269	-0.223715	O95573	O95573	ACSL3	Long-chain-fatty-acid--CoA ligase 3	16.7205	16.2685	NaN	NaN	16.2799	17.1566	0	0	0	1	1	0	0	0	0	0	0	1	0	0	1	0	0	0	1	0	0	0
	2.83837	-0.223561	O75608	O75608	LYPLA1	Acyl-protein thioesterase 1	22.065	22.126	22.1336	22.3143	22.3691	22.3119	0	1	1	1	0	0	0	0	0	0	0	1	0	0	0	0	0	0	0	0	0	1
	2.60192	-0.223337	Q96SY0	Q96SY0	INTS14	Integrator complex subunit 14	19.4793	19.461	19.5064	19.6457	19.7273	19.7437	0	0	1	0	0	0	0	0	0	0	0	0	0	0	0	0	0	0	0	0	0	0
	1.64995	-0.223256	Q9HCD5	Q9HCD5	NCOA5	Nuclear receptor coactivator 5	20.8306	20.8982	20.929	21.0534	21.218	21.0562	0	0	1	0	0	0	0	0	0	0	0	0	0	0	0	0	0	0	0	0	0	0
	1.30167	-0.223146	Q9Y617	Q9Y617	PSAT1	Phosphoserine aminotransferase	24.2043	24.1075	24.3599	24.5101	24.4281	24.4029	0	0	0	0	0	0	0	0	0	0	0	0	0	1	0	0	0	0	0	0	0	0
	0.858816	-0.223045	P27635	P27635;Q96L21	RPL10	60S ribosomal protein L10	22.2358	22.2438	22.0345	22.5519	22.4208	22.2105	0	0	0	0	0	0	0	0	0	0	0	0	0	1	0	0	0	0	0	0	0	0
	0.134553	-0.222866	P03952	P03952	KLKB1	Plasma kallikrein	19.8549	18.3149	20.1241	20.0336	19.7043	19.2247	0	0	0	0	0	1	0	0	0	0	0	0	0	0	0	0	0	0	0	0	0	0
	1.85767	-0.222684	P27707	P27707	DCK	Deoxycytidine kinase	19.8967	19.9097	19.7655	20.0284	20.1177	20.0939	0	0	1	0	0	0	0	0	0	0	0	0	0	0	0	0	0	0	0	0	0	0
	1.1216	-0.221727	P62701	P22090;P62701;Q8TD47	RPS4X	40S ribosomal protein S4, X isoform	22.6723	22.5864	22.3931	22.8379	22.7871	22.692	0	0	0	0	0	0	0	0	0	0	0	0	0	1	0	0	0	0	0	0	0	0
	0.250309	-0.221183	Q9UBD5	Q9UBD5	ORC3	Origin recognition complex subunit 3	14.9944	14.7775	13.9054	14.5978	14.7682	14.9748	0	0	1	0	0	0	0	0	0	0	0	0	0	0	0	0	0	0	0	0	0	0
	1.14687	-0.221141	Q8N1G2	Q8N1G2	CMTR1	Cap-specific mRNA (nucleoside-2'-O-)-methyltransferase 1	18.715	18.8736	18.5937	19.0041	18.8693	18.9723	0	0	1	0	0	0	0	0	0	0	0	0	0	0	0	0	0	0	0	0	0	0
	0.575346	-0.220829	Q96I59	Q96I59	NARS2	Probable asparagine--tRNA ligase, mitochondrial	17.7865	18.0656	18.2657	18.4236	18.2763	18.0803	0	0	0	0	1	0	0	0	0	0	0	0	0	0	0	0	0	0	0	0	0	0
	0.374005	-0.22065	Q96PZ0	Q96PZ0	PUS7	Pseudouridylate synthase 7 homolog	19.2637	19.1381	18.5161	19.1111	19.3691	19.0997	0	0	1	0	0	0	0	0	0	0	0	0	0	0	0	0	0	0	0	0	0	0
	0.954632	-0.220283	O75410	O75410	TACC1	Transforming acidic coiled-coil-containing protein 1	18.6861	18.6347	18.3799	18.8809	18.7013	18.7793	0	1	1	1	0	0	0	0	0	0	0	0	0	0	0	0	0	0	0	0	0	1
	1.36527	-0.219811	Q5VYK3	Q5VYK3	ECPAS	Proteasome adapter and scaffold protein ECM29	20.9534	20.7057	20.8816	21.0904	21.0724	21.0374	0	1	1	0	0	0	0	1	0	0	1	1	0	0	0	0	0	0	0	0	0	0
	0.675381	-0.219492	Q7L2E3	Q7L2E3	DHX30	ATP-dependent RNA helicase DHX30	19.0558	19.0669	18.8595	19.4737	19.1149	19.0521	0	1	0	0	1	0	0	0	0	0	0	0	0	0	0	0	0	0	0	0	0	0
	1.37971	-0.219275	P46060	P46060	RANGAP1	Ran GTPase-activating protein 1	21.5533	21.6292	21.3878	21.7133	21.7823	21.7325	0	1	1	0	0	0	0	0	0	0	0	0	0	0	0	0	0	0	0	0	0	0
	1.27083	-0.219232	Q9BYK8	Q9BYK8	HELZ2	Helicase with zinc finger domain 2	15.6511	15.3767	15.5611	15.7393	15.7574	15.75	0	0	1	0	0	0	0	0	0	0	0	0	0	0	0	0	0	0	0	0	0	0
	1.4378	-0.218934	Q15599	Q15599	SLC9A3R2	Na(+)/H(+) exchange regulatory cofactor NHE-RF2	20.2505	20.0295	20.0938	20.297	20.3448	20.3889	0	0	1	1	0	0	0	0	0	0	0	0	0	0	0	0	0	0	0	0	0	1
	0.318439	-0.218901	O00468	O00468	AGRN	Agrin	25.7374	25.9739	26.6133	26.5078	26.1468	26.3266	0	0	0	1	0	1	0	0	0	0	0	0	0	0	0	0	0	1	0	0	0	0
	0.290191	-0.218803	O95059	O95059	RPP14	Ribonuclease P protein subunit p14	16.1466	NaN	15.9135	16.6042	15.8502	16.2922	0	0	1	0	0	0	0	0	0	0	0	0	0	0	0	0	0	0	0	0	0	0
	0.44288	-0.218651	P02749	P02749	APOH	Beta-2-glycoprotein 1	20.906	20.8731	21.0505	20.963	21.5716	20.9509	0	0	0	0	0	1	0	0	0	0	0	0	0	0	0	0	0	0	0	0	0	0
	0.470015	-0.218645	O94910	O94910	ADGRL1	Adhesion G protein-coupled receptor L1	18.5642	19.1344	19.1609	19.2264	19.0679	19.2212	0	0	0	1	0	0	0	0	0	0	0	0	0	0	1	0	0	0	0	0	0	1
	2.7441	-0.218383	O76074	O76074	PDE5A	cGMP-specific 3',5'-cyclic phosphodiesterase	20.601	20.5478	20.6477	20.8287	20.8172	20.8058	0	0	0	0	0	0	0	0	0	0	0	0	0	1	0	0	0	0	0	0	0	0
	2.03747	-0.218275	O75643	O75643	SNRNP200	U5 small nuclear ribonucleoprotein 200 kDa helicase	22.3586	22.4384	22.5103	22.6332	22.6464	22.6825	0	0	1	0	0	0	0	0	0	0	0	0	0	0	0	0	0	0	0	0	0	0
	0.552447	-0.21795	Q12965	Q12965	MYO1E	Unconventional myosin-Ie	18.9908	19.3945	19.5152	19.6631	19.4647	19.4265	0	1	0	0	0	0	0	0	0	0	0	0	0	0	0	0	0	0	0	0	0	0
	0.444676	-0.217024	Q14684	Q14684	RRP1B	Ribosomal RNA processing protein 1 homolog B	18.5377	19.0138	19.2104	19.1249	19.0337	19.2544	0	0	1	0	0	0	0	0	0	0	0	0	0	0	0	0	0	0	0	0	0	0
	0.323539	-0.216628	Q8WTU2	Q8WTU2	SSC4D	Scavenger receptor cysteine-rich domain-containing group B protein	19.4669	19.5565	20.1817	20.1611	19.6417	20.0522	0	0	0	0	0	1	0	0	0	0	0	0	0	0	0	0	0	0	0	0	0	0
	0.780989	-0.216617	Q4V328	Q4V328	GRIPAP1	GRIP1-associated protein 1	18.3797	18.2774	18.1805	18.2781	18.5447	18.6646	0	0	0	1	0	0	0	1	0	0	0	0	0	0	0	0	0	0	0	0	0	1
	1.82421	-0.216406	Q06124	Q06124	PTPN11	Tyrosine-protein phosphatase non-receptor type 11	20.8505	20.723	20.8176	21.0355	21.0628	20.9419	0	1	1	0	0	0	0	0	0	0	0	0	0	0	0	0	0	0	0	0	0	0
	0.353836	-0.216396	P36222	P36222	CHI3L1	Chitinase-3-like protein 1	22.076	22.076	22.8185	22.6563	22.4894	22.474	0	1	0	0	0	1	0	0	0	0	0	1	0	0	0	0	0	0	0	0	0	0
	0.667245	-0.216319	A6NIH7	A6NIH7;Q13432	UNC119B	Protein unc-119 homolog B	20.9845	20.886	21.1391	21.4632	21.1614	21.0341	0	0	0	0	0	0	0	0	0	0	0	0	0	1	0	0	0	0	0	0	0	0
	1.1055	-0.216242	P83881;Q969Q0	P83881;Q969Q0	RPL36A;RPL36AL	60S ribosomal protein L36a	22.7001	22.8326	22.555	22.8563	22.8788	23.0014	0	1	0	0	0	0	0	0	0	0	0	0	0	0	0	0	0	0	0	0	0	0
	2.06414	-0.215572	Q15046	Q15046	KARS	Lysine--tRNA ligase	22.9332	22.8885	22.8984	23.0556	23.2021	23.1091	1	1	1	1	1	1	0	0	0	0	0	0	0	0	0	0	0	0	0	0	0	1
	0.639609	-0.214417	Q13428	Q13428	TCOF1	Treacle protein	20.8446	21.3287	21.2207	21.3983	21.2749	21.364	0	0	1	0	0	0	0	0	0	0	0	0	0	0	0	0	0	0	0	0	0	0
	1.99194	-0.213976	Q9Y4E8	Q9Y4E8	USP15	Ubiquitin carboxyl-terminal hydrolase 15	20.3226	20.3507	20.3009	20.4604	20.5414	20.6143	0	1	1	0	1	0	0	0	0	0	0	0	0	0	0	0	0	0	0	0	0	0
	0.805122	-0.213584	Q16773	Q16773	KYAT1	Kynurenine--oxoglutarate transaminase 1	18.099	17.9837	18.111	18.5095	18.1547	18.1702	0	1	0	0	0	0	0	0	0	0	0	0	0	0	0	0	0	0	0	0	0	0
	0.576503	-0.213354	Q13402	Q13402	MYO7A	Unconventional myosin-VIIa	19.1383	19.0898	19.2536	19.059	19.5338	19.529	0	1	0	0	0	0	0	0	0	0	0	0	0	0	0	0	0	0	0	0	0	0
	0.290709	-0.21273	Q92636	Q92636	NSMAF	Protein FAN	18.6486	18.5567	17.7671	18.6087	18.3457	18.6562	0	0	0	0	0	0	0	0	0	0	0	0	0	1	0	0	0	0	0	0	0	0
	0.857094	-0.212533	O95295	O95295	SNAPIN	SNARE-associated protein Snapin	18.8185	18.775	19.0654	18.9571	19.1863	19.153	1	1	0	1	0	0	1	0	0	1	0	0	0	0	0	0	0	0	0	0	0	1
	0.856571	-0.212388	Q969P0	Q969P0	IGSF8	Immunoglobulin superfamily member 8	18.7164	18.5409	18.7196	18.924	18.6798	19.0103	0	0	0	1	0	0	0	0	0	0	0	0	0	0	1	0	0	0	0	0	0	1
	0.691598	-0.212025	P01127	P01127	PDGFB	Platelet-derived growth factor subunit B	22.446	22.4454	22.697	22.9543	22.5765	22.6936	0	0	0	0	0	1	0	0	0	0	0	0	0	0	0	0	0	0	0	0	0	0
	0.599391	-0.211791	P51948	P51948	MNAT1	CDK-activating kinase assembly factor MAT1	18.8863	18.593	18.6642	19.1864	18.8259	18.7666	0	0	1	0	0	0	0	0	0	0	0	0	0	0	0	0	0	0	0	0	0	0
	2.74519	-0.211648	Q14974	Q14974	KPNB1	Importin subunit beta-1	23.7085	23.6551	23.6801	23.8451	23.9108	23.9229	0	1	1	0	0	0	0	0	0	0	0	0	0	0	0	0	0	0	0	0	0	0
	0.423382	-0.211629	Q8N4Q1	Q8N4Q1	CHCHD4	Mitochondrial intermembrane space import and assembly protein 40	19.4862	19.9492	19.9129	19.6898	20.1224	20.171	0	0	0	0	1	0	0	0	0	0	0	0	0	0	0	0	0	0	0	0	0	0
	1.00421	-0.210962	Q9NZM1	Q9NZM1	MYOF	Myoferlin	20.8185	21.0094	21.1125	21.0955	21.2331	21.2446	0	0	1	1	0	0	0	0	0	0	0	0	0	0	1	0	0	1	0	0	0	0
	0.376847	-0.210836	Q14692	Q14692	BMS1	Ribosome biogenesis protein BMS1 homolog	18.0997	18.7565	18.6624	18.5076	18.9009	18.7426	0	0	1	0	0	0	0	0	0	0	0	0	0	0	0	0	0	0	0	0	0	0
	0.107223	-0.210003	Q0JRZ9	Q0JRZ9	FCHO2	F-BAR domain only protein 2	15.7024	16.3757	14.0998	15.1881	15.7489	15.8709	0	0	0	1	0	0	0	0	0	0	0	0	0	0	0	0	0	0	0	0	0	1
	0.180767	-0.209684	P61626	P61626	LYZ	Lysozyme C	18.0811	18.424	18.7834	18.4386	18.083	19.396	0	0	0	0	0	1	0	0	0	0	0	0	0	0	0	0	0	0	0	0	0	0
	1.02395	-0.208858	Q9BW27	Q9BW27	NUP85	Nuclear pore complex protein Nup85	19.1168	19.0451	19.2661	19.4692	19.2262	19.3593	0	1	1	1	0	0	0	0	0	0	0	0	0	0	0	0	0	0	0	0	0	1
	0.471631	-0.208677	P39687	O43423;P39687	ANP32A	Acidic leucine-rich nuclear phosphoprotein 32 family member A	23.0766	23.6683	23.3685	23.4141	23.6166	23.7087	0	0	0	0	0	0	0	0	0	0	0	0	0	1	0	0	0	0	0	0	0	0
	1.41418	-0.208622	Q9NWT6	Q9NWT6	HIF1AN	Hypoxia-inducible factor 1-alpha inhibitor	19.4741	19.6341	19.4282	19.6642	19.7398	19.7583	0	1	1	0	0	0	0	0	0	0	0	0	0	0	0	0	0	0	0	0	0	0
	1.25608	-0.208522	O43150	O43150	ASAP2	Arf-GAP with SH3 domain, ANK repeat and PH domain-containing protein 2	17.5817	17.8028	17.5973	17.8392	17.836	17.9322	0	1	0	1	0	0	0	0	0	1	0	0	0	0	0	0	0	0	0	0	0	1
	1.39503	-0.208176	O95816	O95816	BAG2	BAG family molecular chaperone regulator 2	20.2381	20.0441	20.0349	20.3098	20.3526	20.2793	0	0	0	0	0	0	0	0	0	0	0	0	0	1	0	0	0	0	0	0	0	0
	0.449513	-0.208005	P25208	P25208	NFYB	Nuclear transcription factor Y subunit beta	20.6092	21.1966	20.6119	21.0905	20.9852	20.966	0	0	1	0	0	0	0	0	0	0	0	0	0	0	0	0	0	0	0	0	0	0
	2.07864	-0.207838	Q9Y316	Q9Y316	MEMO1	Protein MEMO1	20.2051	20.2377	20.1639	20.4326	20.4602	20.3375	0	0	0	0	0	0	0	0	0	0	0	0	0	1	0	0	0	0	0	0	0	0
	1.75202	-0.207565	Q99832	Q99832	CCT7	T-complex protein 1 subunit eta	23.4475	23.3757	23.2855	23.628	23.5484	23.5549	0	1	0	0	0	0	0	0	0	0	0	0	0	0	0	0	0	0	0	0	0	0
	1.55345	-0.207307	Q14914	Q14914	PTGR1	Prostaglandin reductase 1	21.6469	21.6028	21.7023	21.7512	21.9287	21.8939	0	1	0	0	0	0	0	0	0	0	0	0	0	0	0	0	0	0	0	0	0	0
	0.24574	-0.206781	O14879	O14879	IFIT3	Interferon-induced protein with tetratricopeptide repeats 3	17.9486	17.7069	NaN	NaN	18.3147	17.7543	0	1	0	0	1	0	0	0	0	0	0	0	0	0	0	0	0	0	0	0	0	0
	0.0732584	-0.206505	Q9H741	Q9H741	C12orf49	UPF0454 protein C12orf49	18.3909	18.7617	18.6708	20.7682	17.657	18.0177	0	0	0	0	0	1	0	0	0	0	0	0	0	0	0	0	0	0	0	0	0	0
	1.15187	-0.206486	P13639	P13639	EEF2	Elongation factor 2	26.1004	25.9165	25.888	26.1863	26.258	26.08	0	1	1	0	0	0	0	0	0	0	0	0	0	0	0	0	0	0	0	0	0	0
	0.3663	-0.206172	Q5W0V3	Q5W0V3	FAM160B1	Protein FAM160B1	18.9405	19.4524	19.0526	19.0026	19.5552	19.5063	0	0	0	0	0	0	0	0	0	0	0	0	0	1	0	0	0	0	0	0	0	0
	0.196349	-0.205973	Q13416	Q13416	ORC2	Origin recognition complex subunit 2	18.6857	17.6324	17.5335	18.4806	18.0244	17.9645	0	0	1	0	0	0	0	0	0	0	0	0	0	0	0	0	0	0	0	0	0	0
	2.07103	-0.205882	Q9Y3A5	Q9Y3A5	SBDS	Ribosome maturation protein SBDS	21.8337	21.7714	21.7167	21.9307	22.0194	21.9893	0	1	1	0	0	0	0	0	0	0	0	0	0	0	0	0	0	0	0	0	0	0
	0.628092	-0.205177	Q9NRR5	Q9NRR5	UBQLN4	Ubiquilin-4	20.0675	19.974	19.6262	19.9771	20.1313	20.1749	0	1	1	0	0	0	0	0	0	0	0	1	0	0	0	0	0	0	0	0	0	0
	1.28247	-0.204903	P00558	P00558	PGK1	Phosphoglycerate kinase 1	26.1111	26.2817	26.354	26.4733	26.4123	26.4758	0	1	0	0	0	0	0	0	0	0	0	0	0	0	0	0	0	0	0	0	0	0
	0.44946	-0.204774	P52292	P52292	KPNA2	Importin subunit alpha-1	21.742	21.7046	21.1746	21.6076	21.8344	21.7937	0	1	1	0	0	0	0	0	0	0	0	0	0	0	0	0	0	0	0	0	0	0
	0.232444	-0.204668	O75530	O75530	EED	Polycomb protein EED	18.2533	17.7983	17.1799	18.1593	18.0293	17.6569	0	0	1	0	0	0	0	0	0	0	0	0	0	0	0	0	0	0	0	0	0	0
	2.06672	-0.204522	P53680	P53680	AP2S1	AP-2 complex subunit sigma	22.3581	22.3632	22.4845	22.6264	22.5957	22.5974	0	0	0	1	0	0	0	0	0	0	0	0	0	0	0	0	0	0	0	0	0	1
	0.434915	-0.204069	Q9H944	Q9H944	MED20	Mediator of RNA polymerase II transcription subunit 20	18.9865	19.2715	18.604	19.234	19.0516	19.1886	0	0	1	0	0	0	0	0	0	0	0	0	0	0	0	0	0	0	0	0	0	0
	2.21962	-0.203239	O15305	O15305	PMM2	Phosphomannomutase 2	20.5578	20.6174	20.5057	20.731	20.7582	20.8015	0	1	0	0	0	0	0	0	0	0	0	0	0	0	0	0	0	0	0	0	0	0
	0.384916	-0.202532	P48740	P48740	MASP1	Mannan-binding lectin serine protease 1	18.4734	18.2248	18.7795	18.9983	18.5745	18.5125	0	0	0	0	0	1	0	0	0	0	0	0	0	0	0	0	0	0	0	0	0	0
	1.42966	-0.202267	P61970	P61970	NUTF2	Nuclear transport factor 2	23.8134	23.8564	23.9071	23.9417	24.1119	24.1301	1	1	1	1	0	0	0	0	0	0	0	0	0	0	0	0	0	0	0	0	0	1
	0.906358	-0.202198	Q4J6C6	Q4J6C6	PREPL	Prolyl endopeptidase-like	19.1972	19.4392	19.5016	19.5573	19.5148	19.6725	1	1	1	0	0	0	0	0	0	1	0	0	1	0	0	0	0	0	0	0	0	0
	1.25011	-0.201843	P35251	P35251	RFC1	Replication factor C subunit 1	18.56	18.6534	18.7431	18.7657	18.8434	18.953	0	0	1	0	0	0	0	0	0	0	0	0	0	0	0	0	0	0	0	0	0	0
	0.424851	-0.20172	O95619	O95619	YEATS4	YEATS domain-containing protein 4	16.3769	16.1962	16.1575	16.0887	16.7426	16.5045	0	0	1	0	0	0	0	0	0	0	0	0	0	0	0	0	0	0	0	0	0	0
	2.58564	-0.201595	P62495	P62495	ETF1	Eukaryotic peptide chain release factor subunit 1	23.6059	23.5662	23.5561	23.7933	23.8129	23.7269	0	1	0	0	0	0	0	0	0	0	0	0	0	0	0	0	0	0	0	0	0	0
	0.612832	-0.200857	Q16394	Q16394	EXT1	Exostosin-1	22.6059	22.5048	22.9823	22.9184	22.9247	22.8525	0	0	0	1	0	0	0	0	0	1	0	1	0	0	1	0	0	1	0	0	0	0
	2.47629	-0.200836	Q99613	B5ME19;Q99613	EIF3C	Eukaryotic translation initiation factor 3 subunit C	22.6577	22.66	22.7158	22.8483	22.9302	22.8575	0	1	0	0	0	0	0	0	0	0	0	0	0	0	0	0	0	0	0	0	0	0
	2.05815	-0.200737	P04406	P04406	GAPDH	Glyceraldehyde-3-phosphate dehydrogenase	27.0868	27.144	27.002	27.2928	27.2673	27.2749	1	1	1	1	0	0	0	0	0	0	0	0	0	0	0	0	0	0	0	0	0	1
	0.556028	-0.200575	Q6ZN17	Q6ZN17	LIN28B	Protein lin-28 homolog B	17.7614	17.6106	17.3609	17.6443	17.6957	17.9945	0	1	1	0	0	0	0	0	0	0	0	0	0	0	0	0	0	0	0	0	0	0
	0.268095	-0.200277	Q7LBR1	Q7LBR1	CHMP1B	Charged multivesicular body protein 1b	20.641	19.7097	20.127	20.4769	20.5006	20.101	1	1	0	1	0	0	0	1	0	0	0	0	0	0	0	0	0	0	0	0	0	1
	0.313446	-0.200233	Q8IXH7	Q8IXH7	NELFCD	Negative elongation factor C/D	18.9679	18.3211	18.6007	19.1898	18.698	18.6026	0	0	1	0	0	0	0	0	0	0	0	0	0	0	0	0	0	0	0	0	0	0
	1.9418	-0.199831	Q14CX7	Q14CX7	NAA25	N-alpha-acetyltransferase 25, NatB auxiliary subunit	21.7961	21.6558	21.7645	21.9085	21.9502	21.9573	0	1	0	0	0	0	0	0	0	0	0	0	0	0	0	0	0	0	0	0	0	0
	0.556207	-0.199817	P36543	P36543	ATP6V1E1	V-type proton ATPase subunit E 1	19.8834	19.4764	19.9552	20.0489	20.0027	19.8628	0	0	0	0	0	0	0	0	0	0	0	0	0	1	0	0	0	0	0	0	0	0
	0.881711	-0.199593	Q86Y82	Q86Y82	STX12	Syntaxin-12	19.7704	19.6608	19.7625	19.8936	20.1185	19.7803	0	0	0	1	0	0	0	1	0	1	0	0	0	0	1	0	0	0	0	0	0	1
	1.66147	-0.199107	P29992	O95837;P29992	GNA11	Guanine nucleotide-binding protein subunit alpha-11	19.7816	19.7114	19.7461	20.0027	19.9893	19.8444	0	0	0	0	0	0	0	0	0	0	0	0	0	1	0	0	0	0	0	0	0	0
	1.17058	-0.198751	P35579	P35579	MYH9	Myosin-9	23.55	23.6817	23.7926	23.8182	23.9469	23.8554	0	1	0	0	0	0	0	0	0	0	0	0	0	0	0	0	0	0	0	0	0	0
	1.43107	-0.198102	P17066	P17066;P48741	HSPA6	Heat shock 70 kDa protein 6	23.7233	23.6721	23.8096	24.0019	23.8349	23.9624	0	0	0	0	0	0	0	0	0	0	0	0	0	1	0	0	0	0	0	0	0	0
	1.10039	-0.197834	P13489	P13489	RNH1	Ribonuclease inhibitor	22.8789	23.0874	23.1371	23.2429	23.1762	23.2778	0	1	0	0	0	0	0	0	0	0	0	0	0	0	0	0	0	0	0	0	0	0
	2.10513	-0.197786	P07814	P07814	EPRS	Bifunctional glutamate/proline--tRNA ligase	21.7675	21.8561	21.8605	21.9735	22.0476	22.0562	1	1	0	1	0	0	0	0	0	0	0	0	0	0	0	0	0	0	0	0	0	1
	2.08172	-0.197713	Q92973	Q92973	TNPO1	Transportin-1	21.4976	21.3903	21.3817	21.6037	21.6535	21.6056	0	1	1	0	0	0	0	0	0	0	0	0	0	0	0	0	0	0	0	0	0	0
	0.80862	-0.197385	Q7Z6M1	Q7Z6M1	RABEPK	Rab9 effector protein with kelch motifs	19.623	19.5986	19.4602	19.9456	19.5997	19.7288	0	1	0	1	0	0	0	1	0	0	0	0	0	0	0	0	0	0	0	0	0	1
	1.24757	-0.197198	P19623	P19623	SRM	Spermidine synthase	22.7599	22.556	22.5479	22.8696	22.8044	22.7814	0	0	0	0	0	0	0	0	0	0	0	0	0	1	0	0	0	0	0	0	0	0
	1.70479	-0.197037	P78406	P78406	RAE1	mRNA export factor	20.3979	20.2889	20.36	20.4645	20.6002	20.5733	0	1	1	0	0	0	0	0	0	0	0	0	0	0	0	0	0	0	0	0	0	0
	0.650288	-0.196685	P0C0S5;Q71UI9	P0C0S5;Q71UI9	H2AFV;H2AFZ	Histone H2A.Z	23.3044	23.6698	23.548	23.7276	23.8374	23.5471	0	0	1	0	0	0	0	0	0	0	0	0	0	0	0	0	0	0	0	0	0	0
	0.7786	-0.196426	Q9H6T3	Q9H6T3	RPAP3	RNA polymerase II-associated protein 3	19.683	19.8761	19.5882	19.7564	20.019	19.9612	0	0	0	0	0	0	0	0	0	0	0	0	0	1	0	0	0	0	0	0	0	0
	0.231032	-0.195551	P02679	P02679	FGG	Fibrinogen gamma chain	17.9026	17.2052	17.9859	18.332	17.7244	17.6239	0	0	0	0	0	1	0	0	0	0	0	0	0	0	0	0	0	0	0	0	0	0
	0.326372	-0.195313	Q9UDT6	Q9UDT6	CLIP2	CAP-Gly domain-containing linker protein 2	16.851	16.8875	17.2173	17.5583	16.8078	17.1755	0	1	0	0	0	0	0	0	0	0	0	0	0	0	0	0	0	0	0	0	0	0
	0.645748	-0.195159	Q8TED0	Q8TED0	UTP15	U3 small nucleolar RNA-associated protein 15 homolog	18.9564	18.8171	18.9488	19.341	18.8988	19.0679	0	0	1	0	0	0	0	0	0	0	0	0	0	0	0	0	0	0	0	0	0	0
	0.222995	-0.194906	Q92876	Q92876	KLK6	Kallikrein-6	20.3689	20.5642	21.3323	20.7482	20.8073	21.2946	0	1	1	0	1	1	0	0	0	0	0	1	0	0	0	0	0	0	0	0	0	0
	1.37849	-0.194714	P07195	P07195	LDHB	L-lactate dehydrogenase B chain	26.4869	26.3361	26.3674	26.601	26.6683	26.5053	0	1	0	0	0	0	0	0	0	0	0	0	0	0	0	0	0	0	0	0	0	0
	0.554893	-0.19347	P10412	P10412;P16402;P16403	HIST1H1E	Histone H1.4	27.2452	26.9852	27.393	27.5007	27.4985	27.2047	0	0	1	0	0	0	0	0	0	0	0	0	0	0	0	0	0	0	0	0	0	0
	1.51716	-0.193005	Q9H8M7	Q9H8M7	MINDY3	Ubiquitin carboxyl-terminal hydrolase MINDY-3	19.1973	19.218	19.3555	19.4421	19.3998	19.5079	0	0	1	0	0	0	0	0	0	0	0	0	0	0	0	0	0	0	0	0	0	0
	0.249063	-0.192159	Q9Y644	Q9Y644	RFNG	Beta-1,3-N-acetylglucosaminyltransferase radical fringe	18.6468	18.1199	19.1287	18.9933	18.8026	18.676	0	0	0	1	0	0	0	0	0	1	0	0	0	0	1	0	0	1	0	0	0	0
	0.629227	-0.191939	P22307	P22307	SCP2	Non-specific lipid-transfer protein	19.1149	19.2495	19.5174	19.5386	19.3476	19.5714	0	1	0	0	1	0	0	0	0	0	0	0	0	0	0	0	0	0	0	0	0	0
	0.74169	-0.191765	Q9Y4K0	Q9Y4K0	LOXL2	Lysyl oxidase homolog 2	23.4024	23.5854	23.8013	23.8347	23.7379	23.7918	0	0	1	0	0	1	0	0	0	0	0	1	0	0	0	0	0	0	0	0	0	0
	0.633595	-0.191693	Q5TFE4	Q5TFE4	NT5DC1	5'-nucleotidase domain-containing protein 1	20.8199	21.0307	20.8182	20.8562	21.2472	21.1405	0	0	0	0	0	0	0	0	0	0	0	0	0	1	0	0	0	0	0	0	0	0
	0.509701	-0.191679	Q96FJ0	Q96FJ0	STAMBPL1	AMSH-like protease	18.3902	18.3417	17.9009	18.4897	18.3039	18.4143	0	0	0	0	0	0	0	0	0	0	0	0	0	1	0	0	0	0	0	0	0	0
	2.05682	-0.191463	Q00796	Q00796	SORD	Sorbitol dehydrogenase	21.2538	21.1936	21.1818	21.3428	21.4026	21.4581	0	0	0	1	1	0	0	0	0	0	0	0	0	0	0	0	0	0	0	0	0	1
	0.95722	-0.19123	P0DN79;P35520	P0DN79;P35520	CBS;CBSL	Cystathionine beta-synthase-like protein	19.637	19.6268	19.8828	19.8887	19.8452	19.9864	0	1	1	0	0	0	0	0	0	0	0	0	0	0	0	0	0	0	0	0	0	0
	1.24013	-0.191091	Q9ULK4	Q9ULK4	MED23	Mediator of RNA polymerase II transcription subunit 23	17.5977	17.5623	17.7628	17.8966	17.8333	17.7662	0	0	1	0	0	0	0	0	0	0	0	0	0	0	0	0	0	0	0	0	0	0
	0.421675	-0.191088	P00734	P00734	F2	Prothrombin	22.0583	21.5961	22.0813	22.1245	21.9005	22.2839	0	0	0	0	0	1	0	0	0	0	0	0	0	0	0	0	0	0	0	0	0	0
	0.351104	-0.190182	O75391	O75391	SPAG7	Sperm-associated antigen 7	18.7342	18.4211	17.9988	18.4316	18.6309	18.6622	0	0	1	0	0	0	0	0	0	0	0	0	0	0	0	0	0	0	0	0	0	0
	0.443836	-0.189848	P35240	P35240	NF2	Merlin	18.5904	18.5584	18.1597	18.4824	18.5298	18.8659	0	1	1	1	0	0	0	0	0	0	0	0	0	0	0	0	0	0	0	0	0	1
	0.388643	-0.189814	P49643	P49643	PRIM2	DNA primase large subunit	17.8592	17.7271	17.3137	17.6239	18.0507	17.7948	0	0	0	0	0	0	0	0	0	0	0	0	0	1	0	0	0	0	0	0	0	0
	1.31644	-0.189465	Q9HCC0	Q9HCC0	MCCC2	Methylcrotonoyl-CoA carboxylase beta chain, mitochondrial	19.7928	19.7241	19.8297	20.0096	19.8544	20.0511	0	0	0	0	1	0	0	0	0	0	0	0	0	0	0	0	0	0	0	0	0	0
	0.248504	-0.188767	Q15643	Q15643	TRIP11	Thyroid receptor-interacting protein 11	16.0117	16.6484	15.9543	NaN	16.466	16.3211	0	1	0	1	0	0	0	0	0	1	1	0	0	0	0	0	0	0	0	0	0	1
	0.250691	-0.187249	P14621	P14621	ACYP2	Acylphosphatase-2	18.7999	19.2648	19.6322	19.7638	19.2589	19.236	0	0	0	0	0	0	0	0	0	0	0	0	0	1	0	0	0	0	0	0	0	0
	2.07482	-0.186968	O75607	O75607	NPM3	Nucleoplasmin-3	21.9273	22.0332	22.0509	22.1949	22.1879	22.1896	0	0	1	0	0	0	0	0	0	0	0	0	0	0	0	0	0	0	0	0	0	0
	1.5257	-0.186683	Q9UKF6	Q9UKF6	CPSF3	Cleavage and polyadenylation specificity factor subunit 3	20.9574	20.9941	20.8561	21.0781	21.0901	21.1994	0	0	1	0	0	0	0	0	0	0	0	0	0	0	0	0	0	0	0	0	0	0
	2.11637	-0.186548	P06744	P06744	GPI	Glucose-6-phosphate isomerase	25.7857	25.7752	25.8074	25.9586	26.0458	25.9237	0	1	0	0	0	1	0	0	0	0	0	0	0	0	0	0	0	0	0	0	0	0
	1.88221	-0.186267	Q9P2J5	Q9P2J5	LARS	Leucine--tRNA ligase, cytoplasmic	20.4758	20.35	20.3546	20.6011	20.587	20.5512	0	1	0	0	0	0	0	0	0	0	0	0	0	0	0	0	0	0	0	0	0	0
	1.95351	-0.186099	Q6L8Q7	Q6L8Q7	PDE12	2',5'-phosphodiesterase 12	20.452	20.4445	20.4247	20.6671	20.6676	20.5447	0	0	0	0	1	0	0	0	0	0	0	0	0	0	0	0	0	0	0	0	0	0
	1.35003	-0.186025	O95429	O95429	BAG4	BAG family molecular chaperone regulator 4	17.9273	17.9525	18.0786	18.1676	18.2511	18.0978	0	1	0	0	0	0	0	0	0	0	0	0	0	0	0	0	0	0	0	0	0	0
	1.21707	-0.186015	Q9Y6G5	Q9Y6G5	COMMD10	COMM domain-containing protein 10	18.5597	18.6079	18.5129	18.8727	18.6481	18.7178	0	1	1	0	0	0	0	0	0	0	0	0	0	0	0	0	0	0	0	0	0	0
	0.521106	-0.185787	Q9HB71	Q9HB71	CACYBP	Calcyclin-binding protein	23.1395	23.1488	22.8172	22.9959	23.3335	23.3334	0	1	1	0	0	0	0	0	0	0	0	0	0	0	0	0	0	0	0	0	0	0
	0.652128	-0.18575	Q13155	Q13155	AIMP2	Aminoacyl tRNA synthase complex-interacting multifunctional protein 2	21.098	20.6932	20.7858	21.0146	21.1239	20.9958	1	1	1	0	0	0	0	0	0	0	0	0	0	0	0	0	0	0	0	0	0	0
	1.10732	-0.18573	O94851	O94851	MICAL2	[F-actin]-monooxygenase MICAL2	20.0567	19.862	19.9341	20.246	20.0852	20.0789	0	0	1	0	0	0	0	0	0	0	0	0	0	0	0	0	0	0	0	0	0	0
	1.10601	-0.185502	Q9UJX2	Q9UJX2	CDC23	Cell division cycle protein 23 homolog	18.5753	18.7372	18.4778	18.7661	18.8264	18.7543	0	0	0	0	0	0	0	0	0	0	0	0	0	1	0	0	0	0	0	0	0	0
	2.84091	-0.185442	O95163	O95163	ELP1	Elongator complex protein 1	19.8584	19.7866	19.8288	20.0313	19.9928	20.0061	0	1	1	0	0	0	0	0	0	0	0	0	0	0	0	0	0	0	0	0	0	0
	0.410262	-0.184991	Q9Y6K9	Q9Y6K9	IKBKG	NF-kappa-B essential modulator	18.7199	18.9035	18.3623	18.7418	18.738	19.0607	0	1	1	0	0	0	0	0	0	0	0	0	0	0	0	0	0	0	0	0	0	0
	0.427013	-0.184541	P52798	P52798	EFNA4	Ephrin-A4	17.4868	17.6629	17.8083	17.6823	17.6732	18.1562	0	0	0	1	0	1	0	0	0	0	0	0	0	0	0	1	0	0	0	0	0	0
	1.90752	-0.184515	P50502	P50502;Q8IZP2;Q8NFI4	ST13	Hsc70-interacting protein	23.4467	23.4304	23.3678	23.5321	23.6509	23.6155	0	1	0	0	0	0	0	0	0	0	0	0	0	0	0	0	0	0	0	0	0	0
	0.865891	-0.183915	Q58FF7	Q58FF7	HSP90AB3P	Putative heat shock protein HSP 90-beta-3	19.8025	19.7724	19.7163	20.0821	19.9979	19.7629	0	1	0	0	0	0	0	0	0	0	0	0	0	0	0	0	0	0	0	0	0	0
	0.638225	-0.183889	Q93052	Q93052	LPP	Lipoma-preferred partner	19.6917	19.8276	19.5629	19.677	19.925	20.0319	0	1	1	1	0	0	0	0	0	0	0	0	0	0	0	0	0	0	0	0	0	1
	0.155552	-0.183718	Q8IX04	Q8IX04	UEVLD	Ubiquitin-conjugating enzyme E2 variant 3	18.6061	17.6929	17.1749	18.2928	17.8785	17.8538	0	0	0	0	0	0	0	0	0	0	0	0	0	1	0	0	0	0	0	0	0	0
	0.168925	-0.183074	Q8N0X7	Q8N0X7	SPART	Spartin	18.917	18.1097	19.184	18.4253	19.2444	19.0903	0	1	0	0	0	0	0	0	0	0	0	0	0	0	0	0	0	0	0	0	0	0
	0.463998	-0.182937	P26373	P26373	RPL13	60S ribosomal protein L13	23.6472	23.6891	23.3757	24.0298	23.6468	23.5842	0	0	0	0	0	0	0	0	0	0	0	0	0	1	0	0	0	0	0	0	0	0
	0.212415	-0.182692	Q9UEE9	Q9UEE9	CFDP1	Craniofacial development protein 1	18.861	19.2258	18.3398	18.5755	19.1222	19.277	0	0	0	0	0	0	0	0	0	0	0	0	0	1	0	0	0	0	0	0	0	0
	0.374053	-0.182561	Q8N4J0	Q8N4J0	CARNMT1	Carnosine N-methyltransferase	16.7997	17.0603	16.6877	16.7809	17.3617	16.9528	1	1	1	0	0	0	0	0	0	0	0	0	0	0	0	0	0	0	0	0	0	0
	0.0930212	-0.182058	Q8NBL1	Q8NBL1	POGLUT1	Protein O-glucosyltransferase 1	15.3717	13.0212	14.3674	14.5489	14.6287	14.1289	0	0	0	0	0	0	0	0	0	0	0	1	0	0	0	0	0	0	0	0	0	0
	1.31729	-0.181524	Q5C9Z4	Q5C9Z4	NOM1	Nucleolar MIF4G domain-containing protein 1	16.7173	16.7628	16.7623	16.8036	16.9873	16.996	0	0	1	0	0	0	0	0	0	0	0	0	0	0	0	0	0	0	0	0	0	0
	1.34456	-0.181486	P46976	P46976	GYG1	Glycogenin-1	21.0991	21.1759	21.0746	21.307	21.3889	21.1981	0	0	0	0	0	0	0	0	0	0	0	0	0	1	0	0	0	0	0	0	0	0
	0.477948	-0.18142	Q8N6N7	Q8N6N7	ACBD7	Acyl-CoA-binding domain-containing protein 7	18.0657	18.5164	18.0885	18.3729	18.5484	18.2935	0	0	0	0	0	0	0	0	0	0	0	0	0	1	0	0	0	0	0	0	0	0
	1.04594	-0.181315	P67870	P67870	CSNK2B	Casein kinase II subunit beta	20.6194	20.7082	20.6497	20.9933	20.7456	20.7824	0	0	0	0	0	0	0	0	0	0	0	0	0	1	0	0	0	0	0	0	0	0
	0.292233	-0.181312	Q9NYY8	Q9NYY8	FASTKD2	FAST kinase domain-containing protein 2, mitochondrial	17.8581	18.2292	18.4353	18.6589	18.0179	18.3897	0	0	0	0	1	0	0	0	0	0	0	0	0	0	0	0	0	0	0	0	0	0
	0.660056	-0.181252	Q9BXJ9	Q9BXJ9	NAA15	N-alpha-acetyltransferase 15, NatA auxiliary subunit	21.0959	20.878	20.6888	20.9923	21.1295	21.0848	0	1	1	0	0	0	0	0	0	0	0	0	0	0	0	0	0	0	0	0	0	0
	0.821477	-0.181005	P30520	P30520	ADSS	Adenylosuccinate synthetase isozyme 2	22.1479	22.0526	21.9715	22.346	22.3061	22.063	0	1	0	0	1	0	0	0	0	0	0	0	0	0	0	0	0	0	0	0	0	0
	0.943275	-0.180479	P60866	P60866	RPS20	40S ribosomal protein S20	23.7356	23.4607	23.4901	23.727	23.7178	23.783	0	1	0	0	0	0	0	0	0	0	0	0	0	0	0	0	0	0	0	0	0	0
	0.108523	-0.180175	P14923	P14923	JUP	Junction plakoglobin	16.606	17.1582	17.9287	18.0862	17.6182	16.529	0	1	0	1	0	0	0	0	0	0	0	0	0	0	0	0	0	0	0	0	0	1
	0.716255	-0.180167	P40121	P40121	CAPG	Macrophage-capping protein	22.3986	22.2204	22.5866	22.6712	22.5508	22.5242	0	1	1	0	0	0	0	0	1	0	0	0	0	0	0	0	0	0	0	0	0	0
	2.04089	-0.179989	Q96KR1	Q96KR1	ZFR	Zinc finger RNA-binding protein	20.2492	20.2032	20.2868	20.4814	20.4165	20.3811	0	1	1	0	0	0	0	0	0	0	0	0	0	0	0	0	0	0	0	0	0	0
	1.38271	-0.17987	P28838	P28838	LAP3	Cytosol aminopeptidase	22.0075	21.9656	21.8171	22.073	22.1239	22.1329	0	1	0	0	0	0	0	0	0	0	0	0	0	0	0	0	0	0	0	0	0	0
	0.367747	-0.179412	Q9Y2K7	Q9Y2K7	KDM2A	Lysine-specific demethylase 2A	18.0559	18.1475	17.5014	18.0275	18.1297	18.0858	0	0	1	0	0	0	0	0	0	0	0	0	0	0	0	0	0	0	0	0	0	0
	0.764033	-0.179182	Q9UDY4	Q9UDY4	DNAJB4	DnaJ homolog subfamily B member 4	19.4344	19.4366	19.6953	19.8132	19.7005	19.5902	0	1	0	1	0	0	0	0	0	0	0	0	0	0	0	0	0	0	0	0	0	1
	0.831284	-0.179155	P17844	P17844	DDX5	Probable ATP-dependent RNA helicase DDX5	21.1816	21.0408	20.8494	21.2205	21.2383	21.1504	0	1	1	0	0	0	0	0	0	0	0	0	0	0	0	0	0	0	0	0	0	0
	0.296359	-0.179047	Q8IXQ4	Q8IXQ4	GPALPP1	GPALPP motifs-containing protein 1	19.1022	19.3334	19.4079	19.7939	19.5602	19.0266	0	0	0	0	0	0	0	0	0	0	0	0	0	1	0	0	0	0	0	0	0	0
	0.670587	-0.178937	P07947	P07947	YES1	Tyrosine-protein kinase Yes	19.8213	19.6762	19.7183	20.1341	19.7523	19.8663	1	1	0	1	0	0	0	0	0	0	0	0	0	0	0	0	0	0	0	0	0	1
	0.574844	-0.178082	Q04756	Q04756	HGFAC	Hepatocyte growth factor activator	17.1776	17.0329	17.2883	17.3414	17.1442	17.5474	0	0	0	0	0	1	0	0	0	0	0	0	0	0	0	0	0	0	0	0	0	0
	0.510714	-0.177684	Q8N668	Q8N668	COMMD1	COMM domain-containing protein 1	16.8481	17.2387	16.9588	17.034	17.171	17.3735	0	1	1	1	0	0	0	1	0	0	0	0	0	0	0	0	0	0	0	0	0	1
	0.562969	-0.177671	P55212	P55212	CASP6	Caspase-6	21.0375	20.8084	20.8172	21.2647	21.0764	20.8551	0	1	0	0	0	0	0	0	0	0	0	0	0	0	0	0	0	0	0	0	0	0
	1.10392	-0.177584	P22033	P22033	MMUT	Methylmalonyl-CoA mutase, mitochondrial	18.9475	19.1064	18.8487	19.1638	19.1357	19.136	0	0	0	0	1	0	0	0	0	0	0	0	0	0	0	0	0	0	0	0	0	0
	1.40588	-0.177048	O75818	O75818	RPP40	Ribonuclease P protein subunit p40	18.9796	19.0045	18.9159	19.1112	19.2463	19.0736	0	0	1	0	0	0	0	0	0	0	0	0	0	0	0	0	0	0	0	0	0	0
	1.06497	-0.17695	P62249	P62249	RPS16	40S ribosomal protein S16	23.5535	23.4319	23.3826	23.6189	23.742	23.5379	0	0	0	0	0	0	0	0	0	0	0	0	0	1	0	0	0	0	0	0	0	0
	1.02819	-0.176846	Q96P11	Q96P11	NSUN5	Probable 28S rRNA (cytosine-C(5))-methyltransferase	18.7047	18.5939	18.7162	18.9492	18.884	18.7121	0	0	0	0	0	0	0	0	0	0	0	0	0	1	0	0	0	0	0	0	0	0
	0.441977	-0.176715	P09429	B2RPK0;P09429	HMGB1	High mobility group protein B1	25.6432	25.9294	25.4791	25.6416	25.9922	25.948	0	0	1	0	0	0	0	0	0	0	0	0	0	0	0	0	0	0	0	0	0	0
	0.337267	-0.175898	Q8N8N7	Q8N8N7	PTGR2	Prostaglandin reductase 2	17.5466	17.8886	17.4882	17.6816	17.6043	18.1652	0	1	0	0	0	0	0	0	0	0	0	0	0	0	0	0	0	0	0	0	0	0
	0.425391	-0.175259	Q9NVH6	Q9NVH6	TMLHE	Trimethyllysine dioxygenase, mitochondrial	17.2631	17.3307	17.7458	17.7661	17.4553	17.644	0	0	0	0	1	0	0	0	0	0	0	0	0	0	0	0	0	0	0	0	0	0
	0.871055	-0.175257	Q86UY8	Q86UY8	NT5DC3	5'-nucleotidase domain-containing protein 3	21.947	21.7171	21.9772	21.9891	22.1413	22.0366	0	0	0	0	0	0	0	0	0	0	0	0	0	1	0	0	0	0	0	0	0	0
	0.306159	-0.175233	O43505	O43505	B4GAT1	Beta-1,4-glucuronyltransferase 1	22.3962	22.5623	23.129	23.0003	22.752	22.8608	0	0	0	1	0	0	0	0	0	1	0	0	0	0	1	0	0	1	0	0	0	0
	0.950077	-0.174615	Q8N7H5	Q8N7H5	PAF1	RNA polymerase II-associated factor 1 homolog	19.7206	19.5618	19.7064	19.9755	19.7543	19.7829	0	0	1	0	0	0	0	0	0	0	0	0	0	0	0	0	0	0	0	0	0	0
	0.541392	-0.174525	Q9BRG1	Q9BRG1	VPS25	Vacuolar protein-sorting-associated protein 25	20.309	20.4267	20.0648	20.2541	20.5561	20.5137	0	1	1	1	0	0	0	1	0	0	0	0	0	0	0	0	0	0	0	0	0	1
	0.813887	-0.174463	P36776	P36776	LONP1	Lon protease homolog, mitochondrial	20.9316	20.919	21.2198	21.1702	21.2137	21.21	0	0	0	0	1	0	0	0	0	0	0	0	0	0	0	0	0	0	0	0	0	0
	0.506222	-0.174444	Q8NCW5	Q8NCW5	NAXE	NAD(P)H-hydrate epimerase	21.8842	22.1711	22.0984	21.9782	22.3458	22.3532	0	0	0	0	1	1	0	0	0	0	0	0	0	0	0	0	0	0	0	0	0	0
	3.09807	-0.174278	O75369	O75369	FLNB	Filamin-B	24.0937	24.1233	24.1533	24.2812	24.3059	24.306	0	1	0	0	0	0	0	0	0	0	0	0	0	0	0	0	0	0	0	0	0	0
	1.07945	-0.174085	Q96ME1	Q96ME1	FBXL18	F-box/LRR-repeat protein 18	19.3126	19.1942	19.3423	19.5715	19.4357	19.364	0	0	0	0	0	0	0	0	0	0	0	0	0	1	0	0	0	0	0	0	0	0
	1.11804	-0.17403	Q9NXR7	Q9NXR7	BABAM2	BRISC and BRCA1-A complex member 2	19.5619	19.5274	19.3295	19.6663	19.6293	19.6453	0	1	1	0	0	0	0	0	0	0	0	0	0	0	0	0	0	0	0	0	0	0
	1.38886	-0.173967	P16930	P16930	FAH	Fumarylacetoacetase	22.4599	22.4346	22.5836	22.7294	22.6657	22.6048	0	0	0	0	0	0	0	0	0	0	0	0	0	1	0	0	0	0	0	0	0	0
	1.31119	-0.173727	P35658	P35658	NUP214	Nuclear pore complex protein Nup214	20.1672	20.2486	20.0935	20.2586	20.3743	20.3975	0	0	1	0	0	0	0	0	0	0	0	0	0	0	0	0	0	0	0	0	0	0
	0.715525	-0.173643	Q86WQ0	Q86WQ0	NR2C2AP	Nuclear receptor 2C2-associated protein	20.26	20.1203	20.2435	20.5374	20.4171	20.1902	0	0	1	0	0	0	0	0	0	0	0	0	0	0	0	0	0	0	0	0	0	0
	0.484476	-0.173502	P17480	P17480	UBTF	Nucleolar transcription factor 1	19.6438	19.8057	19.8689	19.669	20.0451	20.125	0	0	1	0	0	0	0	0	0	0	0	0	0	0	0	0	0	0	0	0	0	0
	1.6185	-0.172976	Q9P299	Q9P299	COPZ2	Coatomer subunit zeta-2	19.1877	19.1297	19.1497	NaN	19.3748	19.2825	0	1	0	1	0	0	0	0	0	1	1	0	0	0	0	0	0	0	0	0	0	1
	0.11044	-0.172837	O75575	H7C0S8;O75575	CRCP	DNA-directed RNA polymerase III subunit RPC9	14.5337	15.1408	13.7502	NaN	14.3903	14.9052	0	0	0	0	0	0	0	0	0	0	0	0	0	1	0	0	0	0	0	0	0	0
	0.540731	-0.172559	P60891	P60891	PRPS1	Ribose-phosphate pyrophosphokinase 1	22.8104	22.5183	22.3705	22.7269	22.8417	22.6482	0	0	0	0	0	0	0	0	0	0	0	0	0	1	0	0	0	0	0	0	0	0
	0.756279	-0.17249	Q9HA77	Q9HA77	CARS2	Probable cysteine--tRNA ligase, mitochondrial	18.8172	18.9183	19.0698	18.959	19.1977	19.1661	0	0	0	0	1	0	0	0	0	0	0	0	0	0	0	0	0	0	0	0	0	0
	0.708611	-0.172389	Q9Y315	Q9Y315	DERA	Deoxyribose-phosphate aldolase	19.5192	19.7016	19.3829	19.6026	19.8163	19.7019	0	1	1	0	0	0	0	0	0	0	0	0	0	0	0	0	0	0	0	0	0	0
	1.5161	-0.172335	Q53GS9	Q53GS9	USP39	U4/U6.U5 tri-snRNP-associated protein 2	20.3833	20.3893	20.5192	20.6188	20.5482	20.6418	0	0	1	0	0	0	0	0	0	0	0	0	0	0	0	0	0	0	0	0	0	0
	0.195295	-0.172237	Q08380	Q08380	LGALS3BP	Galectin-3-binding protein	27.1227	27.3732	28.1717	27.9486	27.5312	27.7045	0	0	0	0	0	1	0	0	0	0	0	0	0	0	0	0	0	0	0	0	0	0
	0.523101	-0.172169	P45877	P45877	PPIC	Peptidyl-prolyl cis-trans isomerase C	21.8702	21.9232	22.1619	22.3597	22.1451	21.967	0	1	0	0	0	0	0	0	0	0	0	0	0	0	0	0	0	0	0	0	0	0
	0.18419	-0.172152	P01019	P01019	AGT	Angiotensinogen	19.3825	19.4464	20.4205	19.9703	19.6954	20.1002	0	0	0	0	0	1	0	0	0	0	0	0	0	0	0	0	0	0	0	0	0	0
	1.90852	-0.172051	P52815	P52815	MRPL12	39S ribosomal protein L12, mitochondrial	22.1229	22.2132	22.097	22.342	22.3264	22.2807	0	0	0	0	1	0	0	0	0	0	0	0	0	0	0	0	0	0	0	0	0	0
	0.594306	-0.17204	P50579	P50579	METAP2	Methionine aminopeptidase 2	20.5845	20.7906	20.5163	20.6252	20.9703	20.812	0	1	0	0	0	0	0	0	0	0	0	0	0	0	0	0	0	0	0	0	0	0
	0.581652	-0.171282	P61960	P61960	UFM1	Ubiquitin-fold modifier 1	21.5793	21.7397	21.5928	21.5735	21.8773	21.9748	0	1	1	0	0	0	0	0	0	0	0	0	0	0	0	0	0	0	0	0	0	0
	0.209274	-0.170998	Q9HAV5	Q9HAV5	EDA2R	Tumor necrosis factor receptor superfamily member 27	19.0669	19.9178	19.9135	19.7909	19.5649	20.0554	0	0	0	1	0	0	0	0	0	0	0	0	0	0	1	0	0	0	1	0	0	0
	1.3928	-0.170895	P62081	P62081	RPS7	40S ribosomal protein S7	22.5771	22.7407	22.5782	22.803	22.8339	22.7719	0	1	0	0	0	0	0	0	0	0	0	0	0	0	0	0	0	0	0	0	0	0
	1.35641	-0.170405	Q9Y5X3	Q9Y5X3	SNX5	Sorting nexin-5	19.7475	19.6132	19.7128	19.8729	19.9293	19.7825	0	1	0	1	0	0	0	1	0	0	0	0	0	0	0	0	0	0	0	0	0	1
	0.420259	-0.170314	P99999	P99999	CYCS	Cytochrome c	24.339	24.4752	24.7765	24.4883	24.7319	24.8815	0	0	0	0	1	0	0	0	0	0	0	0	0	0	0	0	0	0	0	0	0	0
	0.0387885	-0.170214	Q04695	Q04695	KRT17	Keratin, type I cytoskeletal 17	NaN	16.4254	19.1847	19.5631	17.3881	16.9745	0	1	0	0	0	0	0	0	0	0	0	0	0	0	0	0	0	0	0	0	0	0
	1.45256	-0.170198	Q9UI26	Q9UI26	IPO11	Importin-11	18.9833	18.9232	18.9319	19.1646	19.1702	19.0142	0	1	1	0	0	0	0	0	0	0	0	0	0	0	0	0	0	0	0	0	0	0
	0.191832	-0.169981	Q96PU4	Q96PU4	UHRF2	E3 ubiquitin-protein ligase UHRF2	NaN	18.7613	18.1609	NaN	18.5375	18.7246	0	0	1	0	0	0	0	0	0	0	0	0	0	0	0	0	0	0	0	0	0	0
	0.141793	-0.169388	P58546	P58546	MTPN	Myotrophin	22.7064	23.7811	22.8495	22.7194	23.4623	23.6636	0	1	1	0	0	0	0	0	0	0	0	0	0	0	0	0	0	0	0	0	0	0
	0.734064	-0.168944	Q9UBQ5	Q9UBQ5	EIF3K	Eukaryotic translation initiation factor 3 subunit K	21.5249	21.6071	21.3407	21.5209	21.7127	21.746	0	1	1	0	0	0	0	0	0	0	0	0	0	0	0	0	0	0	0	0	0	0
	0.224458	-0.168385	Q03169	Q03169	TNFAIP2	Tumor necrosis factor alpha-induced protein 2	19.437	18.687	18.7042	19.2559	18.7964	19.281	0	0	0	0	0	0	0	0	0	0	0	0	0	1	0	0	0	0	0	0	0	0
	0.401739	-0.168133	Q9NUG6	Q9NUG6	PDRG1	p53 and DNA damage-regulated protein 1	17.1482	17.0044	17.1216	17.4295	17.4328	16.9163	0	1	0	0	0	0	0	0	0	0	0	0	0	0	0	0	0	0	0	0	0	0
	0.658604	-0.168099	Q9BXB4	Q9BXB4;Q9BXB5	OSBPL11	Oxysterol-binding protein-related protein 11	18.3812	18.2399	17.9883	18.3922	18.3493	18.3722	0	0	0	1	0	0	0	1	0	1	0	0	1	0	0	0	0	0	0	0	0	1
	2.16568	-0.166428	P23396	P23396	RPS3	40S ribosomal protein S3	23.3625	23.4578	23.4007	23.5692	23.6045	23.5465	0	1	1	1	1	0	0	0	0	0	0	0	0	0	0	0	0	0	0	0	0	1
	1.01658	-0.166294	P40227	P40227	CCT6A	T-complex protein 1 subunit zeta	23.4563	23.3086	23.1958	23.5024	23.4993	23.4578	0	1	0	0	0	0	0	0	0	0	0	0	0	0	0	0	0	0	0	0	0	0
	0.424284	-0.166128	P84098	P84098	RPL19	60S ribosomal protein L19	22.0506	22.3443	21.7813	22.1551	22.2885	22.2309	0	0	0	0	0	0	0	0	0	0	0	0	0	1	0	0	0	0	0	0	0	0
	1.04616	-0.165681	Q9NVA1	Q9NVA1	UQCC1	Ubiquinol-cytochrome-c reductase complex assembly factor 1	17.9634	18.1458	18.1998	18.2459	18.3097	18.2505	0	0	0	1	1	0	0	0	0	0	0	0	0	0	0	0	0	0	0	0	0	1
	0.999639	-0.165647	P11441	P11441	UBL4A	Ubiquitin-like protein 4A	20.3906	20.2578	20.1438	20.4817	20.4327	20.3748	1	1	1	0	0	0	0	0	0	0	0	0	0	0	0	0	0	0	0	0	0	0
	1.24266	-0.165623	O00505	O00505	KPNA3	Importin subunit alpha-4	21.1504	21.1951	21.0797	21.206	21.3838	21.3323	0	1	1	0	0	0	0	0	0	0	0	0	0	0	0	0	0	0	0	0	0	0
	0.511397	-0.165495	Q8N1Q1	Q8N1Q1	CA13	Carbonic anhydrase 13	18.371	18.6665	18.3539	18.4324	18.7473	18.7081	0	0	0	0	0	0	0	0	0	0	0	0	0	1	0	0	0	0	0	0	0	0
	1.53179	-0.165131	Q86VN1	Q86VN1	VPS36	Vacuolar protein-sorting-associated protein 36	19.974	20.0494	19.8848	20.1217	20.1635	20.1184	0	1	1	1	0	0	0	1	0	0	0	0	0	0	0	0	0	0	0	0	0	1
	1.0786	-0.164879	Q9ULV4	Q9ULV4	CORO1C	Coronin-1C	24.1501	24.0043	24.204	24.2775	24.357	24.2186	0	1	0	1	0	0	0	1	0	0	0	0	0	0	0	0	0	0	0	0	0	1
	0.510996	-0.164783	Q15813	Q15813	TBCE	Tubulin-specific chaperone E	18.6466	18.3539	18.2251	18.6878	18.5745	18.4577	0	1	0	0	0	0	0	0	0	0	0	0	0	0	0	0	0	0	0	0	0	0
	0.283664	-0.16474	B1AKI9	B1AKI9	ISM1	Isthmin-1	17.353	17.6243	17.6904	17.9982	17.3086	17.8551	0	0	0	0	0	1	0	0	0	0	0	0	0	0	0	0	0	0	0	0	0	0
	0.388133	-0.164724	P16615	P16615;Q93084	ATP2A2	Sarcoplasmic/endoplasmic reticulum calcium ATPase 2	19.037	18.5753	19.1507	19.0877	19.0293	19.1401	0	0	0	1	0	0	0	0	0	0	0	1	0	0	1	0	0	0	0	0	0	1
	1.64729	-0.163978	Q8N8S7	Q8N8S7	ENAH	Protein enabled homolog	21.6263	21.586	21.6406	21.7181	21.8619	21.7648	0	1	0	0	0	0	0	0	0	0	0	0	0	0	0	0	0	0	0	0	0	0
	0.973289	-0.163812	Q99733	Q99733	NAP1L4	Nucleosome assembly protein 1-like 4	23.6256	23.6976	23.4428	23.7521	23.7152	23.7901	0	1	1	0	0	0	0	0	0	0	0	0	0	0	0	0	0	0	0	0	0	0
	1.23947	-0.163647	O95376	O95376	ARIH2	E3 ubiquitin-protein ligase ARIH2	20.356	20.537	20.4142	20.6355	20.5364	20.6262	0	1	1	0	0	0	0	0	0	0	0	0	0	0	0	0	0	0	0	0	0	0
	0.437636	-0.163211	Q9H2U1	Q9H2U1	DHX36	ATP-dependent DNA/RNA helicase DHX36	19.0176	18.5481	18.7208	19.0851	18.8801	18.811	1	1	1	0	1	0	0	0	0	0	0	0	0	0	0	0	0	0	0	0	0	0
	0.663585	-0.163195	Q13131	Q13131	PRKAA1	5'-AMP-activated protein kinase catalytic subunit alpha-1	19.7777	19.7643	19.9224	20.1454	19.8033	20.0053	0	1	1	0	0	0	0	0	0	0	0	0	0	0	0	0	0	0	0	0	0	0
	1.10525	-0.163186	P22392	O60361;P22392	NME2	Nucleoside diphosphate kinase B	26.743	26.6983	26.794	27.0296	26.8813	26.814	0	0	0	0	0	0	0	0	0	0	0	0	0	1	0	0	0	0	0	0	0	0
	0.178854	-0.163101	Q99623	Q99623	PHB2	Prohibitin-2	18.1472	17.931	NaN	17.8993	NaN	18.5051	0	1	1	1	1	0	0	0	0	0	0	0	0	0	0	0	0	0	0	0	0	1
	1.01797	-0.162624	Q9GZZ1	Q9GZZ1	NAA50	N-alpha-acetyltransferase 50	22.2706	22.2608	22.0603	22.3072	22.4127	22.3596	0	1	1	0	0	0	0	0	0	0	0	0	0	0	0	0	0	0	0	0	0	0
	0.432213	-0.162623	Q6IA69	Q6IA69	NADSYN1	Glutamine-dependent NAD(+) synthetase	17.7408	17.5779	17.9646	17.9556	17.7094	18.1061	0	0	0	0	0	0	0	0	0	0	0	0	0	1	0	0	0	0	0	0	0	0
	0.232615	-0.162203	Q9Y484	Q9Y484	WDR45	WD repeat domain phosphoinositide-interacting protein 4	17.7727	18.3367	NaN	18.1036	18.0777	18.4694	0	1	0	0	0	0	0	0	0	0	0	0	0	0	0	0	0	0	0	0	0	0
	1.70949	-0.162193	P55265	P55265	ADAR	Double-stranded RNA-specific adenosine deaminase	19.9091	19.9646	20.0487	20.1337	20.1132	20.1621	0	1	1	0	0	0	0	0	0	0	0	0	0	0	0	0	0	0	0	0	0	0
	0.75891	-0.16197	Q9H0I9	Q9H0I9	TKTL2	Transketolase-like protein 2	25.6003	25.6981	25.8677	25.9651	25.9187	25.7682	0	0	0	0	0	0	0	0	0	0	0	0	0	1	0	0	0	0	0	0	0	0
	0.315395	-0.161905	O00308	O00308	WWP2	NEDD4-like E3 ubiquitin-protein ligase WWP2	17.2097	17.0538	17.0639	16.8689	17.5307	17.4135	0	0	1	0	0	0	0	0	0	0	0	0	0	0	0	0	0	0	0	0	0	0
	0.274446	-0.161833	P17900	P17900	GM2A	Ganglioside GM2 activator	22.8449	22.986	23.5813	23.2031	23.2563	23.4383	0	0	0	0	0	0	1	0	0	0	0	0	0	0	0	0	0	0	0	0	0	0
	1.32164	-0.161659	O95793	O95793	STAU1	Double-stranded RNA-binding protein Staufen homolog 1	20.1156	20.002	20.1814	20.2413	20.3075	20.2353	0	1	0	0	0	0	0	0	0	0	0	1	0	0	0	0	0	0	0	0	0	0
	1.31941	-0.160773	Q5JRX3	Q5JRX3	PITRM1	Presequence protease, mitochondrial	21.3259	21.419	21.5084	21.6158	21.54	21.5797	0	0	0	0	1	0	0	0	0	0	0	0	0	0	0	0	0	0	0	0	0	0
	0.79324	-0.160738	P35573	P35573	AGL	Glycogen debranching enzyme	19.99	19.9187	20.2013	20.2758	20.165	20.1514	0	1	0	0	0	0	0	0	0	0	0	0	0	0	0	0	0	0	0	0	0	0
	1.37765	-0.160648	P10768	P10768	ESD	S-formylglutathione hydrolase	22.1179	22.2541	22.1555	22.3654	22.3795	22.2644	0	1	0	0	0	0	0	0	0	0	0	0	0	0	0	0	0	0	0	0	0	0
	0.362212	-0.160569	P78346	P78346	RPP30	Ribonuclease P protein subunit p30	19.9738	19.6033	20.0645	20.2801	19.9124	19.9307	0	0	1	0	0	0	0	0	0	0	0	0	0	0	0	0	0	0	0	0	0	0
	0.75903	-0.160519	Q9H8H0	Q9H8H0	NOL11	Nucleolar protein 11	19.7463	19.7906	19.755	20.1157	19.8091	19.8486	0	0	1	0	0	0	0	0	0	0	0	0	0	0	0	0	0	0	0	0	0	0
	0.959225	-0.159961	P55060	P55060	CSE1L	Exportin-2	23.6566	23.605	23.4481	23.6604	23.8182	23.7109	0	1	1	0	0	0	0	0	0	0	0	0	0	0	0	0	0	0	0	0	0	0
	1.04766	-0.15956	Q9Y3E7	Q9Y3E7	CHMP3	Charged multivesicular body protein 3	19.5355	19.353	19.5061	19.5748	19.5867	19.7118	1	1	0	1	0	0	0	1	0	0	0	0	0	0	0	0	0	0	0	0	0	1
	1.34139	-0.15951	Q9GZL7	Q9GZL7	WDR12	Ribosome biogenesis protein WDR12	20.9316	20.9913	21.004	21.0356	21.2037	21.1662	0	0	1	0	0	0	0	0	0	0	0	0	0	0	0	0	0	0	0	0	0	0
	0.685676	-0.159342	Q9Y248	Q9Y248	GINS2	DNA replication complex GINS protein PSF2	19.5794	19.3248	19.347	19.7066	19.5416	19.481	0	0	1	0	0	0	0	0	0	0	0	0	0	0	0	0	0	0	0	0	0	0
	0.803533	-0.159262	Q9BQS8	Q9BQS8	FYCO1	FYVE and coiled-coil domain-containing protein 1	19.6622	19.5581	19.8679	19.8633	19.8687	19.834	0	0	0	0	0	0	1	1	0	0	0	0	0	0	0	0	0	0	0	0	0	0
	2.27972	-0.15922	Q9BUQ8	Q9BUQ8	DDX23	Probable ATP-dependent RNA helicase DDX23	20.0374	20.0536	19.9699	20.1609	20.205	20.1725	0	0	1	0	0	0	0	0	0	0	0	0	0	0	0	0	0	0	0	0	0	0
	0.518502	-0.158536	Q9H974	Q9H974	QTRT2	Queuine tRNA-ribosyltransferase accessory subunit 2	20.4094	20.2048	20.269	20.6198	20.2204	20.5187	0	1	0	1	1	0	0	0	0	0	0	0	0	0	0	0	0	0	0	0	0	1
	1.34797	-0.158262	Q9UL46	Q9UL46	PSME2	Proteasome activator complex subunit 2	23.0555	23.0296	22.9605	23.1293	23.2674	23.1238	0	0	0	0	0	0	0	0	0	0	0	0	0	1	0	0	0	0	0	0	0	0
	1.83729	-0.158238	Q14141	Q14141	2006-09-01	Septin-6	19.5467	19.5807	19.4633	19.716	19.6887	19.6607	0	1	0	0	0	0	0	0	0	0	0	0	0	0	0	0	0	0	0	0	0	0
	0.9645	-0.158154	Q9H2P9	Q9H2P9	DPH5	Diphthine methyl ester synthase	19.7872	19.7179	19.5843	19.9161	19.8888	19.759	0	0	0	0	0	0	0	0	0	0	0	0	0	1	0	0	0	0	0	0	0	0
	2.24521	-0.158087	P42285	P42285	MTREX	Exosome RNA helicase MTR4	21.7869	21.7542	21.7957	21.9394	21.9815	21.8901	0	0	1	0	0	0	0	0	0	0	0	0	0	0	0	0	0	0	0	0	0	0
	0.899763	-0.158008	Q15907	P62491;Q15907	RAB11B	Ras-related protein Rab-11B	22.956	22.8426	23.0245	23.1779	23.1434	22.9758	0	0	0	1	0	0	0	1	0	0	0	0	0	0	0	0	0	0	0	0	0	1
	0.973629	-0.157347	Q9NP79	Q9NP79	VTA1	Vacuolar protein sorting-associated protein VTA1 homolog	22.2686	22.4153	22.2364	22.5035	22.5276	22.3611	0	1	0	1	0	0	0	1	0	0	0	0	0	0	0	0	0	0	0	0	0	1
	0.366589	-0.15721	Q5T0F9	Q5T0F9	CC2D1B	Coiled-coil and C2 domain-containing protein 1B	18.9211	19.2388	18.7258	19.3142	18.9934	19.0498	0	0	1	0	0	0	0	0	0	0	0	0	0	0	0	0	0	0	0	0	0	0
	0.649213	-0.157185	Q8N3X1	Q8N3X1	FNBP4	Formin-binding protein 4	18.4375	18.5187	18.2817	18.5164	18.7354	18.4577	0	0	0	0	0	0	0	0	0	0	0	0	0	1	0	0	0	0	0	0	0	0
	1.47143	-0.156606	P48643	P48643	CCT5	T-complex protein 1 subunit epsilon	23.6064	23.5777	23.4561	23.7209	23.7211	23.668	0	1	0	0	0	0	0	0	0	0	0	0	0	0	0	0	0	0	0	0	0	0
	0.437692	-0.156043	P07305	P07305	H1F0	Histone H1.0	21.5395	21.4913	21.8519	21.9044	21.8676	21.579	0	0	1	0	0	0	0	0	0	0	0	0	0	0	0	0	0	0	0	0	0	0
	0.364122	-0.155922	P49711	P49711	CTCF	Transcriptional repressor CTCF	19.1599	19.4728	18.9231	19.18	19.4423	19.4013	0	0	1	0	0	0	0	0	0	0	0	0	0	0	0	0	0	0	0	0	0	0
	0.57881	-0.15585	P55209	P55209	NAP1L1	Nucleosome assembly protein 1-like 1	24.6317	24.4392	24.2315	24.6486	24.5838	24.5375	0	1	1	0	0	0	0	0	1	0	0	0	0	0	0	0	0	0	0	0	0	0
	0.255988	-0.155755	Q5JRA6	Q5JRA6	MIA3	Transport and Golgi organization protein 1 homolog	18.8012	19.1764	19.5944	19.3626	19.2049	19.4718	0	0	0	1	0	0	0	0	0	0	0	1	0	0	1	0	0	0	0	0	0	1
	2.17815	-0.155532	Q9Y5L0	Q9Y5L0	TNPO3	Transportin-3	20.9385	20.8734	20.9637	21.0997	21.0876	21.0549	0	1	1	0	0	0	0	0	0	0	0	0	0	0	0	0	0	0	0	0	0	0
	0.910347	-0.155313	P09493	P09493	TPM1	Tropomyosin alpha-1 chain	24.2408	24.2691	24.1908	24.24	24.4345	24.4922	0	1	0	0	0	0	0	0	0	0	0	0	0	0	0	0	0	0	0	0	0	0
	0.447834	-0.155281	Q96QC0	Q96QC0	PPP1R10	Serine/threonine-protein phosphatase 1 regulatory subunit 10	19.7573	19.6322	19.3629	19.5643	19.771	19.8828	0	0	1	0	0	0	0	0	0	0	0	0	0	0	0	0	0	0	0	0	0	0
	0.568605	-0.15465	Q99615	Q99615	DNAJC7	DnaJ homolog subfamily C member 7	19.8688	19.78	19.519	19.9078	19.9624	19.7615	0	1	1	0	0	0	0	0	0	0	0	0	0	0	0	0	0	0	0	0	0	0
	0.797703	-0.154615	P41091	P41091;Q2VIR3	EIF2S3	Eukaryotic translation initiation factor 2 subunit 3	22.3267	22.0838	22.0601	22.3661	22.2763	22.292	0	0	0	0	0	0	0	0	0	0	0	0	0	1	0	0	0	0	0	0	0	0
	0.339005	-0.154526	Q14318	Q14318	FKBP8	Peptidyl-prolyl cis-trans isomerase FKBP8	19.2915	19.6117	19.7667	19.8631	19.8097	19.4607	0	0	0	1	1	0	0	0	0	0	0	0	0	0	1	0	0	0	0	0	0	1
	0.584204	-0.154469	Q9NT62	Q9NT62	ATG3	Ubiquitin-like-conjugating enzyme ATG3	19.8895	19.6577	19.4947	19.8888	19.7936	19.8228	0	1	0	0	0	0	0	0	0	0	0	0	0	0	0	0	0	0	0	0	0	0
	0.404632	-0.154249	P46779	P46779	RPL28	60S ribosomal protein L28	22.9184	22.6794	22.5345	22.9655	22.997	22.6326	0	0	0	0	0	0	0	0	0	0	0	0	0	1	0	0	0	0	0	0	0	0
	0.238041	-0.154191	Q9BTE7	Q9BTE7	DCUN1D5	DCN1-like protein 5	17.3616	17.3036	16.9006	16.926	17.5095	17.593	0	0	0	0	0	0	0	0	0	0	0	0	0	1	0	0	0	0	0	0	0	0
	0.0670461	-0.154085	O75380	O75380	NDUFS6	NADH dehydrogenase [ubiquinone] iron-sulfur protein 6, mitochondrial	18.4782	18.2545	16.5744	NaN	17.7601	18.0862	0	0	0	1	1	0	0	0	0	0	0	0	0	0	0	0	0	0	0	0	0	1
	0.406991	-0.15386	P57076	F8VZ95;P57076	CFAP298	Cilia- and flagella-associated protein 298	18.3549	17.9293	18.3837	18.4648	18.2511	18.4135	0	0	0	0	0	0	0	0	0	0	0	0	0	1	0	0	0	0	0	0	0	0
	0.512676	-0.152853	Q01105	P0DME0;Q01105	SET	Protein SET	24.3174	24.5603	24.578	24.5279	24.5485	24.8378	0	1	1	0	0	0	0	0	0	0	0	0	0	0	0	0	0	0	0	0	0	0
	0.164521	-0.152677	P49916	P49916	LIG3	DNA ligase 3	15.9617	16.4061	15.8763	15.8758	16.5923	NaN	0	0	1	0	1	0	0	0	0	0	0	0	0	0	0	0	0	0	0	0	0	0
	0.293679	-0.152564	P42677	P42677	RPS27	40S ribosomal protein S27	21.3485	21.4915	20.9092	21.1701	21.501	21.5358	0	0	0	0	0	0	0	0	0	0	0	0	0	1	0	0	0	0	0	0	0	0
	1.08918	-0.151969	P55263	P55263	ADK	Adenosine kinase	21.5519	21.6166	21.4146	21.6847	21.7246	21.6297	0	1	1	0	0	0	0	0	0	0	0	0	0	0	0	0	0	0	0	0	0	0
	1.37259	-0.151646	Q06323	Q06323	PSME1	Proteasome activator complex subunit 1	24.0206	23.9443	23.9782	24.0632	24.2213	24.1136	0	0	0	0	0	0	0	0	0	0	0	0	0	1	0	0	0	0	0	0	0	0
	0.333346	-0.151491	Q9UKV8	Q9H9G7;Q9UKV8;Q9UL18	AGO2	Protein argonaute-2	19.5135	19.2919	19.7762	19.8968	19.6739	19.4653	0	1	0	0	0	0	0	0	0	0	0	0	0	0	0	0	0	0	0	0	0	0
	0.80912	-0.151274	Q8TE02	Q8TE02	ELP5	Elongator complex protein 5	16.863	16.6861	16.6184	16.9663	16.8356	16.8194	0	1	1	0	0	0	0	0	0	0	0	0	0	0	0	0	0	0	0	0	0	0
	0.408051	-0.15123	Q02880	Q02880	TOP2B	DNA topoisomerase 2-beta	19.2983	19.7019	19.4173	19.4198	19.7191	19.7323	0	1	1	0	0	0	0	0	0	0	0	0	0	0	0	0	0	0	0	0	0	0
	0.567839	-0.151222	Q9BZZ5	Q9BZZ5	API5	Apoptosis inhibitor 5	22.5166	22.6273	22.4067	22.4776	22.8148	22.7119	0	1	1	0	0	0	0	0	0	0	0	0	0	0	0	0	0	0	0	0	0	0
	0.43109	-0.151144	P55010	P55010	EIF5	Eukaryotic translation initiation factor 5	21.7581	21.9741	21.4832	21.8172	21.8709	21.9808	0	0	0	0	0	0	0	0	0	0	0	0	0	1	0	0	0	0	0	0	0	0
	1.89538	-0.151007	P49189	P49189	ALDH9A1	4-trimethylaminobutyraldehyde dehydrogenase	22.1944	22.2777	22.2856	22.4424	22.3892	22.379	1	1	0	0	0	0	0	0	0	0	0	0	0	0	0	0	0	0	0	0	0	0
	0.563299	-0.150728	Q9BV20	Q9BV20	MRI1	Methylthioribose-1-phosphate isomerase	19.3337	19.4409	19.211	19.3134	19.6542	19.4702	0	1	1	0	0	0	0	0	0	0	0	0	0	0	0	0	0	0	0	0	0	0
	0.119646	-0.150004	Q9UBF8	Q9UBF8	PI4KB	Phosphatidylinositol 4-kinase beta	17.9453	18.175	16.744	17.9575	17.5783	17.7785	0	1	0	1	1	0	0	0	0	1	0	1	0	0	0	0	0	0	0	0	0	1
	0.353607	-0.148728	P18859	P18859	ATP5PF	ATP synthase-coupling factor 6, mitochondrial	19.65	19.6233	19.3216	NaN	19.5462	19.8145	0	0	0	1	1	0	0	0	0	0	0	0	0	0	0	0	0	0	0	0	0	1
	1.74612	-0.148647	O14980	O14980	XPO1	Exportin-1	22.6416	22.5799	22.6526	22.7696	22.8288	22.7216	0	1	1	0	0	0	0	0	0	0	0	0	0	0	0	0	0	0	0	0	0	0
	1.02435	-0.148612	Q13838	O00148;Q13838	DDX39B	Spliceosome RNA helicase DDX39B	24.3893	24.1951	24.4063	24.473	24.4701	24.4933	0	1	1	0	0	0	0	0	0	0	0	0	0	0	0	0	0	0	0	0	0	0
	0.518579	-0.148494	O95980	O95980	RECK	Reversion-inducing cysteine-rich protein with Kazal motifs	20.2049	20.5604	20.5419	20.5823	20.4993	20.671	0	0	0	1	0	0	0	0	0	0	0	0	0	0	0	1	0	0	0	0	0	0
	0.435355	-0.148486	Q96RE7	Q96RE7	NACC1	Nucleus accumbens-associated protein 1	18.6318	18.3547	18.3546	18.8102	18.426	18.5504	0	1	1	0	0	0	0	0	0	0	0	0	0	0	0	0	0	0	0	0	0	0
	0.968302	-0.148285	Q5JVF3	Q5JVF3	PCID2	PCI domain-containing protein 2	18.9867	19.023	19.191	19.2833	19.1902	19.1721	0	1	1	0	0	0	0	0	0	0	0	0	0	0	0	0	0	0	0	0	0	0
	1.61422	-0.148079	Q08945	Q08945	SSRP1	FACT complex subunit SSRP1	22.3856	22.4112	22.3291	22.4585	22.5751	22.5366	0	0	1	0	0	0	0	0	0	0	0	0	0	0	0	0	0	0	0	0	0	0
	0.891481	-0.147764	P17987	P17987	TCP1	T-complex protein 1 subunit alpha	23.4644	23.3212	23.2361	23.5579	23.4224	23.4846	1	1	0	0	0	0	0	0	0	0	0	0	0	0	0	0	0	0	0	0	0	0
	1.06745	-0.147668	Q96RP9	Q96RP9	GFM1	Elongation factor G, mitochondrial	20.3993	20.6106	20.4791	20.6855	20.6197	20.6267	0	0	0	0	1	0	0	0	0	0	0	0	0	0	0	0	0	0	0	0	0	0
	0.491191	-0.147475	P31937	P31937	HIBADH	3-hydroxyisobutyrate dehydrogenase, mitochondrial	22.5095	22.6654	22.9459	22.8038	22.8567	22.9027	0	0	0	0	1	0	0	0	0	0	0	0	0	0	0	0	0	0	0	0	0	0
	1.41749	-0.147291	Q15291	Q15291	RBBP5	Retinoblastoma-binding protein 5	20.3032	20.4657	20.3757	20.5062	20.5369	20.5433	0	0	1	0	0	0	0	0	0	0	0	0	0	0	0	0	0	0	0	0	0	0
	1.40213	-0.147278	Q9BY44	Q9BY44	EIF2A	Eukaryotic translation initiation factor 2A	22.6366	22.6838	22.5681	22.7115	22.8341	22.7847	0	0	0	0	0	0	0	0	0	0	0	0	0	1	0	0	0	0	0	0	0	0
	0.202604	-0.147243	Q9NV35	Q9NV35	NUDT15	Nucleotide triphosphate diphosphatase NUDT15	19.2134	19.0819	18.4356	19.2451	18.7739	19.1537	0	0	0	0	0	0	0	0	0	0	0	0	0	1	0	0	0	0	0	0	0	0
	0.842396	-0.146729	P24844	P24844	MYL9	Myosin regulatory light polypeptide 9	23.2121	23.4089	23.363	23.4182	23.4217	23.5843	0	0	0	0	0	0	0	0	0	0	0	0	0	1	0	0	0	0	0	0	0	0
	0.411884	-0.146125	Q69YQ0	Q69YQ0	SPECC1L	Cytospin-A	19.4067	19.6991	19.1943	19.5191	19.6444	19.575	0	1	0	0	0	0	0	0	0	0	0	0	0	0	0	0	0	0	0	0	0	0
	0.247824	-0.146049	O43147	O43147	SGSM2	Small G protein signaling modulator 2	20.5436	20.7706	21.3247	20.9795	21.0366	21.0608	0	1	0	0	0	0	0	0	1	0	0	0	0	0	0	0	0	0	0	0	0	0
	0.519068	-0.145956	Q12962	Q12962	TAF10	Transcription initiation factor TFIID subunit 10	17.8964	17.8078	17.9958	17.8774	18.0054	18.255	0	0	1	0	0	0	0	0	0	0	0	0	0	0	0	0	0	0	0	0	0	0
	0.580646	-0.145726	O75822	O75822	EIF3J	Eukaryotic translation initiation factor 3 subunit J	22.8387	22.9376	22.6248	22.8198	23.0114	23.0071	0	1	0	0	0	0	0	0	0	0	0	0	0	0	0	0	0	0	0	0	0	0
	0.395568	-0.145665	P40818	P40818	USP8	Ubiquitin carboxyl-terminal hydrolase 8	19.7344	19.6409	19.2965	19.543	19.7995	19.7662	0	1	1	1	0	0	0	1	0	0	0	0	0	0	0	0	0	0	0	0	0	1
	0.886775	-0.145528	Q9H0H5	Q9H0H5	RACGAP1	Rac GTPase-activating protein 1	18.3777	18.1822	18.3468	18.5397	18.4146	18.3889	0	1	1	1	0	0	0	0	0	0	0	0	0	0	0	0	0	0	0	0	0	1
	0.883196	-0.145351	P60228	P60228	EIF3E	Eukaryotic translation initiation factor 3 subunit E	22.1855	22.0019	22.1392	22.3547	22.2345	22.1734	0	1	1	0	0	0	0	0	0	0	0	0	0	0	0	0	0	0	0	0	0	0
	1.03507	-0.145181	P78371	P78371	CCT2	T-complex protein 1 subunit beta	23.6221	23.5458	23.414	23.6974	23.6217	23.6983	0	1	0	0	0	0	0	0	0	0	0	0	0	0	0	0	0	0	0	0	0	0
	0.492225	-0.144604	Q7Z4Q2	Q7Z4Q2	HEATR3	HEAT repeat-containing protein 3	19.0055	18.9807	18.7352	19.2407	18.9475	18.967	0	0	0	0	0	0	0	0	0	0	0	0	0	1	0	0	0	0	0	0	0	0
	1.44468	-0.144522	O14617	O14617	AP3D1	AP-3 complex subunit delta-1	20.6939	20.7396	20.7549	20.8703	20.9498	20.8019	0	1	0	1	0	0	0	0	0	1	0	0	0	0	0	0	0	0	0	0	0	1
	0.366971	-0.144475	Q9NPA8	Q9NPA8	ENY2	Transcription and mRNA export factor ENY2	20.0796	19.8094	20.2727	20.3685	20.0399	20.1867	0	0	1	0	0	0	0	0	0	0	0	0	0	0	0	0	0	0	0	0	0	0
	0.559031	-0.143664	Q96RU3	Q96RU3	FNBP1	Formin-binding protein 1	18.465	18.5244	18.5174	18.5512	18.5166	18.8699	0	1	0	1	0	0	1	0	0	0	0	0	0	0	0	0	0	0	0	0	0	1
	0.371373	-0.143393	P45973	P45973	CBX5	Chromobox protein homolog 5	23.0813	23.3106	22.8809	23.042	23.3973	23.2636	0	0	1	0	0	0	0	0	0	0	0	0	0	0	0	0	0	0	0	0	0	0
	0.503291	-0.143287	P54105	P54105	CLNS1A	Methylosome subunit pICln	21.8232	22.0848	21.6613	21.9997	22.0287	21.9708	1	1	1	0	0	0	0	0	0	0	0	0	0	0	0	0	0	0	0	0	0	0
	0.248225	-0.142567	Q9UK55	Q9UK55	SERPINA10	Protein Z-dependent protease inhibitor	18.0063	17.3799	17.8457	18.1123	17.6688	17.8785	0	0	0	0	0	1	0	0	0	0	0	0	0	0	0	0	0	0	0	0	0	0
	0.902381	-0.142521	P23368	P23368	ME2	NAD-dependent malic enzyme, mitochondrial	21.2898	21.4651	21.5376	21.5822	21.5684	21.5695	0	0	0	0	1	0	0	0	0	0	0	0	0	0	0	0	0	0	0	0	0	0
	0.197367	-0.142506	Q9UJX5	Q9UJX5	ANAPC4	Anaphase-promoting complex subunit 4	19.0433	18.986	19.0113	19.6835	19.0396	18.7449	0	0	0	0	0	0	0	0	0	0	0	0	0	1	0	0	0	0	0	0	0	0
	0.766088	-0.142412	P10599	P10599	TXN	Thioredoxin	26.8872	26.8912	26.643	26.998	26.9257	26.9249	0	1	1	0	0	1	0	0	0	0	0	0	0	0	0	0	0	0	0	0	0	0
	1.00634	-0.142405	Q12931	Q12931	TRAP1	Heat shock protein 75 kDa, mitochondrial	22.364	22.2939	22.4361	22.5303	22.5836	22.4074	0	0	0	1	1	0	0	0	0	0	0	0	0	0	0	0	0	0	0	0	0	1
	0.976285	-0.141851	P49368	P49368	CCT3	T-complex protein 1 subunit gamma	23.857	23.8575	23.665	23.9208	23.98	23.9041	0	1	0	0	0	0	0	0	0	0	0	0	0	0	0	0	0	0	0	0	0	0
	0.98273	-0.141748	P62266	P62266	RPS23	40S ribosomal protein S23	22.6652	22.8396	22.6214	22.8464	22.872	22.8329	1	1	0	0	0	0	0	0	0	0	0	1	0	0	0	0	0	0	0	0	0	0
	1.88935	-0.141743	Q9HD15	Q9HD15	SRA1	Steroid receptor RNA activator 1	18.0208	17.9761	18.0281	18.1908	18.1653	18.0942	0	1	1	0	0	0	0	0	0	0	0	0	0	0	0	0	0	0	0	0	0	0
	0.619149	-0.141721	P51580	P51580	TPMT	Thiopurine S-methyltransferase	19.6107	19.4408	19.4496	19.7938	19.6393	19.4932	0	1	0	0	0	0	0	0	0	0	0	0	0	0	0	0	0	0	0	0	0	0
	0.866813	-0.141626	Q14155	Q14155	ARHGEF7	Rho guanine nucleotide exchange factor 7	20.7039	20.8877	20.7257	20.8207	20.9341	20.9873	0	1	0	0	0	0	0	0	0	0	0	0	0	0	0	0	0	0	0	0	0	0
	0.342098	-0.141388	P42126	P42126	ECI1	Enoyl-CoA delta isomerase 1, mitochondrial	21.5932	21.4773	21.9799	21.9818	21.7427	21.75	0	0	0	0	1	0	0	0	0	0	0	0	0	0	0	0	0	0	0	0	0	0
	0.863807	-0.141232	P24928	P24928	POLR2A	DNA-directed RNA polymerase II subunit RPB1	19.3607	19.3572	19.3432	19.6389	19.3815	19.4644	0	1	1	0	0	0	0	0	0	0	0	0	0	0	0	0	0	0	0	0	0	0
	0.471229	-0.141051	P49207	P49207	RPL34	60S ribosomal protein L34	22.4682	22.3947	22.5524	22.8307	22.5967	22.4111	1	1	0	0	0	0	0	0	0	0	0	1	0	0	0	0	0	0	0	0	0	0
	1.68881	-0.140865	P11142	P11142;P54652	HSPA8	Heat shock cognate 71 kDa protein	27.5838	27.5055	27.5177	27.7195	27.6889	27.6213	0	1	1	1	0	0	0	0	1	0	0	0	0	0	0	0	0	0	0	0	0	1
	0.566727	-0.140817	O60313	O60313	OPA1	Dynamin-like 120 kDa protein, mitochondrial	20.3736	20.475	20.7435	20.6693	20.6785	20.6667	0	0	0	1	1	0	0	0	0	0	0	0	0	0	1	0	0	0	0	0	0	1
	0.64383	-0.140525	Q9NSE4	Q9NSE4	IARS2	Isoleucine--tRNA ligase, mitochondrial	20.9575	21.0582	21.2639	21.2277	21.1681	21.3055	0	0	0	0	1	0	0	0	0	0	0	0	0	0	0	0	0	0	0	0	0	0
	1.04668	-0.14029	Q04760	Q04760	GLO1	Lactoylglutathione lyase	24.6359	24.5816	24.74	24.7644	24.8764	24.7376	0	0	0	0	0	0	0	0	0	0	0	0	0	1	0	0	0	0	0	0	0	0
	0.869508	-0.14023	Q06787	Q06787	FMR1	Synaptic functional regulator FMR1	18.7452	18.6322	18.7412	18.9699	18.7479	18.8216	0	1	1	1	0	0	0	0	0	0	0	0	0	0	0	0	0	0	0	0	0	1
	0.52108	-0.139987	Q9HA64	Q9HA64	FN3KRP	Ketosamine-3-kinase	18.952	18.9171	18.6484	19.08	19.0098	18.8476	0	0	0	0	0	0	0	0	0	0	0	0	0	1	0	0	0	0	0	0	0	0
	0.746327	-0.139968	Q53EL6	Q53EL6	PDCD4	Programmed cell death protein 4	20.5723	20.8159	20.7395	20.7619	20.8611	20.9245	0	1	1	0	0	0	0	0	0	0	0	0	0	0	0	0	0	0	0	0	0	0
	0.540025	-0.139875	Q9NQ29	Q9NQ29	LUC7L	Putative RNA-binding protein Luc7-like 1	20.7825	20.9898	21.011	21.2308	21.0436	20.9284	0	0	0	0	0	0	0	0	0	0	0	0	0	1	0	0	0	0	0	0	0	0
	1.68175	-0.139588	Q6P2Q9	Q6P2Q9	PRPF8	Pre-mRNA-processing-splicing factor 8	20.1456	20.2706	20.238	20.3503	20.3658	20.3568	0	0	1	0	0	0	0	0	0	0	0	0	0	0	0	0	0	0	0	0	0	0
	0.575512	-0.139044	Q9H814	Q9H814	PHAX	Phosphorylated adapter RNA export protein	19.9955	19.8801	19.6556	19.9067	20.0431	19.9986	0	1	1	0	0	0	0	0	0	0	0	0	0	0	0	0	0	0	0	0	0	0
	0.489334	-0.138924	P27816	P27816	MAP4	Microtubule-associated protein 4	23.2484	23.2534	23.0323	23.1251	23.3646	23.4612	0	1	0	0	0	0	0	0	0	0	0	0	0	0	0	0	0	0	0	0	0	0
	0.30432	-0.138771	Q9GZT9	Q9GZT9	EGLN1	Egl nine homolog 1	17.8749	17.9571	17.4074	18.0278	17.8273	17.8005	0	1	1	0	0	0	0	0	0	0	0	0	0	0	0	0	0	0	0	0	0	0
	0.480636	-0.138589	P09132	P09132	SRP19	Signal recognition particle 19 kDa protein	19.7713	20.122	20.1303	20.0645	20.195	20.1799	0	1	0	0	0	0	0	0	0	0	0	0	0	0	0	0	0	0	0	0	0	0
	1.26521	-0.138556	P29218	P29218	IMPA1	Inositol monophosphatase 1	21.6553	21.6956	21.7835	21.9027	21.8628	21.7845	0	1	0	0	0	0	0	0	0	0	0	0	0	0	0	0	0	0	0	0	0	0
	0.612109	-0.138443	P55327	P55327	TPD52	Tumor protein D52	19.908	19.8481	19.6402	19.8344	19.9319	20.0454	0	0	0	0	0	0	0	0	0	0	0	0	0	1	0	0	0	0	0	0	0	0
	0.167125	-0.138348	P07992	P07992	ERCC1	DNA excision repair protein ERCC-1	NaN	14.3444	14.8261	15.0738	14.6791	14.4179	0	1	1	0	0	0	0	0	0	0	0	0	0	0	0	0	0	0	0	0	0	0
	0.117432	-0.138241	Q9Y5M8	Q9Y5M8	SRPRB	Signal recognition particle receptor subunit beta	14.987	15.2205	15.7216	14.8184	15.4275	16.0979	0	0	0	1	0	0	0	0	0	0	0	1	0	0	1	0	0	0	0	0	0	1
	0.655282	-0.13796	Q9H0A8	Q9H0A8	COMMD4	COMM domain-containing protein 4	18.3369	18.0736	18.0421	18.2972	18.3157	18.2535	0	1	1	0	0	0	0	0	0	0	0	0	0	0	0	0	0	0	0	0	0	0
	0.325223	-0.137893	Q9NYU2	Q9NYU2	UGGT1	UDP-glucose:glycoprotein glucosyltransferase 1	20.0656	20.12	20.6007	20.3888	20.3408	20.4705	0	0	0	0	0	0	0	0	0	0	1	1	0	0	0	0	0	0	0	0	0	0
	0.329088	-0.137557	Q9Y3P9	Q9Y3P9	RABGAP1	Rab GTPase-activating protein 1	18.4716	18.3821	17.9853	18.4761	18.5262	18.2493	1	1	0	0	0	0	0	0	0	0	0	0	0	0	0	0	0	0	0	0	0	0
	0.280408	-0.137354	Q9BZI7	Q9BZI7	UPF3B	Regulator of nonsense transcripts 3B	18.192	18.2397	18.5451	18.7824	18.2456	18.3608	0	1	1	0	0	0	0	0	0	0	0	0	0	0	0	0	0	0	0	0	0	0
	0.494475	-0.137334	Q3B726	Q3B726	TWISTNB	DNA-directed RNA polymerase I subunit RPA43	19.3965	19.4909	19.4343	19.3735	19.7822	19.578	0	0	1	0	0	0	0	0	0	0	0	0	0	0	0	0	0	0	0	0	0	0
	0.248965	-0.137191	P51608	P51608	MECP2	Methyl-CpG-binding protein 2	18.4303	18.5921	18.9537	18.8913	NaN	18.7005	0	0	1	0	0	0	0	0	0	0	0	0	0	0	0	0	0	0	0	0	0	0
	0.769328	-0.13713	P46821	P46821	MAP1B	Microtubule-associated protein 1B	20.7026	20.6951	20.5068	20.6709	20.8384	20.8066	0	1	0	0	0	0	0	0	0	0	0	0	0	0	0	0	0	0	0	0	0	0
	0.34264	-0.136764	P07942	P07942	LAMB1	Laminin subunit beta-1	22.0887	22.3819	22.6447	22.4783	22.4616	22.5858	0	0	0	0	0	1	0	0	0	0	0	0	0	0	0	0	0	0	0	0	0	0
	0.226958	-0.136707	Q8N5L8	Q8N5L8	RPP25L	Ribonuclease P protein subunit p25-like protein	18.4669	17.8941	17.9265	18.0579	18.5204	18.1192	0	0	1	0	0	0	0	0	0	0	0	0	0	0	0	0	0	0	0	0	0	0
	0.999715	-0.136576	Q9Y3F4	Q9Y3F4	STRAP	Serine-threonine kinase receptor-associated protein	22.9984	22.9083	22.8119	23.041	23.1038	22.9835	0	1	1	0	0	0	0	0	0	0	0	0	0	0	0	0	0	0	0	0	0	0
	0.87259	-0.136524	Q9P016	Q9P016	THYN1	Thymocyte nuclear protein 1	20.4272	20.3452	20.1841	20.4705	20.4268	20.4688	0	0	1	0	0	0	0	0	0	0	0	0	0	0	0	0	0	0	0	0	0	0
	1.21119	-0.136275	P00492	P00492	HPRT1	Hypoxanthine-guanine phosphoribosyltransferase	24.0742	23.9495	24.0194	24.2154	24.1549	24.0817	0	1	0	0	0	0	0	0	0	0	0	0	0	0	0	0	0	0	0	0	0	0
	0.186205	-0.136005	Q9H0G5	Q9H0G5	NSRP1	Nuclear speckle splicing regulatory protein 1	17.4873	17.955	17.8363	17.4759	17.9	18.3107	0	0	1	0	0	0	0	0	0	0	0	0	0	0	0	0	0	0	0	0	0	0
	1.31247	-0.13581	P50990	P50990	CCT8	T-complex protein 1 subunit theta	23.93	23.8591	23.77	23.9761	23.9729	24.0175	0	1	0	0	0	0	0	0	0	0	0	0	0	0	0	0	0	0	0	0	0	0
	0.0709609	-0.13578	O43795	O43795	MYO1B	Unconventional myosin-Ib	16.8052	18.0284	16.6041	16.64	16.9369	18.2681	0	0	0	0	0	0	0	0	0	0	0	0	0	1	0	0	0	0	0	0	0	0
	1.42817	-0.134998	P30153	P30153	PPP2R1A	Serine/threonine-protein phosphatase 2A 65 kDa regulatory subunit A alpha isoform	23.1506	23.0189	23.0454	23.2263	23.2226	23.1711	0	1	1	1	0	0	0	0	0	0	0	0	0	0	0	0	0	0	0	0	0	1
	0.565497	-0.134949	O14646	O14646	CHD1	Chromodomain-helicase-DNA-binding protein 1	19.8779	20.0417	20.0114	20.1967	20.2136	19.9256	0	1	1	0	0	0	0	0	0	0	0	0	0	0	0	0	0	0	0	0	0	0
	0.23178	-0.134642	Q9UFW8	Q9UFW8	CGGBP1	CGG triplet repeat-binding protein 1	18.1056	18.4752	17.8579	18.0003	18.4379	18.4044	0	0	1	0	0	0	0	0	0	0	0	0	0	0	0	0	0	0	0	0	0	0
	0.187246	-0.134631	Q13219	Q13219	PAPPA	Pappalysin-1	18.6472	18.5905	19.3917	19.1181	18.8237	19.0916	0	0	0	0	0	1	0	0	0	0	0	0	0	0	0	0	0	0	0	0	0	0
	0.776127	-0.134143	Q9BSJ2	Q9BSJ2	TUBGCP2	Gamma-tubulin complex component 2	20.2513	20.1021	19.9977	20.301	20.2566	20.1959	0	1	0	0	0	0	0	0	0	0	0	0	0	0	0	0	0	0	0	0	0	0
	1.13008	-0.13403	P12081	P12081;P49590	HARS	Histidine--tRNA ligase, cytoplasmic	23.3743	23.2195	23.352	23.5049	23.4246	23.4183	0	1	0	0	0	0	0	0	0	0	0	0	0	0	0	0	0	0	0	0	0	0
	1.64174	-0.134007	O43143	O43143	DHX15	Pre-mRNA-splicing factor ATP-dependent RNA helicase DHX15	22.3108	22.2868	22.4025	22.4783	22.4805	22.4432	0	0	1	0	0	0	0	0	0	0	0	0	0	0	0	0	0	0	0	0	0	0
	0.770687	-0.133336	Q9NQH7	Q9NQH7	XPNPEP3	Xaa-Pro aminopeptidase 3	19.3219	19.4133	19.321	19.3592	19.4829	19.614	0	1	0	0	1	0	0	0	0	0	0	0	0	0	0	0	0	0	0	0	0	0
	0.756781	-0.133274	P12956	P12956	XRCC6	X-ray repair cross-complementing protein 6	22.8684	22.6501	22.713	22.7816	22.9389	22.9109	0	0	1	0	0	0	0	0	0	0	0	0	0	0	0	0	0	0	0	0	0	0
	0.569036	-0.132967	Q9H446	Q9H446	RWDD1	RWD domain-containing protein 1	20.2214	20.128	19.8802	20.1762	20.2045	20.2477	0	0	0	0	0	0	0	0	0	0	0	0	0	1	0	0	0	0	0	0	0	0
	2.86062	-0.132836	P34931	P0DMV8;P0DMV9;P34931	HSPA1L	Heat shock 70 kDa protein 1-like	24.2704	24.2809	24.227	24.388	24.3908	24.398	0	1	1	0	0	0	0	0	0	0	0	0	0	0	0	0	0	0	0	0	0	0
	0.386938	-0.132825	P11586	P11586	MTHFD1	C-1-tetrahydrofolate synthase, cytoplasmic	21.933	21.8381	21.4689	21.8748	21.9325	21.8312	0	1	0	0	0	0	0	0	0	0	0	0	0	0	0	0	0	0	0	0	0	0
	0.355655	-0.132816	Q16706	Q16706	MAN2A1	Alpha-mannosidase 2	22.4049	22.4545	22.8897	22.7552	22.6838	22.7085	0	0	0	1	0	0	0	0	0	1	0	0	0	0	1	0	0	1	0	0	0	0
	0.553097	-0.132641	Q7Z2Z2	Q7Z2Z2	EFL1	Elongation factor-like GTPase 1	19.2713	18.9115	19.1055	19.2398	19.1869	19.2595	0	0	0	0	0	0	0	0	0	0	0	0	0	1	0	0	0	0	0	0	0	0
	0.728823	-0.13233	P62263	P62263	RPS14	40S ribosomal protein S14	22.8459	22.8465	22.6203	22.871	22.865	22.9737	0	0	0	0	0	0	0	0	0	0	0	0	0	1	0	0	0	0	0	0	0	0
	0.554975	-0.13228	P01008	P01008	SERPINC1	Antithrombin-III	23.3602	23.1774	23.4574	23.5681	23.3403	23.4834	0	0	0	0	0	1	0	0	0	0	0	0	0	0	0	0	0	0	0	0	0	0
	0.85811	-0.132066	O75131	O75131	CPNE3	Copine-3	18.5514	18.4905	18.6817	18.7453	18.6188	18.7557	0	1	1	1	0	0	0	0	0	0	0	0	0	0	0	0	0	0	0	0	0	1
	0.114243	-0.131886	Q504Q3	Q504Q3	PAN2	PAN2-PAN3 deadenylation complex catalytic subunit PAN2	18.0073	18.1669	17.1686	NaN	18.0341	17.7915	0	1	1	0	0	0	0	0	0	0	0	0	0	0	0	0	0	0	0	0	0	0
	1.07272	-0.131723	O75165	O75165	DNAJC13	DnaJ homolog subfamily C member 13	19.2351	19.2277	19.3765	19.4137	19.3561	19.4648	0	0	0	1	0	0	0	1	0	0	0	0	0	0	0	0	0	0	0	0	0	1
	0.0937046	-0.131716	P60673	P60673	PFN3	Profilin-3	18.2514	19.0881	18.3207	19.1996	17.8436	19.0121	0	1	1	0	0	0	0	0	0	0	0	0	0	0	0	0	0	0	0	0	0	0
	0.384099	-0.131552	P33764	P33764	S100A3	Protein S100-A3	19.4728	19.5147	19.3163	19.4957	19.8196	19.3831	0	1	0	0	0	0	0	0	0	0	0	0	0	0	0	0	0	0	0	0	0	0
	0.520861	-0.131549	Q9BUH6	Q9BUH6	PAXX	Protein PAXX	19.4154	19.2355	19.3264	19.6426	19.4204	19.3091	0	0	1	0	0	0	0	0	0	0	0	0	0	0	0	0	0	0	0	0	0	0
	0.44214	-0.131541	Q8IUF8	Q8IUF8	RIOX2	Ribosomal oxygenase 2	19.6811	19.5729	19.7383	19.99	19.815	19.582	0	0	1	0	0	0	0	0	0	0	0	0	0	0	0	0	0	0	0	0	0	0
	0.741752	-0.131498	O95831	O95831	AIFM1	Apoptosis-inducing factor 1, mitochondrial	21.7135	21.8026	21.9755	21.9373	22.0151	21.9338	1	1	1	1	1	0	0	0	0	0	0	0	0	0	0	0	0	0	0	0	0	1
	0.53565	-0.130915	O43818	O43818	RRP9	U3 small nucleolar RNA-interacting protein 2	20.7738	20.7737	21.0688	21.0889	20.9769	20.9432	0	0	1	0	0	0	0	0	0	0	0	0	0	0	0	0	0	0	0	0	0	0
	0.449011	-0.130754	Q9NPD3	Q9NPD3	EXOSC4	Exosome complex component RRP41	20.3094	20.1944	20.3846	20.6501	20.2915	20.3391	0	1	1	0	0	0	0	0	0	0	0	0	0	0	0	0	0	0	0	0	0	0
	0.624148	-0.13068	P30050	P30050	RPL12	60S ribosomal protein L12	24.2088	23.9667	24.0069	24.22	24.0815	24.273	0	0	0	0	0	0	0	0	0	0	0	0	0	1	0	0	0	0	0	0	0	0
	0.45551	-0.130425	P56182	P56182	RRP1	Ribosomal RNA processing protein 1 homolog A	18.3713	18.7255	18.4526	18.5619	18.766	18.6128	0	0	1	0	0	0	0	0	0	0	0	0	0	0	0	0	0	0	0	0	0	0
	0.497933	-0.130137	Q3YEC7	Q3YEC7	RABL6	Rab-like protein 6	20.2689	19.9629	20.176	20.2998	20.3658	20.1326	0	1	1	0	0	0	0	0	0	0	0	0	0	0	0	0	0	0	0	0	0	0
	1.00757	-0.129967	P63244	P63244	RACK1	Receptor of activated protein C kinase 1	24.9629	24.7965	24.8046	25.0386	24.9586	24.9566	0	1	1	1	0	0	0	0	0	0	0	0	0	0	0	0	0	0	0	0	0	1
	2.4551	-0.129841	Q92769	Q92769	HDAC2	Histone deacetylase 2	21.0564	21.0764	21.0153	21.1842	21.1951	21.1583	0	1	1	0	0	0	0	0	0	0	0	0	0	0	0	0	0	0	0	0	0	0
	1.0593	-0.129776	Q9NQR4	Q9NQR4	NIT2	Omega-amidase NIT2	22.0396	22.188	22.2039	22.2283	22.3102	22.2823	0	1	0	0	0	0	0	0	0	0	0	0	0	0	0	0	0	0	0	0	0	0
	0.888454	-0.129562	P40123	P40123	CAP2	Adenylyl cyclase-associated protein 2	20.4678	20.4044	20.3745	20.4761	20.6692	20.4902	0	0	0	1	0	0	0	0	0	0	0	0	0	0	0	0	0	0	0	0	0	1
	0.24223	-0.129551	Q9UMX5	Q9UMX5	NENF	Neudesin	19.8689	20.0403	20.2279	20.5358	19.9328	20.0572	0	0	0	0	1	1	0	0	0	0	0	1	0	0	0	0	0	0	0	0	0	0
	0.325599	-0.129409	O15294	O15294	OGT	UDP-N-acetylglucosamine--peptide N-acetylglucosaminyltransferase 110 kDa subunit	19.0819	19.0877	18.6195	18.9583	19.1244	19.0947	0	1	1	1	1	0	0	0	0	0	0	0	0	0	0	0	0	0	0	0	0	1
	0.344008	-0.128715	Q6P587	Q6P587	FAHD1	Acylpyruvase FAHD1, mitochondrial	20.4292	20.8814	20.857	20.7956	20.8082	20.95	1	1	0	0	1	0	0	0	0	0	0	0	0	0	0	0	0	0	0	0	0	0
	0.24482	-0.128524	Q04656	Q04656	ATP7A	Copper-transporting ATPase 1	14.5246	14.8619	14.8496	15.2249	14.6884	14.7083	1	1	0	1	0	0	0	0	0	1	0	1	1	0	1	0	0	0	0	0	0	1
	0.699684	-0.127776	Q92979	Q92979	EMG1	Ribosomal RNA small subunit methyltransferase NEP1	20.8511	20.6839	20.5936	20.9078	20.8014	20.8028	0	0	1	0	0	0	0	0	0	0	0	0	0	0	0	0	0	0	0	0	0	0
	0.555178	-0.127662	Q9NSD9	Q9NSD9	FARSB	Phenylalanine--tRNA ligase beta subunit	21.4436	21.2842	21.0976	21.3682	21.4038	21.4362	0	1	0	0	0	0	0	0	0	0	0	0	0	0	0	0	0	0	0	0	0	0
	0.100169	-0.127625	P21980	P21980	TGM2	Protein-glutamine gamma-glutamyltransferase 2	15.9231	16.7761	16.4381	17.0489	16.7073	15.764	0	0	0	0	0	0	0	0	0	0	0	0	0	1	0	0	0	0	0	0	0	0
	0.780518	-0.127585	P30626	P30626	SRI	Sorcin	22.929	22.7545	22.9235	22.9122	22.9956	23.0819	0	1	0	1	0	0	0	0	0	0	0	0	0	0	0	0	0	0	0	0	0	1
	0.221746	-0.127523	Q14112	Q14112	NID2	Nidogen-2	19.3608	19.7201	20.0506	19.8064	19.6771	20.0305	0	0	0	0	0	1	0	0	0	0	0	0	0	0	0	0	0	0	0	0	0	0
	0.858201	-0.126917	P24534	P24534	EEF1B2	Elongation factor 1-beta	23.894	23.8219	23.6633	23.9113	23.9104	23.9382	0	0	0	0	0	0	0	0	0	0	0	0	0	1	0	0	0	0	0	0	0	0
	0.90352	-0.126713	Q96EE3	Q96EE3	SEH1L	Nucleoporin SEH1	20.1744	20.0346	20.1811	20.3342	20.2569	20.1792	0	0	1	1	0	0	1	0	0	0	0	0	0	0	0	0	0	0	0	0	0	1
	0.386742	-0.126637	Q10471	Q10471	GALNT2	Polypeptide N-acetylgalactosaminyltransferase 2	22.8986	23.0937	23.3658	23.2647	23.1949	23.2784	0	0	0	1	0	1	0	0	0	1	0	0	0	0	1	0	0	1	0	0	0	0
	0.261268	-0.126473	Q13362	Q13362	PPP2R5C	Serine/threonine-protein phosphatase 2A 56 kDa regulatory subunit gamma isoform	18.9518	18.8168	18.3991	19.0202	18.8453	18.6817	0	0	1	0	0	0	0	0	0	0	0	0	0	0	0	0	0	0	0	0	0	0
	0.525762	-0.126389	P39748	P39748	FEN1	Flap endonuclease 1	22.2277	22.259	21.9797	22.2545	22.3933	22.1977	0	0	1	0	1	0	0	0	0	0	0	0	0	0	0	0	0	0	0	0	0	0
	2.13716	-0.125085	Q9UHB9	Q9UHB9	SRP68	Signal recognition particle subunit SRP68	20.1457	20.0757	20.1295	20.2612	20.2173	20.2476	0	1	1	0	0	0	0	0	0	0	0	0	0	0	0	0	0	0	0	0	0	0
	0.536377	-0.124603	Q99798	Q99798	ACO2	Aconitate hydratase, mitochondrial	21.9702	22.1747	22.3236	22.2771	22.2856	22.2796	0	0	0	0	1	0	0	0	0	0	0	0	0	0	0	0	0	0	0	0	0	0
	0.777363	-0.124458	P15170	P15170	GSPT1	Eukaryotic peptide chain release factor GTP-binding subunit ERF3A	21.6844	21.7589	21.5824	21.7292	21.9039	21.766	0	0	0	0	0	0	0	0	0	0	0	0	0	1	0	0	0	0	0	0	0	0
	0.100562	-0.12399	Q5PRF9;Q9UPU9	Q5PRF9;Q9UPU9	SAMD4A;SAMD4B	Protein Smaug homolog 2	14.5871	15.7266	15.0468	NaN	15.1491	15.3391	0	1	1	0	0	0	0	0	0	0	0	0	0	0	0	0	0	0	0	0	0	0
	0.260458	-0.123983	Q8N567	Q8N567	ZCCHC9	Zinc finger CCHC domain-containing protein 9	18.1134	18.5666	17.9378	18.3876	18.2884	18.3138	0	0	1	0	0	0	0	0	0	0	0	0	0	0	0	0	0	0	0	0	0	0
	1.32363	-0.12388	P31939	P31939	ATIC	Bifunctional purine biosynthesis protein PURH	23.0865	23.0301	22.9683	23.1514	23.2002	23.105	0	0	0	0	0	0	0	0	0	0	0	0	0	1	0	0	0	0	0	0	0	0
	0.887454	-0.123486	Q7L2H7	Q7L2H7	EIF3M	Eukaryotic translation initiation factor 3 subunit M	21.5426	21.4224	21.3773	21.5364	21.6546	21.5218	0	1	0	0	0	0	0	0	0	0	0	0	0	0	0	0	0	0	0	0	0	0
	0.766109	-0.123439	Q9NP77	Q9NP77	SSU72	RNA polymerase II subunit A C-terminal domain phosphatase SSU72	19.586	19.3676	19.5118	19.5839	19.566	19.6858	0	1	1	0	0	0	0	0	0	0	0	0	0	0	0	0	0	0	0	0	0	0
	0.739822	-0.123402	O95232	O95232	LUC7L3	Luc7-like protein 3	20.3765	20.5835	20.5124	20.6056	20.6988	20.5382	0	0	1	0	0	0	0	0	0	0	0	0	0	0	0	0	0	0	0	0	0	0
	0.941313	-0.123064	Q16836	Q16836	HADH	Hydroxyacyl-coenzyme A dehydrogenase, mitochondrial	22.059	22.1571	22.2011	22.2109	22.3506	22.2248	0	0	0	0	1	0	0	0	0	0	0	0	0	0	0	0	0	0	0	0	0	0
	1.33626	-0.121844	P63000	J3KSC4;J3QLK0;P15153;P60763;P63000	RAC1	Ras-related C3 botulinum toxin substrate 1	22.9416	22.8628	22.8649	23.0432	23.0477	22.9439	0	0	0	0	0	0	0	0	0	0	0	0	0	1	0	0	0	0	0	0	0	0
	0.810022	-0.121825	A6NDG6	A6NDG6	PGP	Glycerol-3-phosphate phosphatase	21.3111	21.2712	21.4922	21.5087	21.4713	21.4598	0	0	0	0	0	0	0	0	0	0	0	0	0	1	0	0	0	0	0	0	0	0
	0.633567	-0.121818	Q8WX93	Q8WX93	PALLD	Palladin	21.2328	21.0392	20.938	21.183	21.1909	21.2016	0	1	0	0	0	0	0	0	0	0	0	0	0	0	0	0	0	0	0	0	0	0
	0.1715	-0.121426	Q99988	Q99988	GDF15	Growth/differentiation factor 15	24.0759	23.8028	24.5586	24.5609	24.0573	24.1833	0	0	0	0	0	1	0	0	0	0	0	0	0	0	0	0	0	0	0	0	0	0
	0.314214	-0.121063	P36873	P36873	PPP1CC	Serine/threonine-protein phosphatase PP1-gamma catalytic subunit	20.6649	20.3541	20.1462	20.582	20.5217	20.4247	0	1	1	0	1	0	0	0	0	0	0	0	0	0	0	0	0	0	0	0	0	0
	0.407048	-0.12096	P05386	P05386	RPLP1	60S acidic ribosomal protein P1	25.3172	25.4694	25.1508	25.2796	25.4429	25.5779	0	0	0	0	0	0	0	0	0	0	0	0	0	1	0	0	0	0	0	0	0	0
	0.290188	-0.120373	P52657	P52657	GTF2A2	Transcription initiation factor IIA subunit 2	18.6166	18.7278	19.1592	18.9773	18.987	18.9005	0	0	1	0	0	0	0	0	0	0	0	0	0	0	0	0	0	0	0	0	0	0
	0.894299	-0.120369	P06737	P06737	PYGL	Glycogen phosphorylase, liver form	21.7932	21.648	21.7564	21.7854	21.9387	21.8346	0	0	0	0	0	0	0	0	0	0	0	0	0	1	0	0	0	0	0	0	0	0
	0.485421	-0.120198	Q09161	Q09161	NCBP1	Nuclear cap-binding protein subunit 1	20.8358	20.5343	20.7248	20.9408	20.7763	20.7385	0	1	1	0	0	0	0	0	0	0	0	0	0	0	0	0	0	0	0	0	0	0
	0.76541	-0.120187	P33316	P33316	DUT	Deoxyuridine 5'-triphosphate nucleotidohydrolase, mitochondrial	24.5792	24.5328	24.4538	24.7595	24.6197	24.5471	0	0	1	0	1	0	0	0	0	0	0	0	0	0	0	0	0	0	0	0	0	0
	0.330721	-0.119591	Q99986	Q99986	VRK1	Serine/threonine-protein kinase VRK1	18.6211	18.7737	18.3647	18.5886	18.8809	18.6488	0	1	1	0	0	0	0	0	0	0	0	0	0	0	0	0	0	0	0	0	0	0
	1.24183	-0.119553	Q14676	Q14676	MDC1	Mediator of DNA damage checkpoint protein 1	18.2604	18.2987	18.2019	18.4108	18.4063	18.3025	0	0	1	0	0	0	0	0	0	0	0	0	0	0	0	0	0	0	0	0	0	0
	1.30613	-0.119308	P46782	P46782	RPS5	40S ribosomal protein S5	23.1688	23.0752	23.0778	23.2832	23.1827	23.2138	0	0	0	0	0	0	0	0	0	0	0	0	0	1	0	0	0	0	0	0	0	0
	0.725959	-0.119138	P52306	P52306	RAP1GDS1	Rap1 GTPase-GDP dissociation stimulator 1	20.8487	20.648	20.654	20.8243	20.9035	20.7804	0	0	0	0	0	0	0	0	0	0	0	0	0	1	0	0	0	0	0	0	0	0
	0.731128	-0.119006	P00491	P00491	PNP	Purine nucleoside phosphorylase	22.9743	22.8	22.9204	23.125	22.9594	22.9674	0	1	0	0	0	0	0	0	0	0	0	0	0	0	0	0	0	0	0	0	0	0
	0.94648	-0.118987	P17706	P17706	PTPN2	Tyrosine-protein phosphatase non-receptor type 2	20.7345	20.6198	20.6166	20.8631	20.7456	20.7192	0	1	1	1	0	0	0	0	0	0	1	1	0	0	0	0	0	0	0	0	0	1
	0.691953	-0.118951	Q9UK61	Q9UK61	TASOR	Protein TASOR	18.7413	18.7785	18.6259	18.7744	18.9609	18.7673	0	0	1	0	0	0	0	0	0	0	0	0	0	0	0	0	0	0	0	0	0	0
	0.842848	-0.118827	P14735	P14735	IDE	Insulin-degrading enzyme	20.9401	20.9148	20.7389	20.9746	21.0158	20.9599	1	1	0	1	0	1	0	0	0	0	0	0	0	0	0	0	0	0	0	0	0	1
	0.176679	-0.11874	P26232	P26232	CTNNA2	Catenin alpha-2	18.7758	NaN	18.218	18.7894	18.6335	18.424	0	1	1	1	0	0	0	0	0	0	0	0	0	0	0	0	0	0	0	0	0	1
	0.0752957	-0.118528	P23786	P23786	CPT2	Carnitine O-palmitoyltransferase 2, mitochondrial	16.6499	16.1242	14.8888	15.7	16.3338	15.9847	0	0	0	1	1	0	0	0	0	0	0	0	0	0	0	0	0	0	0	0	0	1
	0.321466	-0.118423	Q8WXB1	Q8WXB1	METTL21A	Protein N-lysine methyltransferase METTL21A	18.7599	18.5128	18.953	18.964	18.9169	18.7001	0	1	0	0	0	0	0	0	0	0	0	0	0	0	0	0	0	0	0	0	0	0
	0.528289	-0.11814	P61599	P61599	NAA20	N-alpha-acetyltransferase 20	20.4053	20.1398	20.4095	20.4337	20.3657	20.5096	0	1	1	0	0	0	0	0	0	0	0	0	0	0	0	0	0	0	0	0	0	0
	0.625657	-0.117445	Q8WXI9	Q8WXI9	GATAD2B	Transcriptional repressor p66-beta	18.4034	18.3974	18.2125	18.568	18.3896	18.4081	0	0	1	0	0	0	0	0	0	0	0	0	0	0	0	0	0	0	0	0	0	0
	0.475648	-0.117308	Q9Y696	Q9Y696	CLIC4	Chloride intracellular channel protein 4	23.3294	23.4285	23.4751	23.3339	23.6039	23.647	0	1	1	1	1	0	0	0	0	0	0	0	0	0	1	0	0	0	0	0	0	1
	0.632324	-0.117306	Q8NI27	Q8NI27	THOC2	THO complex subunit 2	18.5028	18.5098	18.3647	18.4792	18.5403	18.7098	0	0	1	0	0	0	0	0	0	0	0	0	0	0	0	0	0	0	0	0	0	0
	0.29888	-0.117299	P14543	P14543	NID1	Nidogen-1	24.0579	24.4013	24.581	24.4664	24.3885	24.5373	0	0	0	0	0	1	0	0	0	0	0	0	0	0	0	0	0	0	0	0	0	0
	0.239227	-0.117275	P02787	P02787	TF	Serotransferrin	21.0229	21.3868	21.4555	21.2652	21.2684	21.6834	0	0	0	0	0	1	0	0	0	0	0	0	0	0	0	0	0	0	0	0	0	0
	0.556672	-0.117236	Q99614	Q99614	TTC1	Tetratricopeptide repeat protein 1	21.1024	21.0563	20.8449	21.0461	21.0965	21.2127	0	0	0	0	0	0	0	0	0	0	0	0	0	1	0	0	0	0	0	0	0	0
	0.522455	-0.117221	P46778	P46778	RPL21	60S ribosomal protein L21	23.1797	23.1949	22.98	23.3667	23.213	23.1266	1	1	0	0	0	0	0	0	0	0	0	1	0	0	0	0	0	0	0	0	0	0
	0.659124	-0.116897	Q6P1N9	Q6P1N9	TATDN1	Putative deoxyribonuclease TATDN1	20.8395	20.6688	20.8632	20.9788	20.9371	20.8063	0	0	1	0	0	0	0	0	0	0	0	0	0	0	0	0	0	0	0	0	0	0
	0.835395	-0.116856	Q8TCS8	Q8TCS8	PNPT1	Polyribonucleotide nucleotidyltransferase 1, mitochondrial	20.4722	20.5225	20.3953	20.4736	20.6321	20.6349	0	1	0	1	1	0	0	0	0	0	0	0	0	0	0	0	0	0	0	0	0	1
	0.40742	-0.116287	O15397	O15397	IPO8	Importin-8	17.9554	17.7649	17.6591	17.801	18.0761	17.8511	0	1	1	0	0	0	0	0	0	0	0	0	0	0	0	0	0	0	0	0	0	0
	2.06023	-0.116271	O60701	O60701	UGDH	UDP-glucose 6-dehydrogenase	20.5187	20.5349	20.4642	20.6167	20.6056	20.6442	0	0	0	0	0	0	0	0	0	0	0	0	0	1	0	0	0	0	0	0	0	0
	0.875812	-0.116269	P06733	P06733	ENO1	Alpha-enolase	27.6669	27.6154	27.7465	27.8869	27.7657	27.725	0	1	1	1	0	0	0	0	0	0	0	0	0	0	0	0	0	0	0	0	0	1
	0.358285	-0.116233	P53365	P53365	ARFIP2	Arfaptin-2	17.8929	17.7493	17.5398	18.0011	17.833	17.6967	0	0	0	1	0	0	0	0	0	1	0	0	1	0	0	0	0	0	0	0	0	1
	0.577418	-0.115892	Q9P0R6	Q9P0R6	GSKIP	GSK3B-interacting protein	19.8009	19.8158	20.0419	19.9329	19.9903	20.083	0	1	1	0	0	0	0	0	0	0	0	0	0	0	0	0	0	0	0	0	0	0
	0.9815	-0.115848	Q04917	Q04917	YWHAH	14-3-3 protein eta	23.593	23.541	23.7159	23.6994	23.7661	23.732	0	0	0	0	0	0	0	0	0	0	0	0	0	1	0	0	0	0	0	0	0	0
	0.804038	-0.115799	P04075	P04075	ALDOA	Fructose-bisphosphate aldolase A	26.8729	26.9847	27.0324	26.9854	27.123	27.129	0	1	0	0	0	0	0	0	0	0	0	0	0	0	0	0	0	0	0	0	0	0
	1.00188	-0.115651	Q9Y4X5	Q9Y4X5	ARIH1	E3 ubiquitin-protein ligase ARIH1	19.9061	19.9717	20.0707	20.1219	20.1258	20.0477	0	1	1	0	0	0	0	0	0	0	0	0	0	0	0	0	0	0	0	0	0	0
	0.179094	-0.115636	Q9UJA5	Q9UJA5	TRMT6	tRNA (adenine(58)-N(1))-methyltransferase non-catalytic subunit TRM6	19.9575	19.5775	19.1464	19.6987	19.5398	19.7897	0	0	1	0	0	0	0	0	0	0	0	0	0	0	0	0	0	0	0	0	0	0
	0.586565	-0.115199	Q06830	Q06830	PRDX1	Peroxiredoxin-1	26.9303	26.7205	26.9525	26.9813	27.0655	26.9022	0	1	0	0	0	0	0	0	1	0	0	0	0	0	0	0	0	0	0	0	0	0
	0.219292	-0.114966	Q49A26	Q49A26	GLYR1	Putative oxidoreductase GLYR1	18.5859	19.0361	18.8177	18.6156	19.1182	19.0508	0	0	1	0	0	0	0	0	0	0	0	0	0	0	0	0	0	0	0	0	0	0
	2.49594	-0.114955	Q13144	Q13144	EIF2B5	Translation initiation factor eIF-2B subunit epsilon	19.6945	19.7121	19.7253	19.8426	19.8402	19.794	0	0	0	0	0	0	0	0	0	0	0	0	0	1	0	0	0	0	0	0	0	0
	0.151022	-0.114918	Q66PJ3	Q66PJ3	ARL6IP4	ADP-ribosylation factor-like protein 6-interacting protein 4	17.1779	17.6348	18.1114	17.7401	17.9179	17.6108	0	0	1	0	0	0	0	0	0	0	0	0	0	0	0	0	0	0	0	0	0	0
	0.267816	-0.114056	Q9NZL4	Q9NZL4	HSPBP1	Hsp70-binding protein 1	21.233	20.7083	20.9817	21.2416	21.0351	20.9885	0	0	0	0	0	0	0	0	0	0	0	0	0	1	0	0	0	0	0	0	0	0
	0.0889611	-0.114055	Q9H2W6	Q9H2W6	MRPL46	39S ribosomal protein L46, mitochondrial	15.9195	16.3799	15.1937	NaN	15.9717	15.9185	0	0	0	0	1	0	0	0	0	0	0	0	0	0	0	0	0	0	0	0	0	0
	0.573768	-0.113766	Q15397	Q15397	PUM3	Pumilio homolog 3	18.6881	18.4168	18.5149	18.6436	18.5922	18.7252	0	0	1	0	0	0	0	0	0	0	0	0	0	0	0	0	0	0	0	0	0	0
	1.32396	-0.113626	P63165	G2XKQ0;P63165	SUMO1	Small ubiquitin-related modifier 1	22.9868	22.931	23.0353	23.0762	23.0669	23.1508	0	0	1	0	0	0	0	0	0	0	0	0	0	0	0	0	0	0	0	0	0	0
	0.894473	-0.11352	P60660	P60660	MYL6	Myosin light polypeptide 6	24.8212	24.9161	25.0036	25.0092	24.9921	25.0801	0	0	0	0	0	0	0	0	0	0	0	0	0	1	0	0	0	0	0	0	0	0
	1.46625	-0.113331	P55210	P55210	CASP7	Caspase-7	18.8622	18.8725	18.9626	19.0432	19.0071	18.987	0	1	0	0	0	0	0	0	0	0	0	0	0	0	0	0	0	0	0	0	0	0
	0.706421	-0.113199	Q9UNF0	Q9UNF0	PACSIN2	Protein kinase C and casein kinase substrate in neurons protein 2	20.0722	19.8818	19.8478	20.0725	20.0652	20.0037	0	1	0	1	0	0	0	1	0	0	0	0	0	0	0	0	0	0	0	0	0	1
	0.293109	-0.11313	Q96Q45	Q96Q45	TMEM237	Transmembrane protein 237	18.7644	18.6975	18.3913	NaN	18.6896	18.772	0	0	0	1	0	0	0	0	0	0	0	0	0	0	1	0	0	0	0	0	0	1
	0.883356	-0.113115	O94903	O94903	PLPBP	Pyridoxal phosphate homeostasis protein	21.4768	21.3935	21.5841	21.6308	21.6085	21.5545	0	0	0	0	0	0	0	0	0	0	0	0	0	1	0	0	0	0	0	0	0	0
	0.39622	-0.112974	Q5T3I0	Q5T3I0	GPATCH4	G patch domain-containing protein 4	18.4051	18.4321	18.7144	18.7284	18.4976	18.6645	0	0	0	0	0	0	0	0	0	0	0	0	0	1	0	0	0	0	0	0	0	0
	0.40739	-0.112887	Q96B26	Q96B26	EXOSC8	Exosome complex component RRP43	20.8023	21.0422	20.8579	20.8286	21.1063	21.1062	0	1	1	0	0	0	0	0	0	0	0	0	0	0	0	0	0	0	0	0	0	0
	0.367994	-0.112876	P48634	P48634	PRRC2A	Protein PRRC2A	20.2053	19.8851	19.8585	20.0214	20.044	20.2222	0	1	1	0	0	0	0	0	0	0	0	0	0	0	0	0	0	0	0	0	0	0
	0.469722	-0.112648	O60832	O60832	DKC1	H/ACA ribonucleoprotein complex subunit DKC1	21.5551	21.726	21.8743	21.7393	21.8998	21.8542	0	1	1	0	0	0	0	0	0	0	0	0	0	0	0	0	0	0	0	0	0	0
	0.758902	-0.112544	P23193	P23193;Q15560	TCEA1	Transcription elongation factor A protein 1	21.994	21.8143	21.7743	21.9916	21.9679	21.9609	0	0	1	0	0	0	0	0	0	0	0	0	0	0	0	0	0	0	0	0	0	0
	0.253104	-0.112481	Q8IZ83	Q8IZ83	ALDH16A1	Aldehyde dehydrogenase family 16 member A1	19.871	19.4366	19.5211	19.9477	19.6549	19.5635	0	0	0	0	0	0	0	0	0	0	0	0	0	1	0	0	0	0	0	0	0	0
	0.403332	-0.112392	Q86VS8	Q86VS8	HOOK3	Protein Hook homolog 3	18.8564	18.8655	18.5672	18.7621	18.8738	18.9904	0	1	0	0	0	0	0	0	0	1	0	0	0	0	0	0	0	0	0	0	0	0
	0.831122	-0.112295	Q9BXS5	Q9BXS5	AP1M1	AP-1 complex subunit mu-1	21.8719	21.7642	21.7365	21.9174	21.9767	21.8154	0	0	0	1	0	0	0	0	0	1	0	0	0	0	0	0	0	0	0	0	0	1
	0.816143	-0.112275	O43324	O43324	EEF1E1	Eukaryotic translation elongation factor 1 epsilon-1	20.6124	20.574	20.4298	20.5944	20.6571	20.7016	1	1	1	0	0	0	0	0	0	0	0	0	0	0	0	0	0	0	0	0	0	0
	0.159807	-0.112035	O60518	O60518	RANBP6	Ran-binding protein 6	18.7635	19.0409	19.2813	19.5633	18.8486	19.0099	0	1	1	0	0	0	0	0	0	0	0	0	0	0	0	0	0	0	0	0	0	0
	0.422062	-0.111984	P39880	P39880	CUX1	Homeobox protein cut-like 1	19.2126	18.9413	19.1328	19.1262	19.3666	19.1299	0	0	1	0	0	0	0	0	0	0	0	0	0	0	0	0	0	0	0	0	0	0
	0.669444	-0.111758	O00203	O00203;Q13367	AP3B1	AP-3 complex subunit beta-1	21.3198	21.3882	21.2486	21.303	21.4835	21.5054	0	0	0	1	0	0	0	0	0	1	0	0	0	0	0	0	0	0	0	0	0	1
	0.414361	-0.111486	P26196	P26196	DDX6	Probable ATP-dependent RNA helicase DDX6	21.6892	21.5505	21.4276	21.502	21.7911	21.7086	0	1	1	0	0	0	0	0	0	0	0	0	0	0	0	0	0	0	0	0	0	0
	0.0634249	-0.111232	P06727	P06727	APOA4	Apolipoprotein A-IV	NaN	17.3181	16.7795	16.3192	17.7781	17.3829	0	0	0	0	0	1	0	0	0	0	0	0	0	0	0	0	0	0	0	0	0	0
	0.606578	-0.111067	P47897	P47897	QARS	Glutamine--tRNA ligase	21.6392	21.456	21.7157	21.7709	21.6919	21.6813	1	1	0	0	0	0	0	0	0	0	0	0	0	0	0	0	0	0	0	0	0	0
	0.311585	-0.110898	P05141	P05141	SLC25A5	ADP/ATP translocase 2	18.9741	18.7104	19.1552	19.1109	18.9249	19.1367	0	0	0	1	1	0	0	0	0	0	0	0	0	0	1	0	0	0	0	0	0	1
	0.372364	-0.110502	Q13526	Q13526	PIN1	Peptidyl-prolyl cis-trans isomerase NIMA-interacting 1	20.8587	20.6781	20.6535	20.6413	20.877	21.0035	0	1	1	0	0	0	0	0	0	0	0	0	0	0	0	0	0	0	0	0	0	0
	0.349879	-0.109903	Q13405	Q13405	MRPL49	39S ribosomal protein L49, mitochondrial	18.8149	19.0159	19.2235	19.0237	19.1464	19.2139	0	0	0	0	1	0	0	0	0	0	0	0	0	0	0	0	0	0	0	0	0	0
	0.792727	-0.109809	Q9BWD1	Q9BWD1	ACAT2	Acetyl-CoA acetyltransferase, cytosolic	22.1103	22.1115	22.0241	22.2251	22.2696	22.0806	1	1	0	0	0	0	0	0	0	0	0	0	0	0	0	0	0	0	0	0	0	0
	0.272821	-0.109661	P26641	P26641	EEF1G	Elongation factor 1-gamma	25.3059	24.7917	25.0569	25.2824	25.1283	25.0729	0	0	0	0	0	0	0	0	0	0	0	0	0	1	0	0	0	0	0	0	0	0
	0.250946	-0.109627	O75489	O75489	NDUFS3	NADH dehydrogenase [ubiquinone] iron-sulfur protein 3, mitochondrial	18.0485	18.5624	18.3958	18.5114	18.5461	18.2781	0	0	0	1	1	0	0	0	0	0	0	0	0	0	0	0	0	0	0	0	0	1
	0.858264	-0.109486	Q14103	Q14103	HNRNPD	Heterogeneous nuclear ribonucleoprotein D0	25.3913	25.3281	25.3534	25.4695	25.5635	25.3682	0	1	1	0	0	0	0	0	0	0	0	0	0	0	0	0	0	0	0	0	0	0
	0.464681	-0.109131	P47755	P47755	CAPZA2	F-actin-capping protein subunit alpha-2	22.3428	22.4334	22.4556	22.356	22.6868	22.5163	0	0	0	0	0	0	0	0	0	0	0	0	0	1	0	0	0	0	0	0	0	0
	0.564694	-0.108961	Q9Y4A5	Q9Y4A5	TRRAP	Transformation/transcription domain-associated protein	17.4646	17.4072	17.5505	17.7071	17.5938	17.4483	0	0	1	0	0	0	0	0	0	0	0	0	0	0	0	0	0	0	0	0	0	0
	0.421797	-0.108871	P52435	H0Y980;P52435	POLR2J	DNA-directed RNA polymerase II subunit RPB11-a	18.8261	19.1591	19.1049	19.2141	19.1143	19.0882	0	0	0	0	0	0	0	0	0	0	0	0	0	1	0	0	0	0	0	0	0	0
	0.533625	-0.108613	O60508	O60508	CDC40	Pre-mRNA-processing factor 17	19.6532	19.6064	19.7872	19.8728	19.6484	19.8515	0	0	1	0	0	0	0	0	0	0	0	0	0	0	0	0	0	0	0	0	0	0
	0.349589	-0.108539	Q8NF91	Q8NF91	SYNE1	Nesprin-1	22.5418	22.6231	22.2135	22.5557	22.6261	22.5221	0	1	1	1	0	0	0	0	0	1	0	0	0	0	1	0	0	0	0	0	0	1
	0.739282	-0.108234	Q9BQA1	Q9BQA1	WDR77	Methylosome protein 50	21.5505	21.3469	21.3848	21.5661	21.5536	21.4872	0	1	1	0	0	0	0	0	0	0	0	0	0	0	0	0	0	0	0	0	0	0
	0.66128	-0.108039	Q9BZE4	Q9BZE4	GTPBP4	Nucleolar GTP-binding protein 1	19.2552	19.4679	19.3155	19.395	19.5261	19.4415	0	0	1	0	0	0	0	0	0	0	0	0	0	0	0	0	0	0	0	0	0	0
	0.52734	-0.107791	Q6UXN9	Q6UXN9	WDR82	WD repeat-containing protein 82	21.0403	20.7744	20.8511	21.0348	21.0437	20.9106	0	0	1	0	0	0	0	0	0	0	0	0	0	0	0	0	0	0	0	0	0	0
	0.50597	-0.107582	Q15154	Q15154	PCM1	Pericentriolar material 1 protein	18.6311	18.5527	18.6611	18.894	18.665	18.6087	0	1	0	0	0	0	0	0	0	0	0	0	0	0	0	0	0	0	0	0	0	0
	0.112941	-0.107573	P02765	P02765	AHSG	Alpha-2-HS-glycoprotein	25.095	24.5927	25.1876	24.5556	25.5663	25.0761	0	0	0	0	0	1	0	0	0	0	0	0	0	0	0	0	0	0	0	0	0	0
	0.8112	-0.107423	Q969R2	Q969R2	OSBP2	Oxysterol-binding protein 2	18.2011	NaN	18.223	18.2343	18.3467	18.3773	0	0	0	1	0	0	0	0	0	0	0	0	0	0	0	0	0	0	0	0	0	1
	0.281748	-0.10707	O75937	O75937	DNAJC8	DnaJ homolog subfamily C member 8	21.6501	21.6051	21.4502	21.4219	21.9073	21.6973	0	0	1	0	0	0	0	0	0	0	0	0	0	0	0	0	0	0	0	0	0	0
	0.684525	-0.106751	Q99417	Q99417	MYCBP	c-Myc-binding protein	21.8933	21.71	21.6991	21.9042	21.9093	21.809	0	1	1	0	1	0	0	0	0	0	0	0	0	0	0	0	0	0	0	0	0	0
	1.35402	-0.106651	Q99575	Q99575	POP1	Ribonucleases P/MRP protein subunit POP1	18.929	18.9422	18.9627	19.0986	19.0734	18.9818	0	0	1	0	0	0	0	0	0	0	0	0	0	0	0	0	0	0	0	0	0	0
	0.579396	-0.106122	P35222	P14923;P35222	CTNNB1	Catenin beta-1	21.3406	21.0886	21.2279	21.3974	21.3006	21.2774	0	1	0	1	0	0	0	0	0	0	0	0	0	0	0	0	0	0	0	0	0	1
	0.602219	-0.106036	Q01469	Q01469	FABP5	Fatty acid-binding protein 5	23.6639	23.8331	23.6526	23.7345	23.8155	23.9178	0	1	1	0	0	1	0	0	0	0	0	0	0	0	0	0	0	0	0	0	0	0
	0.420362	-0.105824	Q96GG9	Q96GG9	DCUN1D1	DCN1-like protein 1	19.9418	19.9813	19.8084	19.842	20.163	20.0439	0	0	1	0	0	0	0	0	0	0	0	0	0	0	0	0	0	0	0	0	0	0
	1.22482	-0.1058	O95777	O95777	LSM8	U6 snRNA-associated Sm-like protein LSm8	21.7161	21.7321	21.814	21.858	21.8141	21.9075	0	0	1	0	0	0	0	0	0	0	0	0	0	0	0	0	0	0	0	0	0	0
	1.08224	-0.105771	P49773	P49773	HINT1	Histidine triad nucleotide-binding protein 1	22.4411	22.4742	22.449	22.5037	22.6491	22.529	0	1	1	0	0	0	0	0	0	0	0	0	0	0	0	0	0	0	0	0	0	0
	0.292356	-0.10575	Q86SF2	Q86SF2	GALNT7	N-acetylgalactosaminyltransferase 7	23.3427	23.5702	23.8338	23.6308	23.6786	23.7546	0	0	0	1	0	0	0	0	0	1	0	0	0	0	1	0	0	1	0	0	0	0
	0.360446	-0.105714	O76094	O76094	SRP72	Signal recognition particle subunit SRP72	20.1706	20.4178	20.2105	20.1848	20.435	20.4963	0	1	0	0	0	0	0	0	0	0	0	1	0	0	0	0	0	0	0	0	0	0
	2.34228	-0.105698	P0DMV8;P0DMV9	P0DMV8;P0DMV9	HSPA1A;HSPA1B	Heat shock 70 kDa protein 1A	24.1445	24.1566	24.1571	24.2349	24.2936	24.2467	0	1	1	0	0	0	0	0	0	0	0	0	0	0	0	0	0	0	0	0	0	0
	0.82316	-0.105619	Q14498	Q14498	RBM39	RNA-binding protein 39	20.1729	20.3701	20.2224	20.3565	20.3705	20.3554	0	0	1	0	0	0	0	0	0	0	0	0	0	0	0	0	0	0	0	0	0	0
	0.671425	-0.105579	Q9UI10	Q9UI10	EIF2B4	Translation initiation factor eIF-2B subunit delta	19.9627	19.9747	20.0908	20.0032	20.2008	20.1409	0	0	0	0	0	0	0	0	0	0	0	0	0	1	0	0	0	0	0	0	0	0
	0.363133	-0.105343	P28065	P28065	PSMB9	Proteasome subunit beta type-9	19.1188	18.9471	19.3387	19.3154	19.1681	19.2371	0	1	1	0	0	0	0	0	0	0	0	0	0	0	0	0	0	0	0	0	0	0
	0.594502	-0.105253	P46087	P46087	NOP2	Probable 28S rRNA (cytosine(4447)-C(5))-methyltransferase	20.8496	20.9459	20.7776	20.8896	20.9123	21.087	0	0	1	0	0	0	0	0	0	0	0	0	0	0	0	0	0	0	0	0	0	0
	0.298872	-0.10497	Q2VPK5	Q2VPK5	CTU2	Cytoplasmic tRNA 2-thiolation protein 2	17.3244	17.1577	17.2849	17.3426	17.139	17.6002	0	1	0	0	0	0	0	0	0	0	0	0	0	0	0	0	0	0	0	0	0	0
	0.338411	-0.104769	P62280	P62280	RPS11	40S ribosomal protein S11	22.494	22.3011	22.3979	22.641	22.5925	22.2739	0	0	0	0	0	0	0	0	0	0	0	0	0	1	0	0	0	0	0	0	0	0
	0.152764	-0.104583	Q9H9C1	Q9H9C1	VIPAS39	Spermatogenesis-defective protein 39 homolog	17.3099	17.2193	16.7711	16.8184	17.367	17.4287	0	1	0	0	0	0	0	1	0	0	0	0	0	0	0	0	0	0	0	0	0	0
	0.550007	-0.104226	O95487	O95487	SEC24B	Protein transport protein Sec24B	19.8633	19.6671	19.7793	19.9962	19.828	19.7982	1	1	0	1	0	0	0	0	0	0	0	1	0	0	0	0	0	0	0	0	0	1
	1.11097	-0.104073	Q14152	Q14152	EIF3A	Eukaryotic translation initiation factor 3 subunit A	22.3108	22.181	22.2334	22.3516	22.382	22.3038	0	1	0	0	0	0	0	0	0	0	0	0	0	0	0	0	0	0	0	0	0	0
	0.275298	-0.103971	Q12872	Q12872	SFSWAP	Splicing factor, suppressor of white-apricot homolog	18.9728	18.5305	18.5082	18.7594	18.7714	18.7927	0	0	1	0	0	0	0	0	0	0	0	0	0	0	0	0	0	0	0	0	0	0
	0.492522	-0.103766	O75367	O75367	H2AFY	Core histone macro-H2A.1	22.2796	22.5037	22.5041	22.4521	22.6336	22.513	0	0	1	0	0	0	0	0	0	0	0	0	0	0	0	0	0	0	0	0	0	0
	0.419532	-0.103705	Q9HAV7	Q9HAV7	GRPEL1	GrpE protein homolog 1, mitochondrial	21.6793	21.7648	21.9875	21.8197	21.9971	21.9259	0	0	0	0	1	0	0	0	0	0	0	0	0	0	0	0	0	0	0	0	0	0
	0.876821	-0.103502	Q96CW1	Q96CW1	AP2M1	AP-2 complex subunit mu	21.5458	21.4407	21.5915	21.6724	21.6493	21.5669	0	0	0	1	0	0	0	0	0	0	0	0	0	0	0	0	0	0	0	0	0	1
	0.141196	-0.103351	O75909	O75909	CCNK	Cyclin-K	18.2475	18.5991	18.0007	18.0102	18.4178	18.7295	0	0	1	0	0	0	0	0	0	0	0	0	0	0	0	0	0	0	0	0	0	0
	1.02517	-0.103294	Q16543	Q16543	CDC37	Hsp90 co-chaperone Cdc37	23.9309	23.9278	23.9313	24.0038	24.1258	23.9702	0	1	0	0	0	0	0	0	0	0	0	0	0	0	0	0	0	0	0	0	0	0
	0.0909476	-0.10257	Q9NX08	Q9NX08	COMMD8	COMM domain-containing protein 8	19.7545	19.2472	19.6812	20.4017	19.3098	19.2791	0	1	1	0	0	0	0	0	0	0	0	0	0	0	0	0	0	0	0	0	0	0
	0.414075	-0.102484	Q8TCF1	Q8TCF1	ZFAND1	AN1-type zinc finger protein 1	18.5514	18.7202	18.3824	18.652	18.5861	18.7234	0	1	0	0	0	0	0	0	0	0	0	0	0	0	0	0	0	0	0	0	0	0
	0.192922	-0.102413	P0CG30	P0CG29;P0CG30	GSTT2B	Glutathione S-transferase theta-2B	17.4119	17.0606	17.5685	17.6202	17.1775	17.5505	0	1	0	0	0	0	0	0	0	0	0	0	0	0	0	0	0	0	0	0	0	0
	0.919476	-0.102334	Q7L014	Q7L014	DDX46	Probable ATP-dependent RNA helicase DDX46	21.9166	21.8981	21.7628	21.9431	21.999	21.9424	0	0	1	1	0	0	0	0	0	0	0	0	0	0	0	0	0	0	0	0	0	1
	3.44648	-0.10213	Q15029	Q15029	EFTUD2	116 kDa U5 small nuclear ribonucleoprotein component	21.3149	21.3144	21.333	21.4139	21.4187	21.4361	0	0	1	0	0	0	0	0	0	0	0	0	0	0	0	0	0	0	0	0	0	0
	0.172679	-0.101958	P32969	P32969	RPL9P9	60S ribosomal protein L9	22.5777	22.0483	21.8486	22.3547	22.1782	22.2477	0	0	0	0	0	0	0	0	0	0	0	0	0	1	0	0	0	0	0	0	0	0
	0.86229	-0.101849	Q9NTX5	Q9NTX5	ECHDC1	Ethylmalonyl-CoA decarboxylase	20.8113	20.7611	20.6561	20.8705	20.8795	20.7841	1	1	0	0	0	0	0	0	0	0	0	0	0	0	0	0	0	0	0	0	0	0
	1.14298	-0.101763	P15531	P15531	NME1	Nucleoside diphosphate kinase A	25.4571	25.4412	25.3462	25.5111	25.4788	25.5598	0	1	1	0	0	0	0	0	0	0	0	0	0	0	0	0	0	0	0	0	0	0
	0.138432	-0.101762	O95239	O95239;Q2VIQ3	KIF4A	Chromosome-associated kinesin KIF4A	18.5826	18.8542	18.2832	18.2519	18.8114	18.9619	0	1	1	0	0	0	0	0	0	0	0	0	0	0	0	0	0	0	0	0	0	0
	0.096952	-0.101293	Q53H12	Q53H12	AGK	Acylglycerol kinase, mitochondrial	16.6568	16.8133	15.9767	16.0543	16.7398	16.9566	0	0	0	1	1	0	0	0	0	0	0	0	0	0	0	0	0	0	0	0	0	1
	0.706457	-0.101025	O15067	O15067	PFAS	Phosphoribosylformylglycinamidine synthase	22.0744	21.9449	21.8875	22.1248	22.0794	22.0056	0	1	0	0	0	0	0	0	0	0	0	0	0	0	0	0	0	0	0	0	0	0
	0.70887	-0.100776	Q14315	Q14315	FLNC	Filamin-C	24.7253	24.5826	24.7975	24.8268	24.8058	24.7751	0	1	0	1	0	0	0	0	0	0	0	0	0	0	0	0	0	0	0	0	0	1
	0.662147	-0.100677	Q13283	Q13283	G3BP1	Ras GTPase-activating protein-binding protein 1	23.2925	23.1385	23.1213	23.2018	23.3399	23.3126	1	1	1	0	0	0	0	0	0	0	0	0	0	0	0	0	0	0	0	0	0	0
	0.15586	-0.100292	Q14562	Q14562	DHX8	ATP-dependent RNA helicase DHX8	17.9649	18.3142	18.2964	18.7081	18.1582	18.01	0	0	1	0	0	0	0	0	0	0	0	0	0	0	0	0	0	0	0	0	0	0
	0.243408	-0.100276	Q16891	Q16891	IMMT	MICOS complex subunit MIC60	18.8705	18.9154	18.9212	18.6795	19.1806	19.1479	0	0	0	1	1	0	0	0	0	0	0	0	0	0	1	0	0	0	0	0	0	1
	0.133587	-0.100255	Q9HAT2	Q9HAT2	SIAE	Sialate O-acetylesterase	21.1573	21.4112	22.0343	21.8153	21.511	21.5772	0	0	0	0	0	1	1	0	0	0	0	0	0	0	0	0	0	0	0	0	0	0
	0.947106	-0.0999902	O14579	O14579	COPE	Coatomer subunit epsilon	22.0843	22.0851	22.2138	22.2536	22.2503	22.1792	0	1	0	1	0	0	0	0	0	1	0	0	0	0	0	0	0	0	0	0	0	1
	0.137488	-0.0995153	P56377	P56377	AP1S2	AP-1 complex subunit sigma-2	18.8682	18.3327	18.5485	18.9668	18.8257	18.2554	0	0	0	1	0	0	0	0	0	1	0	0	0	0	0	0	0	0	0	0	0	1
	0.233931	-0.0993284	Q6ZUT6	Q6ZUT6	CCDC9B	Coiled-coil domain-containing protein 9B	19.1778	19.5233	19.0429	19.4269	19.176	19.4392	0	0	0	0	0	0	0	0	0	0	0	0	0	1	0	0	0	0	0	0	0	0
	1.33716	-0.0992622	Q99961	Q99961;Q99962	SH3GL1	Endophilin-A2	21.1616	21.189	21.0752	21.2514	21.2331	21.2391	0	1	0	1	0	0	0	1	0	0	0	0	0	0	0	0	0	0	0	0	0	1
	2.26836	-0.0990473	O94874	O94874	UFL1	E3 UFM1-protein ligase 1	19.7858	19.8292	19.8449	19.9139	19.9265	19.9167	1	1	0	0	0	0	0	0	0	0	0	1	0	0	0	0	0	0	0	0	0	0
	0.555378	-0.0989634	Q6P1J9	Q6P1J9	CDC73	Parafibromin	20.2007	20.1757	19.9896	20.1471	20.2942	20.2217	0	0	1	0	0	0	0	0	0	0	0	0	0	0	0	0	0	0	0	0	0	0
	0.647214	-0.0988064	O75874	O75874	IDH1	Isocitrate dehydrogenase [NADP] cytoplasmic	24.2235	24.2833	24.4309	24.4724	24.3896	24.3721	1	1	0	0	0	0	0	0	0	0	0	0	0	0	0	0	0	0	0	0	0	0
	0.297	-0.0986449	Q9ULC3	Q9ULC3	RAB23	Ras-related protein Rab-23	19.0744	19.1534	18.8125	19.0971	18.9697	19.2694	0	1	0	1	0	0	0	1	0	0	0	0	0	0	0	0	0	0	0	0	0	1
	0.751365	-0.098547	Q05086	Q05086	UBE3A	Ubiquitin-protein ligase E3A	19.5985	19.536	19.5162	19.6469	19.7449	19.5547	0	1	1	0	0	0	0	0	0	0	0	0	0	0	0	0	0	0	0	0	0	0
	0.217676	-0.0984561	Q8IY81	Q8IY81	FTSJ3	pre-rRNA 2'-O-ribose RNA methyltransferase FTSJ3	20.6383	21.1026	21.001	20.8017	21.1258	21.1098	0	0	1	0	0	0	0	0	0	0	0	0	0	0	0	0	0	0	0	0	0	0
	0.281409	-0.0983626	Q8NCH0	Q8NCH0	CHST14	Carbohydrate sulfotransferase 14	20.9041	20.7398	21.2094	21.0648	21.0912	20.9923	0	0	0	1	0	0	0	0	0	1	0	0	0	0	1	0	0	1	0	0	0	0
	0.363323	-0.0983515	P12931	P12931	SRC	Proto-oncogene tyrosine-protein kinase Src	15.8345	15.6993	15.8766	16.0537	15.9373	15.7144	0	1	1	1	1	0	0	0	0	0	0	0	0	0	0	0	0	0	0	0	0	1
	0.259946	-0.0980587	Q9NR31	Q9NR31	SAR1A	GTP-binding protein SAR1a	19.744	19.8184	19.4883	19.5573	19.8914	19.8961	0	0	0	0	0	0	0	0	0	1	0	1	0	0	0	0	0	0	0	0	0	0
	0.808331	-0.09795	P35080	P35080	PFN2	Profilin-2	23.6284	23.7154	23.5881	23.7909	23.6592	23.7757	0	1	0	0	0	0	0	0	0	0	0	0	0	0	0	0	0	0	0	0	0	0
	0.584949	-0.0972506	P51003	P51003	PAPOLA	Poly(A) polymerase alpha	20.1532	20.2456	20.1597	20.2446	20.4156	20.1901	0	1	1	0	0	0	0	0	0	0	0	0	0	0	0	0	0	0	0	0	0	0
	1.10088	-0.0972411	P84103	P84103	SRSF3	Serine/arginine-rich splicing factor 3	23.6081	23.6505	23.5135	23.6938	23.7002	23.6697	0	1	1	0	0	0	0	0	0	0	0	0	0	0	0	0	0	0	0	0	0	0
	0.405636	-0.0971991	O15382	O15382	BCAT2	Branched-chain-amino-acid aminotransferase, mitochondrial	21.1391	21.248	21.4591	21.4251	21.4104	21.3022	0	1	0	0	1	0	0	0	0	0	0	0	0	0	0	0	0	0	0	0	0	0
	0.0927319	-0.0971419	P61020	P61020	RAB5B	Ras-related protein Rab-5B	17.7212	17.4659	16.621	17.7031	17.247	17.1494	0	0	0	1	0	0	0	1	1	0	0	0	0	0	0	0	0	0	0	0	0	1
	0.0359123	-0.0968208	O76081	O76081	RGS20	Regulator of G-protein signaling 20	18.5234	17.0519	18.6922	18.9772	17.3947	NaN	0	1	1	1	0	0	0	0	0	0	0	0	0	0	0	0	0	0	0	0	0	1
	0.700039	-0.0967827	Q12904	Q12904	AIMP1	Aminoacyl tRNA synthase complex-interacting multifunctional protein 1	21.5711	21.7108	21.6293	21.6418	21.8052	21.7546	1	1	1	0	0	1	0	0	0	1	0	1	0	0	0	0	0	0	0	0	0	0
	0.140366	-0.0967096	Q6E0U4	Q6E0U4	DMKN	Dermokine	18.8318	18.8505	19.4298	19.4323	18.8716	19.0983	0	0	0	0	0	1	0	0	0	0	0	0	0	0	0	0	0	0	0	0	0	0
	0.107245	-0.09659	Q9NRY4	Q9NRY4	ARHGAP35	Rho GTPase-activating protein 35	22.7508	23.0069	23.653	23.099	23.5963	23.0051	0	1	1	1	0	0	0	0	0	0	0	0	0	0	0	0	0	0	0	0	0	1
	0.285422	-0.0965811	O15084	O15084	ANKRD28	Serine/threonine-protein phosphatase 6 regulatory ankyrin repeat subunit A	17.8755	17.9929	17.549	17.8663	17.8757	17.9652	0	0	1	0	0	0	0	0	0	0	0	0	0	0	0	0	0	0	0	0	0	0
	0.128696	-0.0964451	Q7Z7A4	Q7Z7A4	PXK	PX domain-containing protein kinase-like protein	18.4355	17.6982	18.4831	18.5123	18.2094	18.1844	0	1	0	1	0	0	0	0	0	0	0	0	0	0	0	0	0	0	0	0	0	1
	0.739578	-0.0963974	Q7Z460	Q7Z460	CLASP1	CLIP-associating protein 1	19.0682	19.1263	19.1052	19.1303	19.3105	19.1481	0	1	0	0	0	0	0	0	0	1	0	0	1	0	0	0	0	0	0	0	0	0
	0.318361	-0.0962098	Q9BTV5	Q9BTV5	FSD1	Fibronectin type III and SPRY domain-containing protein 1	17.6471	17.4373	17.4756	17.4056	17.7371	17.7058	0	1	1	0	0	0	0	0	0	0	0	0	0	0	0	0	0	0	0	0	0	0
	2.3515	-0.0960318	P30044	P30044	PRDX5	Peroxiredoxin-5, mitochondrial	23.7738	23.8121	23.8068	23.8767	23.8885	23.9156	0	1	0	0	1	0	0	0	0	0	0	0	0	0	0	0	0	0	0	0	0	0
	0.118138	-0.0958767	P51397	P51397	DAP	Death-associated protein 1	20.0726	20.2187	20.0061	19.7074	20.1709	20.7067	0	0	0	0	0	0	0	0	0	0	0	0	0	1	0	0	0	0	0	0	0	0
	0.171377	-0.0958188	Q9BTY2	Q9BTY2	FUCA2	Plasma alpha-L-fucosidase	23.3579	23.7427	24.0502	23.6982	23.8066	23.9334	0	0	0	0	0	1	0	0	0	0	0	0	0	0	0	0	0	0	0	0	0	0
	0.241208	-0.0958029	Q9NWT1	Q9NWT1	PAK1IP1	p21-activated protein kinase-interacting protein 1	19.129	19.3415	19.3846	19.1417	19.391	19.6099	0	0	1	0	0	0	0	0	0	0	0	0	0	0	0	0	0	0	0	0	0	0
	0.817581	-0.0956421	Q8NEZ5	Q8NEZ5	FBXO22	F-box only protein 22	19.2643	19.137	19.127	19.3301	19.2623	19.2228	0	1	0	0	0	0	0	0	0	0	0	0	0	0	0	0	0	0	0	0	0	0
	0.793439	-0.0955582	P48444	P48444	ARCN1	Coatomer subunit delta	22.8584	22.7569	22.8592	22.8902	23.0072	22.8639	0	1	0	1	0	0	0	0	0	1	0	0	0	0	0	0	0	0	0	0	0	1
	0.760286	-0.0954679	Q99729	Q99729	HNRNPAB	Heterogeneous nuclear ribonucleoprotein A/B	23.6953	23.5892	23.5934	23.8045	23.715	23.6449	0	1	1	0	0	0	0	0	0	0	0	0	0	0	0	0	0	0	0	0	0	0
	0.156073	-0.0954374	Q9BYB4	Q9BYB4	GNB1L	Guanine nucleotide-binding protein subunit beta-like protein 1	17.9219	17.6732	NaN	18.1851	17.849	17.6449	0	0	0	0	0	0	0	0	0	0	0	0	0	1	0	0	0	0	0	0	0	0
	1.00845	-0.0951252	P07737	P07737	PFN1	Profilin-1	27.8205	27.8214	27.8493	27.9701	27.8391	27.9675	0	1	0	0	0	0	0	0	0	0	0	0	0	0	0	0	0	0	0	0	0	0
	0.187681	-0.0950718	P60002	P60002	ELOF1	Transcription elongation factor 1 homolog	19.1923	19.4371	18.7901	19.2764	19.1473	19.281	0	0	1	0	0	0	0	0	0	0	0	0	0	0	0	0	0	0	0	0	0	0
	0.298671	-0.0947348	P49753	P49753;Q86TX2	ACOT2	Acyl-coenzyme A thioesterase 2, mitochondrial	20.5384	20.4576	20.8205	20.8136	20.7052	20.5819	0	0	0	0	1	0	0	0	0	0	0	0	0	0	0	0	0	0	0	0	0	0
	0.175376	-0.0947183	Q9BRT9	Q9BRT9	GINS4	DNA replication complex GINS protein SLD5	19.4013	19.3013	19.0196	19.3022	19.645	19.0591	0	1	1	0	0	0	0	0	0	0	0	0	0	0	0	0	0	0	0	0	0	0
	0.462329	-0.0945543	Q16822	Q16822	PCK2	Phosphoenolpyruvate carboxykinase [GTP], mitochondrial	21.4781	21.5943	21.7311	21.7823	21.6105	21.6944	0	0	0	0	1	0	0	0	0	0	0	0	0	0	0	0	0	0	0	0	0	0
	0.422793	-0.0944703	P17174	P17174	GOT1	Aspartate aminotransferase, cytoplasmic	23.8219	23.6488	23.9733	23.9333	23.9183	23.8757	0	1	0	0	0	0	0	0	0	0	0	0	0	0	0	0	0	0	0	0	0	0
	0.107587	-0.0943063	P07477	P07477	PRSS1	Trypsin-1	24.3093	24.4357	25.2698	24.7854	24.5892	24.9231	0	0	0	0	0	1	0	0	0	0	0	0	0	0	0	0	0	0	0	0	0	0
	0.17291	-0.0941772	O60687	O60687	SRPX2	Sushi repeat-containing protein SRPX2	21.8784	22.0949	22.5615	22.3161	22.1852	22.316	0	1	0	0	0	1	0	0	0	0	0	0	0	0	0	0	0	0	0	0	0	0
	0.946442	-0.0941048	Q4G0N4	Q4G0N4	NADK2	NAD kinase 2, mitochondrial	21.2827	21.2541	21.3791	21.4523	21.3626	21.3833	0	0	0	0	1	0	0	0	0	0	0	0	0	0	0	0	0	0	0	0	0	0
	0.309245	-0.0938689	O43684	O43684	BUB3	Mitotic checkpoint protein BUB3	22.6292	22.2816	22.2755	22.532	22.5283	22.4077	0	0	1	0	0	0	0	0	0	0	0	0	0	0	0	0	0	0	0	0	0	0
	0.318638	-0.0937653	P09874	P09874	PARP1	Poly [ADP-ribose] polymerase 1	22.1669	22.3729	22.0561	22.142	22.3955	22.3398	0	0	1	0	0	0	0	0	0	0	0	0	0	0	0	0	0	0	0	0	0	0
	0.102398	-0.0937595	Q86U86	Q86U86	PBRM1	Protein polybromo-1	16.9945	17.4792	16.5082	16.7523	17.3268	17.184	0	0	1	0	0	0	0	0	0	0	0	0	0	0	0	0	0	0	0	0	0	0
	0.212066	-0.0937424	Q9NX62	Q9NX62	IMPAD1	Inositol monophosphatase 3	19.4262	19.512	19.9404	19.7632	19.5938	19.8027	0	0	0	1	0	0	0	0	0	1	0	0	1	0	1	0	0	1	0	0	0	0
	0.235783	-0.0932007	Q9NUU7	Q9NUU7;Q9UMR2	DDX19A	ATP-dependent RNA helicase DDX19A	21.53	21.4053	21.0332	21.3592	21.5014	21.3874	0	1	1	0	0	0	0	0	0	0	0	0	0	0	0	0	0	0	0	0	0	0
	1.14163	-0.093181	Q9UJW0	Q9UJW0	DCTN4	Dynactin subunit 4	21.8803	21.7879	21.822	21.9586	21.9417	21.8695	0	1	0	0	0	0	0	0	0	0	0	0	0	0	0	0	0	0	0	0	0	0
	0.153211	-0.0930405	P63173	P63173	RPL38	60S ribosomal protein L38	22.2422	21.8453	21.4573	21.9315	21.9637	21.9287	0	0	0	0	0	0	0	0	0	0	0	0	0	1	0	0	0	0	0	0	0	0
	0.493102	-0.0930309	Q9NTM9	Q9NTM9	CUTC	Copper homeostasis protein cutC homolog	18.5839	18.7333	18.5179	18.7802	18.729	18.6049	0	1	1	0	0	0	0	0	0	0	0	0	0	0	0	0	0	0	0	0	0	0
	0.317184	-0.0927836	Q9NZ52	Q9NZ52	GGA3	ADP-ribosylation factor-binding protein GGA3	19.6476	19.959	19.9224	20.0711	19.8858	19.8504	0	0	0	1	0	0	0	1	0	1	0	0	1	0	0	0	0	0	0	0	0	1
	0.333755	-0.092783	O14737	O14737	PDCD5	Programmed cell death protein 5	22.8264	22.7058	22.4727	22.789	22.8278	22.6665	0	0	0	0	0	0	0	0	0	0	0	0	0	1	0	0	0	0	0	0	0	0
	0.470924	-0.0924613	Q9H0R4	Q9H0R4	HDHD2	Haloacid dehalogenase-like hydrolase domain-containing protein 2	22.0969	22.072	22.3219	22.3167	22.2273	22.2243	0	0	0	0	0	0	0	0	0	0	0	0	0	1	0	0	0	0	0	0	0	0
	0.677772	-0.0922743	Q9BTE1	Q9BTE1	DCTN5	Dynactin subunit 5	18.5836	18.6644	18.7083	18.6462	18.8093	18.7777	0	1	0	0	0	0	0	0	0	0	0	0	0	0	0	0	0	0	0	0	0	0
	0.385033	-0.0917422	O60841	O60841	EIF5B	Eukaryotic translation initiation factor 5B	21.7887	22.0812	21.9344	21.921	22.0584	22.1001	0	1	0	0	0	0	0	0	0	0	0	0	0	0	0	0	0	0	0	0	0	0
	1.09951	-0.0916309	Q86XP3	Q86XP3	DDX42	ATP-dependent RNA helicase DDX42	21.3134	21.326	21.2885	21.4609	21.4103	21.3316	0	1	1	0	0	0	0	0	0	0	0	0	0	0	0	0	0	0	0	0	0	0
	0.141784	-0.0914809	Q9NNW5	Q9NNW5	WDR6	WD repeat-containing protein 6	18.4406	18.0585	18.4022	18.7915	18.1057	18.2785	0	1	0	0	0	0	0	0	0	0	0	0	0	0	0	0	0	0	0	0	0	0
	0.24132	-0.0909513	P20674	P20674	COX5A	Cytochrome c oxidase subunit 5A, mitochondrial	19.0698	18.8622	18.5587	18.9082	18.9371	18.9182	0	0	0	1	1	0	0	0	0	0	0	0	0	0	0	0	0	0	0	0	0	1
	0.547135	-0.090339	P05198	P05198	EIF2S1	Eukaryotic translation initiation factor 2 subunit 1	22.8715	22.7224	22.621	22.841	22.8234	22.8214	0	1	0	0	0	0	0	0	0	0	0	0	0	0	0	0	0	0	0	0	0	0
	0.512928	-0.0902716	Q9UHD8	Q9UHD8	2009-09-01	Septin-9	21.4487	21.4127	21.244	21.4064	21.4227	21.5471	0	1	0	0	0	0	0	0	0	0	0	0	0	0	0	0	0	0	0	0	0	0
	0.159798	-0.0902049	P49746	P49746	THBS3	Thrombospondin-3	22.0342	22.1387	22.694	22.4683	22.281	22.3881	0	0	0	0	0	0	0	0	0	0	0	0	0	1	0	0	0	0	0	0	0	0
	0.357009	-0.0899378	Q8NHZ8	Q8NHZ8	CDC26	Anaphase-promoting complex subunit CDC26	18.4868	18.7121	18.4461	18.7616	18.6094	18.5438	0	0	1	0	0	0	0	0	0	0	0	0	0	0	0	0	0	0	0	0	0	0
	0.213142	-0.0898431	Q9NR45	Q9NR45	NANS	Sialic acid synthase	20.9626	21.2149	20.8229	20.8595	21.1737	21.2368	0	0	0	0	0	0	0	0	0	0	0	0	0	1	0	0	0	0	0	0	0	0
	0.23376	-0.0898037	P10109	P10109	FDX1	Adrenodoxin, mitochondrial	18.4594	18.8016	18.641	18.7421	18.9115	18.5179	0	0	0	0	1	0	0	0	0	0	0	0	0	0	0	0	0	0	0	0	0	0
	0.572015	-0.0897388	Q9UBL3	Q9UBL3	ASH2L	Set1/Ash2 histone methyltransferase complex subunit ASH2	19.6042	19.8095	19.656	19.7169	19.7947	19.8272	0	0	1	0	0	0	0	0	0	0	0	0	0	0	0	0	0	0	0	0	0	0
	0.169366	-0.08955	Q96SZ5	Q96SZ5	ADO	2-aminoethanethiol dioxygenase	20.6391	20.312	20.6699	20.9319	20.5879	20.3698	0	0	0	0	0	0	0	0	0	0	0	0	0	1	0	0	0	0	0	0	0	0
	0.754983	-0.0895116	Q52LW3	Q52LW3	ARHGAP29	Rho GTPase-activating protein 29	17.8748	17.7528	17.8242	NaN	17.9364	17.8772	0	0	0	0	0	0	0	0	0	0	0	0	0	1	0	0	0	0	0	0	0	0
	0.106093	-0.0893958	Q86VX2	Q86VX2	COMMD7	COMM domain-containing protein 7	17.3762	17.1681	17.7873	NaN	17.7778	17.2887	0	0	0	0	0	0	0	0	0	0	0	0	0	1	0	0	0	0	0	0	0	0
	0.0928077	-0.0887019	O60568	O60568	PLOD3	Multifunctional procollagen lysine hydroxylase and glycosyltransferase LH3	25.3356	25.4324	26.3654	25.8988	25.616	25.8847	0	0	0	1	0	1	0	0	0	0	0	1	0	0	0	0	0	0	0	0	0	1
	0.232068	-0.0886447	Q15181	Q15181	PPA1	Inorganic pyrophosphatase	24.4405	24.545	24.1277	24.3126	24.5966	24.4698	0	1	0	0	0	0	0	0	0	0	0	0	0	0	0	0	0	0	0	0	0	0
	0.166306	-0.0885048	P58215	P58215	LOXL3	Lysyl oxidase homolog 3	22.4263	22.599	23.0787	22.8371	22.697	22.8355	0	1	1	0	0	1	0	0	0	0	0	0	0	0	0	0	0	0	0	0	0	0
	0.0924987	-0.0883077	P0DJD0;P0DJD1	P0DJD0;P0DJD1	RGPD1;RGPD2	RANBP2-like and GRIP domain-containing protein 1	NaN	17.3524	17.0349	16.9086	17.7334	17.2038	0	0	0	0	0	0	0	0	0	0	0	0	0	1	0	0	0	0	0	0	0	0
	0.627337	-0.0882505	Q68CQ4	Q68CQ4	DIEXF	Digestive organ expansion factor homolog	19.4689	19.4285	19.634	19.6022	19.6099	19.5842	0	0	1	0	0	0	0	0	0	0	0	0	0	0	0	0	0	0	0	0	0	0
	0.461651	-0.0882346	Q5H9R7	Q5H9R7	PPP6R3	Serine/threonine-protein phosphatase 6 regulatory subunit 3	20.0294	19.9513	19.7729	19.9748	20.071	19.9725	0	1	1	0	0	0	0	0	0	0	0	0	0	0	0	0	0	0	0	0	0	0
	0.628302	-0.0880375	Q99598	Q99598	TSNAX	Translin-associated protein X	20.2848	20.1563	20.3692	20.3512	20.3818	20.3415	0	1	1	0	0	0	0	0	0	1	0	0	0	0	0	0	0	0	0	0	0	0
	1.52342	-0.0879618	O14974	O14974	PPP1R12A	Protein phosphatase 1 regulatory subunit 12A	21.0862	21.0667	21.0047	21.1357	21.1603	21.1254	0	1	0	0	0	0	0	0	0	0	0	0	0	0	0	0	0	0	0	0	0	0
	0.31534	-0.0876567	O60610	O60610	DIAPH1	Protein diaphanous homolog 1	21.003	20.7802	20.6629	20.8886	21.0039	20.8165	0	1	1	1	0	0	0	0	0	0	0	0	0	0	0	0	0	0	0	0	0	1
	0.307223	-0.0873254	Q6DD88	Q6DD88	ATL3	Atlastin-3	18.8349	18.6074	18.5428	18.6502	18.7016	18.8954	0	0	0	1	0	0	0	0	0	0	0	1	0	0	1	0	0	0	0	0	0	1
	0.429773	-0.0871906	Q9HAS0	Q9HAS0	C17orf75	Protein Njmu-R1	16.8574	16.8409	16.7953	16.9382	16.7627	17.0542	0	0	0	0	0	0	0	0	0	1	0	0	1	0	0	0	0	0	0	0	0	0
	0.933701	-0.086764	O76071	O76071	CIAO1	Probable cytosolic iron-sulfur protein assembly protein CIAO1	20.9758	20.8365	20.8938	20.9976	21.0109	20.9579	0	1	0	0	0	0	0	0	0	0	0	0	0	0	0	0	0	0	0	0	0	0
	1.11716	-0.0867583	O15400	O15400	STX7	Syntaxin-7	21.7805	21.8079	21.8377	21.9514	21.8965	21.8386	0	0	0	1	0	0	0	1	0	0	0	0	0	0	1	0	0	0	0	0	0	1
	0.827765	-0.0866489	P40261	P40261	NNMT	Nicotinamide N-methyltransferase	21.4802	21.5874	21.4874	21.5383	21.6499	21.6267	0	1	0	0	0	0	0	0	0	0	0	0	0	0	0	0	0	0	0	0	0	0
	0.0482585	-0.0865564	Q86VR8	Q86VR8	FJX1	Four-jointed box protein 1	17.516	NaN	18.6291	NaN	18.3177	18.0004	0	0	0	0	0	1	0	0	0	0	0	0	0	0	0	0	0	0	0	0	0	0
	1.24508	-0.0864773	Q96I15	Q96I15	SCLY	Selenocysteine lyase	18.8151	18.7466	18.7811	18.8193	18.9083	18.8747	1	1	0	0	0	0	0	0	0	0	0	0	0	0	0	0	0	0	0	0	0	0
	1.47379	-0.0864188	P34932	P34932	HSPA4	Heat shock 70 kDa protein 4	23.9191	23.9056	23.9653	23.9999	24.0568	23.9926	0	1	0	0	0	0	0	0	0	0	0	0	0	0	0	0	0	0	0	0	0	0
	0.829684	-0.0861816	Q53FA7	Q53FA7	TP53I3	Quinone oxidoreductase PIG3	21.2549	21.3779	21.3687	21.4472	21.4478	21.365	0	0	0	0	0	0	0	0	0	0	0	0	0	1	0	0	0	0	0	0	0	0
	0.246106	-0.0861708	Q9NYQ3	Q9NYQ3	HAO2	Hydroxyacid oxidase 2	18.7868	18.4115	18.6348	18.8122	18.749	18.5303	0	0	0	0	0	0	0	0	0	0	0	0	0	1	0	0	0	0	0	0	0	0
	0.517036	-0.0859381	P38117	P38117	ETFB	Electron transfer flavoprotein subunit beta	22.5759	22.8034	22.6371	22.7093	22.8003	22.7647	0	0	0	0	1	0	0	0	0	0	0	0	0	0	0	0	0	0	0	0	0	0
	0.170556	-0.0858879	Q9NQZ2	Q9NQZ2	UTP3	Something about silencing protein 10	19.2177	19.4679	19.0658	19.0531	19.5633	19.3927	0	0	1	0	0	0	0	0	0	0	0	0	0	0	0	0	0	0	0	0	0	0
	0.204597	-0.0857868	O43169	O43169	CYB5B	Cytochrome b5 type B	17.9884	18.4824	18.0717	18.1968	18.2304	18.3728	0	0	0	1	1	0	0	0	0	0	0	0	0	0	1	0	0	0	0	0	0	1
	0.0954592	-0.0857309	Q9GZX9	Q9GZX9	TWSG1	Twisted gastrulation protein homolog 1	20.6187	21.6558	21.4658	21.4069	21.2776	21.313	0	0	0	0	0	1	0	0	0	0	0	0	0	0	0	0	0	0	0	0	0	0
	0.618888	-0.0856819	P53041	P53041	PPP5C	Serine/threonine-protein phosphatase 5	20.962	21.0406	20.8735	21.0484	21.1103	20.9745	0	1	1	1	0	0	0	0	0	0	0	0	0	0	0	0	0	0	0	0	0	1
	0.919869	-0.0855471	O96019	O96019	ACTL6A	Actin-like protein 6A	22.1048	22.115	22.038	22.1989	22.2157	22.0999	0	0	1	0	0	0	0	0	0	0	0	0	0	0	0	0	0	0	0	0	0	0
	0.425078	-0.0853144	P39019	P39019	RPS19	40S ribosomal protein S19	23.2	23.1227	23.0004	23.1726	23.3108	23.0956	0	0	1	0	0	0	0	0	0	0	0	0	0	0	0	0	0	0	0	0	0	0
	0.601302	-0.0852877	P36915	P36915	GNL1	Guanine nucleotide-binding protein-like 1	19.5765	19.3876	19.4536	19.5719	19.4982	19.6035	0	0	0	0	0	0	0	0	0	0	0	0	0	1	0	0	0	0	0	0	0	0
	0.576073	-0.0851199	P29692	P29692	EEF1D	Elongation factor 1-delta	23.6765	23.7138	23.5544	23.6448	23.7901	23.7651	0	0	1	0	0	0	0	0	0	0	0	0	0	0	0	0	0	0	0	0	0	0
	0.441035	-0.0850404	P62258	P62258	YWHAE	14-3-3 protein epsilon	27.684	27.5137	27.7919	27.7465	27.7788	27.7195	0	1	1	0	0	0	0	0	1	0	0	0	0	0	0	0	0	0	0	0	0	0
	0.20333	-0.0850054	Q7Z4W1	Q7Z4W1	DCXR	L-xylulose reductase	19.4904	19.1381	19.3997	19.6229	19.4569	19.2034	0	0	0	1	0	0	0	0	0	0	0	0	0	0	0	0	0	0	0	0	0	1
	0.757782	-0.0847918	P18887	P18887	XRCC1	DNA repair protein XRCC1	20.1498	20.2921	20.2033	20.2663	20.2727	20.3606	0	0	1	0	0	0	0	0	0	0	0	0	0	0	0	0	0	0	0	0	0	0
	1.26679	-0.0846691	P50552	P50552	VASP	Vasodilator-stimulated phosphoprotein	22.0698	22.1353	22.1601	22.1795	22.2351	22.2046	0	1	0	1	0	0	0	0	0	0	0	0	0	0	0	0	0	0	0	0	0	1
	0.539209	-0.084177	P26368	P26368	U2AF2	Splicing factor U2AF 65 kDa subunit	23.6819	23.9046	23.8096	23.8547	23.9311	23.8629	0	0	1	0	0	0	0	0	0	0	0	0	0	0	0	0	0	0	0	0	0	0
	0.0926531	-0.0841376	Q9H0B6	Q9H0B6	KLC2	Kinesin light chain 2	17.5511	17.8693	16.8681	17.502	17.2893	17.7496	0	1	0	0	0	0	0	0	0	0	0	0	0	0	0	0	0	0	0	0	0	0
	0.487838	-0.0839729	P05388	P05388;Q8NHW5	RPLP0	60S acidic ribosomal protein P0	24.2105	24.0617	23.9717	24.2087	24.1735	24.1136	0	1	1	0	0	0	0	0	0	0	0	0	0	0	0	0	0	0	0	0	0	0
	0.46901	-0.0838591	P29034	P29034	S100A2	Protein S100-A2	23.5489	23.7879	23.6517	23.6911	23.8103	23.7387	0	0	0	0	0	0	0	0	0	0	0	0	0	1	0	0	0	0	0	0	0	0
	0.35393	-0.0835368	P26447	P26447	S100A4	Protein S100-A4	20.8937	21.1493	21.0697	21.0174	21.2341	21.1117	0	0	0	0	0	0	0	0	0	0	0	0	0	1	0	0	0	0	0	0	0	0
	0.200012	-0.0832475	Q92917	Q92917	GPKOW	G-patch domain and KOW motifs-containing protein	19.5131	19.3912	19.402	19.2395	19.5396	19.777	0	0	1	0	0	0	0	0	0	0	0	0	0	0	0	0	0	0	0	0	0	0
	0.513592	-0.0832157	P41227	P41227	NAA10	N-alpha-acetyltransferase 10	21.7816	21.6733	21.6102	21.6891	21.8632	21.7625	0	1	1	0	0	0	0	0	0	0	0	0	0	0	0	0	0	0	0	0	0	0
	0.193256	-0.0831184	P51572	P51572	BCAP31	B-cell receptor-associated protein 31	21.2691	21.2913	21.156	21.024	21.5698	21.372	0	0	0	1	0	0	0	0	0	0	1	1	0	0	1	0	0	0	0	0	0	1
	0.490253	-0.0827967	P49327	P49327	FASN	Fatty acid synthase	23.6983	23.5452	23.5203	23.7196	23.7182	23.5744	0	1	0	0	0	0	0	0	1	0	0	0	0	0	0	0	0	0	0	0	0	0
	1.24543	-0.0824827	P50395	P50395	GDI2	Rab GDP dissociation inhibitor beta	25.5964	25.5271	25.5748	25.6188	25.6948	25.6323	0	1	0	1	0	0	0	0	0	0	0	0	0	0	0	0	0	0	0	0	0	1
	0.86016	-0.0823447	P14174	P14174	MIF	Macrophage migration inhibitory factor	27.9545	28.004	28.0433	28.1222	28.0103	28.1163	0	1	0	0	0	1	0	0	0	0	0	0	0	0	0	0	0	0	0	0	0	0
	0.755183	-0.0822614	P46926	P46926;Q8TDQ7	GNPDA1	Glucosamine-6-phosphate isomerase 1	22.467	22.4612	22.6134	22.591	22.5912	22.6062	0	1	0	0	0	0	0	0	0	0	0	0	0	0	0	0	0	0	0	0	0	0
	0.420142	-0.0821864	P09960	P09960	LTA4H	Leukotriene A-4 hydrolase	23.3734	23.4511	23.4509	23.3726	23.647	23.5024	0	1	0	0	0	0	0	0	0	0	0	0	0	0	0	0	0	0	0	0	0	0
	0.34011	-0.0819791	P60983	P60983	GMFB	Glia maturation factor beta	21.794	21.8936	22.0494	21.9489	22.1251	21.909	0	0	0	0	0	0	0	0	0	0	0	0	0	1	0	0	0	0	0	0	0	0
	0.124217	-0.0819753	P52298	P52298	NCBP2	Nuclear cap-binding protein subunit 2	19.3088	19.0203	19.4821	19.6861	19.3776	18.9935	0	1	1	0	0	0	0	0	0	0	0	0	0	0	0	0	0	0	0	0	0	0
	0.375024	-0.0819403	Q8N1G4	Q8N1G4	LRRC47	Leucine-rich repeat-containing protein 47	21.6665	21.4705	21.527	21.7603	21.5154	21.6341	0	0	0	0	0	0	0	0	0	0	0	0	0	1	0	0	0	0	0	0	0	0
	0.236424	-0.0817852	Q969T9	Q969T9	WBP2	WW domain-binding protein 2	21.0396	21.1223	20.7088	20.9377	21.0846	21.0937	0	1	1	0	0	0	0	0	0	0	0	0	0	0	0	0	0	0	0	0	0	0
	0.247531	-0.0817509	Q15061	Q15061	WDR43	WD repeat-containing protein 43	21.1786	21.5419	21.3964	21.2999	21.5323	21.5299	0	0	1	0	0	0	0	0	0	0	0	0	0	0	0	0	0	0	0	0	0	0
	0.155496	-0.0817502	Q9NPI6	Q9NPI6	DCP1A	mRNA-decapping enzyme 1A	17.2629	17.2469	16.753	16.9626	17.2759	17.2696	0	1	1	0	0	0	0	0	0	0	0	0	0	0	0	0	0	0	0	0	0	0
	0.577026	-0.0817159	Q06265	Q06265	EXOSC9	Exosome complex component RRP45	20.9856	20.8623	20.7782	20.9707	20.9805	20.92	0	1	1	0	0	0	0	0	0	0	0	0	0	0	0	0	0	0	0	0	0	0
	0.163543	-0.0817146	Q5TDH0	Q5TDH0	DDI2	Protein DDI1 homolog 2	20.5818	20.2176	20.6446	20.7882	20.5722	20.3287	1	1	0	0	0	0	0	0	0	0	0	0	0	0	0	0	0	0	0	0	0	0
	0.185355	-0.0815786	Q8WXX5	Q8WXX5	DNAJC9	DnaJ homolog subfamily C member 9	21.4165	21.688	21.2155	21.3297	21.5896	21.6454	0	1	1	1	0	0	0	0	0	0	0	0	0	0	0	0	0	0	0	0	0	1
	0.144803	-0.0815105	Q8NCF5	Q8NCF5	NFATC2IP	NFATC2-interacting protein	17.2295	17.3285	16.9166	16.9218	17.3034	17.4939	0	1	1	0	0	0	0	0	0	0	0	0	0	0	0	0	0	0	0	0	0	0
	0.374777	-0.0813236	Q9NW82	Q9NW82	WDR70	WD repeat-containing protein 70	18.7799	18.952	18.8202	19.0732	18.8194	18.9033	0	0	0	0	0	0	0	0	0	0	0	0	0	1	0	0	0	0	0	0	0	0
	0.188129	-0.0810897	Q8NFW8	Q8NFW8	CMAS	N-acylneuraminate cytidylyltransferase	19.3761	19.6865	19.8292	19.5214	19.7819	19.8318	0	0	1	0	0	0	0	0	0	0	0	0	0	0	0	0	0	0	0	0	0	0
	0.236547	-0.0809021	P62244	P62244	RPS15A	40S ribosomal protein S15a	22.5493	22.1167	22.2323	22.4286	22.4051	22.3073	0	0	0	0	0	0	0	0	0	0	0	0	0	1	0	0	0	0	0	0	0	0
	0.512951	-0.0806522	P34897	P34897	SHMT2	Serine hydroxymethyltransferase, mitochondrial	23.2608	23.2489	23.4102	23.4742	23.3215	23.3661	0	1	1	1	1	0	0	0	0	0	0	0	0	0	0	0	0	0	0	0	0	1
	0.266052	-0.0802269	P54819	P54819	AK2	Adenylate kinase 2, mitochondrial	23.748	23.8226	24.1081	23.8852	24.0574	23.9768	0	0	0	0	1	0	0	0	0	0	0	0	0	0	0	0	0	0	0	0	0	0
	0.714438	-0.0800699	P52888	P52888	THOP1	Thimet oligopeptidase	21.7113	21.6131	21.7499	21.8062	21.7988	21.7095	0	1	0	0	0	0	0	0	0	0	0	0	0	0	0	0	0	0	0	0	0	0
	0.145212	-0.0800184	Q9H267	Q9H267	VPS33B	Vacuolar protein sorting-associated protein 33B	18.6663	18.3916	18.1768	18.7475	18.4915	18.2357	0	0	0	1	0	0	1	1	0	0	0	0	0	0	0	0	0	0	0	0	0	1
	0.280383	-0.0799726	P19404	P19404	NDUFV2	NADH dehydrogenase [ubiquinone] flavoprotein 2, mitochondrial	19.5519	19.2964	19.4707	19.6408	19.5661	19.352	0	0	0	1	1	0	0	0	0	0	0	0	0	0	0	0	0	0	0	0	0	1
	0.168489	-0.0797768	Q13371	Q13371	PDCL	Phosducin-like protein	18.0278	18.3089	17.7071	18.162	18.1019	18.0192	0	0	0	0	0	0	0	0	0	0	0	0	0	1	0	0	0	0	0	0	0	0
	0.340545	-0.0795383	Q9UII2	Q9UII2	ATP5IF1	ATPase inhibitor, mitochondrial	21.6845	21.4237	21.6181	21.5423	21.7017	21.7209	0	0	0	0	1	0	0	0	0	0	0	0	0	0	0	0	0	0	0	0	0	0
	0.22013	-0.079401	Q9NVM9	Q9NVM9	INTS13	Integrator complex subunit 13	19.5854	19.3536	19.1537	19.5399	19.4708	19.3202	0	1	1	0	0	0	0	0	0	0	0	0	0	0	0	0	0	0	0	0	0	0
	0.797673	-0.0793832	O14562	O14562	UBFD1	Ubiquitin domain-containing protein UBFD1	21.866	21.8211	21.739	21.9401	21.8747	21.8494	0	0	0	0	0	0	0	0	0	0	0	0	0	1	0	0	0	0	0	0	0	0
	0.32094	-0.0792383	P84077	P61204;P84077	ARF1	ADP-ribosylation factor 1	22.8789	22.5618	22.6218	22.7898	22.7997	22.7107	0	1	0	0	0	0	0	0	0	1	0	0	0	0	0	0	0	0	0	0	0	0
	0.521462	-0.07923	Q6YP21	Q6YP21	KYAT3	Kynurenine--oxoglutarate transaminase 3	20.156	20.2557	20.3793	20.3142	20.3726	20.3419	0	0	0	0	0	0	0	0	0	0	0	0	0	1	0	0	0	0	0	0	0	0
	0.160843	-0.079169	Q96CW5	Q96CW5	TUBGCP3	Gamma-tubulin complex component 3	18.029	17.5951	17.4834	17.9388	17.7336	17.6726	0	1	0	0	0	0	0	0	0	0	0	0	0	0	0	0	0	0	0	0	0	0
	0.498785	-0.079078	Q8N2F6	Q8N2F6	ARMC10	Armadillo repeat-containing protein 10	19.9799	20.117	20.1614	20.085	20.1805	20.23	0	0	0	1	0	0	0	0	0	0	0	1	0	0	1	0	0	0	0	0	0	1
	0.0692739	-0.0790386	Q5TEC6	P68431;P84243;Q16695;Q5TEC6;Q6NXT2;Q71DI3	HIST2H3PS2	Histone H3	27.3968	26.9875	27.6256	27.8858	27.6354	26.7258	0	0	1	0	0	0	0	0	0	0	0	0	0	0	0	0	0	0	0	0	0	0
	0.587052	-0.0789871	Q96G03	Q96G03	PGM2	Phosphoglucomutase-2	23.2134	23.2458	23.3097	23.2325	23.409	23.3644	0	1	0	0	0	0	0	0	0	0	0	0	0	0	0	0	0	0	0	0	0	0
	0.170823	-0.078462	Q86SG7	Q86SG7	LYG2	Lysozyme g-like protein 2	19.2189	19.5673	19.7596	19.666	19.4506	19.6646	0	0	0	0	0	1	0	0	0	0	0	0	0	0	0	0	0	0	0	0	0	0
	0.0667767	-0.0783513	O96028	O96028	NSD2	Histone-lysine N-methyltransferase NSD2	16.8289	16.958	15.9694	16.6466	16.681	NaN	0	1	1	0	0	0	0	0	0	0	0	0	0	0	0	0	0	0	0	0	0	0
	0.752219	-0.0780837	O43390	O43390	HNRNPR	Heterogeneous nuclear ribonucleoprotein R	23.747	23.8516	23.9007	23.8848	23.9364	23.9124	0	1	1	0	0	0	0	0	0	0	0	1	0	0	0	0	0	0	0	0	0	0
	0.596105	-0.0780786	Q9HCE1	Q9HCE1	MOV10	Helicase MOV-10	18.1869	18.2184	18.3434	18.3297	18.3853	18.2679	0	1	1	0	0	0	0	0	0	0	0	0	0	0	0	0	0	0	0	0	0	0
	0.205488	-0.0779998	Q9UBU8	Q9UBU8	MORF4L1	Mortality factor 4-like protein 1	18.4395	18.5713	18.3431	18.6959	18.6209	18.271	0	0	1	0	0	0	0	0	0	0	0	0	0	0	0	0	0	0	0	0	0	0
	0.25029	-0.0779502	O00139	O00139	KIF2A	Kinesin-like protein KIF2A	18.4394	18.2017	18.0873	18.4497	18.2874	18.2252	0	1	0	0	0	0	0	0	0	0	0	0	0	0	0	0	0	0	0	0	0	0
	0.4019	-0.0778332	P21333	P21333	FLNA	Filamin-A	24.904	24.8808	25.1348	25.0648	25.0263	25.0621	0	1	0	0	0	0	0	0	0	0	0	0	0	0	0	0	0	0	0	0	0	0
	0.259125	-0.0774822	P49459	P49459	UBE2A	Ubiquitin-conjugating enzyme E2 A	20.6788	20.7204	20.3823	20.5768	20.7613	20.6759	0	0	0	0	0	0	0	0	0	0	0	0	0	1	0	0	0	0	0	0	0	0
	0.377075	-0.0774816	Q16222	Q16222	UAP1	UDP-N-acetylhexosamine pyrophosphorylase	22.3533	22.1864	22.0763	22.3408	22.2353	22.2724	0	1	0	0	0	0	0	0	0	0	0	0	0	0	0	0	0	0	0	0	0	0
	0.531292	-0.0773824	Q99436	Q99436	PSMB7	Proteasome subunit beta type-7	23.5031	23.706	23.6138	23.7274	23.6377	23.69	0	1	1	0	0	0	0	0	0	0	0	0	0	0	0	0	0	0	0	0	0	0
	0.331242	-0.077308	Q9NUY8	Q9NUY8	TBC1D23	TBC1 domain family member 23	19.2739	19.4324	19.1813	19.2665	19.4819	19.3711	0	0	0	0	0	0	0	0	0	1	0	0	1	0	0	0	0	0	0	0	0	0
	0.818857	-0.0772699	O60763	O60763	USO1	General vesicular transport factor p115	21.3561	21.3127	21.4232	21.386	21.4504	21.4874	1	1	0	1	0	0	0	0	0	1	0	0	0	0	0	0	0	0	0	0	0	1
	0.212087	-0.0769545	Q12788	Q12788	TBL3	Transducin beta-like protein 3	18.3175	18.6033	18.3353	18.2833	18.6014	18.6021	0	0	1	0	0	0	0	0	0	0	0	0	0	0	0	0	0	0	0	0	0	0
	0.530089	-0.07691	P32929	P32929	CTH	Cystathionine gamma-lyase	21.6711	21.6576	21.8257	21.793	21.7368	21.8554	0	1	0	0	0	0	0	0	0	0	0	0	0	0	0	0	0	0	0	0	0	0
	0.146199	-0.0768096	Q13439	Q13439	GOLGA4	Golgin subfamily A member 4	18.8547	18.9659	18.3365	18.7858	18.8397	18.7621	0	1	0	1	0	0	0	0	0	1	0	0	1	0	0	0	0	0	0	0	0	1
	0.617258	-0.0767879	Q9BT78	Q9BT78	COPS4	COP9 signalosome complex subunit 4	22.5468	22.3905	22.5488	22.5964	22.5861	22.534	0	1	1	0	0	0	0	0	0	0	0	0	0	0	0	0	0	0	0	0	0	0
	0.720238	-0.0767333	Q9UHV9	Q9UHV9	PFDN2	Prefoldin subunit 2	23.2967	23.3053	23.2487	23.3092	23.4509	23.3207	0	1	1	0	1	0	0	0	0	0	0	0	0	0	0	0	0	0	0	0	0	0
	0.469107	-0.0766258	P06132	P06132	UROD	Uroporphyrinogen decarboxylase	22.6494	22.6961	22.7871	22.8919	22.7789	22.6915	0	1	0	0	0	0	0	0	0	0	0	0	0	0	0	0	0	0	0	0	0	0
	0.137778	-0.0765158	O00471	O00471	EXOC5	Exocyst complex component 5	19.2599	18.648	19.0704	19.2453	18.9108	19.0518	0	1	0	0	0	0	0	0	0	0	0	0	0	0	0	0	0	0	0	0	0	0
	0.0616634	-0.0764898	O14972	O14972	VPS26C	Vacuolar protein sorting-associated protein 26C	17.224	16.8108	16.4296	17.52	16.258	16.9159	0	0	0	0	0	0	0	1	0	0	0	0	0	0	0	0	0	0	0	0	0	0
	0.14351	-0.0764739	Q9NUW8	Q9NUW8	TDP1	Tyrosyl-DNA phosphodiesterase 1	18.2798	18.1517	17.6438	18.1249	18.151	18.0289	0	1	1	0	0	0	0	0	0	0	0	0	0	0	0	0	0	0	0	0	0	0
	0.326037	-0.0762882	P19447	P19447	ERCC3	General transcription and DNA repair factor IIH helicase subunit XPB	19.1472	19.078	19.1161	19.0063	19.2468	19.317	0	0	1	0	0	0	0	0	0	0	0	0	0	0	0	0	0	0	0	0	0	0
	0.203154	-0.0762367	O43670	O43670	ZNF207	BUB3-interacting and GLEBS motif-containing protein ZNF207	21.0791	21.3199	21.0053	20.9944	21.2933	21.3452	0	1	1	0	0	0	0	0	0	0	0	0	0	0	0	0	0	0	0	0	0	0
	0.097304	-0.0761216	P01893	P01893	HLA-H	Putative HLA class I histocompatibility antigen, alpha chain H	21.6589	21.6733	22.4588	21.9592	21.8744	22.1858	0	0	0	1	0	0	0	0	0	0	0	0	0	0	1	0	0	0	0	0	0	1
	0.280256	-0.0759652	Q99447	Q99447	PCYT2	Ethanolamine-phosphate cytidylyltransferase	19.2858	19.1716	19.0371	19.3916	19.1094	19.2215	0	0	0	0	0	0	0	0	0	0	0	0	0	1	0	0	0	0	0	0	0	0
	0.24232	-0.0759284	O14641	O14641	DVL2	Segment polarity protein dishevelled homolog DVL-2	19.1465	18.8389	19.1811	19.2468	19.0931	19.0543	1	1	1	1	0	0	0	0	0	0	0	0	0	0	0	0	0	0	0	0	0	1
	0.0898127	-0.0758654	P51659	P51659	HSD17B4	Peroxisomal multifunctional enzyme type 2	16.9637	16.869	17.5818	17.6126	16.969	17.0604	0	0	0	0	0	0	0	0	0	0	0	0	0	1	0	0	0	0	0	0	0	0
	0.150966	-0.0756168	Q93063	Q93063	EXT2	Exostosin-2	20.0923	20.1834	20.5542	20.365	20.1343	20.5573	0	0	0	1	0	0	0	0	0	1	0	1	0	0	1	0	0	1	0	0	0	0
	0.747774	-0.07558	P15104	P15104	GLUL	Glutamine synthetase	20.9096	20.9249	20.9861	21.0777	21.0289	20.9407	1	1	0	1	1	0	0	0	0	0	0	1	0	0	0	0	0	0	0	0	0	1
	0.487231	-0.0755514	Q9BQC3	Q9BQC3	DPH2	2-(3-amino-3-carboxypropyl)histidine synthase subunit 2	17.907	17.6793	17.8288	17.8695	17.8724	17.8998	0	0	0	0	0	0	0	0	0	0	0	0	0	1	0	0	0	0	0	0	0	0
	0.330594	-0.0753288	Q07021	Q07021	C1QBP	Complement component 1 Q subcomponent-binding protein, mitochondrial	25.2309	25.3986	25.5409	25.4336	25.521	25.4418	0	1	1	1	1	1	0	0	0	0	0	0	0	0	0	0	0	0	0	0	0	1
	0.0539887	-0.075305	Q8TDD1	Q8TDD1	DDX54	ATP-dependent RNA helicase DDX54	16.9092	15.9682	17.2536	17.12	17.0266	16.2103	0	0	1	0	0	0	0	0	0	0	0	0	0	0	0	0	0	0	0	0	0	0
	0.228264	-0.0751591	Q9NQT4	Q9NQT4	EXOSC5	Exosome complex component RRP46	20.2284	20.0472	19.8432	20.1866	20.173	19.9848	0	1	1	0	0	0	0	0	0	0	0	0	0	0	0	0	0	0	0	0	0	0
	0.216289	-0.0751419	P62826	P62826	RAN	GTP-binding nuclear protein Ran	25.1609	25.0473	24.7955	25.2348	25.0283	24.966	1	1	1	0	0	0	0	0	1	0	0	0	0	0	0	0	0	0	0	0	0	0
	0.342288	-0.0750338	Q01518	Q01518	CAP1	Adenylyl cyclase-associated protein 1	24.7352	24.7354	24.5324	24.6514	24.8571	24.7196	0	0	0	1	0	0	0	0	0	0	0	0	0	0	0	0	0	0	0	0	0	1
	0.167563	-0.0749957	P41236	P41236;Q6NXS1	PPP1R2	Protein phosphatase inhibitor 2	20.3437	20.4563	20.2679	20.1598	20.7127	20.4204	0	0	0	0	0	0	0	0	0	0	0	0	0	1	0	0	0	0	0	0	0	0
	0.253263	-0.0748857	P68104;Q5VTE0	P68104;Q5VTE0	EEF1A1;EEF1A1P5	Elongation factor 1-alpha 1	26.6075	26.7094	26.3751	26.5127	26.6972	26.7067	0	1	1	1	0	0	0	0	0	0	0	0	0	0	0	0	0	0	0	0	0	1
	1.85619	-0.0746822	Q9H1A4	Q9H1A4	ANAPC1	Anaphase-promoting complex subunit 1	18.0102	18.0525	18.0009	18.0838	18.0923	18.1115	0	0	0	0	0	0	0	0	0	0	0	0	0	1	0	0	0	0	0	0	0	0
	0.3235	-0.074646	Q16595	Q16595	FXN	Frataxin, mitochondrial	19.8332	19.851	19.578	19.8852	19.8351	19.7659	1	1	0	0	1	0	0	0	0	0	0	0	0	0	0	0	0	0	0	0	0	0
	0.311196	-0.0746199	P48506	P48506	GCLC	Glutamate--cysteine ligase catalytic subunit	20.2776	20.3072	20.4361	20.5848	20.3328	20.3271	0	0	0	0	0	0	0	0	0	0	0	0	0	1	0	0	0	0	0	0	0	0
	0.179474	-0.0745786	Q8N158	Q8N158	GPC2	Glypican-2	18.825	18.7434	19.0373	19.1532	18.7011	18.9753	0	0	0	1	0	1	0	0	0	0	0	0	0	0	0	1	0	0	0	0	0	0
	0.135594	-0.0744877	O75493	O75493	CA11	Carbonic anhydrase-related protein 11	20.8761	20.8921	21.4589	21.1799	21.0242	21.2465	0	0	0	0	0	1	0	0	0	0	0	0	0	0	0	0	0	0	0	0	0	0
	0.283685	-0.0744327	Q8NHP6	Q8NHP6	MOSPD2	Motile sperm domain-containing protein 2	18.0171	18.2681	18.0548	NaN	18.1632	18.2124	0	0	0	1	0	0	0	0	0	0	0	0	0	0	1	0	0	0	0	0	0	1
	0.280186	-0.0741272	O00273	O00273	DFFA	DNA fragmentation factor subunit alpha	19.6804	19.6345	19.4948	19.5103	19.6998	19.822	0	1	0	0	0	0	0	0	0	0	0	0	0	0	0	0	0	0	0	0	0	0
	0.0697882	-0.073932	P49841	P49841	GSK3B	Glycogen synthase kinase-3 beta	18.1097	17.4992	18.2894	18.4933	18.1066	17.5201	0	1	1	1	0	0	0	0	0	0	0	0	0	0	0	0	0	0	0	0	0	1
	0.108984	-0.0739304	Q9UDR5	Q9UDR5	AASS	Alpha-aminoadipic semialdehyde synthase, mitochondrial	16.3292	16.1861	16.1932	15.8501	16.4166	16.6635	0	0	0	0	1	0	0	0	0	0	0	0	0	0	0	0	0	0	0	0	0	0
	0.250133	-0.0736338	Q9Y2H2	Q9Y2H2	INPP5F	Phosphatidylinositide phosphatase SAC2	21.4681	21.4325	21.1179	21.3796	21.4831	21.3766	0	0	0	1	0	0	0	1	0	0	0	0	0	0	0	0	0	0	0	0	0	1
	0.257023	-0.0736071	P34896	P34896	SHMT1	Serine hydroxymethyltransferase, cytosolic	20.3628	20.2639	20.0559	20.3978	20.3387	20.167	0	1	0	0	0	0	0	0	0	0	0	0	0	0	0	0	0	0	0	0	0	0
	0.444655	-0.0736065	P53992	P53992	SEC24C	Protein transport protein Sec24C	21.8094	21.6808	21.9241	21.8567	21.8855	21.8929	1	1	0	1	0	0	0	0	0	0	0	1	0	0	0	0	0	0	0	0	0	1
	0.584563	-0.0735416	P62906	P62906	RPL10A	60S ribosomal protein L10a	23.6797	23.5903	23.6921	23.7541	23.6379	23.7907	0	0	0	0	0	0	0	0	0	0	0	0	0	1	0	0	0	0	0	0	0	0
	0.37312	-0.0733617	Q9NQ88	Q9NQ88	TIGAR	Fructose-2,6-bisphosphatase TIGAR	20.3063	20.3734	20.5446	20.3984	20.5131	20.5328	0	1	1	0	1	0	0	0	0	0	0	0	0	0	0	0	0	0	0	0	0	0
	0.0785206	-0.0732841	Q86TI0	Q86TI0	TBC1D1	TBC1 domain family member 1	16.8258	17.0565	16.4023	16.8684	17.2802	16.3559	0	0	1	0	0	0	0	0	0	0	0	0	0	0	0	0	0	0	0	0	0	0
	0.211215	-0.0729453	Q86X76	Q86X76	NIT1	Deaminated glutathione amidase	20.9627	20.709	21.0858	21.1391	20.8929	20.9443	0	1	0	0	1	0	0	0	0	0	0	0	0	0	0	0	0	0	0	0	0	0
	0.298992	-0.0728811	Q15750	Q15750	TAB1	TGF-beta-activated kinase 1 and MAP3K7-binding protein 1	20.1316	20.0993	19.8324	20.1364	20.1055	20.04	0	0	0	0	0	0	0	0	0	0	0	0	0	1	0	0	0	0	0	0	0	0
	0.603966	-0.0727743	Q969X6	Q969X6	UTP4	U3 small nucleolar RNA-associated protein 4 homolog	18.2028	18.3384	18.2678	18.4159	18.2962	18.3153	0	0	1	0	0	0	0	0	0	0	0	0	0	0	0	0	0	0	0	0	0	0
	0.451663	-0.072677	Q7L576	Q7L576	CYFIP1	Cytoplasmic FMR1-interacting protein 1	20.3935	20.1996	20.1922	20.3772	20.3121	20.3141	0	1	0	0	0	0	0	0	0	0	0	0	0	0	0	0	0	0	0	0	0	0
	0.226542	-0.0725473	P04179	P04179	SOD2	Superoxide dismutase [Mn], mitochondrial	22.0186	22.1143	22.4304	22.2662	22.2821	22.2326	0	0	0	0	1	0	0	0	0	0	0	0	0	0	0	0	0	0	0	0	0	0
	0.0633239	-0.0724748	P62304	P62304	SNRPE	Small nuclear ribonucleoprotein E	24.0911	22.8781	23.7028	23.9632	23.5517	23.3745	1	1	1	0	0	0	0	0	0	0	0	0	0	0	0	0	0	0	0	0	0	0
	0.278781	-0.0724335	Q49AR2	Q49AR2	C5orf22	UPF0489 protein C5orf22	18.9181	19.0785	18.7789	18.8808	19.0506	19.0614	0	0	0	0	0	0	0	0	0	0	0	0	0	1	0	0	0	0	0	0	0	0
	0.874918	-0.072408	P08238	P07900;P08238;Q14568;Q58FF8	HSP90AB1	Heat shock protein HSP 90-beta	27.8074	27.802	27.6951	27.8614	27.8407	27.8195	0	1	1	1	0	0	0	0	1	0	0	0	0	0	0	0	0	0	0	0	0	1
	1.46962	-0.0723991	Q9Y6E0	Q9P289;Q9Y6E0	STK24	Serine/threonine-protein kinase 24	20.6212	20.6892	20.6268	20.7046	20.724	20.7259	0	1	0	0	0	0	0	0	0	1	0	0	0	0	0	0	0	0	0	0	0	0
	0.433628	-0.0718708	Q13951	Q13951	CBFB	Core-binding factor subunit beta	21.5983	21.5558	21.436	21.6934	21.5981	21.5143	0	0	1	0	0	0	0	0	0	0	0	0	0	0	0	0	0	0	0	0	0	0
	0.164221	-0.0718136	Q15386	Q15386	UBE3C	Ubiquitin-protein ligase E3C	19.3006	18.9132	19.0521	19.3496	19.1921	18.9397	0	0	1	0	0	0	0	0	0	0	0	0	0	0	0	0	0	0	0	0	0	0
	0.212897	-0.071764	Q9Y697	Q9Y697	NFS1	Cysteine desulfurase, mitochondrial	19.0226	19.0521	18.9659	19.2947	18.852	19.1091	0	1	1	0	1	0	0	0	0	0	0	0	0	0	0	0	0	0	0	0	0	0
	0.243085	-0.0716178	Q96Q83	Q96Q83	ALKBH3	Alpha-ketoglutarate-dependent dioxygenase alkB homolog 3	17.0277	16.7285	NaN	16.9395	16.9317	16.978	0	1	1	0	0	0	0	0	0	0	0	0	0	0	0	0	0	0	0	0	0	0
	0.158506	-0.0715535	Q9BTT0	Q9BTT0	ANP32E	Acidic leucine-rich nuclear phosphoprotein 32 family member E	22.1226	22.5768	22.2606	22.3319	22.251	22.5919	0	1	1	0	0	0	0	0	0	0	0	0	0	0	0	0	0	0	0	0	0	0
	0.191763	-0.0712439	P14649	P14649	MYL6B	Myosin light chain 6B	17.9691	17.9904	17.7488	17.762	18.1759	17.9841	0	0	0	0	0	0	0	0	0	0	0	0	0	1	0	0	0	0	0	0	0	0
	0.135489	-0.0708853	Q9Y478	O43741;Q9Y478	PRKAB1	5'-AMP-activated protein kinase subunit beta-1	19.0109	18.8582	18.5275	18.6099	18.9982	19.0013	0	0	0	0	0	0	0	0	0	0	0	0	0	1	0	0	0	0	0	0	0	0
	0.257537	-0.0707556	Q8NBZ7	Q8NBZ7	UXS1	UDP-glucuronic acid decarboxylase 1	20.9653	21.163	21.2442	21.0622	21.216	21.3065	0	0	0	1	0	0	0	0	0	1	0	0	0	0	1	0	0	1	0	0	0	0
	0.303763	-0.0707003	Q9Y2Z4	Q9Y2Z4	YARS2	Tyrosine--tRNA ligase, mitochondrial	18.2676	18.3107	18.5316	18.39	18.3958	18.5361	0	0	0	0	1	0	0	0	0	0	0	0	0	0	0	0	0	0	0	0	0	0
	0.308744	-0.0704142	Q32MZ4	Q32MZ4	LRRFIP1	Leucine-rich repeat flightless-interacting protein 1	20.9656	20.9713	20.8258	20.8328	21.0886	21.0525	0	1	1	0	0	0	0	0	0	0	0	0	0	0	0	0	0	0	0	0	0	0
	0.269655	-0.070303	Q13642	Q13642	FHL1	Four and a half LIM domains protein 1	21.7612	22.0687	21.7523	21.9162	21.9451	21.9318	1	1	1	0	0	0	0	0	0	0	0	0	0	0	0	0	0	0	0	0	0	0
	0.140749	-0.0700289	Q6I9Y2	Q6I9Y2	THOC7	THO complex subunit 7 homolog	18.5676	18.4753	18.237	18.8037	18.2984	18.3879	0	1	1	0	0	0	0	0	0	0	0	0	0	0	0	0	0	0	0	0	0	0
	0.319942	-0.07002	P08708	P08708	RPS17	40S ribosomal protein S17	21.6269	21.7761	21.4892	21.666	21.7696	21.6668	0	0	0	0	0	0	0	0	0	0	0	0	0	1	0	0	0	0	0	0	0	0
	0.286909	-0.0697835	O00625	O00625	PIR	Pirin	20.0964	19.8433	19.815	19.9074	20.0226	20.034	0	1	1	0	0	0	0	0	0	0	0	0	0	0	0	0	0	0	0	0	0	0
	0.152305	-0.0697727	P78537	P78537	BLOC1S1	Biogenesis of lysosome-related organelles complex 1 subunit 1	17.3365	NaN	17.0683	17.4763	17.2012	17.139	1	1	0	1	1	0	1	0	0	0	0	0	0	0	0	0	0	0	0	0	0	1
	0.186334	-0.0695769	Q5JTH9	Q5JTH9	RRP12	RRP12-like protein	19.6345	19.5378	19.2611	19.3708	19.6415	19.6298	0	0	1	1	0	0	0	0	0	0	0	0	0	0	1	0	0	0	0	0	0	1
	1.13474	-0.0694199	Q9HB07	Q9HB07	C12orf10	UPF0160 protein MYG1, mitochondrial	21.5068	21.578	21.5348	21.571	21.6185	21.6384	0	0	1	0	1	0	0	0	0	0	0	0	0	0	0	0	0	0	0	0	0	0
	0.15451	-0.0691884	P13521	P13521	SCG2	Secretogranin-2	17.4393	17.9159	17.8255	17.9418	17.6592	17.7873	0	0	0	0	0	1	0	0	0	0	0	0	0	0	0	0	0	0	0	0	0	0
	0.211903	-0.0691382	P80217	P80217	IFI35	Interferon-induced 35 kDa protein	19.0865	18.9647	19.3498	19.2983	19.2046	19.1055	0	0	1	0	0	0	0	0	0	0	0	0	0	0	0	0	0	0	0	0	0	0
	0.0719965	-0.0690861	Q15555	Q15555	MAPRE2	Microtubule-associated protein RP/EB family member 2	19.3835	18.2652	18.7189	18.7266	18.8252	19.0231	0	1	0	0	0	0	0	0	0	0	0	0	0	0	0	0	0	0	0	0	0	0
	0.178492	-0.0688502	P61106	P61106	RAB14	Ras-related protein Rab-14	19.9471	19.4749	19.7293	19.8746	19.6897	19.7936	0	0	0	1	0	0	0	1	0	1	0	0	1	0	0	0	0	0	0	0	0	1
	0.33891	-0.0687345	O76003	O76003	GLRX3	Glutaredoxin-3	22.8799	22.945	22.7689	22.8194	23.0487	22.9318	1	1	0	0	0	0	0	0	0	0	0	0	0	0	0	0	0	0	0	0	0	0
	0.148594	-0.0686448	O60814;P58876;P62807;Q5QNW6;Q93079;Q99877;Q99879	O60814;P06899;P23527;P33778;P57053;P58876;P62807;Q16778;Q5QNW6;Q8N257;Q93079;Q96A08;Q99877;Q99879;Q99880	HIST1H2BD;HIST1H2BH;HIST1H2BI;HIST1H2BK;HIST1H2BM;HIST1H2BN;HIST2H2BF	Histone H2B type 1-K	27.9569	27.9849	28.1818	28.2734	28.2598	27.7964	0	0	1	0	0	0	0	0	0	0	0	0	0	0	0	0	0	0	0	0	0	0
	0.434775	-0.0684865	P48739	P48739	PITPNB	Phosphatidylinositol transfer protein beta isoform	22.3627	22.2768	22.2164	22.2704	22.4506	22.3405	0	1	0	0	0	0	0	0	0	1	0	0	0	0	0	0	0	0	0	0	0	0
	0.395964	-0.0684109	Q9BUL8	Q9BUL8	PDCD10	Programmed cell death protein 10	21.5529	21.4631	21.4657	21.6186	21.6391	21.4293	0	1	0	1	0	0	0	0	0	1	0	0	0	0	0	0	0	0	0	0	0	1
	0.120903	-0.0683276	P23142	P23142	FBLN1	Fibulin-1	23.1358	23.0974	23.6422	23.5616	23.191	23.3277	0	0	0	0	0	1	0	0	0	0	0	0	0	0	0	0	0	0	0	0	0	0
	1.02227	-0.0682449	Q9H9A5	Q9H9A5	CNOT10	CCR4-NOT transcription complex subunit 10	18.8992	18.9467	18.8847	19.0216	18.9793	18.9345	0	1	1	0	0	0	0	0	0	0	0	0	0	0	0	0	0	0	0	0	0	0
	0.344946	-0.0677694	Q92688	Q92688	ANP32B	Acidic leucine-rich nuclear phosphoprotein 32 family member B	24.5079	24.7213	24.5812	24.5927	24.7696	24.6515	0	1	1	0	0	0	0	0	0	0	0	0	0	0	0	0	0	0	0	0	0	0
	0.161367	-0.0675627	Q9NWU1	Q9NWU1	OXSM	3-oxoacyl-[acyl-carrier-protein] synthase, mitochondrial	18.2582	18.7064	18.7269	18.5671	18.6326	18.6945	0	0	0	0	1	0	0	0	0	0	0	0	0	0	0	0	0	0	0	0	0	0
	1.24418	-0.067517	P51532	P51531;P51532	SMARCA4	Transcription activator BRG1	19.9482	20.0085	20.0087	20.0792	20.0263	20.0625	0	0	1	0	0	0	0	0	0	0	0	0	0	0	0	0	0	0	0	0	0	0
	0.334321	-0.0674648	O95486	O95486	SEC24A	Protein transport protein Sec24A	20.302	20.0195	20.1886	20.2649	20.2276	20.22	1	1	0	1	0	0	0	0	0	0	0	1	0	0	0	0	0	0	0	0	0	1
	0.101704	-0.0673733	Q01804	Q01804	OTUD4	OTU domain-containing protein 4	17.836	17.3212	17.0267	17.4848	17.4077	17.4937	0	1	1	0	0	0	0	0	0	0	0	0	0	0	0	0	0	0	0	0	0	0
	0.386663	-0.0671883	P38646	P38646	HSPA9	Stress-70 protein, mitochondrial	24.5714	24.7039	24.8243	24.7757	24.7601	24.7655	0	0	1	0	1	0	0	0	0	0	0	0	0	0	0	0	0	0	0	0	0	0
	0.190113	-0.0669409	P46783	P46783	RPS10	40S ribosomal protein S10	22.4604	22.2572	22.014	22.2882	22.2575	22.3867	0	1	1	0	0	0	0	0	0	0	0	0	0	0	0	0	0	0	0	0	0	0
	0.328693	-0.0666142	Q9C0J8	Q9C0J8	WDR33	pre-mRNA 3' end processing protein WDR33	19.9147	19.8374	19.6569	19.9312	19.8616	19.8161	0	0	1	0	0	0	0	0	0	0	0	0	0	0	0	0	0	0	0	0	0	0
	0.568742	-0.0665868	Q05519	Q05519	SRSF11	Serine/arginine-rich splicing factor 11	20.5231	20.6774	20.576	20.6094	20.6957	20.6711	0	0	1	0	0	0	0	0	0	0	0	0	0	0	0	0	0	0	0	0	0	0
	1.05752	-0.0663198	P18206	P18206	VCL	Vinculin	25.0709	25.0092	25.0763	25.1445	25.132	25.0789	0	1	0	1	0	0	0	0	0	0	0	0	0	0	0	0	0	0	0	0	0	1
	0.447426	-0.066213	Q15024	Q15024	EXOSC7	Exosome complex component RRP42	20.9871	21.1195	21.1783	21.188	21.1928	21.1027	0	1	1	0	0	0	0	0	0	0	0	0	0	0	0	0	0	0	0	0	0	0
	0.131951	-0.0659269	Q9BUJ0	Q9BUJ0	ABHD14A	Protein ABHD14A	19.7693	19.8198	20.3404	20.0859	20.0225	20.0188	0	1	0	1	0	0	0	0	0	0	0	0	0	0	1	0	0	1	0	0	0	0
	1.00615	-0.065691	P53618	P53618	COPB1	Coatomer subunit beta	22.3927	22.3403	22.3224	22.405	22.4607	22.3868	0	1	0	1	0	0	0	0	0	1	1	0	0	0	0	0	0	0	0	0	0	1
	0.494298	-0.0655753	P37198	P37198	NUP62	Nuclear pore glycoprotein p62	19.9692	19.9661	19.8694	19.9239	20.088	19.9895	0	1	1	0	0	0	0	0	0	0	0	0	0	0	0	0	0	0	0	0	0	0
	0.474153	-0.065101	P61086	P61086	UBE2K	Ubiquitin-conjugating enzyme E2 K	22.2443	22.3238	22.2028	22.2898	22.4161	22.2603	0	1	0	0	0	0	0	0	0	0	0	0	0	0	0	0	0	0	0	0	0	0
	0.400947	-0.0650285	P32119	P32119	PRDX2	Peroxiredoxin-2	23.1769	23.1867	23.3151	23.3887	23.2753	23.2097	0	1	0	0	0	0	0	0	0	0	0	0	0	0	0	0	0	0	0	0	0	0
	0.168176	-0.0646083	Q9BX68	Q9BX68	HINT2	Histidine triad nucleotide-binding protein 2, mitochondrial	19.3794	19.3682	19.5672	19.6235	19.2435	19.6417	0	0	0	0	1	0	0	0	0	0	0	0	0	0	0	0	0	0	0	0	0	0
	1.70453	-0.0642955	O00629	O00629	KPNA4	Importin subunit alpha-3	20.5598	20.6101	20.5613	20.6418	20.6487	20.6336	0	1	1	0	0	0	0	0	0	0	0	0	0	0	0	0	0	0	0	0	0	0
	0.541703	-0.0642306	P11216	P06737;P11216;P11217	PYGB	Glycogen phosphorylase, brain form	23.4732	23.3339	23.4713	23.4608	23.5397	23.4706	0	0	0	0	0	0	0	0	0	0	0	0	0	1	0	0	0	0	0	0	0	0
	0.128534	-0.0641721	O00622	O00622	CCN1	CCN family member 1	24.2727	24.6824	24.8582	24.6944	24.5559	24.7555	0	0	0	0	0	1	0	0	0	0	0	0	0	0	0	0	0	0	0	0	0	0
	0.171884	-0.0640138	Q14019	Q14019	COTL1	Coactosin-like protein	23.7208	23.9913	24.1271	23.9121	24.1572	23.962	0	1	1	0	0	0	0	0	0	0	0	0	0	0	0	0	0	0	0	0	0	0
	0.618029	-0.0638727	Q9Y678	Q9UBF2;Q9Y678	COPG1	Coatomer subunit gamma-1	23.4591	23.352	23.4036	23.5107	23.4955	23.4001	1	1	0	1	0	0	0	0	0	1	0	0	0	0	0	0	0	0	0	0	0	1
	0.175823	-0.0637239	P53677	P53677	AP3M2	AP-3 complex subunit mu-2	18.1111	17.9446	18.2886	18.2798	18.2672	17.9885	0	0	0	1	0	0	0	0	0	1	0	0	0	0	0	0	0	0	0	0	0	1
	0.108466	-0.0636667	Q9BRK5	Q9BRK5	SDF4	45 kDa calcium-binding protein	22.2533	22.6131	22.9116	22.4947	22.6552	22.819	0	1	0	1	0	0	0	0	0	1	0	0	0	0	0	0	0	0	0	0	0	1
	0.140121	-0.0635599	P62273	P62273	RPS29	40S ribosomal protein S29	20.7541	20.45	20.325	20.6222	20.7333	20.3643	1	1	0	0	0	0	0	0	0	0	0	1	0	0	0	0	0	0	0	0	0	0
	0.348651	-0.0635033	O00743	O00743	PPP6C	Serine/threonine-protein phosphatase 6 catalytic subunit	20.8148	20.7912	20.6194	20.8837	20.8	20.7323	0	1	0	0	1	0	0	0	0	0	0	0	0	0	0	0	0	0	0	0	0	0
	0.195661	-0.0634518	O14561	O14561	NDUFAB1	Acyl carrier protein, mitochondrial	21.2888	21.2835	21.4198	21.1632	21.5339	21.4853	0	0	0	0	1	0	0	0	0	0	0	0	0	0	0	0	0	0	0	0	0	0
	0.23019	-0.0634015	P26572	P26572	MGAT1	Alpha-1,3-mannosyl-glycoprotein 2-beta-N-acetylglucosaminyltransferase	19.1036	18.9121	19.2726	19.1359	19.1263	19.2164	0	0	0	1	0	0	0	0	0	1	0	0	0	0	1	0	0	1	0	0	0	0
	0.414043	-0.0629406	P29144	P29144	TPP2	Tripeptidyl-peptidase 2	20.8138	20.6379	20.6305	20.7929	20.7106	20.7676	0	1	1	0	0	0	0	0	0	0	0	0	0	0	0	0	0	0	0	0	0	0
	0.599798	-0.0628783	Q99567	Q99567	NUP88	Nuclear pore complex protein Nup88	19.4123	19.3365	19.4902	19.4643	19.4573	19.5062	0	0	1	0	0	0	0	0	0	0	0	0	0	0	0	0	0	0	0	0	0	0
	0.120391	-0.0627003	Q8N6N3	Q8N6N3	C1orf52	UPF0690 protein C1orf52	18.5236	17.9233	18.2628	18.4127	18.3318	18.1532	0	0	0	0	0	0	0	0	0	0	0	0	0	1	0	0	0	0	0	0	0	0
	0.105592	-0.0623337	Q9NS69	Q9NS69	TOMM22	Mitochondrial import receptor subunit TOM22 homolog	16.0491	15.8671	16.4114	15.9261	16.1762	16.4122	0	0	0	1	1	0	0	0	0	0	0	0	0	0	1	0	0	0	0	0	0	1
	0.158853	-0.0623322	P48200	P48200	IREB2	Iron-responsive element-binding protein 2	16.1363	15.8278	15.8556	15.7915	16.0573	16.1579	0	1	0	0	0	0	0	0	0	0	0	0	0	0	0	0	0	0	0	0	0	0
	0.168053	-0.0623163	O60353	O60353	FZD6	Frizzled-6	19.7039	19.9177	20.1655	19.9673	19.9331	20.0736	0	0	0	1	0	0	0	0	0	0	0	1	0	0	1	0	0	0	0	0	0	1
	0.120379	-0.0622069	Q6P1N0	Q6P1N0	CC2D1A	Coiled-coil and C2 domain-containing protein 1A	19.4325	19.7415	19.1054	19.5051	19.4085	19.5523	0	1	1	0	0	0	0	0	0	0	0	0	0	0	0	0	0	0	0	0	0	0
	0.28677	-0.0621758	P07954	P07954	FH	Fumarate hydratase, mitochondrial	22.9304	23.0509	23.207	23.1794	23.1367	23.0587	1	1	1	0	1	0	0	0	0	0	0	0	0	0	0	0	0	0	0	0	0	0
	0.410701	-0.0619494	Q9NX46	Q9NX46	ADPRHL2	ADP-ribose glycohydrolase ARH3	21.2105	21.2672	21.3675	21.2749	21.3286	21.4276	0	1	1	0	1	0	0	0	0	0	0	0	0	0	0	0	0	0	0	0	0	0
	0.0903935	-0.0616887	Q9H1Y0	Q9H1Y0	ATG5	Autophagy protein 5	18.2265	18.5983	17.9293	18.045	18.3429	18.5513	0	1	0	1	0	0	0	0	0	0	0	0	0	0	0	0	0	0	0	0	0	1
	0.539909	-0.0614897	O15372	O15372	EIF3H	Eukaryotic translation initiation factor 3 subunit H	21.7887	21.8704	21.8876	21.8639	21.99	21.8773	0	1	0	0	0	0	0	0	0	0	0	0	0	0	0	0	0	0	0	0	0	0
	0.160381	-0.0611502	Q9UMX0	Q9UMX0	UBQLN1	Ubiquilin-1	21.1075	20.7706	20.6527	20.9663	20.928	20.8199	0	1	1	1	0	0	0	0	0	0	0	1	0	0	0	0	0	0	0	0	0	1
	0.109215	-0.0610669	O75717	O75717	WDHD1	WD repeat and HMG-box DNA-binding protein 1	18.8472	19.2168	18.7058	18.7206	19.1449	19.0874	0	0	1	0	0	0	0	0	0	0	0	0	0	0	0	0	0	0	0	0	0	0
	0.265506	-0.0610116	Q92900	Q92900	UPF1	Regulator of nonsense transcripts 1	20.1935	20.0418	19.8802	20.0711	20.1027	20.1247	0	1	1	0	0	0	0	0	0	0	0	0	0	0	0	0	0	0	0	0	0	0
	0.155844	-0.0608374	Q9BYZ2	Q9BYZ2	LDHAL6B	L-lactate dehydrogenase A-like 6B	23.7506	23.5808	23.2824	23.4975	23.6617	23.6371	0	0	0	0	0	0	0	0	0	0	0	0	0	1	0	0	0	0	0	0	0	0
	0.370238	-0.0606613	Q9NWV8	Q9NWV8	BABAM1	BRISC and BRCA1-A complex member 1	21.0177	21.1424	20.9626	21.1836	21.0844	21.0367	0	1	1	0	0	0	0	0	0	0	0	0	0	0	0	0	0	0	0	0	0	0
	0.190143	-0.0603218	Q9UJ70	Q9UJ70	NAGK	N-acetyl-D-glucosamine kinase	20.8227	20.6979	21.0203	21.0428	20.776	20.9031	0	0	0	0	0	0	0	0	0	0	0	0	0	1	0	0	0	0	0	0	0	0
	0.400339	-0.0603205	P62937	P62937	PPIA	Peptidyl-prolyl cis-trans isomerase A	28.7393	28.7945	28.8632	28.9492	28.8624	28.7665	0	1	0	0	0	1	0	0	0	0	0	0	0	0	0	0	0	0	0	0	0	0
	0.328328	-0.0602837	P63151	P63151	PPP2R2A	Serine/threonine-protein phosphatase 2A 55 kDa regulatory subunit B alpha isoform	21.3489	21.1153	21.2561	21.3078	21.2398	21.3535	0	0	0	0	0	0	0	0	0	0	0	0	0	1	0	0	0	0	0	0	0	0
	0.870757	-0.0601565	Q9BYT8	Q9BYT8	NLN	Neurolysin, mitochondrial	20.7295	20.6855	20.7012	20.7464	20.8234	20.7269	0	1	0	0	1	0	0	0	0	0	0	0	0	0	0	0	0	0	0	0	0	0
	0.17577	-0.0600427	O43815	O43815	STRN	Striatin	20.363	20.191	20.0527	20.4487	20.1577	20.1804	0	1	0	1	0	0	0	0	0	0	0	0	0	0	0	0	0	0	0	0	0	1
	0.634078	-0.0600306	O75390	O75390	CS	Citrate synthase, mitochondrial	22.9712	22.9445	22.9142	22.9409	23.0761	22.9931	0	0	0	0	1	0	0	0	0	0	0	0	0	0	0	0	0	0	0	0	0	0
	0.239051	-0.060016	P11908	P11908	PRPS2	Ribose-phosphate pyrophosphokinase 2	19.7835	19.7738	19.6234	19.6553	19.9438	19.7616	0	0	0	0	0	0	0	0	0	0	0	0	0	1	0	0	0	0	0	0	0	0
	0.455216	-0.0599009	P15374	P15374	UCHL3	Ubiquitin carboxyl-terminal hydrolase isozyme L3	22.17	22.3222	22.2824	22.3533	22.2506	22.3504	0	1	0	0	0	0	0	0	0	0	0	0	0	0	0	0	0	0	0	0	0	0
	0.203713	-0.0598113	P62736;P68032;P68133	P62736;P63267;P68032;P68133	ACTA1;ACTA2;ACTC1	Actin, aortic smooth muscle	26.2108	26.2905	26.0288	26.0873	26.2491	26.3731	0	1	0	0	0	0	0	0	0	0	0	0	0	0	0	0	0	0	0	0	0	0
	0.202945	-0.0595779	O75821	O75821	EIF3G	Eukaryotic translation initiation factor 3 subunit G	22.8225	22.6498	22.5866	22.5731	22.7977	22.8668	0	1	1	0	0	0	0	0	0	0	0	0	0	0	0	0	0	0	0	0	0	0
	0.158816	-0.0595016	Q9BWU0	Q9BWU0	SLC4A1AP	Kanadaptin	19.1331	19.0393	18.7733	19.22	18.9735	18.9306	0	1	1	0	0	0	0	0	0	0	0	0	0	0	0	0	0	0	0	0	0	0
	0.0750264	-0.0594737	P61769	P61769	B2M	Beta-2-microglobulin	26.4841	26.9134	27.4251	26.9075	27.1123	26.9812	0	0	0	0	0	1	0	0	0	0	0	0	0	0	0	0	0	0	0	0	0	0
	0.134079	-0.0594171	Q5SRE5	Q5SRE5	NUP188	Nucleoporin NUP188 homolog	17.4651	17.2776	17.0528	17.2722	17.1628	17.5388	0	0	1	0	0	0	0	0	0	0	0	0	0	0	0	0	0	0	0	0	0	0
	0.129153	-0.0593637	O95630	O95630	STAMBP	STAM-binding protein	18.9458	18.6681	18.4646	18.94	18.6331	18.6835	0	1	1	1	0	0	0	1	0	0	0	0	0	0	0	0	0	0	0	0	0	1
	0.135309	-0.0586904	P05156	P05156	CFI	Complement factor I	19.187	19.6576	19.6479	19.6317	19.5313	19.5056	0	0	0	0	0	1	0	0	0	0	0	0	0	0	0	0	0	0	0	0	0	0
	0.0776458	-0.0586688	Q9NS15	Q9NS15	LTBP3	Latent-transforming growth factor beta-binding protein 3	18.7366	18.8254	19.4208	19.2246	18.7394	19.1948	0	0	0	0	0	1	0	0	0	0	0	0	0	0	0	0	0	0	0	0	0	0
	1.57374	-0.0586287	Q13868	Q13868	EXOSC2	Exosome complex component RRP4	21.2715	21.3222	21.3233	21.3621	21.3653	21.3655	0	1	1	0	0	0	0	0	0	0	0	0	0	0	0	0	0	0	0	0	0	0
	0.134052	-0.058541	Q9UBP6	Q9UBP6	METTL1	tRNA (guanine-N(7)-)-methyltransferase	19.2169	18.8997	18.8056	19.229	18.9825	18.8864	0	0	1	0	0	0	0	0	0	0	0	0	0	0	0	0	0	0	0	0	0	0
	0.439061	-0.0585346	P42566	P42566	EPS15	Epidermal growth factor receptor substrate 15	21.6679	21.7305	21.5621	21.6585	21.7186	21.7591	0	1	0	1	0	0	0	1	0	0	0	0	0	0	0	0	0	0	0	0	0	1
	0.718111	-0.0583941	P55786	A6NEC2;P55786	NPEPPS	Puromycin-sensitive aminopeptidase	22.0144	21.9283	21.9359	22.059	22.022	21.9727	0	0	0	0	0	0	0	0	0	0	0	0	0	1	0	0	0	0	0	0	0	0
	0.24808	-0.0582072	P09622	P09622	DLD	Dihydrolipoyl dehydrogenase, mitochondrial	24.071	24.217	24.3898	24.2652	24.3053	24.2819	0	0	1	0	1	0	0	0	0	0	0	0	0	0	0	0	0	0	0	0	0	0
	0.184078	-0.0578041	O14950;P19105	O14950;P19105	MYL12A;MYL12B	Myosin regulatory light chain 12B	22.9253	22.8123	23.1796	23.0514	22.9343	23.1049	0	0	0	0	0	0	0	0	0	0	0	0	0	1	0	0	0	0	0	0	0	0
	0.0623838	-0.0576903	Q8N6R0	Q8N6R0	EEF1AKNMT	eEF1A lysine and N-terminal methyltransferase	16.6018	16.2484	15.9672	16.7715	16.3591	15.8598	0	0	0	0	0	0	0	0	0	0	0	0	0	1	0	0	0	0	0	0	0	0
	0.255115	-0.0575911	P23381	P23381	WARS	Tryptophan--tRNA ligase, cytoplasmic	22.0302	21.8337	21.9476	21.8915	21.9662	22.1264	0	1	0	0	0	0	0	0	0	0	0	0	0	0	0	0	0	0	0	0	0	0
	0.0411296	-0.0575247	Q92538	Q92538	GBF1	Golgi-specific brefeldin A-resistance guanine nucleotide exchange factor 1	16.799	15.3993	15.5365	16.2769	15.6992	15.9312	0	1	0	1	0	0	0	0	0	1	1	0	1	0	0	0	0	0	0	0	0	1
	0.219325	-0.0575148	P31040	P31040	SDHA	Succinate dehydrogenase [ubiquinone] flavoprotein subunit, mitochondrial	20.9894	21.0257	21.31	21.1656	21.1438	21.1882	0	0	0	1	1	0	0	0	0	0	0	0	0	0	0	0	0	0	0	0	0	1
	0.795112	-0.0574716	P43034	P43034	PAFAH1B1	Platelet-activating factor acetylhydrolase IB subunit alpha	22.8852	22.8845	22.8462	22.874	22.9804	22.9339	0	1	1	1	0	0	0	0	0	0	0	0	0	0	0	0	0	0	0	0	0	1
	0.289528	-0.0574652	P61604	P61604	HSPE1	10 kDa heat shock protein, mitochondrial	26.5202	26.7385	26.6874	26.6168	26.7339	26.7677	0	0	0	0	1	0	0	0	0	0	0	0	0	0	0	0	0	0	0	0	0	0
	0.125998	-0.0574099	Q9H2P0	Q9H2P0	ADNP	Activity-dependent neuroprotector homeobox protein	18.6928	19.0314	18.49	18.7942	18.8896	18.7027	0	0	1	0	0	0	0	0	0	0	0	0	0	0	0	0	0	0	0	0	0	0
	0.17852	-0.057284	P22234	P22234	PAICS	Multifunctional protein ADE2	23.579	23.422	23.207	23.4662	23.5552	23.3584	0	0	0	0	0	0	0	0	0	0	0	0	0	1	0	0	0	0	0	0	0	0
	0.0476662	-0.0571753	P13942	P13942	COL11A2	Collagen alpha-2(XI) chain	18.0359	17.5854	18.7841	18.5642	18.1965	17.8163	0	0	0	0	0	1	0	0	0	0	0	0	0	0	0	0	0	0	0	0	0	0
	0.11405	-0.0571683	P78330	P78330	PSPH	Phosphoserine phosphatase	24.2008	23.876	24.3365	24.42	24.1552	24.0096	0	0	0	0	0	0	0	0	0	0	0	0	0	1	0	0	0	0	0	0	0	0
	0.473488	-0.0571206	P22087	P22087	FBL	rRNA 2'-O-methyltransferase fibrillarin	20.5757	20.609	20.4723	20.546	20.6311	20.6513	0	0	1	0	0	0	0	0	0	0	0	0	0	0	0	0	0	0	0	0	0	0
	0.0634374	-0.0571191	P08047	P08047	SP1	Transcription factor Sp1	15.8079	15.7466	14.9272	15.2908	15.6432	15.7191	0	1	1	0	0	0	0	0	0	0	0	0	0	0	0	0	0	0	0	0	0	0
	0.811846	-0.0570119	Q15642	Q15642	TRIP10	Cdc42-interacting protein 4	21.2979	21.3214	21.2143	21.3367	21.3334	21.3345	0	1	0	1	0	0	1	0	0	1	0	0	0	0	0	0	0	0	0	0	0	1
	0.200986	-0.0569293	Q16777;Q6FI13	P04908;P0C0S8;P20671;Q16777;Q6FI13;Q7L7L0;Q93077;Q96KK5;Q99878;Q9BTM1	HIST2H2AA4;HIST2H2AC	Histone H2A type 2-C	27.1546	27.4593	27.2148	27.3604	27.4152	27.2239	0	0	1	0	0	0	0	0	0	0	0	0	0	0	0	0	0	0	0	0	0	0
	0.139666	-0.0567328	Q14C86	Q14C86	GAPVD1	GTPase-activating protein and VPS9 domain-containing protein 1	20.5146	20.1923	20.3356	20.6321	20.3427	20.238	0	0	0	1	0	0	0	1	0	0	0	0	0	0	0	0	0	0	0	0	0	1
	0.43962	-0.0561263	Q9H0D6	Q9H0D6	XRN2	5'-3' exoribonuclease 2	21.4622	21.4364	21.4341	21.4478	21.6084	21.4449	0	0	1	0	0	0	0	0	0	0	0	0	0	0	0	0	0	0	0	0	0	0
	0.181395	-0.0560652	O60232	O60232	ZNRD2	Protein ZNRD2	21.3823	21.2354	21.0399	21.1775	21.2547	21.3937	0	0	0	0	0	0	0	0	0	0	0	0	0	1	0	0	0	0	0	0	0	0
	0.255996	-0.0558707	O43395	O43395	PRPF3	U4/U6 small nuclear ribonucleoprotein Prp3	20.421	20.607	20.4139	20.4531	20.5049	20.6514	0	0	1	0	0	0	0	0	0	0	0	0	0	0	0	0	0	0	0	0	0	0
	0.205741	-0.0557346	Q9P289	Q9P289	STK26	Serine/threonine-protein kinase 26	20.9281	20.8533	20.6268	20.7788	20.9575	20.8391	0	1	0	0	0	0	0	0	0	1	0	0	0	0	0	0	0	0	0	0	0	0
	0.530492	-0.0556431	O75116	O75116	ROCK2	Rho-associated protein kinase 2	19.9157	19.866	19.8426	19.8934	20.012	19.8858	0	1	1	1	0	0	0	0	0	0	0	0	0	0	0	0	0	0	0	0	0	1
	0.109868	-0.0556132	Q15785	Q15785	TOMM34	Mitochondrial import receptor subunit TOM34	20.2559	20.1474	19.6609	20.0854	20.0837	20.062	0	1	0	1	1	0	0	0	0	0	0	0	0	0	0	0	0	0	0	0	0	1
	0.269444	-0.0553099	O95292	O95292	VAPB	Vesicle-associated membrane protein-associated protein B/C	21.2883	21.4697	21.4156	21.3563	21.4175	21.5656	0	0	0	1	0	0	0	0	0	0	0	1	0	0	1	0	0	0	0	0	0	1
	0.160533	-0.0549177	Q16576	Q16576	RBBP7	Histone-binding protein RBBP7	24.0441	24.2797	23.9823	23.9764	24.2674	24.2271	0	0	1	0	0	0	0	0	0	0	0	0	0	0	0	0	0	0	0	0	0	0
	0.377455	-0.0547206	Q9UKK9	Q9UKK9	NUDT5	ADP-sugar pyrophosphatase	23.5159	23.6195	23.4198	23.5392	23.6066	23.5737	0	0	1	0	0	0	0	0	0	0	0	0	0	0	0	0	0	0	0	0	0	0
	0.332323	-0.0545152	Q92783	Q92783	STAM	Signal transducing adapter molecule 1	20.0395	20.0604	19.9018	19.9682	20.1235	20.0736	0	1	0	1	0	0	0	1	0	0	0	0	0	0	0	0	0	0	0	0	0	1
	1.1163	-0.0544128	P56192	P56192	MARS	Methionine--tRNA ligase, cytoplasmic	21.7088	21.6515	21.6376	21.72	21.7082	21.7329	1	1	1	0	0	0	0	0	0	0	0	0	0	0	0	0	0	0	0	0	0	0
	0.331846	-0.0544116	Q9C005	Q9C005	DPY30	Protein dpy-30 homolog	21.9023	21.8356	21.7577	21.8036	21.9853	21.87	0	0	1	0	0	0	0	0	0	1	0	0	1	0	0	0	0	0	0	0	0	0
	0.188057	-0.0543518	Q05639	Q05639	EEF1A2	Elongation factor 1-alpha 2	27.0795	26.8305	26.7412	26.9831	26.9817	26.8495	0	0	1	0	0	0	0	0	0	0	0	0	0	0	0	0	0	0	0	0	0	0
	0.795127	-0.0543454	Q00169	Q00169	PITPNA	Phosphatidylinositol transfer protein alpha isoform	21.413	21.4202	21.3492	21.4044	21.473	21.4679	0	1	0	0	0	0	0	0	0	0	0	0	0	0	0	0	0	0	0	0	0	0
	0.0835936	-0.0542787	Q15477	Q15477	SKIV2L	Helicase SKI2W	17.543	17.8971	17.2495	17.4241	17.5552	17.8731	0	1	1	0	0	0	0	0	0	0	0	0	0	0	0	0	0	0	0	0	0	0
	0.0427103	-0.0540571	O15234	O15234	CASC3	Protein CASC3	15.9618	15.8654	15.9336	16.4005	15.1134	16.4091	0	1	1	0	0	0	0	0	0	0	0	0	0	0	0	0	0	0	0	0	0	0
	0.271925	-0.0538356	P15121	P15121	AKR1B1	Aldo-keto reductase family 1 member B1	24.8383	24.96	25.0697	24.9413	25.0884	24.9999	0	1	0	0	0	0	0	0	0	0	0	0	0	0	0	0	0	0	0	0	0	0
	0.127784	-0.0537224	Q16719	Q16719	KYNU	Kynureninase	19.3875	19.6451	19.7707	19.4522	19.7074	19.8048	1	1	0	0	0	0	0	0	0	0	0	0	0	0	0	0	0	0	0	0	0	0
	0.278855	-0.0537071	P61923	P61923	COPZ1	Coatomer subunit zeta-1	22.4538	22.3059	22.242	22.3023	22.4573	22.4033	0	1	0	1	0	0	0	0	0	1	0	0	0	0	0	0	0	0	0	0	0	1
	0.261872	-0.05369	Q7Z3B4	Q7Z3B4	NUP54	Nucleoporin p54	19.7965	19.7564	19.9026	19.7987	20.0104	19.8075	0	0	1	1	0	0	0	0	0	0	0	0	0	0	0	0	0	0	0	0	0	1
	0.45954	-0.0533981	P21283	P21283	ATP6V1C1	V-type proton ATPase subunit C 1	19.6037	19.6572	19.5302	19.5827	19.6906	19.678	0	0	0	0	0	0	0	0	0	0	0	0	0	1	0	0	0	0	0	0	0	0
	0.314901	-0.0528908	Q9UIA9	Q9UIA9	XPO7	Exportin-7	20.981	20.7861	20.8593	20.9648	20.969	20.8512	0	1	1	0	0	0	0	0	0	0	0	0	0	0	0	0	0	0	0	0	0	0
	0.600202	-0.0526632	Q9P2T1	Q9P2T1	GMPR2	GMP reductase 2	21.1516	21.2604	21.2491	21.2773	21.2387	21.3031	0	0	0	0	0	0	0	0	0	0	0	0	0	1	0	0	0	0	0	0	0	0
	0.0432263	-0.0526021	P83436	P83436	COG7	Conserved oligomeric Golgi complex subunit 7	17.5761	16.8547	17.2087	17.9821	16.8652	16.9501	0	0	0	1	0	0	0	0	0	1	0	0	0	0	0	0	0	0	0	0	0	1
	0.0820272	-0.052489	P24386	P24386	CHM	Rab proteins geranylgeranyltransferase component A 1	20.7546	20.2678	20.4525	20.7927	20.6362	20.2035	1	1	0	0	0	0	0	0	0	0	0	0	0	0	0	0	0	0	0	0	0	0
	0.308913	-0.0524146	Q00059	Q00059	TFAM	Transcription factor A, mitochondrial	20.7371	20.7864	20.6491	20.6706	20.8628	20.7964	0	0	0	0	1	0	0	0	0	0	0	0	0	0	0	0	0	0	0	0	0	0
	0.168964	-0.0522989	Q8IWA0	Q8IWA0	WDR75	WD repeat-containing protein 75	18.2102	18.2645	18.0157	18.0422	18.267	18.3382	0	0	1	0	0	0	0	0	0	0	0	0	0	0	0	0	0	0	0	0	0	0
	0.285268	-0.052199	O75884	O75884	RBBP9	Putative hydrolase RBBP9	19.72	19.7347	19.7322	19.6339	19.8504	19.8593	0	0	0	0	0	0	0	0	0	0	0	0	0	1	0	0	0	0	0	0	0	0
	0.0452769	-0.0520846	Q6PL24	Q6PL24	TMED8	Protein TMED8	17.7034	17.8292	17.4302	18.193	16.9686	17.9575	0	0	0	0	0	0	0	0	0	0	0	0	0	1	0	0	0	0	0	0	0	0
	0.260654	-0.0519129	P18077	P18077	RPL35A	60S ribosomal protein L35a	21.7681	21.7392	21.5745	21.844	21.7245	21.669	0	0	0	0	0	0	0	0	0	0	0	0	0	1	0	0	0	0	0	0	0	0
	0.0921147	-0.0517222	Q9Y3B2	Q9Y3B2	EXOSC1	Exosome complex component CSL4	19.8128	19.728	19.2716	19.814	19.7061	19.4474	0	1	1	0	0	0	0	0	0	0	0	0	0	0	0	0	0	0	0	0	0	0
	0.0802924	-0.0516853	Q9UKM7	Q9UKM7	MAN1B1	Endoplasmic reticulum mannosyl-oligosaccharide 1,2-alpha-mannosidase	20.3228	20.3668	20.9938	20.5337	20.556	20.7487	0	0	0	1	0	0	0	0	0	0	0	1	0	0	1	0	0	1	0	0	0	0
	0.105402	-0.0514342	O95639	O95639	CPSF4	Cleavage and polyadenylation specificity factor subunit 4	19.2462	19.7671	19.389	19.3984	19.4818	19.6764	0	0	1	0	0	0	0	0	0	0	0	0	0	0	0	0	0	0	0	0	0	0
	0.191005	-0.0514202	O43172	O43172	PRPF4	U4/U6 small nuclear ribonucleoprotein Prp4	20.5991	20.5199	20.3832	20.6985	20.5414	20.4165	0	0	1	0	0	0	0	0	0	0	0	0	0	0	0	0	0	0	0	0	0	0
	0.134711	-0.051307	Q6NZY4	Q6NZY4	ZCCHC8	Zinc finger CCHC domain-containing protein 8	19.0668	19.3059	18.9563	19.0155	19.1273	19.3402	0	0	1	0	0	0	0	0	0	0	0	0	0	0	0	0	0	0	0	0	0	0
	0.203835	-0.0510419	Q92945	Q92945	KHSRP	Far upstream element-binding protein 2	23.4242	23.4632	23.2149	23.3141	23.4257	23.5156	0	1	1	0	0	0	0	0	0	0	0	0	0	0	0	0	0	0	0	0	0	0
	0.258145	-0.0508893	Q92609	Q92609	TBC1D5	TBC1 domain family member 5	20.4992	20.35	20.2857	20.3868	20.3788	20.522	0	0	0	1	0	0	0	1	0	0	0	0	0	0	0	0	0	0	0	0	0	1
	0.0357373	-0.0508842	Q9BYJ9	Q9BYJ9	YTHDF1	YTH domain-containing family protein 1	17.9669	18.1591	16.7144	17.51	17.4892	17.9938	0	1	0	0	0	0	0	0	0	0	0	0	0	0	0	0	0	0	0	0	0	0
	0.481934	-0.0507933	Q04446	Q04446	GBE1	1,4-alpha-glucan-branching enzyme	21.8259	21.7812	21.8872	21.948	21.8639	21.8346	0	0	0	0	0	0	0	0	0	0	0	0	0	1	0	0	0	0	0	0	0	0
	0.157923	-0.0507234	Q96CS3	Q96CS3	FAF2	FAS-associated factor 2	19.3059	19.4043	19.5817	19.3236	19.4877	19.6328	0	1	0	0	0	0	0	0	0	0	0	1	0	0	0	0	0	0	0	0	0	0
	0.114163	-0.0505867	Q9NZ20	Q9NZ20	PLA2G3	Group 3 secretory phospholipase A2	18.6425	19.0466	18.8706	18.703	18.9249	19.0836	0	1	0	1	0	1	0	0	0	0	0	0	0	0	0	0	0	0	0	0	0	1
	0.150677	-0.0503976	Q86U28	Q86U28	ISCA2	Iron-sulfur cluster assembly 2 homolog, mitochondrial	20.5053	20.2366	20.4931	NaN	20.5227	20.4014	0	0	0	0	1	0	0	0	0	0	0	0	0	0	0	0	0	0	0	0	0	0
	0.186627	-0.0503108	Q9NXH9	Q9NXH9	TRMT1	tRNA (guanine(26)-N(2))-dimethyltransferase	19.8976	19.5938	19.864	19.9085	19.8075	19.7904	0	0	0	0	0	0	0	0	0	0	0	0	0	1	0	0	0	0	0	0	0	0
	0.0494401	-0.0497589	O75695	O75695	RP2	Protein XRP2	18.3086	18.8226	18.0508	17.9297	18.629	18.7726	0	0	0	1	0	0	0	0	0	0	0	0	0	0	0	0	0	0	0	0	0	1
	0.12894	-0.0496788	Q9P253	Q9P253	VPS18	Vacuolar protein sorting-associated protein 18 homolog	17.1535	16.7185	16.915	17.0768	16.8565	17.0028	0	0	0	1	0	0	1	1	0	0	0	0	0	0	0	0	0	0	0	0	0	1
	0.3524	-0.0495294	P49591	P49591	SARS	Serine--tRNA ligase, cytoplasmic	21.2952	21.3856	21.1978	21.3275	21.3145	21.3852	0	1	1	0	0	0	0	0	0	0	0	0	0	0	0	0	0	0	0	0	0	0
	0.190163	-0.0495122	P31947	P31947	SFN	14-3-3 protein sigma	23.0004	23.0243	22.7366	22.943	23.0447	22.9221	0	1	1	0	0	1	0	0	0	0	0	0	0	0	0	0	0	0	0	0	0	0
	0.203847	-0.0493914	Q13330	Q13330	MTA1	Metastasis-associated protein MTA1	19.1999	19.2077	18.9714	19.2263	19.2299	19.071	0	1	1	0	0	0	0	0	0	0	0	0	0	0	0	0	0	0	0	0	0	0
	0.111029	-0.0493755	Q9BRX9	Q9BRX9	WDR83	WD repeat domain-containing protein 83	17.2422	17.038	17.3348	17.5223	17.1498	17.091	0	1	1	0	0	0	0	0	0	0	0	0	0	0	0	0	0	0	0	0	0	0
	0.13507	-0.0492624	Q15293	Q15293	RCN1	Reticulocalbin-1	21.7657	21.6867	22.069	21.7999	21.8483	22.0211	0	0	0	0	0	0	0	0	0	0	0	1	0	0	0	0	0	0	0	0	0	0
	0.435741	-0.0489941	Q8TEA8	A0A087WZV9;Q8TEA8	DTD1	D-aminoacyl-tRNA deacylase 1	21.7836	21.8287	21.8767	21.8948	21.8028	21.9384	0	0	0	0	0	0	0	0	0	0	0	0	0	1	0	0	0	0	0	0	0	0
	0.0783282	-0.0487277	Q9UGJ1	Q9UGJ1	TUBGCP4	Gamma-tubulin complex component 4	18.1713	17.7078	18.0898	18.3099	17.7364	18.0688	0	1	0	0	0	0	0	0	0	0	0	0	0	0	0	0	0	0	0	0	0	0
	0.530292	-0.0487264	Q9P2I0	Q9P2I0	CPSF2	Cleavage and polyadenylation specificity factor subunit 2	19.3006	19.344	19.2097	19.3499	19.329	19.3216	0	0	1	0	0	0	0	0	0	0	0	0	0	0	0	0	0	0	0	0	0	0
	0.46415	-0.0486972	P25789	P25789	PSMA4	Proteasome subunit alpha type-4	24.0261	24.0313	24.0227	24.0133	24.1635	24.0493	0	1	1	0	0	0	0	0	0	0	0	0	0	0	0	0	0	0	0	0	0	0
	0.0716174	-0.0486914	Q8IYD1	Q8IYD1	GSPT2	Eukaryotic peptide chain release factor GTP-binding subunit ERF3B	23.2061	23.2368	22.6112	22.8246	23.1455	23.2301	0	1	0	0	0	0	0	0	0	0	0	0	0	0	0	0	0	0	0	0	0	0
	0.297695	-0.0485217	Q08752	Q08752	PPID	Peptidyl-prolyl cis-trans isomerase D	21.1627	21.0983	21.0334	21.0553	21.2442	21.1403	0	1	1	0	0	0	0	0	0	0	0	0	0	0	0	0	0	0	0	0	0	0
	0.0886061	-0.0484136	Q9UKX7	Q9UKX7	NUP50	Nuclear pore complex protein Nup50	21.6606	21.639	21.1272	21.361	21.6513	21.5598	0	0	1	1	0	0	0	0	0	0	0	0	0	0	0	0	0	0	0	0	0	1
	0.0675165	-0.0483538	Q9NYV4	Q14004;Q9NYV4	CDK12	Cyclin-dependent kinase 12	17.4758	17.1885	17.4174	16.9456	17.6984	17.5827	0	0	1	0	0	0	0	0	0	0	0	0	0	0	0	0	0	0	0	0	0	0
	0.289417	-0.0483131	P40925	P40925	MDH1	Malate dehydrogenase, cytoplasmic	24.7266	24.8466	24.8003	24.7398	24.9397	24.8389	0	1	0	0	0	0	0	0	0	0	0	0	0	0	0	0	0	0	0	0	0	0
	0.227734	-0.0482915	P08397	P08397	HMBS	Porphobilinogen deaminase	20.508	20.5305	20.6279	20.4555	20.667	20.6888	0	1	0	0	0	0	0	0	0	0	0	0	0	0	0	0	0	0	0	0	0	0
	0.346917	-0.0482025	P63104	P63104	YWHAZ	14-3-3 protein zeta/delta	27.3165	27.2338	27.3433	27.3152	27.2842	27.4389	0	1	0	0	0	0	0	0	1	0	0	0	0	0	0	0	0	0	0	0	0	0
	0.256337	-0.0480887	P51452	P51452	DUSP3	Dual specificity protein phosphatase 3	20.8719	20.7433	20.6558	20.7764	20.8847	20.7542	0	0	1	0	0	0	0	0	0	0	0	0	0	0	0	0	0	0	0	0	0	0
	0.483371	-0.0477009	P37837	P37837	TALDO1	Transaldolase	24.6177	24.691	24.7284	24.7546	24.7548	24.6708	0	1	0	0	0	0	0	0	0	0	0	0	0	0	0	0	0	0	0	0	0	0
	0.238546	-0.0476513	P28482	P28482	MAPK1	Mitogen-activated protein kinase 1	22.9776	22.8041	22.9706	23.0034	23.0344	22.8575	0	1	1	1	0	0	0	0	0	0	0	0	0	0	0	0	0	0	0	0	0	1
	0.138594	-0.0476049	P13716	P13716	ALAD	Delta-aminolevulinic acid dehydratase	19.6212	19.3664	19.6977	19.7461	19.6062	19.4757	0	0	0	0	0	0	0	0	0	0	0	0	0	1	0	0	0	0	0	0	0	0
	0.171543	-0.0475667	P60709	P60709	ACTB	Actin, cytoplasmic 1	26.6128	26.7248	26.7309	26.6227	26.6571	26.9312	0	1	1	0	0	0	0	0	0	0	0	0	0	0	0	0	0	0	0	0	0	0
	0.0326001	-0.0474981	Q9NPD8	Q9NPD8	UBE2T	Ubiquitin-conjugating enzyme E2 T	18.3686	18.3641	17.0418	17.5397	18.1844	18.1928	0	0	1	0	0	0	0	0	0	0	0	0	0	0	0	0	0	0	0	0	0	0
	0.137586	-0.0474758	P57740	P57740	NUP107	Nuclear pore complex protein Nup107	19.3813	19.2258	19.502	19.5787	19.4364	19.2364	0	0	1	1	0	0	0	0	0	0	0	0	0	0	0	0	0	0	0	0	0	1
	0.0587962	-0.0474472	Q13496	Q13496	MTM1	Myotubularin	17.4998	16.7059	17.3676	17.4009	17.3402	16.9745	0	1	0	1	0	0	0	1	0	0	0	0	0	0	0	0	0	0	0	0	0	1
	0.245526	-0.0473982	P62888	P62888	RPL30	60S ribosomal protein L30	23.4386	23.3761	23.3145	23.5387	23.3053	23.4274	0	0	0	0	0	0	0	0	0	0	0	0	0	1	0	0	0	0	0	0	0	0
	0.135675	-0.0470524	P78318	P78318	IGBP1	Immunoglobulin-binding protein 1	18.7202	18.3931	18.3841	18.5119	18.4559	18.6708	0	1	0	0	0	0	0	0	0	0	0	0	0	0	0	0	0	0	0	0	0	0
	0.184879	-0.0465476	Q9UNX4	Q9UNX4	WDR3	WD repeat-containing protein 3	18.628	18.7813	18.5536	18.8156	18.5777	18.7093	0	0	1	0	0	0	0	0	0	0	0	0	0	0	0	0	0	0	0	0	0	0
	0.0409102	-0.0465107	Q9H497	Q9H497	TOR3A	Torsin-3A	16.5651	16.9312	16.4237	17.3933	16.2575	16.4087	0	1	0	0	0	0	0	0	0	0	0	1	0	0	0	0	0	0	0	0	0	0
	0.113143	-0.0463428	Q9UHJ6	Q9UHJ6	SHPK	Sedoheptulokinase	19.8986	19.588	19.584	19.93	19.7144	19.5652	0	1	0	0	0	0	0	0	0	0	0	0	0	0	0	0	0	0	0	0	0	0
	0.681481	-0.0461	Q96QK1	Q96QK1	VPS35	Vacuolar protein sorting-associated protein 35	23.0334	22.9784	23.0692	23.0716	23.0466	23.1011	0	1	0	1	0	0	0	1	0	0	0	0	0	0	0	0	0	0	0	0	0	1
	0.313623	-0.0460231	P54886	P54886	ALDH18A1	Delta-1-pyrroline-5-carboxylate synthase	21.3483	21.3637	21.5344	21.4642	21.4491	21.4712	0	0	0	1	1	0	0	0	0	0	0	0	0	0	0	0	0	0	0	0	0	1
	0.297857	-0.0460122	P49748	P49748	ACADVL	Very long-chain specific acyl-CoA dehydrogenase, mitochondrial	21.3834	21.3372	21.518	21.5216	21.4319	21.4233	0	0	0	1	1	0	0	0	0	0	0	0	0	0	0	0	0	0	0	0	0	1
	0.0857652	-0.0457662	Q04941	Q04941	PLP2	Proteolipid protein 2	19.2992	19.4115	18.8381	19.2011	19.1219	19.3631	0	0	0	1	0	0	0	0	0	0	0	0	0	0	1	0	0	0	0	0	0	1
	0.388928	-0.045634	P20340	P20340	RAB6A	Ras-related protein Rab-6A	21.0425	21.073	21.1237	21.2121	21.0849	21.0791	0	0	0	1	0	0	0	0	0	1	0	0	0	0	0	0	0	0	0	0	0	1
	0.271113	-0.0453981	Q96EM0	Q96EM0	L3HYPDH	Trans-3-hydroxy-L-proline dehydratase	20.5171	20.3281	20.465	20.5074	20.4104	20.5286	0	0	0	0	0	0	0	0	0	0	0	0	0	1	0	0	0	0	0	0	0	0
	0.145484	-0.045215	Q14166	Q14166	TTLL12	Tubulin--tyrosine ligase-like protein 12	21.1508	20.8925	20.7641	21.0073	20.9418	20.994	0	1	1	0	0	0	0	0	0	0	0	0	0	0	0	0	0	0	0	0	0	0
	0.111692	-0.0451298	Q8NC51	Q8NC51	SERBP1	Plasminogen activator inhibitor 1 RNA-binding protein	24.3954	24.5391	24.279	24.2044	24.5256	24.619	0	1	1	0	0	0	0	0	0	0	0	0	0	0	0	0	0	0	0	0	0	0
	0.389041	-0.0448812	P32321	P32321	DCTD	Deoxycytidylate deaminase	21.5837	21.5662	21.4818	21.5463	21.6626	21.5574	0	0	0	0	0	0	0	0	0	0	0	0	0	1	0	0	0	0	0	0	0	0
	0.0693638	-0.0447769	O15085	O15085	ARHGEF11	Rho guanine nucleotide exchange factor 11	NaN	16.2426	16.5301	NaN	16.5872	16.2751	0	1	0	1	0	0	0	0	0	0	0	0	0	0	0	0	0	0	0	0	0	1
	0.457531	-0.0446332	Q9NRV9	Q9NRV9	HEBP1	Heme-binding protein 1	21.0443	20.9582	20.9921	21.0346	21.1052	20.9888	0	1	0	0	0	0	0	0	0	0	0	0	0	0	0	0	0	0	0	0	0	0
	0.388298	-0.0446008	Q9P000	Q9P000	COMMD9	COMM domain-containing protein 9	19.5664	19.4518	19.4868	19.5478	19.6054	19.4857	0	0	1	0	0	0	0	0	0	0	0	0	0	0	0	0	0	0	0	0	0	0
	0.58291	-0.0444787	Q96LB3	Q96LB3	IFT74	Intraflagellar transport protein 74 homolog	16.6026	16.7183	16.6648	16.7171	16.7067	16.6953	0	0	0	0	0	0	0	0	0	0	0	0	0	1	0	0	0	0	0	0	0	0
	0.146372	-0.0444419	Q96SU4	Q96SU4	OSBPL9	Oxysterol-binding protein-related protein 9	19.4779	19.1941	19.1109	19.3426	19.2744	19.2993	0	0	0	1	0	0	0	1	0	1	0	0	1	0	0	0	0	0	0	0	0	1
	0.381392	-0.0440877	P54578	P54578	USP14	Ubiquitin carboxyl-terminal hydrolase 14	23.4409	23.4378	23.3453	23.381	23.506	23.4692	0	1	0	1	0	0	0	0	0	0	0	0	0	0	0	0	0	0	0	0	0	1
	0.209078	-0.0440197	Q03001	Q03001	DST	Dystonin	18.8244	18.8875	18.6547	18.7757	18.9162	18.8067	0	1	1	1	0	0	0	0	0	0	0	1	0	0	0	0	0	0	0	0	0	1
	0.427521	-0.0439472	P61758	P61758	VBP1	Prefoldin subunit 3	21.9899	21.8977	21.8679	22.0079	21.9534	21.926	0	1	1	0	0	0	0	0	0	0	0	0	0	0	0	0	0	0	0	0	0	0
	0.179787	-0.0439434	P40926	P40926	MDH2	Malate dehydrogenase, mitochondrial	26.1009	26.2857	26.4209	26.318	26.3009	26.3205	0	0	0	0	1	0	0	0	0	0	0	0	0	0	0	0	0	0	0	0	0	0
	0.290771	-0.0436192	Q5GLZ8	Q5GLZ8	HERC4	Probable E3 ubiquitin-protein ligase HERC4	18.3083	18.2759	18.2628	18.2078	18.3797	18.3904	1	1	0	0	0	0	0	0	0	0	0	0	0	0	0	0	0	0	0	0	0	0
	0.178029	-0.043581	Q9H488	Q9H488	POFUT1	GDP-fucose protein O-fucosyltransferase 1	19.9111	19.7065	19.7747	19.8468	19.7154	19.9608	0	0	0	0	0	0	0	0	0	0	0	1	0	0	0	0	0	0	0	0	0	0
	0.0666502	-0.0434615	Q8N8R5	Q8N8R5	C2orf69	UPF0565 protein C2orf69	17.6269	18.0078	17.374	17.7162	17.9424	17.4806	0	0	0	0	0	1	0	0	0	0	0	0	0	0	0	0	0	0	0	0	0	0
	0.202007	-0.0433935	Q6UX04	Q6UX04	CWC27	Spliceosome-associated protein CWC27 homolog	20.2458	19.9821	20.0364	20.0918	20.1478	20.1549	0	0	1	0	0	0	0	0	0	0	0	0	0	0	0	0	0	0	0	0	0	0
	0.0709409	-0.0432205	P80303	P80303	NUCB2	Nucleobindin-2	22.8034	23.1751	23.4361	23.0377	23.1123	23.3942	0	1	1	1	0	1	0	0	0	1	0	1	0	0	0	0	0	0	0	0	0	1
	0.525456	-0.0431671	P14866	P14866	HNRNPL	Heterogeneous nuclear ribonucleoprotein L	23.0303	23.1115	23.0909	23.1712	23.1105	23.0805	0	1	1	0	0	0	0	0	0	0	0	0	0	0	0	0	0	0	0	0	0	0
	0.0984627	-0.0430667	Q7Z6K5	Q7Z6K5	ARPIN	Arpin	17.6427	17.4781	17.9067	17.5436	17.7437	17.8694	0	0	0	0	0	0	0	0	0	0	0	0	0	1	0	0	0	0	0	0	0	0
	0.137073	-0.0429077	P20618	P20618	PSMB1	Proteasome subunit beta type-1	23.8498	23.6452	23.9087	23.9941	23.7052	23.8331	0	1	1	0	0	0	0	0	0	0	0	0	0	0	0	0	0	0	0	0	0	0
	0.117757	-0.0428073	P18858	P18858	LIG1	DNA ligase 1	18.9904	19.2249	18.8996	18.9726	19.2599	19.0108	0	0	1	0	0	0	0	0	0	0	0	0	0	0	0	0	0	0	0	0	0	0
	0.118258	-0.0426769	Q9BXY0	Q9BXY0	MAK16	Protein MAK16 homolog	18.9563	18.9764	19.2512	19.2453	19.1316	18.935	0	0	1	0	0	0	0	0	0	0	0	0	0	0	0	0	0	0	0	0	0	0
	0.0679267	-0.0426362	Q6ZSJ8	Q6ZSJ8	C1orf122	Uncharacterized protein C1orf122	19.3532	19.6204	19.18	19.3754	19.1483	19.7577	0	0	0	0	0	0	0	0	0	0	0	0	0	1	0	0	0	0	0	0	0	0
	0.0196944	-0.0425847	P02794	P02794	FTH1	Ferritin heavy chain	20.2329	19.3829	20.409	21.3424	19.454	19.3561	0	0	0	0	0	0	0	0	0	0	0	0	0	1	0	0	0	0	0	0	0	0
	0.129664	-0.0423597	Q9P1U0	Q9P1U0	ZNRD1	DNA-directed RNA polymerase I subunit RPA12	17.1269	17.2471	17.0992	16.9839	17.2641	17.3523	0	0	1	0	0	0	0	0	0	0	0	0	0	0	0	0	0	0	0	0	0	0
	0.178031	-0.0422262	P11413	P11413	G6PD	Glucose-6-phosphate 1-dehydrogenase	22.8773	22.7361	23.0387	22.9628	22.8874	22.9285	1	1	0	1	0	0	0	0	0	0	0	0	0	0	0	0	0	0	0	0	0	1
	0.389036	-0.0420443	Q9Y2I1	Q9Y2I1	NISCH	Nischarin	17.7587	17.759	17.8572	17.8965	17.8094	17.7953	0	1	0	1	0	0	0	1	0	0	0	0	0	0	0	0	0	0	0	0	0	1
	0.244855	-0.041982	P27695	P27695	APEX1	DNA-(apurinic or apyrimidinic site) lyase	24.4195	24.3741	24.493	24.4254	24.5864	24.4008	0	1	1	0	1	0	0	0	0	0	0	1	0	0	0	0	0	0	0	0	0	0
	0.245482	-0.0418218	Q96BP3	Q96BP3	PPWD1	Peptidylprolyl isomerase domain and WD repeat-containing protein 1	20.5141	20.4575	20.3015	20.4407	20.4475	20.5105	0	0	1	0	0	0	0	0	0	0	0	0	0	0	0	0	0	0	0	0	0	0
	0.0983328	-0.041647	Q96FV2	Q96FV2	SCRN2	Secernin-2	19.1547	19.1977	19.373	19.0108	19.421	19.4184	0	0	0	0	0	0	0	0	0	0	0	0	0	1	0	0	0	0	0	0	0	0
	0.231991	-0.0416323	Q7L5N1	Q7L5N1	COPS6	COP9 signalosome complex subunit 6	21.2383	21.0954	21.1568	21.0919	21.2724	21.2511	0	1	1	0	0	0	0	0	0	0	0	0	0	0	0	0	0	0	0	0	0	0
	0.104847	-0.0416196	Q9H082	Q9H082	RAB33B	Ras-related protein Rab-33B	22.3835	22.0723	21.9918	22.2831	22.2552	22.0342	0	0	0	1	0	0	0	0	0	1	0	0	0	0	0	0	0	0	0	0	0	1
	0.100039	-0.0415217	Q8IUE6	P04908;P0C0S8;P16104;P20671;Q7L7L0;Q8IUE6;Q93077;Q96KK5;Q99878;Q9BTM1	HIST2H2AB	Histone H2A type 2-B	28.6662	28.9875	28.857	29.0657	28.9036	28.6659	0	0	1	0	0	0	0	0	0	0	0	0	0	0	0	0	0	0	0	0	0	0
	0.0775287	-0.0413774	Q86W42	Q86W42	THOC6	THO complex subunit 6 homolog	17.5788	17.6546	17.1873	17.2766	17.613	17.6552	0	0	1	0	0	0	0	0	0	0	0	0	0	0	0	0	0	0	0	0	0	0
	0.101742	-0.0413329	Q9H4A3	Q9H4A3	WNK1	Serine/threonine-protein kinase WNK1	18.4003	18.4383	18.0515	18.2312	18.4911	18.2918	0	1	0	0	0	0	0	0	0	0	0	0	0	0	0	0	0	0	0	0	0	0
	0.190825	-0.0412661	P30086	P30086	PEBP1	Phosphatidylethanolamine-binding protein 1	24.3458	24.472	24.5347	24.4089	24.612	24.4554	0	1	0	0	0	0	0	0	0	0	0	0	0	0	0	0	0	0	0	0	0	0
	0.0237165	-0.0411326	Q5TAT6	Q5TAT6	COL13A1	Collagen alpha-1(XIII) chain	17.0018	16.5918	17.9643	18.043	16.7045	16.9339	0	0	0	1	0	0	0	0	0	0	0	0	0	0	1	0	0	1	0	0	0	0
	0.193499	-0.0410213	O60749	O60749	SNX2	Sorting nexin-2	20.4033	20.1858	20.1583	20.2709	20.3391	20.2605	0	0	0	1	0	0	0	1	0	0	0	0	0	0	0	0	0	0	0	0	0	1
	0.594839	-0.0408993	P14868	P14868	DARS	Aspartate--tRNA ligase, cytoplasmic	22.1818	22.2677	22.2191	22.2503	22.2996	22.2415	1	1	0	0	0	0	0	0	0	0	0	0	0	0	0	0	0	0	0	0	0	0
	0.203506	-0.0408777	Q96EP5	Q96EP5	DAZAP1	DAZ-associated protein 1	21.9978	21.9342	21.7979	21.8863	22.05	21.9161	0	1	1	0	0	0	0	0	0	0	0	0	0	0	0	0	0	0	0	0	0	0
	0.216419	-0.0403843	Q9H2C0	Q9H2C0	GAN	Gigaxonin	19.1517	19.2528	19.3147	19.3857	19.2532	19.2015	0	1	0	0	0	0	0	0	0	0	0	0	0	0	0	0	0	0	0	0	0	0
	0.241884	-0.040095	Q96I99	Q96I99	SUCLG2	Succinate--CoA ligase [GDP-forming] subunit beta, mitochondrial	20.39	20.4453	20.4963	20.5399	20.3685	20.5435	0	0	0	0	1	0	0	0	0	0	0	0	0	0	0	0	0	0	0	0	0	0
	0.120867	-0.0399761	Q9Y5K6	Q9Y5K6	CD2AP	CD2-associated protein	20.4373	20.3085	20.0384	20.2468	20.3252	20.3321	0	1	0	0	0	0	0	0	0	0	0	0	0	0	0	0	0	0	0	0	0	0
	0.0970999	-0.0398553	Q13243	Q13243	SRSF5	Serine/arginine-rich splicing factor 5	19.2533	19.2626	18.8737	19.0641	19.3071	19.138	0	0	1	0	0	0	0	0	0	0	0	0	0	0	0	0	0	0	0	0	0	0
	0.167436	-0.0398331	O00303	O00303	EIF3F	Eukaryotic translation initiation factor 3 subunit F	22.6139	22.3814	22.4872	22.6504	22.4969	22.4547	0	1	0	0	0	0	0	0	0	0	0	0	0	0	0	0	0	0	0	0	0	0
	0.0625618	-0.0397822	Q96HS1	Q96HS1	PGAM5	Serine/threonine-protein phosphatase PGAM5, mitochondrial	19.5585	19.4496	19.8437	19.9368	19.7324	19.302	0	0	0	1	1	0	0	0	0	0	0	0	0	0	1	0	0	0	0	0	0	1
	0.269446	-0.0396385	P09972	P09972	ALDOC	Fructose-bisphosphate aldolase C	21.8113	21.8538	22.0009	21.9425	21.9025	21.9399	0	0	0	0	0	0	0	0	0	0	0	0	0	1	0	0	0	0	0	0	0	0
	0.144014	-0.0396379	O94842	O94842	TOX4	TOX high mobility group box family member 4	18.8295	18.5694	18.7349	18.6491	18.8805	18.7232	0	0	1	0	0	0	0	0	0	0	0	0	0	0	0	0	0	0	0	0	0	0
	0.257603	-0.0395724	P62312	P62312	LSM6	U6 snRNA-associated Sm-like protein LSm6	21.4345	21.2719	21.4532	21.4603	21.3894	21.4287	0	1	1	0	0	0	0	0	0	0	0	0	0	0	0	0	0	0	0	0	0	0
	0.127246	-0.0395171	Q9UBQ0	Q9UBQ0	VPS29	Vacuolar protein sorting-associated protein 29	21.4135	21.1406	21.385	21.2531	21.497	21.3076	0	1	0	1	0	0	0	1	0	0	0	0	0	0	0	0	0	0	0	0	0	1
	0.256862	-0.0392806	O75312	O75312	ZPR1	Zinc finger protein ZPR1	21.0858	21.0804	21.0276	20.9927	21.1876	21.1313	0	1	1	0	0	0	0	0	0	0	0	0	0	0	0	0	0	0	0	0	0	0
	0.0684767	-0.0392056	Q53H96	Q53H96	PYCR3	Pyrroline-5-carboxylate reductase 3	18.7711	18.6571	19.1019	19.1636	18.6564	18.8277	0	1	0	0	0	0	0	0	0	0	0	0	0	0	0	0	0	0	0	0	0	0
	0.0748081	-0.0391858	Q9NRB3	Q9NRB3	CHST12	Carbohydrate sulfotransferase 12	19.9668	20.1924	20.3932	19.9704	20.2597	20.4398	0	0	0	1	0	0	0	0	0	1	0	0	0	0	1	0	0	1	0	0	0	0
	0.360286	-0.039072	O75347	O75347	TBCA	Tubulin-specific chaperone A	24.2633	24.2329	24.2208	24.2205	24.3632	24.2506	0	1	0	0	0	0	0	0	0	0	0	0	0	0	0	0	0	0	0	0	0	0
	0.0788219	-0.0386613	P82909	P82909	MRPS36	28S ribosomal protein S36, mitochondrial	18.8297	18.2467	18.4867	18.5573	18.4991	18.6227	0	0	0	0	1	0	0	0	0	0	0	0	0	0	0	0	0	0	0	0	0	0
	0.0744749	-0.0384833	Q14677	Q14677	CLINT1	Clathrin interactor 1	21.0013	20.7725	20.4603	20.6189	20.9345	20.7962	0	1	0	1	0	0	0	0	0	0	0	0	0	0	0	0	0	0	0	0	0	1
	0.213167	-0.0382983	P62269	P62269	RPS18	40S ribosomal protein S18	23.8135	23.7691	23.5912	23.7851	23.7713	23.7324	0	1	0	0	0	0	0	0	0	0	0	0	0	0	0	0	0	0	0	0	0	0
	0.185546	-0.0379963	P53621	P53621	COPA	Coatomer subunit alpha	23.3288	23.0958	23.1851	23.3118	23.2338	23.1781	0	1	0	1	0	1	0	0	0	1	0	0	0	0	0	0	0	0	0	0	0	1
	0.107781	-0.0375341	P52948	P52948	NUP98	Nuclear pore complex protein Nup98-Nup96	19.8433	20.0667	19.6807	19.8748	19.8174	20.0111	0	0	1	1	0	0	0	0	0	0	0	0	0	0	0	0	0	0	0	0	0	1
	0.928481	-0.0375277	Q96RS6	Q96RS6	NUDCD1	NudC domain-containing protein 1	20.795	20.7492	20.8032	20.8028	20.8275	20.8297	0	1	1	0	0	0	0	0	0	0	0	0	0	0	0	0	0	0	0	0	0	0
	0.105786	-0.0373681	Q9Y5J7	Q9Y5J7	TIMM9	Mitochondrial import inner membrane translocase subunit Tim9	19.6171	19.5756	19.718	19.436	19.7664	19.8204	0	0	0	1	1	0	0	0	0	0	0	0	0	0	0	0	0	0	0	0	0	1
	0.0795645	-0.0373058	Q2VWP7	Q2VWP7	PRTG	Protogenin	18.5122	18.754	18.3992	18.3636	18.6072	18.8065	0	0	0	1	0	0	0	0	0	0	0	0	0	0	1	0	0	0	0	0	0	1
	1.41842	-0.0371895	O00499	O00499	BIN1	Myc box-dependent-interacting protein 1	19.3303	19.3624	19.3394	19.3949	19.3686	19.3803	0	1	1	1	0	0	0	1	0	0	0	0	0	0	0	0	0	0	0	0	0	1
	0.191882	-0.0371119	Q9HCP0	Q9HCP0	CSNK1G1	Casein kinase I isoform gamma-1	17.317	17.2034	17.1051	17.2501	17.3156	17.1711	0	1	0	0	0	0	0	0	0	0	0	0	0	0	0	0	0	0	0	0	0	0
	0.10323	-0.03685	O60513	O60513	B4GALT4	Beta-1,4-galactosyltransferase 4	20.1438	20.1181	20.4558	20.1618	20.2671	20.3993	0	0	0	1	0	0	0	0	0	1	0	0	0	0	1	0	0	1	0	0	0	0
	0.0643272	-0.0367947	P38432	P38432	COIL	Coilin	18.373	18.8051	18.1787	18.3513	18.6006	18.5153	0	0	1	0	0	0	0	0	0	0	0	0	0	0	0	0	0	0	0	0	0	0
	0.302498	-0.0367425	Q96DE0	Q96DE0	NUDT16	U8 snoRNA-decapping enzyme	19.0114	18.9218	18.8787	19.0336	18.9351	18.9535	0	1	1	0	0	0	0	0	0	0	0	0	0	0	0	0	0	0	0	0	0	0
	0.114401	-0.0366758	Q8WVM7	Q8WVM7	STAG1	Cohesin subunit SA-1	19.9377	19.6841	19.6723	19.8995	19.8569	19.6477	0	0	1	0	0	0	0	0	0	0	0	0	0	0	0	0	0	0	0	0	0	0
	0.151751	-0.0366453	Q676U5	Q676U5	ATG16L1	Autophagy-related protein 16-1	19.285	19.1883	19.0623	19.3113	19.2376	19.0966	0	1	0	1	0	0	0	0	0	0	0	0	0	0	0	0	0	0	0	0	0	1
	0.111341	-0.036562	Q0ZGT2	Q0ZGT2	NEXN	Nexilin	19.3456	19.6263	19.4554	19.3417	19.5738	19.6216	0	1	0	0	0	0	0	0	0	0	0	0	0	0	0	0	0	0	0	0	0	0
	0.0720776	-0.0364106	Q8NFQ8	Q8NFQ8	TOR1AIP2	Torsin-1A-interacting protein 2	18.806	19.1432	19.089	18.8446	18.9787	19.3241	0	0	1	1	0	0	0	0	0	0	0	1	0	0	1	0	0	0	0	0	0	1
	0.0748314	-0.0363496	Q92820	Q92820	GGH	Gamma-glutamyl hydrolase	23.7898	24.1061	24.3585	24.1675	24.0305	24.1655	0	0	0	0	0	1	1	0	1	0	0	0	0	0	0	0	0	0	0	0	0	0
	0.0929511	-0.0362988	Q86SX6	Q86SX6	GLRX5	Glutaredoxin-related protein 5, mitochondrial	20.3268	20.544	20.3546	20.2706	20.6785	20.3852	0	0	0	0	1	0	0	0	0	0	0	0	0	0	0	0	0	0	0	0	0	0
	0.0838125	-0.0361112	P20042	P20042	EIF2S2	Eukaryotic translation initiation factor 2 subunit 2	21.5688	21.7724	21.4336	21.4643	21.8533	21.5656	0	0	0	0	0	0	0	0	0	0	0	0	0	1	0	0	0	0	0	0	0	0
	0.0761719	-0.0360076	P17096	P17096	HMGA1	High mobility group protein HMG-I/HMG-Y	21.9909	22.2106	21.98	21.815	22.1561	22.3184	0	0	1	0	0	0	0	0	0	0	0	0	0	0	0	0	0	0	0	0	0	0
	0.609964	-0.035586	Q8WUM4	Q8WUM4	PDCD6IP	Programmed cell death 6-interacting protein	21.9838	21.9211	21.9656	21.9599	22.0236	21.9937	1	1	0	0	0	1	0	0	1	0	0	0	0	0	0	0	0	0	0	0	0	0
	0.116183	-0.0355587	Q92922	Q92922	SMARCC1	SWI/SNF complex subunit SMARCC1	20.0046	20.3139	20.0766	20.217	20.2378	20.0471	0	1	1	0	0	0	0	0	0	0	0	0	0	0	0	0	0	0	0	0	0	0
	0.162865	-0.0354945	Q86TI2	Q86TI2	DPP9	Dipeptidyl peptidase 9	20.599	20.471	20.7395	20.6685	20.6618	20.5856	1	1	1	0	0	0	0	0	0	0	0	0	0	0	0	0	0	0	0	0	0	0
	0.169554	-0.0354424	P29401	P29401	TKT	Transketolase	25.9643	25.9597	26.154	26.1391	26.0662	25.9792	0	0	0	0	0	0	0	0	0	0	0	0	0	1	0	0	0	0	0	0	0	0
	0.085214	-0.03538	Q12846	Q12846	STX4	Syntaxin-4	18.6271	18.8829	18.9452	19.0036	18.6384	18.9192	0	0	0	1	0	0	0	0	0	0	0	0	0	0	1	0	0	0	0	0	0	1
	0.25801	-0.0352491	Q8N5M1	Q8N5M1	ATPAF2	ATP synthase mitochondrial F1 complex assembly factor 2	18.8627	18.9066	18.7532	18.8676	18.8297	18.9311	0	0	0	0	1	0	0	0	0	0	0	0	0	0	0	0	0	0	0	0	0	0
	0.0662653	-0.0352154	Q13404	Q13404	UBE2V1	Ubiquitin-conjugating enzyme E2 variant 1	23.5804	23.5688	23.4495	23.8983	23.5293	23.2768	0	0	1	0	0	0	0	0	0	0	0	0	0	0	0	0	0	0	0	0	0	0
	0.0896572	-0.0350507	Q02742	Q02742	GCNT1	Beta-1,3-galactosyl-O-glycosyl-glycoprotein beta-1,6-N-acetylglucosaminyltransferase	20.1109	20.3564	20.5088	20.3239	20.2493	20.508	0	0	0	1	0	0	0	0	0	1	0	0	0	0	1	0	0	1	0	0	0	0
	0.247583	-0.0349147	Q9H2U2	Q9H2U2	PPA2	Inorganic pyrophosphatase 2, mitochondrial	22.8588	23.0048	22.9972	22.9586	23.0473	22.9598	0	0	0	0	1	0	0	0	0	0	0	0	0	0	0	0	0	0	0	0	0	0
	0.0782135	-0.0347137	Q7Z4H8	Q7Z4H8	POGLUT3	Protein O-glucosyltransferase 3	18.2703	17.8706	17.7687	18.0681	17.977	17.9687	0	0	0	0	0	0	0	0	0	0	0	1	0	0	0	0	0	0	0	0	0	0
	0.047969	-0.0345764	Q8N9T8	Q8N9T8	KRI1	Protein KRI1 homolog	20.6507	20.9827	21.2144	21.3295	20.6965	20.9255	0	0	0	0	0	0	0	0	0	0	0	0	0	1	0	0	0	0	0	0	0	0
	0.0619848	-0.0344264	P32322	P32322	PYCR1	Pyrroline-5-carboxylate reductase 1, mitochondrial	20.685	20.6143	21.0272	20.9243	20.5225	20.983	0	0	0	0	1	0	0	0	0	0	0	0	0	0	0	0	0	0	0	0	0	0
	0.217821	-0.0344117	Q9Y3C1	Q9Y3C1	NOP16	Nucleolar protein 16	21.2451	21.0705	21.1173	21.2164	21.1139	21.2058	0	0	1	0	0	0	0	0	0	0	0	0	0	0	0	0	0	0	0	0	0	0
	0.163655	-0.0343857	Q16881	Q16881	TXNRD1	Thioredoxin reductase 1, cytoplasmic	24.1079	24.0606	24.2936	24.2566	24.1638	24.1449	0	1	1	0	0	0	0	0	0	0	0	0	0	0	0	0	0	0	0	0	0	0
	0.052056	-0.0343358	Q8IY47	Q8IY47	KBTBD2	Kelch repeat and BTB domain-containing protein 2	16.3917	16.149	16.0552	16.49	16.3778	15.831	0	0	0	0	0	0	0	0	0	0	0	0	0	1	0	0	0	0	0	0	0	0
	0.112433	-0.0339648	Q8IWV8	Q8IWV8	UBR2	E3 ubiquitin-protein ligase UBR2	17.9062	17.9374	17.8306	18.1022	17.9343	17.7395	0	0	1	0	0	0	0	0	0	0	0	0	0	0	0	0	0	0	0	0	0	0
	0.107071	-0.0339235	Q96DB5	Q96DB5	RMDN1	Regulator of microtubule dynamics protein 1	20.5338	20.6244	20.7772	20.5847	20.8582	20.5943	0	1	0	0	0	0	0	0	0	0	0	0	0	0	0	0	0	0	0	0	0	0
	0.139767	-0.0337429	O43488	O43488	AKR7A2	Aflatoxin B1 aldehyde reductase member 2	21.4362	21.2273	21.3187	21.4921	21.3069	21.2845	0	1	0	0	0	0	0	0	0	1	0	0	0	0	0	0	0	0	0	0	0	0
	0.0820528	-0.0336704	Q9Y608	Q9Y608	LRRFIP2	Leucine-rich repeat flightless-interacting protein 2	20.0445	19.866	19.6471	19.7367	20.043	19.8788	0	0	0	0	0	0	0	0	0	0	0	0	0	1	0	0	0	0	0	0	0	0
	0.335248	-0.0336603	O60216	O60216	RAD21	Double-strand-break repair protein rad21 homolog	20.2037	20.2344	20.1387	20.1859	20.2854	20.2064	1	1	1	0	0	0	0	0	0	0	0	0	0	0	0	0	0	0	0	0	0	0
	0.0218442	-0.0336107	Q8NBK3	Q8NBK3	SUMF1	Formylglycine-generating enzyme	17.8366	16.9249	18.3749	18.2778	17.2766	17.6828	0	0	0	0	0	0	0	0	0	0	0	1	0	0	0	0	0	0	0	0	0	0
	0.0773566	-0.0335833	P08237	P08237;P17858	PFKM	ATP-dependent 6-phosphofructokinase, muscle type	20.0248	19.5998	19.5702	19.6823	19.7919	19.8214	0	1	0	0	0	0	0	0	0	0	0	0	0	0	0	0	0	0	0	0	0	0
	0.0542288	-0.0335274	Q9Y2H0	Q9Y2H0	DLGAP4	Disks large-associated protein 4	16.6367	16.8045	16.4196	16.2913	16.8562	16.8139	0	0	0	1	0	0	0	0	0	0	0	0	0	0	0	0	0	0	0	0	0	1
	0.146219	-0.0332438	Q9Y281	Q9Y281	CFL2	Cofilin-2	23.3292	23.3507	23.1031	23.2569	23.2733	23.3525	0	1	1	0	0	0	0	0	0	0	0	0	0	0	0	0	0	0	0	0	0	0
	0.104845	-0.032917	Q9BRX5	Q9BRX5	GINS3	DNA replication complex GINS protein PSF3	19.6941	19.9182	19.6938	19.6821	19.9658	19.7568	0	0	1	0	0	0	0	0	0	0	0	0	0	0	0	0	0	0	0	0	0	0
	0.20435	-0.0328382	P49418	P49418	AMPH	Amphiphysin	19.6608	19.5961	19.4977	19.6327	19.5421	19.6783	0	1	0	1	0	0	0	0	0	0	0	0	0	0	0	0	0	0	0	0	0	1
	0.0352152	-0.0328261	Q14558	Q14558	PRPSAP1	Phosphoribosyl pyrophosphate synthase-associated protein 1	19.715	19.1013	19.7133	20.0228	19.3204	19.2848	0	0	0	0	0	0	0	0	0	0	0	0	0	1	0	0	0	0	0	0	0	0
	0.168087	-0.0324841	Q13347	Q13347	EIF3I	Eukaryotic translation initiation factor 3 subunit I	22.8331	22.6466	22.6516	22.8206	22.7163	22.692	0	1	0	0	0	0	0	0	0	0	0	0	0	0	0	0	0	0	0	0	0	0
	0.0882833	-0.0324739	O14929	O14929	HAT1	Histone acetyltransferase type B catalytic subunit	21.4823	21.3528	21.1217	21.3198	21.4982	21.2362	0	1	1	0	0	0	0	0	0	0	0	0	0	0	0	0	0	0	0	0	0	0
	0.278376	-0.0323207	P30048	P30048	PRDX3	Thioredoxin-dependent peroxide reductase, mitochondrial	25.2648	25.2601	25.3896	25.3623	25.3504	25.2988	0	1	0	0	1	0	0	1	0	0	0	0	0	0	0	0	0	0	0	0	0	0
	0.0680175	-0.0322107	P09525	P09525	ANXA4	Annexin A4	17.7631	18.026	17.5467	17.6399	17.9463	17.8461	0	0	0	0	0	0	0	0	0	0	0	0	0	1	0	0	0	0	0	0	0	0
	0.0710286	-0.0321852	Q12841	Q12841	FSTL1	Follistatin-related protein 1	23.4181	23.7775	23.9352	23.6587	23.7878	23.7808	0	0	0	0	0	1	0	0	0	0	0	0	0	0	0	0	0	0	0	0	0	0
	0.0189219	-0.0320622	Q8N2Z9	Q8N2Z9	CENPS	Centromere protein S	15.4271	15.4155	13.7824	14.6436	14.9631	15.1145	0	0	1	0	0	0	0	0	0	0	0	0	0	0	0	0	0	0	0	0	0	0
	0.0950316	-0.0320002	O43752	O43752	STX6	Syntaxin-6	18.814	18.6541	18.6531	18.5256	18.8724	18.8192	0	0	0	1	0	0	0	0	0	1	0	0	0	0	1	0	0	0	0	0	0	1
	0.0425682	-0.0318858	Q8WZ82	Q8WZ82	OVCA2	Esterase OVCA2	21.0315	20.4219	20.9776	21.1659	20.7361	20.6248	0	0	0	0	0	0	0	0	0	0	0	0	0	1	0	0	0	0	0	0	0	0
	0.133559	-0.0318019	Q99497	Q99497	PARK7	Protein/nucleic acid deglycase DJ-1	24.5489	24.6986	24.6141	24.5021	24.7503	24.7045	0	1	1	1	1	0	0	0	0	0	0	1	0	0	0	0	0	0	0	0	0	1
	0.083171	-0.0316804	P11233	P11233;P11234	RALA	Ras-related protein Ral-A	20.7911	20.8425	20.4395	20.6372	20.7351	20.7957	0	0	0	1	0	0	0	0	0	0	0	0	0	0	0	0	0	0	0	0	0	1
	0.138054	-0.0314178	P16152	P16152	CBR1	Carbonyl reductase [NADPH] 1	23.9895	23.8565	24.0338	24.09	24.0157	23.8685	0	1	0	0	0	0	0	0	0	0	0	0	0	0	0	0	0	0	0	0	0	0
	0.143382	-0.031086	P54577	P54577	YARS	Tyrosine--tRNA ligase, cytoplasmic	22.5532	22.3709	22.2845	22.4149	22.4612	22.4258	0	1	0	0	0	0	0	0	0	0	0	0	0	0	0	0	0	0	0	0	0	0
	0.137017	-0.0309677	O43765	O43765	SGTA	Small glutamine-rich tetratricopeptide repeat-containing protein alpha	21.9764	21.9898	21.7362	21.9131	21.9576	21.9246	0	1	1	0	0	0	0	0	0	0	0	0	0	0	0	0	0	0	0	0	0	0
	0.131252	-0.0306753	P54727	P54725;P54727	RAD23B	UV excision repair protein RAD23 homolog B	23.4674	23.2361	23.4985	23.4217	23.4754	23.3969	0	0	1	0	0	0	0	0	0	0	0	0	0	0	0	0	0	0	0	0	0	0
	0.202373	-0.0306384	Q96FJ2	P63167;Q96FJ2	DYNLL2	Dynein light chain 2, cytoplasmic	23.1262	22.9497	23.0465	23.0538	23.1269	23.0335	0	1	1	0	1	0	0	0	0	0	0	0	0	0	0	0	0	0	0	0	0	0
	0.022996	-0.0301139	O15247	O15247	CLIC2	Chloride intracellular channel protein 2	18.9989	18.2416	19.1321	19.4977	18.4908	18.4745	0	1	0	1	0	0	0	0	0	0	0	0	0	0	1	0	0	0	0	0	0	1
	0.0610701	-0.0298621	Q15269	A0A0B4J2E5;Q15269	PWP2	Periodic tryptophan protein 2 homolog	17.7577	17.3649	17.7428	17.8694	17.508	17.5775	0	0	0	0	0	0	0	0	0	0	0	0	0	1	0	0	0	0	0	0	0	0
	0.0672271	-0.0297146	P30260	P30260	CDC27	Cell division cycle protein 27 homolog	17.4228	17.3903	16.9841	17.1872	17.2967	17.4024	0	0	1	0	0	0	0	0	0	0	0	0	0	0	0	0	0	0	0	0	0	0
	0.0323096	-0.0296993	Q7L0Y3	Q7L0Y3	TRMT10C	tRNA methyltransferase 10 homolog C	16.4373	16.4327	16.2131	15.8641	16.401	16.9071	0	0	0	0	1	0	0	0	0	0	0	0	0	0	0	0	0	0	0	0	0	0
	0.109847	-0.0296949	Q9NRX4	Q9NRX4	PHPT1	14 kDa phosphohistidine phosphatase	20.6675	20.7524	20.9549	20.7263	20.8577	20.8798	0	1	0	0	0	0	0	0	0	0	0	0	0	0	0	0	0	0	0	0	0	0
	0.0312923	-0.0296694	Q15382	Q15382	RHEB	GTP-binding protein Rheb	19.1006	18.9733	18.1182	18.5975	18.8115	18.8722	1	1	0	1	0	0	0	0	0	1	0	1	0	0	0	0	0	0	0	0	0	1
	0.0475928	-0.0296199	P52803	P52803	EFNA5	Ephrin-A5	20.749	21.1187	21.4268	21.0621	21.0268	21.2945	0	0	0	1	0	0	0	0	0	0	0	0	0	0	0	1	0	0	0	0	0	0
	0.102367	-0.0295391	P42765	P42765	ACAA2	3-ketoacyl-CoA thiolase, mitochondrial	22.2126	22.3436	22.5578	22.354	22.4411	22.4074	0	0	0	0	1	0	0	0	0	0	0	0	0	0	0	0	0	0	0	0	0	0
	0.0395186	-0.0294298	Q7LGC8	Q7LGC8	CHST3	Carbohydrate sulfotransferase 3	19.143	19.2467	19.9127	19.5987	19.3331	19.4589	0	0	0	1	0	0	0	0	0	1	0	0	0	0	1	0	0	1	0	0	0	0
	0.308786	-0.0290744	Q9UNS2	Q9UNS2	COPS3	COP9 signalosome complex subunit 3	21.5975	21.5078	21.4938	21.5339	21.602	21.5504	0	1	1	0	0	0	0	0	0	0	0	0	0	0	0	0	0	0	0	0	0	0
	0.114017	-0.0290629	P49915	P49915	GMPS	GMP synthase [glutamine-hydrolyzing]	20.809	20.864	20.5646	20.7571	20.779	20.7887	0	1	0	0	0	0	0	0	0	0	0	0	0	0	0	0	0	0	0	0	0	0
	0.0785622	-0.0290387	Q86UE4	Q86UE4	MTDH	Protein LYRIC	21.2825	21.4045	21.2142	21.0992	21.4014	21.4877	0	1	1	1	0	0	0	0	0	0	0	1	0	0	1	0	0	0	0	0	0	1
	0.309049	-0.0289879	P19338	P19338	NCL	Nucleolin	25.4131	25.5055	25.4525	25.4908	25.4365	25.5308	0	1	1	0	0	0	0	0	0	0	0	0	0	0	0	0	0	0	0	0	0	0
	0.160003	-0.0287889	Q6UB35	Q6UB35	MTHFD1L	Monofunctional C1-tetrahydrofolate synthase, mitochondrial	19.5379	19.3976	19.5712	19.4716	19.5103	19.6112	0	0	0	0	1	0	0	0	0	0	0	0	0	0	0	0	0	0	0	0	0	0
	0.111404	-0.0287139	Q9Y2A7	Q9Y2A7	NCKAP1	Nck-associated protein 1	20.374	20.166	20.0784	20.2772	20.2554	20.172	0	0	0	1	0	0	0	0	0	0	0	0	0	0	1	0	0	0	0	0	0	1
	0.228977	-0.0287043	Q16851	Q16851	UGP2	UTP--glucose-1-phosphate uridylyltransferase	21.7429	21.5961	21.7003	21.7409	21.7196	21.665	0	1	0	0	0	0	0	0	0	0	0	0	0	0	0	0	0	0	0	0	0	0
	0.190979	-0.0286102	Q9NWV4	Q9NWV4	CZIB	CXXC motif containing zinc binding protein	21.3255	21.4413	21.4262	21.3378	21.4638	21.4773	0	0	0	0	0	0	0	0	0	0	0	0	0	1	0	0	0	0	0	0	0	0
	0.0781303	-0.0285492	Q13492	Q13492	PICALM	Phosphatidylinositol-binding clathrin assembly protein	20.6589	20.2898	20.4878	20.5578	20.5992	20.3652	0	0	1	1	0	0	0	0	0	1	0	0	0	0	0	0	0	0	0	0	0	1
	0.0968325	-0.0284774	O75146	O75146	HIP1R	Huntingtin-interacting protein 1-related protein	19.6656	19.4698	19.4865	19.7326	19.525	19.4498	0	1	0	1	0	0	0	0	0	0	0	0	0	0	0	0	0	0	0	0	0	1
	0.197004	-0.0283184	Q9UHD1	Q9UHD1	CHORDC1	Cysteine and histidine-rich domain-containing protein 1	22.1499	22.032	22.0089	22.0344	22.1517	22.0896	0	0	0	0	0	0	0	0	0	0	0	0	0	1	0	0	0	0	0	0	0	0
	0.0703245	-0.0283165	O43709	O43709	BUD23	Probable 18S rRNA (guanine-N(7))-methyltransferase	19.6494	19.7849	19.387	19.5324	19.5836	19.7902	0	1	1	0	0	0	0	0	0	0	0	0	0	0	0	0	0	0	0	0	0	0
	0.0563259	-0.0282694	O43491	O43491	EPB41L2	Band 4.1-like protein 2	21.1499	20.8775	20.5688	20.8134	20.9057	20.962	0	1	0	1	0	0	0	0	0	0	0	0	0	0	0	0	0	0	0	0	0	1
	0.0774574	-0.0281995	Q13011	Q13011	ECH1	Delta(3,5)-Delta(2,4)-dienoyl-CoA isomerase, mitochondrial	21.1768	21.3396	21.5731	21.4976	21.3043	21.3722	0	0	0	0	1	0	0	0	0	0	0	0	0	0	0	0	0	0	0	0	0	0
	0.233121	-0.0280755	Q92841	Q92841	DDX17	Probable ATP-dependent RNA helicase DDX17	23.485	23.4395	23.567	23.5496	23.4673	23.5588	1	1	1	0	0	0	0	0	0	0	0	0	0	0	0	0	0	0	0	0	0	0
	0.258158	-0.028012	O00764	O00764	PDXK	Pyridoxal kinase	22.4566	22.5286	22.5618	22.603	22.5059	22.5222	0	1	0	0	0	0	0	0	0	0	0	0	0	0	0	0	0	0	0	0	0	0
	0.149716	-0.0280056	Q7KZ85	Q7KZ85	SUPT6H	Transcription elongation factor SPT6	19.6437	19.5381	19.529	19.5565	19.7151	19.5233	0	0	1	0	0	0	0	0	0	0	0	0	0	0	0	0	0	0	0	0	0	0
	0.195317	-0.0278333	O95352	O95352	ATG7	Ubiquitin-like modifier-activating enzyme ATG7	19.4583	19.3318	19.2846	19.4204	19.3743	19.3635	0	1	0	0	0	0	0	0	0	0	0	0	0	0	0	0	0	0	0	0	0	0
	0.255753	-0.0277799	P46940	P46940	IQGAP1	Ras GTPase-activating-like protein IQGAP1	23.2793	23.2072	23.2919	23.2291	23.3474	23.2853	0	1	1	1	0	0	0	0	0	0	0	0	0	0	0	0	0	0	0	0	0	1
	0.0361679	-0.027579	Q14814	Q14814	MEF2D	Myocyte-specific enhancer factor 2D	18.8515	19.3555	18.9586	19.1022	18.7135	19.4326	0	0	1	0	0	0	0	0	0	0	0	0	0	0	0	0	0	0	0	0	0	0
	0.126812	-0.0275383	Q9Y587	Q9Y587	AP4S1	AP-4 complex subunit sigma-1	16.9225	16.9812	17.0278	16.9377	17.1516	16.9248	0	0	0	1	0	0	0	0	0	1	0	0	1	0	0	0	0	0	0	0	0	1
	0.0778709	-0.0275288	P61966	P56377;P61966	AP1S1	AP-1 complex subunit sigma-1A	20.4307	20.1245	20.1723	20.3048	20.3885	20.1167	0	0	0	1	0	0	0	0	0	1	0	0	0	0	0	0	0	0	0	0	0	1
	0.152298	-0.0275002	P0DP23;P0DP24;P0DP25	P0DP23;P0DP24;P0DP25	CALM1;CALM2;CALM3	Calmodulin-1	26.3475	26.316	26.4575	26.3693	26.5029	26.3314	0	1	0	0	0	0	0	0	0	0	0	0	0	0	0	0	0	0	0	0	0	0
	0.391305	-0.0274258	P07900	P07900	HSP90AA1	Heat shock protein HSP 90-alpha	25.9238	25.9527	25.8672	25.9208	25.9328	25.9723	0	1	1	1	0	0	0	0	1	0	0	0	0	0	0	0	0	0	0	0	0	1
	0.299132	-0.0273819	Q9Y490	Q9Y490	TLN1	Talin-1	23.239	23.2615	23.2997	23.2338	23.3461	23.3024	0	1	0	1	0	0	0	0	0	0	0	0	0	0	0	0	0	0	0	0	0	1
	0.0236779	-0.0272566	Q5M775	Q5M775	SPECC1	Cytospin-B	17.9572	18.2513	17.5618	17.2937	18.3093	18.2491	0	0	1	1	0	0	0	0	0	0	0	0	0	0	0	0	0	0	0	0	0	1
	0.0736595	-0.0272484	P42025	P42025	ACTR1B	Beta-centractin	18.2631	18.1055	18.3292	18.4584	18.2487	18.0724	0	1	0	0	0	0	0	0	0	0	0	0	0	0	0	0	0	0	0	0	0	0
	0.0899252	-0.0271085	P14678;P63162	P14678;P63162	SNRPB;SNRPN	Small nuclear ribonucleoprotein-associated proteins B and B'	23.818	23.4743	23.6135	23.7166	23.6848	23.5858	1	1	1	0	0	0	0	0	0	0	0	0	0	0	0	0	0	0	0	0	0	0
	0.185876	-0.0270189	Q9NZ32	Q9NZ32	ACTR10	Actin-related protein 10	19.6859	19.6535	19.6785	19.7164	19.7848	19.5978	0	1	0	0	0	0	0	0	0	0	0	0	0	0	0	0	0	0	0	0	0	0
	0.261424	-0.0270112	Q8WYA6	Q8WYA6	CTNNBL1	Beta-catenin-like protein 1	20.2513	20.1276	20.2354	20.2128	20.2582	20.2243	0	1	1	0	0	0	0	0	0	0	0	0	0	0	0	0	0	0	0	0	0	0
	0.0573545	-0.026996	Q7Z6E9	Q7Z6E9	RBBP6	E3 ubiquitin-protein ligase RBBP6	17.6425	17.2487	17.272	17.5557	17.4696	17.2188	0	1	1	0	0	0	0	0	0	0	0	0	0	0	0	0	0	0	0	0	0	0
	0.0692642	-0.0269655	Q15437	Q15437	SEC23B	Protein transport protein Sec23B	21.005	20.7194	21.0346	21.111	20.9351	20.7938	1	1	0	1	0	0	0	0	0	0	0	1	0	0	0	0	0	0	0	0	0	1
	0.145102	-0.0269636	P49792	P49792	RANBP2	E3 SUMO-protein ligase RanBP2	20.7655	20.8286	20.6085	20.7451	20.8046	20.7338	0	0	1	1	0	0	0	0	0	0	0	0	0	0	0	0	0	0	0	0	0	1
	0.17861	-0.0268288	Q5VW32	Q5VW32	BROX	BRO1 domain-containing protein BROX	20.6052	20.777	20.7733	20.7404	20.759	20.7366	0	0	0	1	0	0	0	0	0	0	0	0	0	0	0	0	0	0	0	0	0	1
	0.0344183	-0.026528	P20827	P20827	EFNA1	Ephrin-A1	21.8981	22.1878	22.7802	22.3345	22.2704	22.3408	0	0	0	1	0	1	0	0	0	0	0	0	0	0	0	1	0	0	0	0	0	0
	0.103651	-0.0265026	P60900	P60900	PSMA6	Proteasome subunit alpha type-6	24.2498	24.075	24.2444	24.356	24.176	24.1167	0	1	1	0	0	0	0	0	0	0	0	0	0	0	0	0	0	0	0	0	0	0
	0.103697	-0.026165	Q9NY12	Q9NY12	GAR1	H/ACA ribonucleoprotein complex subunit 1	20.3789	20.5711	20.5988	20.6401	20.4365	20.5507	0	0	1	0	0	0	0	0	0	0	0	0	0	0	0	0	0	0	0	0	0	0
	0.0535067	-0.025856	P62857	P62857	RPS28	40S ribosomal protein S28	23.9684	23.7404	23.8127	23.9362	23.5748	24.0881	1	1	0	0	0	0	0	0	0	0	0	1	0	0	0	0	0	0	0	0	0	0
	0.181459	-0.0257174	P30613	P30613	PKLR	Pyruvate kinase PKLR	20.5572	20.5532	20.6482	20.6825	20.5307	20.6226	0	0	0	0	0	0	0	0	0	0	0	0	0	1	0	0	0	0	0	0	0	0
	0.394962	-0.0252393	P14618	P14618	PKM	Pyruvate kinase PKM	27.2547	27.3193	27.2449	27.3117	27.3118	27.2711	0	1	1	0	0	0	0	0	0	0	0	0	0	0	0	0	0	0	0	0	0	0
	0.0215273	-0.0250359	Q9BSH4	Q9BSH4	TACO1	Translational activator of cytochrome c oxidase 1	17.8666	18.7536	17.9783	17.7594	18.2207	18.6935	0	0	0	0	1	0	0	0	0	0	0	0	0	0	0	0	0	0	0	0	0	0
	0.147684	-0.0249068	Q8WZA9	Q8WZA9	IRGQ	Immunity-related GTPase family Q protein	21.5105	21.3757	21.5834	21.5321	21.5282	21.4841	0	0	0	0	0	0	0	0	0	0	0	0	0	1	0	0	0	0	0	0	0	0
	0.166892	-0.0247587	P61201	P61201	COPS2	COP9 signalosome complex subunit 2	21.5836	21.4827	21.5018	21.4575	21.6135	21.5714	0	1	1	0	0	0	0	0	0	0	0	0	0	0	0	0	0	0	0	0	0	0
	0.0248802	-0.0246086	Q96RQ3	Q96RQ3	MCCC1	Methylcrotonoyl-CoA carboxylase subunit alpha, mitochondrial	15.655	16.2305	16.2452	15.5344	16.2911	16.3789	0	0	0	0	1	0	0	0	0	0	0	0	0	0	0	0	0	0	0	0	0	0
	0.0559306	-0.0246067	Q562R1	Q562R1	ACTBL2	Beta-actin-like protein 2	22.9401	22.7475	22.7348	22.6796	23.1047	22.712	0	1	0	0	0	0	0	0	0	0	0	0	0	0	0	0	0	0	0	0	0	0
	0.291121	-0.0245838	Q9Y2L1	Q9Y2L1	DIS3	Exosome complex exonuclease RRP44	21.0712	20.9844	21.06	21.0722	21.0238	21.0933	0	1	1	0	0	0	0	0	0	0	0	0	0	0	0	0	0	0	0	0	0	0
	0.224881	-0.0244497	P12270	P12270	TPR	Nucleoprotein TPR	20.7626	20.773	20.7348	20.7611	20.86	20.7226	0	1	1	1	0	0	0	0	0	0	0	0	0	0	0	0	0	0	0	0	0	1
	0.110716	-0.024442	Q8IZP0	Q8IZP0;Q9NYB9	ABI1	Abl interactor 1	20.2024	20.0987	20.0687	20.2854	20.0829	20.0749	0	1	1	0	0	0	0	0	0	0	0	0	0	0	0	0	0	0	0	0	0	0
	0.0518323	-0.0243409	Q5T1M5	Q5T1M5	FKBP15	FK506-binding protein 15	18.3995	18.4847	18.3157	18.1207	18.5317	18.6206	0	1	0	0	0	0	0	1	0	0	0	0	0	0	0	0	0	0	0	0	0	0
	0.0770428	-0.0242748	Q9NTI5	Q9NTI5	PDS5B	Sister chromatid cohesion protein PDS5 homolog B	19.2813	19.5582	19.2186	19.342	19.3367	19.4522	0	0	1	0	0	0	0	0	0	0	0	0	0	0	0	0	0	0	0	0	0	0
	0.087692	-0.0240917	Q13619	Q13619	CUL4A	Cullin-4A	18.8733	18.9244	18.6551	18.9456	18.785	18.7945	0	0	0	0	0	0	0	0	0	0	0	0	0	1	0	0	0	0	0	0	0	0
	0.111636	-0.0240256	Q12849	Q12849	GRSF1	G-rich sequence factor 1	21.1315	20.9819	21.0757	21.0035	21.2142	21.0435	0	1	0	0	1	0	0	0	0	0	0	0	0	0	0	0	0	0	0	0	0	0
	0.067054	-0.0237287	Q8N543	Q8N543	OGFOD1	Prolyl 3-hydroxylase OGFOD1	20.2269	20.1513	19.8711	19.9884	20.1742	20.1578	0	1	1	0	0	0	0	0	0	0	0	0	0	0	0	0	0	0	0	0	0	0
	0.0742992	-0.0237052	Q9Y266	Q9Y266	NUDC	Nuclear migration protein nudC	23.5843	23.5357	23.3336	23.3512	23.6252	23.5484	0	1	1	0	0	0	0	0	0	0	0	0	0	0	0	0	0	0	0	0	0	0
	0.136913	-0.0236944	O60671	O60671	RAD1	Cell cycle checkpoint protein RAD1	18.2698	18.2021	18.2815	18.1663	18.3689	18.2893	0	0	1	0	0	0	0	0	0	0	0	0	0	0	0	0	0	0	0	0	0	0
	0.0510107	-0.0235952	P63172	P63172	DYNLT1	Dynein light chain Tctex-type 1	20.4264	20.5212	20.067	20.4506	20.4291	20.2056	0	1	0	0	0	0	0	0	0	1	0	0	0	0	0	0	0	0	0	0	0	0
	0.071062	-0.0231647	O60888	O60888	CUTA	Protein CutA	25.2673	25.4992	25.6151	25.4003	25.4755	25.5754	0	0	0	0	0	0	0	0	0	0	0	0	0	1	0	0	0	0	0	0	0	0
	0.0589567	-0.0230675	Q9NUJ3	Q9NUJ3	TCP11L1	T-complex protein 11-like protein 1	16.2989	16.0198	15.8689	16.1853	16.0369	16.0346	0	0	0	0	0	0	0	0	0	0	0	0	0	1	0	0	0	0	0	0	0	0
	0.120516	-0.0224959	P06576	P06576	ATP5F1B	ATP synthase subunit beta, mitochondrial	22.5897	22.4782	22.6872	22.5819	22.6701	22.5706	0	0	0	1	1	0	0	0	0	0	0	0	0	0	0	0	0	0	0	0	0	1
	0.07248	-0.0223681	P49770	P49770	EIF2B2	Translation initiation factor eIF-2B subunit beta	19.3481	19.0587	19.0681	19.1487	19.2821	19.1112	0	0	0	0	0	0	0	0	0	0	0	0	0	1	0	0	0	0	0	0	0	0
	0.0680161	-0.0223147	P25398	P25398	RPS12	40S ribosomal protein S12	24.7015	24.7834	24.4298	24.5795	24.7138	24.6883	0	1	0	0	0	0	0	0	0	0	0	0	0	0	0	0	0	0	0	0	0	0
	0.045192	-0.02222	Q9BYG3	Q9BYG3	NIFK	MKI67 FHA domain-interacting nucleolar phosphoprotein	19.033	18.7353	19.1629	19.0453	18.7891	19.1635	0	0	1	0	0	0	0	0	0	0	0	0	0	0	0	0	0	0	0	0	0	0
	0.0611183	-0.0221882	Q04637	Q04637	EIF4G1	Eukaryotic translation initiation factor 4 gamma 1	22.4646	22.4153	22.1119	22.2415	22.4513	22.3655	0	1	0	0	0	0	0	0	0	0	0	0	0	0	0	0	0	0	0	0	0	0
	0.173647	-0.02211	P38919	P38919	EIF4A3	Eukaryotic initiation factor 4A-III	21.9504	21.9107	21.8079	21.9538	21.8749	21.9067	0	1	1	0	0	0	0	0	0	0	0	0	0	0	0	0	0	0	0	0	0	0
	0.0735968	-0.0220579	Q96QZ7	Q96QZ7	MAGI1	Membrane-associated guanylate kinase, WW and PDZ domain-containing protein 1	18.4761	18.5966	18.4834	18.7352	18.4275	18.4595	0	0	0	1	0	0	0	0	0	0	0	0	0	0	0	0	0	0	0	0	0	1
	0.253594	-0.0219771	Q6PI48	Q6PI48	DARS2	Aspartate--tRNA ligase, mitochondrial	20.1803	20.1682	20.2268	20.2118	20.1639	20.2657	0	0	0	0	1	0	0	0	0	0	0	0	0	0	0	0	0	0	0	0	0	0
	0.0587439	-0.0217946	P54725	P54725	RAD23A	UV excision repair protein RAD23 homolog A	20.6047	20.6293	20.3993	20.3579	20.6391	20.7017	0	0	1	0	0	0	0	0	0	0	0	0	0	0	0	0	0	0	0	0	0	0
	0.0352093	-0.0213044	Q96P16	Q96P16	RPRD1A	Regulation of nuclear pre-mRNA domain-containing protein 1A	19.382	19.441	18.858	19.1176	19.214	19.4133	0	0	0	0	0	0	0	0	0	0	0	0	0	1	0	0	0	0	0	0	0	0
	0.0829888	-0.0210031	Q8TDQ7	Q8TDQ7	GNPDA2	Glucosamine-6-phosphate isomerase 2	20.24	20.0819	20.2722	20.3517	20.1742	20.1311	0	1	0	0	0	0	0	0	0	0	0	0	0	0	0	0	0	0	0	0	0	0
	0.0844914	-0.0209599	Q8NE71	Q8NE71	ABCF1	ATP-binding cassette sub-family F member 1	20.5658	20.7578	20.4878	20.6525	20.6681	20.5537	0	1	1	0	0	0	0	0	0	0	0	0	0	0	0	0	0	0	0	0	0	0
	0.0381547	-0.0209014	Q5VTL8	Q5VTL8	PRPF38B	Pre-mRNA-splicing factor 38B	19.9733	19.6271	19.8678	20.1538	19.6833	19.6938	0	0	1	0	0	0	0	0	0	0	0	0	0	0	0	0	0	0	0	0	0	0
	0.0437866	-0.0206661	Q7L9L4;Q9H8S9	Q7L9L4;Q9H8S9	MOB1A;MOB1B	MOB kinase activator 1B	19.2501	19.3461	18.9045	19.027	19.3351	19.2007	0	1	1	0	0	0	0	0	0	0	0	0	0	0	0	0	0	0	0	0	0	0
	0.189021	-0.0206617	O95394	O95394	PGM3	Phosphoacetylglucosamine mutase	20.8764	20.9833	20.9463	20.9622	20.9053	21.0005	0	0	0	0	0	0	0	0	0	0	0	0	0	1	0	0	0	0	0	0	0	0
	0.114537	-0.0203056	Q00688	Q00688	FKBP3	Peptidyl-prolyl cis-trans isomerase FKBP3	21.7371	21.6981	21.6055	21.6004	21.7688	21.7325	0	0	1	0	0	0	0	0	0	0	0	0	0	0	0	0	0	0	0	0	0	0
	0.0266406	-0.0200736	P41214	P41214	EIF2D	Eukaryotic translation initiation factor 2D	16.4225	16.4576	16.2397	16.313	16.0176	16.8496	0	1	0	0	0	0	0	0	0	0	0	0	0	0	0	0	0	0	0	0	0	0
	0.115352	-0.020045	P63010	P63010;Q10567	AP2B1	AP-2 complex subunit beta	22.7608	22.6078	22.7333	22.7034	22.8006	22.658	0	0	0	1	0	0	0	0	0	0	0	0	0	0	0	0	0	0	0	0	0	1
	0.0568972	-0.0198224	P41208	P41208	CETN2	Centrin-2	18.7943	18.777	18.6006	18.6219	18.9491	18.6603	0	1	1	0	0	0	0	0	0	0	0	0	0	0	0	0	0	0	0	0	0	0
	0.0274022	-0.019769	Q86WA6	Q86WA6	BPHL	Valacyclovir hydrolase	18.6188	19.1132	19.3363	18.9381	19.2761	18.9135	0	0	0	0	0	0	0	0	0	0	0	0	0	1	0	0	0	0	0	0	0	0
	0.0656171	-0.019722	O00401	O00401	WASL	Neural Wiskott-Aldrich syndrome protein	19.3403	19.3634	19.4906	19.6012	19.2927	19.3596	0	1	1	0	0	0	0	0	0	0	0	0	0	0	0	0	0	0	0	0	0	0
	0.0605709	-0.0195764	P78362	P78362	SRPK2	SRSF protein kinase 2	19.8109	19.8334	19.6204	19.6631	19.9514	19.709	0	1	1	0	0	0	0	0	0	0	0	0	0	0	0	0	0	0	0	0	0	0
	0.0443702	-0.0193679	P0DN76;Q01081	P0DN76;Q01081	U2AF1;U2AF1L5	Splicing factor U2AF 35 kDa subunit-like protein	21.5841	21.6736	21.2946	21.6243	21.6402	21.3459	0	0	1	0	0	0	0	0	0	0	0	0	0	0	0	0	0	0	0	0	0	0
	0.10497	-0.0193609	O75506	O75506	HSBP1	Heat shock factor-binding protein 1	20.2669	20.2923	20.1087	20.1852	20.2399	20.3009	0	0	1	0	0	0	0	0	0	0	0	0	0	0	0	0	0	0	0	0	0	0
	0.0933637	-0.0190805	Q14669	Q14669	TRIP12	E3 ubiquitin-protein ligase TRIP12	18.8515	18.6873	18.6522	18.6793	18.7535	18.8154	0	0	1	0	0	0	0	0	0	0	0	0	0	0	0	0	0	0	0	0	0	0
	0.0264261	-0.0189664	Q8IWE2	Q8IWE2	FAM114A1	Protein NOXP20	17.7921	17.8871	17.3667	NaN	17.8536	17.5483	0	1	0	0	0	0	0	0	0	0	0	0	0	0	0	0	0	0	0	0	0	0
	0.0746426	-0.0189304	P12004	P12004	PCNA	Proliferating cell nuclear antigen	24.1045	24.0772	23.9809	24.0957	24.2004	23.9232	0	0	1	0	0	0	0	0	0	0	0	0	0	0	0	0	0	0	0	0	0	0
	0.0384694	-0.0184097	O00233	O00233	PSMD9	26S proteasome non-ATPase regulatory subunit 9	21.7459	21.883	21.497	21.5192	21.7389	21.923	0	0	0	0	0	0	0	0	0	0	0	0	0	1	0	0	0	0	0	0	0	0
	0.00941847	-0.0183975	Q6P1X5	Q6P1X5	TAF2	Transcription initiation factor TFIID subunit 2	13.4256	14.6258	13.0208	NaN	13.5737	13.8446	0	0	1	0	0	0	0	0	0	0	0	0	0	0	0	0	0	0	0	0	0	0
	0.0975423	-0.018362	Q92797	Q92797	SYMPK	Symplekin	19.9468	19.9347	19.8341	19.8183	19.9376	20.0148	0	1	1	1	0	0	0	0	0	0	0	0	0	0	0	0	0	0	0	0	0	1
	0.447095	-0.017779	Q92905	Q92905	COPS5	COP9 signalosome complex subunit 5	20.8495	20.7972	20.8461	20.8527	20.8498	20.8435	1	1	1	0	0	0	0	0	0	0	0	0	0	0	0	0	0	0	0	0	0	0
	0.0748017	-0.0176926	Q8TCD5	Q8TCD5	NT5C	5'(3')-deoxyribonucleotidase, cytosolic type	21.1238	21.1904	21.3697	21.2619	21.1717	21.3034	0	1	0	0	0	0	0	0	0	0	0	0	0	0	0	0	0	0	0	0	0	0
	0.0184541	-0.0176471	P35610	P35610	SOAT1	Sterol O-acyltransferase 1	17.3349	16.7889	17.0948	NaN	17.4066	16.7745	0	0	0	1	0	0	0	0	0	0	0	1	0	0	1	0	0	0	0	0	0	1
	0.0186367	-0.0176118	O15446	O15446	CD3EAP	DNA-directed RNA polymerase I subunit RPA34	18.1683	18.8696	18.5506	18.0755	18.8617	18.704	0	0	1	0	0	0	0	0	0	0	0	0	0	0	0	0	0	0	0	0	0	0
	0.0352578	-0.0172558	Q96AX1	Q96AX1	VPS33A	Vacuolar protein sorting-associated protein 33A	19.8919	19.3756	19.4282	19.5637	19.6274	19.5563	0	0	0	1	0	0	1	1	0	0	0	0	0	0	0	0	0	0	0	0	0	1
	0.0490204	-0.0171973	P36954	P36954	POLR2I	DNA-directed RNA polymerase II subunit RPB9	19.6462	19.4019	19.3628	19.6303	19.4836	19.3486	0	0	1	0	0	0	0	0	0	0	0	0	0	0	0	0	0	0	0	0	0	0
	0.0759055	-0.0171172	Q9UKG1	Q9UKG1	APPL1	DCC-interacting protein 13-alpha	20.3474	20.1615	20.1924	20.1459	20.3292	20.2775	0	1	1	1	0	0	0	1	0	0	0	0	0	0	0	0	0	0	0	0	0	1
	0.0354563	-0.0170422	Q9UGP4	Q9UGP4	LIMD1	LIM domain-containing protein 1	17.8978	17.6548	17.3648	17.56	17.6691	17.7395	0	1	1	0	0	0	0	0	0	0	0	0	0	0	0	0	0	0	0	0	0	0
	0.0462061	-0.0169659	P53597	P53597	SUCLG1	Succinate--CoA ligase [ADP/GDP-forming] subunit alpha, mitochondrial	20.8453	21.1415	20.7852	21.0006	20.8202	21.0022	0	0	0	0	1	0	0	0	0	0	0	0	0	0	0	0	0	0	0	0	0	0
	0.0625788	-0.0169366	Q6NVY1	Q6NVY1	HIBCH	3-hydroxyisobutyryl-CoA hydrolase, mitochondrial	20.4055	20.4179	20.6719	20.5572	20.5454	20.4435	0	0	0	0	1	0	0	0	0	0	0	0	0	0	0	0	0	0	0	0	0	0
	0.0282926	-0.0166791	Q92930	Q92930	RAB8B	Ras-related protein Rab-8B	17.7157	17.8087	17.3315	17.3702	17.7372	17.7985	0	0	0	1	0	0	0	0	0	0	0	0	0	0	0	0	0	0	0	0	0	1
	0.0700343	-0.0166779	Q5TAQ9	Q5TAQ9	DCAF8	DDB1- and CUL4-associated factor 8	18.4998	18.3398	18.3377	18.5276	18.3903	18.3094	0	1	1	0	0	0	0	0	0	0	0	0	0	0	0	0	0	0	0	0	0	0
	0.0662204	-0.0161959	P53602	P53602	MVD	Diphosphomevalonate decarboxylase	20.816	20.7366	20.6509	20.7643	20.8657	20.622	0	0	0	0	0	0	0	0	0	0	0	0	0	1	0	0	0	0	0	0	0	0
	0.0402728	-0.0161152	Q5RKV6	Q5RKV6	EXOSC6	Exosome complex component MTR3	20.0573	19.9342	19.9813	20.2695	19.8799	19.8717	0	1	1	0	0	0	0	0	0	0	0	0	0	0	0	0	0	0	0	0	0	0
	0.0142326	-0.0160306	Q12882	Q12882	DPYD	Dihydropyrimidine dehydrogenase [NADP(+)]	18.1777	17.6545	NaN	18.3784	17.859	17.5591	0	1	0	0	0	0	0	0	0	0	0	0	0	0	0	0	0	0	0	0	0	0
	0.0179011	-0.0157652	P15153	P15153	RAC2	Ras-related C3 botulinum toxin substrate 2	18.994	19.3011	18.537	NaN	18.9748	18.9448	0	1	0	0	0	0	0	0	0	0	0	0	0	0	0	0	0	0	0	0	0	0
	0.0315561	-0.0156886	Q9HAB8	Q9HAB8	PPCS	Phosphopantothenate--cysteine ligase	20.3696	20.1818	20.3368	20.4921	20.4447	19.9984	0	0	0	0	0	0	0	0	0	0	0	0	0	1	0	0	0	0	0	0	0	0
	0.0574718	-0.0154832	Q15370	Q15370	ELOB	Elongin-B	22.4511	22.3324	22.5393	22.3669	22.5973	22.4051	0	0	1	0	0	0	0	0	0	0	0	0	0	0	0	0	0	0	0	0	0	0
	0.0216446	-0.0151405	Q04837	Q04837	SSBP1	Single-stranded DNA-binding protein, mitochondrial	23.1422	23.0297	23.5894	23.5117	23.3249	22.97	0	0	0	0	1	0	0	0	0	0	0	0	0	0	0	0	0	0	0	0	0	0
	0.0477526	-0.0151024	Q13325	Q13325	IFIT5	Interferon-induced protein with tetratricopeptide repeats 5	18.36	18.1971	18.0766	18.3267	18.2623	18.09	0	0	0	1	0	0	0	0	0	0	0	0	0	0	0	0	0	0	0	0	0	1
	0.0467129	-0.0150235	P49354	P49354	FNTA	Protein farnesyltransferase/geranylgeranyltransferase type-1 subunit alpha	20.207	19.9422	20.2006	20.2615	20.0965	20.0369	0	0	0	0	0	0	0	0	0	0	0	0	0	1	0	0	0	0	0	0	0	0
	0.0367338	-0.0149453	O75521	O75521	ECI2	Enoyl-CoA delta isomerase 2, mitochondrial	19.8578	19.8898	19.4722	19.7349	19.7129	19.817	0	0	0	0	1	0	0	0	0	0	0	0	0	0	0	0	0	0	0	0	0	0
	0.0801938	-0.0149364	Q06587	Q06587	RING1	E3 ubiquitin-protein ligase RING1	19.8977	19.8601	19.7208	19.9077	19.8387	19.777	0	0	1	0	0	0	0	0	0	0	0	0	0	0	0	0	0	0	0	0	0	0
	0.0925921	-0.0148112	Q4VC31	Q4VC31	CCDC58	Coiled-coil domain-containing protein 58	20.5253	20.5059	20.6712	20.5903	20.5388	20.6178	0	0	0	0	0	0	0	0	0	0	0	0	0	1	0	0	0	0	0	0	0	0
	0.127384	-0.0147921	Q9Y3B8	Q9Y3B8	REXO2	Oligoribonuclease, mitochondrial	22.7931	22.8727	22.8986	22.8601	22.9228	22.8258	0	1	1	0	1	0	0	0	0	0	0	0	0	0	0	0	0	0	0	0	0	0
	0.082754	-0.0146904	Q16531	Q16531	DDB1	DNA damage-binding protein 1	23.0674	23.0694	23.2344	23.1157	23.1973	23.1024	0	1	1	0	0	0	0	0	0	0	0	0	0	0	0	0	0	0	0	0	0	0
	0.0556302	-0.0145893	P20337	P20337	RAB3B	Ras-related protein Rab-3B	20.1123	20.1181	20.1184	19.9976	20.3036	20.0915	0	0	0	1	0	0	0	0	0	1	0	0	0	0	0	0	0	0	0	0	0	1
	0.117862	-0.014438	Q13620	Q13620	CUL4B	Cullin-4B	21.2155	21.2436	21.2747	21.1844	21.3265	21.2662	0	0	1	0	0	0	0	0	0	0	0	0	0	0	0	0	0	0	0	0	0	0
	0.0240859	-0.0142892	Q9H098	Q9H098	FAM107B	Protein FAM107B	18.3596	18.3264	18.1414	17.9387	18.3576	18.5739	0	0	0	0	0	0	0	0	0	0	0	0	0	1	0	0	0	0	0	0	0	0
	0.0321145	-0.0142326	Q86V88	Q86V88	MDP1	Magnesium-dependent phosphatase 1	19.3729	19.1201	19.0903	19.1276	19.4441	19.0543	0	0	0	0	0	0	0	0	0	0	0	0	0	1	0	0	0	0	0	0	0	0
	0.00878566	-0.0139586	P33527	P33527	ABCC1	Multidrug resistance-associated protein 1	17.4756	16.5957	NaN	17.5864	17.0317	16.5308	0	0	0	1	0	0	0	0	0	0	0	0	0	0	1	0	0	0	0	0	0	1
	0.00758195	-0.013841	Q9UKZ1	Q9UKZ1	CNOT11	CCR4-NOT transcription complex subunit 11	18.9031	18.3702	19.2325	19.8463	18.7298	17.9711	0	1	1	0	0	0	0	0	0	0	0	0	0	0	0	0	0	0	0	0	0	0
	0.0342646	-0.0137952	Q9H2M9	Q9H2M9	RAB3GAP2	Rab3 GTPase-activating protein non-catalytic subunit	18.7029	18.4342	18.3436	18.3433	18.5683	18.6106	0	1	0	0	0	0	0	0	0	0	0	0	0	0	0	0	0	0	0	0	0	0
	0.0156027	-0.0137246	Q5VIR6	Q5VIR6	VPS53	Vacuolar protein sorting-associated protein 53 homolog	18.4361	18.0057	17.7466	18.1008	18.4294	17.6993	0	0	0	1	0	0	0	1	0	1	0	0	1	0	0	0	0	0	0	0	0	1
	0.0335168	-0.0135104	Q6IA86	Q6IA86	ELP2	Elongator complex protein 2	19.4847	19.2913	19.621	19.4943	19.6389	19.3043	0	1	1	0	0	0	0	0	0	0	0	0	0	0	0	0	0	0	0	0	0	0
	0.0543687	-0.0133947	Q8TBM8	Q8TBM8	DNAJB14	DnaJ homolog subfamily B member 14	17.6574	17.6482	17.4982	17.4801	17.6727	17.6912	0	0	1	1	0	0	0	0	0	0	0	1	0	0	1	0	0	0	0	0	0	1
	0.0138816	-0.0130819	Q9BRP4	Q9BRP4	PAAF1	Proteasomal ATPase-associated factor 1	18.5002	17.7742	17.6923	18.3404	17.9221	17.7435	0	0	0	0	0	0	0	0	0	0	0	0	0	1	0	0	0	0	0	0	0	0
	0.0401192	-0.0130221	P61221	P61221	ABCE1	ATP-binding cassette sub-family E member 1	21.1007	21.1655	20.8428	20.9508	21.0871	21.1101	0	1	0	0	1	0	0	0	0	0	0	0	0	0	0	0	0	0	0	0	0	0
	0.0692896	-0.0127907	O75190	O75190	DNAJB6	DnaJ homolog subfamily B member 6	20.1025	19.9756	19.9757	20.0953	19.9352	20.0618	0	1	1	0	0	0	0	0	0	0	0	0	0	0	0	0	0	0	0	0	0	0
	0.0650471	-0.0127424	Q01085	P31483;Q01085	TIAL1	Nucleolysin TIAR	21.7603	21.7394	21.6939	21.6584	21.8722	21.7012	0	1	1	0	0	0	0	0	0	0	0	0	0	0	0	0	0	0	0	0	0	0
	0.0867013	-0.0125542	P13796	P13796	LCP1	Plastin-2	26.3417	26.1968	26.3493	26.3339	26.2887	26.3029	0	1	0	1	0	0	0	0	0	0	0	0	0	0	0	0	0	0	0	0	0	1
	0.0580341	-0.0125256	P08243	P08243	ASNS	Asparagine synthetase [glutamine-hydrolyzing]	21.7783	21.5482	21.6461	21.7287	21.6123	21.6692	0	0	0	0	0	0	0	0	0	0	0	0	0	1	0	0	0	0	0	0	0	0
	0.169575	-0.0122827	P61981	P61981	YWHAG	14-3-3 protein gamma	25.9453	25.9986	25.9753	26.017	25.9416	25.9975	0	1	0	0	0	0	0	0	0	0	0	0	0	0	0	0	0	0	0	0	0	0
	0.0155287	-0.0120554	Q9Y4P8	Q9Y4P8	WIPI2	WD repeat domain phosphoinositide-interacting protein 2	17.9443	17.6964	NaN	NaN	18.0409	17.6239	0	0	0	1	0	0	0	0	0	0	0	0	0	0	0	0	0	0	0	0	0	1
	0.0128671	-0.0119247	Q6P5R6	Q6P5R6	RPL22L1	60S ribosomal protein L22-like 1	18.0453	17.2128	17.1936	17.6317	17.6042	17.2516	0	0	0	0	0	0	0	0	0	0	0	0	0	1	0	0	0	0	0	0	0	0
	0.0294932	-0.0118351	P63220	P63220	RPS21	40S ribosomal protein S21	24.7106	24.4538	24.3986	24.6786	24.3551	24.5647	1	1	0	0	0	0	0	0	0	0	0	1	0	0	0	0	0	0	0	0	0	0
	0.0108667	-0.0118306	P31350	P31350	RRM2	Ribonucleoside-diphosphate reductase subunit M2	18.6827	18.1537	17.6287	18.4374	18.2639	17.7992	0	1	0	0	0	0	0	0	0	0	0	0	0	0	0	0	0	0	0	0	0	0
	0.054988	-0.0118039	P41250	P41250	GARS	Glycine--tRNA ligase	24.2306	24.1864	24.3984	24.3156	24.2114	24.3239	0	1	0	0	1	1	0	0	0	0	0	0	0	0	0	0	0	0	0	0	0	0
	0.00411868	-0.01173	Q86YZ3	Q86YZ3	HRNR	Hornerin	NaN	14.2238	16.3538	15.9928	15.0467	14.8621	0	0	0	0	0	0	0	0	0	0	0	0	0	1	0	0	0	0	0	0	0	0
	0.0488409	-0.0116208	Q7Z3U7	Q7Z3U7	MON2	Protein MON2 homolog	18.3348	18.0812	18.2286	18.2213	18.2903	18.1679	0	0	0	0	0	0	0	0	0	0	0	0	0	1	0	0	0	0	0	0	0	0
	0.0185184	-0.0113023	P50750	P50750	CDK9	Cyclin-dependent kinase 9	17.8986	17.9077	17.9127	18.1301	18.1108	17.512	0	1	1	0	0	0	0	0	0	0	0	0	0	0	0	0	0	0	0	0	0	0
	0.0303188	-0.0110658	P58166	P58166	INHBE	Inhibin beta E chain	19.2525	19.022	19.2289	19.3244	18.9906	19.2216	0	0	0	0	0	1	0	0	0	0	0	0	0	0	0	0	0	0	0	0	0	0
	0.0370547	-0.0110359	Q9H9Y6	Q9H9Y6	POLR1B	DNA-directed RNA polymerase I subunit RPA2	20.5556	20.3453	20.2566	20.3101	20.4771	20.4034	0	0	1	0	0	0	0	0	0	0	0	0	0	0	0	0	0	0	0	0	0	0
	0.0170262	-0.0108655	Q86VP1	Q86VP1	TAX1BP1	Tax1-binding protein 1	17.9809	18.377	18.3081	18.5376	17.9383	18.2228	0	0	0	0	0	0	0	0	0	0	0	0	0	1	0	0	0	0	0	0	0	0
	0.0345787	-0.0105381	P67936	P67936	TPM4	Tropomyosin alpha-4 chain	26.572	26.3725	26.5659	26.3918	26.487	26.6633	0	1	0	0	0	0	0	0	0	0	0	0	0	0	0	0	0	0	0	0	0	0
	0.0567232	-0.00958633	Q9NX55	Q9NX55	HYPK	Huntingtin-interacting protein K	21.355	21.4426	21.2788	21.3005	21.3953	21.4095	0	1	1	0	0	0	0	0	0	0	0	0	0	0	0	0	0	0	0	0	0	0
	0.0239043	-0.00920041	P68036	A0A1B0GUS4;P68036	UBE2L3	Ubiquitin-conjugating enzyme E2 L3	23.6625	23.3698	23.4288	23.321	23.6359	23.5318	0	0	0	0	0	0	0	0	0	0	0	0	0	1	0	0	0	0	0	0	0	0
	0.0254485	-0.00916608	Q8TCA0	Q8TCA0	LRRC20	Leucine-rich repeat-containing protein 20	20.7313	20.3487	20.644	20.6109	20.6242	20.5164	0	0	0	0	0	0	0	0	0	0	0	0	0	1	0	0	0	0	0	0	0	0
	0.0116852	-0.00901858	P60903	P60903	S100A10	Protein S100-A10	23.4837	23.5946	23.1008	22.9949	23.6618	23.5496	0	0	0	0	0	0	0	0	0	0	0	0	0	1	0	0	0	0	0	0	0	0
	0.0833463	-0.0089283	O00264	O00264	PGRMC1	Membrane-associated progesterone receptor component 1	20.7441	20.6824	20.7545	20.6871	20.7921	20.7285	0	0	0	1	1	0	0	0	0	0	0	1	0	0	1	0	0	0	0	0	0	1
	0.00966683	-0.00884692	Q96NU0;Q9BZ76	A0A1B0GTE1;Q96NU0;Q9BZ76	CNTNAP3;CNTNAP3B	Contactin-associated protein-like 3B	19.0273	19.0994	19.3742	19.7402	18.9031	18.8841	0	0	0	0	0	0	0	0	0	0	0	0	0	1	0	0	0	0	0	0	0	0
	0.0480739	-0.00877444	Q712K3	Q712K3	UBE2R2	Ubiquitin-conjugating enzyme E2 R2	21.0449	21.1042	21.0313	20.953	21.1396	21.1141	0	0	0	0	0	0	0	0	0	0	0	0	0	1	0	0	0	0	0	0	0	0
	0.0569124	-0.00867017	Q9Y6Y8	Q9Y6Y8	SEC23IP	SEC23-interacting protein	20.6796	20.5161	20.5313	20.5799	20.5982	20.575	0	0	0	1	0	0	0	0	0	0	0	1	0	0	0	0	0	0	0	0	0	1
	0.0176009	-0.00865555	P61224	P61224;P62834	RAP1B	Ras-related protein Rap-1b	20.7001	20.562	20.2958	20.3142	20.5751	20.6945	1	1	0	1	0	0	0	0	0	0	0	0	0	0	0	0	0	0	0	0	0	1
	0.0302556	-0.00864601	P49736	P49736	MCM2	DNA replication licensing factor MCM2	22.6212	22.4189	22.3171	22.5174	22.4706	22.3952	0	0	1	0	0	0	0	0	0	0	0	0	0	0	0	0	0	0	0	0	0	0
	0.17484	-0.00858434	Q8NFH4	Q8NFH4	NUP37	Nucleoporin Nup37	22.4297	22.4624	22.4909	22.4775	22.473	22.4582	0	0	1	0	0	0	0	0	0	0	0	0	0	0	0	0	0	0	0	0	0	0
	0.0421264	-0.00855954	O94888	O94888	UBXN7	UBX domain-containing protein 7	20.0447	20.0676	19.9135	19.9506	20.1148	19.9861	0	0	1	0	0	0	0	0	0	0	0	0	0	0	0	0	0	0	0	0	0	0
	0.0262986	-0.0083135	Q9C0C9	Q9C0C9	UBE2O	(E3-independent) E2 ubiquitin-conjugating enzyme	21.0413	20.8918	20.6936	20.9458	20.8329	20.8729	0	1	1	0	0	0	0	0	0	0	0	0	0	0	0	0	0	0	0	0	0	0
	0.0354623	-0.00815455	P35221	P26232;P35221	CTNNA1	Catenin alpha-1	21.1217	21.1238	21.0069	20.9619	21.1881	21.127	0	1	1	1	0	0	0	0	0	0	0	0	0	0	0	0	0	0	0	0	0	1
	0.0451769	-0.00780805	O43707	O43707	ACTN4	Alpha-actinin-4	26.786	26.6959	26.8901	26.7619	26.8127	26.8208	0	1	1	0	0	0	0	0	0	0	0	0	0	0	0	0	0	0	0	0	0	0
	0.0153372	-0.00748253	P00441	P00441	SOD1	Superoxide dismutase [Cu-Zn]	25.0598	25.4258	25.3597	25.0703	25.3323	25.4651	0	1	1	0	1	0	0	0	0	0	0	0	0	0	0	0	0	0	0	0	0	0
	0.0297577	-0.0073363	P55884	P55884	EIF3B	Eukaryotic translation initiation factor 3 subunit B	22.7649	22.5624	22.5065	22.5772	22.6688	22.6098	0	1	0	0	0	0	0	0	0	0	0	0	0	0	0	0	0	0	0	0	0	0
	0.0153953	-0.00705147	Q13952	Q13952	NFYC	Nuclear transcription factor Y subunit gamma	19.7657	19.7359	19.3462	19.6218	19.7432	19.504	0	0	1	0	0	0	0	0	0	0	0	0	0	0	0	0	0	0	0	0	0	0
	0.0265043	-0.00688362	O14964	O14964	HGS	Hepatocyte growth factor-regulated tyrosine kinase substrate	20.6324	20.5895	20.6513	20.5111	20.7959	20.5869	0	1	0	1	0	0	0	1	0	0	0	0	0	0	0	0	0	0	0	0	0	1
	0.0029533	-0.00687472	P68431;P84243;Q71DI3	P68431;P84243;Q16695;Q6NXT2;Q71DI3	H3F3B;HIST1H3J;HIST2H3D	Histone H3.1	25.4734	24.5557	25.9585	26.3037	25.578	24.1266	0	0	1	0	0	0	0	0	0	0	0	0	0	0	0	0	0	0	0	0	0	0
	0.0300407	-0.00648944	P30711	P30711	GSTT1	Glutathione S-transferase theta-1	18.0457	18.2109	18.171	18.2507	18.1244	18.0721	0	1	0	0	0	0	0	0	0	0	0	0	0	0	0	0	0	0	0	0	0	0
	0.0422416	-0.00648181	O60784	O60784	TOM1	Target of Myb protein 1	18.9717	18.8602	18.9694	18.9638	18.9895	18.8674	0	1	0	1	0	0	0	0	0	0	0	0	0	0	0	0	0	0	0	0	0	1
	0.0240966	-0.0062116	O14787	O14787	TNPO2	Transportin-2	17.6512	17.7552	17.6007	17.5672	17.6437	17.815	0	1	1	0	0	0	0	0	0	0	0	0	0	0	0	0	0	0	0	0	0	0
	0.049532	-0.0061779	Q9H2H8	Q9H2H8	PPIL3	Peptidyl-prolyl cis-trans isomerase-like 3	21.1736	21.1948	21.1536	21.0983	21.2146	21.2276	0	0	0	0	0	0	0	0	0	0	0	0	0	1	0	0	0	0	0	0	0	0
	0.0181597	-0.00576719	Q641Q2	Q641Q2;Q9Y4E1	WASHC2A	WASH complex subunit 2A	19.3757	19.5339	19.3759	19.2611	19.4697	19.5719	0	0	0	1	0	0	0	1	0	0	0	0	0	0	0	0	0	0	0	0	0	1
	0.00613725	-0.00563049	P53609	P53609	PGGT1B	Geranylgeranyl transferase type-1 subunit beta	18.3498	18.1915	18.3826	18.7028	18.5032	17.7348	0	0	0	0	0	0	0	0	0	0	0	0	0	1	0	0	0	0	0	0	0	0
	0.0119167	-0.00557327	O15173	O15173	PGRMC2	Membrane-associated progesterone receptor component 2	18.3278	18.5501	18.2168	18.2871	18.2186	18.6058	0	0	1	1	0	0	0	0	0	0	0	1	0	0	1	0	0	0	0	0	0	1
	0.0128554	-0.00556946	O75792	O75792	RNASEH2A	Ribonuclease H2 subunit A	18.8567	18.7729	18.4192	18.754	18.7219	18.5897	0	0	1	0	0	0	0	0	0	0	0	0	0	0	0	0	0	0	0	0	0	0
	0.0110951	-0.00554212	Q8N9N8	Q8N9N8	EIF1AD	Probable RNA-binding protein EIF1AD	19.3746	19.5438	19.0057	19.2313	19.329	19.3804	0	0	1	0	0	0	0	0	0	0	0	0	0	0	0	0	0	0	0	0	0	0
	0.0289056	-0.00532786	Q10570	Q10570	CPSF1	Cleavage and polyadenylation specificity factor subunit 1	20.3245	20.2454	20.4285	20.3998	20.3224	20.2921	0	0	1	0	0	0	0	0	0	0	0	0	0	0	0	0	0	0	0	0	0	0
	0.0104914	-0.00531069	Q15286	Q15286	RAB35	Ras-related protein Rab-35	22.435	22.3136	22.0836	22.5451	22.1544	22.1486	0	0	0	1	0	0	0	1	1	0	0	0	0	0	0	0	0	0	0	0	0	1
	0.00976576	-0.00506401	O75175	O75175	CNOT3	CCR4-NOT transcription complex subunit 3	20.4856	20.1433	20.0002	20.0465	20.3626	20.2351	0	1	1	0	0	0	0	0	0	0	0	0	0	0	0	0	0	0	0	0	0	0
	0.0221856	-0.00506147	Q9Y2S7	Q9Y2S7	POLDIP2	Polymerase delta-interacting protein 2	21.7628	21.5649	21.8036	21.7524	21.6885	21.7056	0	0	1	0	1	0	0	0	0	0	0	0	0	0	0	0	0	0	0	0	0	0
	0.00980233	-0.00482941	P19525	P19525	EIF2AK2	Interferon-induced, double-stranded RNA-activated protein kinase	19.5495	19.4965	19.1074	19.5022	19.2273	19.4385	0	1	1	0	0	0	0	0	0	0	0	0	0	0	0	0	0	0	0	0	0	0
	0.012567	-0.00481033	P25786	P25786	PSMA1	Proteasome subunit alpha type-1	24.5712	24.2516	24.5359	24.5994	24.4341	24.3397	0	1	1	0	0	0	0	0	0	0	0	0	0	0	0	0	0	0	0	0	0	0
	0.0517705	-0.00466029	P22061	P22061	PCMT1	Protein-L-isoaspartate(D-aspartate) O-methyltransferase	23.5081	23.5203	23.5485	23.4747	23.547	23.5693	0	1	0	0	0	0	0	0	0	0	0	0	0	0	0	0	0	0	0	0	0	0
	0.00365423	-0.00437768	Q9NZI7	Q9NZI7	UBP1	Upstream-binding protein 1	19.7449	NaN	19.7946	20.0696	19.1798	20.0729	0	0	1	0	0	0	0	0	0	0	0	0	0	0	0	0	0	0	0	0	0	0
	0.0194747	-0.00422541	Q15436	Q15436	SEC23A	Protein transport protein Sec23A	21.8614	21.8116	22.0179	21.9629	21.9051	21.8356	1	1	0	1	0	0	0	0	0	0	0	1	0	0	0	0	0	0	0	0	0	1
	0.0118396	-0.00422414	P15559	P15559	NQO1	NAD(P)H dehydrogenase [quinone] 1	21.0894	20.7966	20.7213	20.8167	20.9389	20.8644	0	1	0	0	0	0	0	0	0	0	0	0	0	0	0	0	0	0	0	0	0	0
	0.00899408	-0.00422128	P22681	P22681	CBL	E3 ubiquitin-protein ligase CBL	17.554	17.9352	17.7187	NaN	17.8088	17.6716	0	1	0	1	0	0	0	0	0	1	0	0	0	0	0	0	0	0	0	0	0	1
	0.0130761	-0.00421969	Q9UPT8	M0QY97;Q9UPT8	ZC3H4	Zinc finger CCCH domain-containing protein 4	20.3948	20.207	20.0948	20.1161	20.2792	20.3139	0	0	0	0	0	0	0	0	0	0	0	0	0	1	0	0	0	0	0	0	0	0
	0.0160093	-0.00420825	P61006	O95716;P20336;P20337;P51153;P61006;Q92930;Q96E17	RAB8A	Ras-related protein Rab-8A	19.3755	19.2125	19.1151	19.2383	19.1647	19.3128	0	0	0	1	0	0	0	0	0	0	0	0	0	0	0	0	0	0	0	0	0	1
	0.00904818	-0.0039854	Q6VMQ6	Q6VMQ6	ATF7IP	Activating transcription factor 7-interacting protein 1	18.3857	18.1405	NaN	18.1732	18.4352	18.1927	0	0	1	0	0	0	0	0	0	0	0	0	0	0	0	0	0	0	0	0	0	0
[truncated: 2,379 more rows]
