# Supplementary material for: Identification of membrane proteins regulated by ADAM15 by SUSPECS proteomics
Source: Front Mol Biosci. 2023 Jun 14;10:1162504. doi: 10.3389/fmolb.2023.1162504 (PMC10304831; doi:10.3389/fmolb.2023.1162504)
Supplement: Supplementary file 4 [file Table1.XLSX]

## Sheet: Info
Single-pass type I membrane protein
Protein spanning the membrane once, with its N-terminus on the extracellular side of the membrane and removal of its signal sequence.
Category: Topology · UniProtKB (155,180)
Single-pass type II membrane protein
Protein spanning the membrane once, with its N-terminus on the cytoplasmic side of the membrane. The transmembrane domain is located close to the N-terminus and it functions as an anchor.
Category: Topology · UniProtKB (90,798)
Single-pass type III membrane protein
Protein spanning the membrane once, with its N-terminus on the extracellular side of the membrane and no signal sequence.
Category: Topology · UniProtKB (37,828)
Single-pass type IV membrane protein
Protein spanning the membrane once, with its N-terminus on the cytoplasmic side of the membrane. The transmembrane domain is located close to the C-terminus and it functions as an anchor.
Category: Topology · UniProtKB (1,770)

## Sheet: Stat
	Number of Proteins	Cytoplasm	Nucleus	Membrane	Mitochondrion	Secreted	Unknown	TM	GPI	TM1	TM2	TM3	TM4	Multi	Other Membrane
Standard proteomics	1845	841	602	565	244	67	322	92	4	58	26	3	5	91	379
SUSPECS	816	246	132	498	53	104	59	244	19	221	22	1	0	144	95

## Sheet: Standard
Majority Protein Ids	Protein names	Gene names	Accession 1	Cytoplasm	Nucleus	Membrane	Mitochondrion	Secreted	Unknown	GPI	TM1	TM2	TM3	TM4	Multi	Other Membrane
Q9ULA0	Aspartyl aminopeptidase	DNPEP	Q9ULA0	1	0	0	0	0	0	0	0	0	0	0	0	0
Q00341	Vigilin	HDLBP	Q00341	1	1	0	0	0	0	0	0	0	0	0	0	0
P46781	40S ribosomal protein S9	RPS9	P46781	1	0	0	0	0	0	0	0	0	0	0	0	0
P25787	Proteasome subunit alpha type;Proteasome subunit alpha type-2	PSMA2	P25787	1	1	0	0	0	0	0	0	0	0	0	0	0
Q9NZJ9	Diphosphoinositol polyphosphate phosphohydrolase 2;Diphosphoinositol polyphosphate phosphohydrolase 3-beta;Diphosphoinositol polyphosphate phosphohydrolase 3-alpha	NUDT4;NUDT11;NUDT10	Q9NZJ9	1	0	0	0	0	0	0	0	0	0	0	0	0
P46379	Large proline-rich protein BAG6	BAG6;BAT3	P46379	1	1	0	0	0	0	0	0	0	0	0	0	0
P80303	Nucleobindin-2;Nesfatin-1	NUCB2;Nucb2	P80303	1	1	1	0	1	0	0	0	0	0	0	0	1
Q16881	Thioredoxin reductase 1, cytoplasmic	TXNRD1	Q16881	1	1	0	0	0	0	0	0	0	0	0	0	0
Q9UI10	Translation initiation factor eIF-2B subunit delta	EIF2B4	Q9UI10	0	0	0	0	0	1	0	0	0	0	0	0	0
Q13618	Cullin-3	CUL3	Q13618	0	1	0	0	0	0	0	0	0	0	0	0	0
Q92945	Far upstream element-binding protein 2	KHSRP	Q92945	1	1	0	0	0	0	0	0	0	0	0	0	0
Q15005	Signal peptidase complex subunit 2	SPCS2	Q15005	0	0	1	0	0	0	0	0	0	0	0	1	0
Q9NRP0	Oligosaccharyltransferase complex subunit OSTC	OSTC	Q9NRP0	0	0	1	0	0	0	0	0	0	0	0	1	0
O14979	Heterogeneous nuclear ribonucleoprotein D-like	HNRNPDL	O14979	1	1	0	0	0	0	0	0	0	0	0	0	0
Q9GZT3	SRA stem-loop-interacting RNA-binding protein, mitochondrial	SLIRP	Q9GZT3	0	1	0	1	0	0	0	0	0	0	0	0	0
P62847	40S ribosomal protein S24	RPS24	P62847	0	0	0	0	0	1	0	0	0	0	0	0	0
O60841	Eukaryotic translation initiation factor 5B	EIF5B	O60841	1	0	0	0	0	0	0	0	0	0	0	0	0
Q01082	Spectrin beta chain, non-erythrocytic 1	SPTBN1	Q01082	1	0	1	0	0	0	0	0	0	0	0	0	1
Q6UB35	Monofunctional C1-tetrahydrofolate synthase, mitochondrial	MTHFD1L	Q6UB35	0	0	0	1	0	0	0	0	0	0	0	0	0
Q00610	Clathrin heavy chain;Clathrin heavy chain 1	CLTC	Q00610	0	0	1	0	0	0	0	0	0	0	0	0	1
P19388	DNA-directed RNA polymerases I, II, and III subunit RPABC1	POLR2E	P19388	0	1	0	0	0	0	0	0	0	0	0	0	0
Q9Y371	Endophilin-B1	SH3GLB1	Q9Y371	1	0	1	1	0	0	0	0	0	0	0	0	1
O43617	Trafficking protein particle complex subunit 3	TRAPPC3	O43617	0	0	0	0	0	1	0	0	0	0	0	0	0
Q9P2T1	GMP reductase;GMP reductase 2	GMPR2	Q9P2T1	0	0	0	0	0	1	0	0	0	0	0	0	0
O95299	NADH dehydrogenase [ubiquinone] 1 alpha subcomplex subunit 10, mitochondrial	NDUFA10	O95299	0	0	0	1	0	0	0	0	0	0	0	0	0
P18621	60S ribosomal protein L17	RPL17;RPL17-C18orf32	P18621	0	0	0	0	0	1	0	0	0	0	0	0	0
O43681	ATPase ASNA1	ASNA1	O43681	1	1	0	0	0	0	0	0	0	0	0	0	0
A0FGR8	Extended synaptotagmin-2	ESYT2	A0FGR8	0	0	1	0	0	0	0	0	0	0	0	1	0
Q9NP79	Vacuolar protein sorting-associated protein VTA1 homolog	VTA1	Q9NP79	1	0	1	0	0	0	0	0	0	0	0	0	1
Q14980	Nuclear mitotic apparatus protein 1	NUMA1	Q14980	1	1	0	0	0	0	0	0	0	0	0	0	0
Q96CW1	AP-2 complex subunit mu	AP2M1	Q96CW1	0	0	1	0	0	0	0	0	0	0	0	0	1
P62837	Ubiquitin-conjugating enzyme E2 D2;Ubiquitin-conjugating enzyme E2 D3	UBE2D2;UBE2D3	P62837	0	0	0	0	0	1	0	0	0	0	0	0	0
P31641	Transporter;Sodium- and chloride-dependent taurine transporter	SLC6A6	P31641	0	0	1	0	0	0	0	0	0	0	0	1	0
Q03519	Antigen peptide transporter 2	TAP2	Q03519	0	0	1	0	0	0	0	0	0	0	0	1	0
O43399	Tumor protein D54	TPD52L2	O43399	0	0	0	0	0	1	0	0	0	0	0	0	0
Q16851	UTP--glucose-1-phosphate uridylyltransferase	UGP2	Q16851	1	0	0	0	0	0	0	0	0	0	0	0	0
Q15185	Prostaglandin E synthase 3	PTGES3	Q15185	1	0	0	0	0	0	0	0	0	0	0	0	0
Q8IY67	Ribonucleoprotein PTB-binding 1	RAVER1	Q8IY67	1	1	0	0	0	0	0	0	0	0	0	0	0
O15372	Eukaryotic translation initiation factor 3 subunit H	EIF3H	O15372	1	0	0	0	0	0	0	0	0	0	0	0	0
O43837	Isocitrate dehydrogenase [NAD] subunit, mitochondrial;Isocitrate dehydrogenase [NAD] subunit beta, mitochondrial	IDH3B	O43837	0	0	0	1	0	0	0	0	0	0	0	0	0
Q9Y3A5	Ribosome maturation protein SBDS	SBDS	Q9Y3A5	1	1	0	0	0	0	0	0	0	0	0	0	0
Q9Y4L1	Hypoxia up-regulated protein 1	HYOU1	Q9Y4L1	0	0	0	0	0	1	0	0	0	0	0	0	0
Q07157	Tight junction protein ZO-1	TJP1	Q07157	0	0	1	0	0	0	0	0	0	0	0	0	1
Q7Z739	YTH domain-containing family protein 3	YTHDF3	Q7Z739	0	0	0	0	0	1	0	0	0	0	0	0	0
Q9UMY4	Sorting nexin-12	SNX12	Q9UMY4	0	0	1	0	0	0	0	0	0	0	0	0	1
P29728	2-5-oligoadenylate synthase 2	OAS2	P29728	1	1	0	1	0	0	0	0	0	0	0	0	0
Q15155	Nodal modulator 1;Nodal modulator 2;Nodal modulator 3	NOMO1;NOMO3;NOMO2	Q15155	0	0	1	0	0	0	0	1	0	0	0	0	0
Q9UL46	Proteasome activator complex subunit 2	PSME2	Q9UL46	0	0	0	0	0	1	0	0	0	0	0	0	0
Q2M389	WASH complex subunit 7	KIAA1033	Q2M389	0	0	0	0	0	1	0	0	0	0	0	0	0
P09913	Interferon-induced protein with tetratricopeptide repeats 2	IFIT2	P09913	1	0	0	0	0	0	0	0	0	0	0	0	0
P35613	Basigin	BSG	P35613	0	0	1	0	0	0	0	1	0	0	0	0	0
O60271	C-Jun-amino-terminal kinase-interacting protein 4	SPAG9	O60271	1	0	0	0	0	0	0	0	0	0	0	0	0
P62333	26S protease regulatory subunit 10B	PSMC6	P62333	1	1	0	0	0	0	0	0	0	0	0	0	0
P0DPI2		C21orf33	P0DPI2	0	0	0	0	0	1	0	0	0	0	0	0	0
O15258	Protein RER1	RER1	O15258	0	0	1	0	0	0	0	0	0	0	0	1	0
Q9BUJ2	Heterogeneous nuclear ribonucleoprotein U-like protein 1	HNRNPUL1	Q9BUJ2	0	1	0	0	0	0	0	0	0	0	0	0	0
Q9UNH7	Sorting nexin-6;Sorting nexin-6, N-terminally processed	SNX6	Q9UNH7	1	1	1	0	0	0	0	0	0	0	0	0	1
P22061	Protein-L-isoaspartate O-methyltransferase;Protein-L-isoaspartate(D-aspartate) O-methyltransferase	PCMT1	P22061	1	0	0	0	0	0	0	0	0	0	0	0	0
Q9NZT2	Opioid growth factor receptor	OGFR	Q9NZT2	1	1	0	0	0	0	0	0	0	0	0	0	0
P09234	U1 small nuclear ribonucleoprotein C	SNRPC	P09234	0	1	0	0	0	0	0	0	0	0	0	0	0
Q8IZP0	Abl interactor 1	ABI1	Q8IZP0	1	1	1	0	0	0	0	0	0	0	0	0	1
O75935	Dynactin subunit 3	DCTN3	O75935	1	0	0	0	0	0	0	0	0	0	0	0	0
Q9BWM7	Sideroflexin;Sideroflexin-3	SFXN3	Q9BWM7	0	0	1	1	0	0	0	0	0	0	0	1	0
P15151	Poliovirus receptor	PVR	P15151	0	0	1	0	1	0	0	1	0	0	0	0	0
Q16836	Hydroxyacyl-coenzyme A dehydrogenase, mitochondrial	HADH	Q16836	0	0	0	1	0	0	0	0	0	0	0	0	0
Q86XP3	ATP-dependent RNA helicase DDX42	DDX42	Q86XP3	1	1	0	0	0	0	0	0	0	0	0	0	0
Q5JTV8	Torsin-1A-interacting protein 1	TOR1AIP1	Q5JTV8	0	1	1	0	0	0	0	0	0	0	0	0	1
O15533	Tapasin	TAPBP	O15533	0	0	1	0	0	0	0	1	0	0	0	0	0
P26440	Isovaleryl-CoA dehydrogenase, mitochondrial	IVD	P26440	0	0	0	1	0	0	0	0	0	0	0	0	0
Q13418	Integrin-linked protein kinase	ILK	Q13418	1	0	1	0	0	0	0	0	0	0	0	0	1
Q9NYP7	Elongation of very long chain fatty acids protein;Elongation of very long chain fatty acids protein 5	ELOVL5	Q9NYP7	0	0	1	0	0	0	0	0	0	0	0	1	0
Q6PIU2	Neutral cholesterol ester hydrolase 1	NCEH1	Q6PIU2	0	0	1	0	0	0	0	0	1	0	0	0	0
P30566	Adenylosuccinate lyase	ADSL	P30566	0	0	0	0	0	1	0	0	0	0	0	0	0
Q16629	Serine/arginine-rich splicing factor 7	SRSF7	Q16629	1	1	0	0	0	0	0	0	0	0	0	0	0
Q13509	Tubulin beta-3 chain	TUBB3	Q13509	1	0	0	0	0	0	0	0	0	0	0	0	0
P42765	3-ketoacyl-CoA thiolase, mitochondrial	ACAA2	P42765	0	0	0	1	0	0	0	0	0	0	0	0	0
P13693	Translationally-controlled tumor protein	TPT1	P13693	1	0	0	0	0	0	0	0	0	0	0	0	0
Q16850	Lanosterol 14-alpha demethylase	CYP51A1	Q16850	0	0	1	0	0	0	0	0	0	0	0	0	1
O43708	Maleylacetoacetate isomerase	GSTZ1	O43708	1	0	0	0	0	0	0	0	0	0	0	0	0
P08865	40S ribosomal protein SA	RPSA	P08865	1	1	1	0	0	0	0	0	0	0	0	0	1
Q9BQS7	Hephaestin	HEPH	Q9BQS7	0	0	1	0	0	0	0	1	0	0	0	0	0
Q7L014	Probable ATP-dependent RNA helicase DDX46	DDX46	Q7L014	0	1	1	0	0	0	0	0	0	0	0	0	1
O75521	Enoyl-CoA delta isomerase 2, mitochondrial	ECI2	O75521	0	0	0	1	0	0	0	0	0	0	0	0	0
P20810	Calpastatin	CAST	P20810	0	0	0	0	0	1	0	0	0	0	0	0	0
Q8IX12	Cell division cycle and apoptosis regulator protein 1	CCAR1	Q8IX12	1	0	0	0	0	0	0	0	0	0	0	0	0
Q12873	Chromodomain-helicase-DNA-binding protein 4;Chromodomain-helicase-DNA-binding protein 3;Chromodomain-helicase-DNA-binding protein 5	CHD4;CHD3;CHD5	Q12873	1	1	0	0	0	0	0	0	0	0	0	0	0
Q5ZPR3	CD276 antigen	CD276	Q5ZPR3	0	0	1	0	0	0	0	1	0	0	0	0	0
P04632	Calpain small subunit 1	CAPNS1	P04632	1	0	1	0	0	0	0	0	0	0	0	0	1
P56556	NADH dehydrogenase [ubiquinone] 1 alpha subcomplex subunit 6	NDUFA6	P56556	0	0	1	1	0	0	0	0	0	0	0	0	1
P39656	Dolichyl-diphosphooligosaccharide--protein glycosyltransferase 48 kDa subunit	DDOST	P39656	0	0	1	0	0	0	0	1	0	0	0	0	0
O95819	Mitogen-activated protein kinase kinase kinase kinase 4	MAP4K4	O95819	1	0	0	0	0	0	0	0	0	0	0	0	0
O00571	ATP-dependent RNA helicase DDX3X;ATP-dependent RNA helicase DDX3Y	DDX3X;DDX3Y	O00571	1	1	1	1	0	0	0	0	0	0	0	0	1
O60610	Protein diaphanous homolog 1	DIAPH1	O60610	1	0	1	0	0	0	0	0	0	0	0	0	1
Q6NYC8	Phostensin	PPP1R18	Q6NYC8	1	0	0	0	0	0	0	0	0	0	0	0	0
P0DMV9	Heat shock 70 kDa protein 1B;Heat shock 70 kDa protein 1A	HSPA1B;HSPA1A	P0DMV9	1	0	0	0	0	0	0	0	0	0	0	0	0
P28065	Proteasome subunit beta type;Proteasome subunit beta type-9	PSMB9	P28065	1	1	0	0	0	0	0	0	0	0	0	0	0
P04062	Glucosylceramidase	GBA	P04062	0	0	1	0	0	0	0	0	0	0	0	0	1
Q14160	Protein scribble homolog;Leucine-rich repeat-containing protein 1	SCRIB;LRRC1	Q14160	1	0	1	0	0	0	0	0	0	0	0	0	1
Q9UHX1	Poly(U)-binding-splicing factor PUF60	PUF60	Q9UHX1	0	1	0	0	0	0	0	0	0	0	0	0	0
Q13630	GDP-L-fucose synthase	TSTA3	Q13630	0	0	0	0	0	1	0	0	0	0	0	0	0
Q15165	Serum paraoxonase/arylesterase 2	PON2	Q15165	0	0	1	0	0	0	0	0	0	0	0	0	1
P43243	Matrin-3	MATR3	P43243	0	1	0	0	0	0	0	0	0	0	0	0	0
Q15004	PCNA-associated factor	KIAA0101	Q15004	1	1	0	0	0	0	0	0	0	0	0	0	0
Q9UNN8	Endothelial protein C receptor	PROCR	Q9UNN8	0	0	1	0	0	0	0	1	0	0	0	0	0
P26599	Polypyrimidine tract-binding protein 1	PTBP1	P26599	0	1	0	0	0	0	0	0	0	0	0	0	0
P04439	HLA class I histocompatibility antigen, A-29 alpha chain;HLA class I histocompatibility antigen, A-31 alpha chain;HLA class I histocompatibility antigen, A-33 alpha chain;HLA class I histocompatibility antigen, A-32 alpha chain;HLA class I histocompatibility antigen, A-74 alpha chain;HLA class I histocompatibility antigen, A-69 alpha chain;HLA class I histocompatibility antigen, A-68 alpha chain;…	HLA-A	P04439	0	0	1	0	0	0	0	1	0	0	0	0	0
P28062	Proteasome subunit beta type;Proteasome subunit beta type-8	PSMB8;PSM8	P28062	1	1	0	0	0	0	0	0	0	0	0	0	0
P23786	Carnitine O-palmitoyltransferase 2, mitochondrial	CPT2	P23786	0	0	1	1	0	0	0	0	0	0	0	0	1
Q9C0B1	Alpha-ketoglutarate-dependent dioxygenase FTO	FTO	Q9C0B1	0	1	0	0	0	0	0	0	0	0	0	0	0
P49023	Paxillin	PXN	P49023	1	0	0	0	0	0	0	0	0	0	0	0	0
Q9UDY2	Tight junction protein ZO-2	TJP2	Q9UDY2	0	1	1	0	0	0	0	0	0	0	0	0	1
Q03154	Aminoacylase-1	ABHD14A-ACY1;ACY1	Q03154	1	0	0	0	0	0	0	0	0	0	0	0	0
P07339	Cathepsin D;Cathepsin D light chain;Cathepsin D heavy chain	CTSD	P07339	0	0	0	0	1	0	0	0	0	0	0	0	0
				0	0	0	0	0	0	0	0	0	0	0	0	0
Q16555	Dihydropyrimidinase-related protein 2	DPYSL2	Q16555	1	0	1	0	0	0	0	0	0	0	0	0	1
Q9H3U1	Protein unc-45 homolog A	UNC45A	Q9H3U1	1	1	0	0	0	0	0	0	0	0	0	0	0
P23368	NAD-dependent malic enzyme, mitochondrial	ME2	P23368	0	0	0	1	0	0	0	0	0	0	0	0	0
P30876	DNA-directed RNA polymerase;DNA-directed RNA polymerase II subunit RPB2	POLR2B	P30876	0	1	0	0	0	0	0	0	0	0	0	0	0
Q14108	Lysosome membrane protein 2	SCARB2	Q14108	0	0	1	0	0	0	0	0	0	0	0	1	0
P23193	Transcription elongation factor A protein 1	TCEA1	P23193	0	1	0	0	0	0	0	0	0	0	0	0	0
Q9NYF8	Bcl-2-associated transcription factor 1	BCLAF1	Q9NYF8	1	1	0	0	0	0	0	0	0	0	0	0	0
Q92841	Probable ATP-dependent RNA helicase DDX17	DDX17	Q92841	0	1	0	0	0	0	0	0	0	0	0	0	0
Q92878	DNA repair protein RAD50	RAD50	Q92878	0	1	0	0	0	0	0	0	0	0	0	0	0
P23434	Glycine cleavage system H protein, mitochondrial	GCSH	P23434	0	0	0	1	0	0	0	0	0	0	0	0	0
Q9Y244	Proteasome maturation protein	POMP	Q9Y244	1	1	1	0	0	0	0	0	0	0	0	0	1
O43175	D-3-phosphoglycerate dehydrogenase	PHGDH	O43175	0	0	0	0	0	1	0	0	0	0	0	0	0
P31350	Ribonucleoside-diphosphate reductase subunit M2	RRM2	P31350	1	0	0	0	0	0	0	0	0	0	0	0	0
Q08379	Golgin subfamily A member 2	GOLGA2	Q08379	1	0	1	0	0	0	0	0	0	0	0	0	1
Q7Z3E5	LisH domain-containing protein ARMC9	ARMC9	Q7Z3E5	0	0	0	0	0	1	0	0	0	0	0	0	0
O60313	Dynamin-like 120 kDa protein, mitochondrial;Dynamin-like 120 kDa protein, form S1	OPA1	O60313	0	0	1	1	0	0	0	0	0	0	0	0	1
Q08722	Leukocyte surface antigen CD47	CD47	Q08722	0	0	1	0	0	0	0	0	0	0	0	1	0
P35222	Catenin beta-1	CTNNB1	P35222	1	1	1	0	0	0	0	0	0	0	0	0	1
Q99700	Ataxin-2	ATXN2	Q99700	1	0	0	0	0	0	0	0	0	0	0	0	0
O15160	DNA-directed RNA polymerases I and III subunit RPAC1	POLR1C	O15160	0	1	0	0	0	0	0	0	0	0	0	0	0
P35241	Radixin	RDX	P35241	1	0	1	0	0	0	0	0	0	0	0	0	1
P43246	DNA mismatch repair protein Msh2	MSH2	P43246	0	1	0	0	0	0	0	0	0	0	0	0	0
Q9P2R7	Succinyl-CoA ligase [ADP-forming] subunit beta, mitochondrial	SUCLA2	Q9P2R7	0	0	0	1	0	0	0	0	0	0	0	0	0
P62263	40S ribosomal protein S14	RPS14	P62263	0	0	0	0	0	1	0	0	0	0	0	0	0
P08237	ATP-dependent 6-phosphofructokinase, muscle type	PFKM	P08237	1	0	0	0	0	0	0	0	0	0	0	0	0
O14773	Tripeptidyl-peptidase 1	TPP1	O14773	0	0	0	0	0	1	0	0	0	0	0	0	0
P51659	Peroxisomal multifunctional enzyme type 2;(3R)-hydroxyacyl-CoA dehydrogenase;Enoyl-CoA hydratase 2	HSD17B4	P51659	0	0	0	0	0	1	0	0	0	0	0	0	0
P68400	Casein kinase II subunit alpha;Casein kinase II subunit alpha 3	CSNK2A1;CSNK2A3	P68400	0	1	0	0	0	0	0	0	0	0	0	0	0
Q96BY6	Dedicator of cytokinesis protein 10	DOCK10	Q96BY6	0	0	0	0	0	1	0	0	0	0	0	0	0
P61313	Ribosomal protein L15;60S ribosomal protein L15	RPL15	P61313	0	0	1	0	0	0	0	0	0	0	0	0	1
Q15437	Protein transport protein Sec23B	SEC23B	Q15437	0	0	1	0	0	0	0	0	0	0	0	0	1
P61966	AP-1 complex subunit sigma-1A	AP1S1	P61966	0	0	1	0	0	0	0	0	0	0	0	0	1
Q05639	Elongation factor 1-alpha 2	EEF1A2	Q05639	0	1	0	0	0	0	0	0	0	0	0	0	0
P13987	CD59 glycoprotein	CD59	P13987	0	0	1	0	1	0	1	0	0	0	0	0	0
P17812	CTP synthase 1;CTP synthase	CTPS1	P17812	0	0	0	0	0	1	0	0	0	0	0	0	0
Q13724	Mannosyl-oligosaccharide glucosidase	MOGS	Q13724	0	0	1	0	0	0	0	0	1	0	0	0	0
Q9BYX4	Interferon-induced helicase C domain-containing protein 1	IFIH1	Q9BYX4	1	1	0	0	0	0	0	0	0	0	0	0	0
P20839	Inosine-5-monophosphate dehydrogenase;Inosine-5-monophosphate dehydrogenase 1	IMPDH1	P20839	1	1	0	0	0	0	0	0	0	0	0	0	0
P55265	Double-stranded RNA-specific adenosine deaminase	ADAR	P55265	1	1	0	0	0	0	0	0	0	0	0	0	0
P43307	Translocon-associated protein subunit alpha	SSR1	P43307	0	0	1	0	0	0	0	1	0	0	0	0	0
Q9UDY8	Mucosa-associated lymphoid tissue lymphoma translocation protein 1	MALT1	Q9UDY8	1	1	0	0	0	0	0	0	0	0	0	0	0
P14735	Insulin-degrading enzyme	IDE	P14735	1	0	1	0	1	0	0	0	0	0	0	0	1
Q6PI48	Aspartate--tRNA ligase, mitochondrial	DARS2	Q6PI48	0	0	0	1	0	0	0	0	0	0	0	0	0
P02462	Collagen alpha-1(IV) chain;Arresten	COL4A1	P02462	0	0	0	0	1	0	0	0	0	0	0	0	0
Q53H12	Acylglycerol kinase, mitochondrial	AGK	Q53H12	0	0	1	1	0	0	0	0	0	0	0	0	1
P33991	DNA replication licensing factor MCM4	MCM4	P33991	0	1	0	0	0	0	0	0	0	0	0	0	0
P47914	60S ribosomal protein L29	RPL29	P47914	0	0	0	0	0	1	0	0	0	0	0	0	0
O75964	ATP synthase subunit g, mitochondrial	ATP5L	O75964	0	0	1	1	0	0	0	0	0	0	0	0	1
P55769	NHP2-like protein 1;NHP2-like protein 1, N-terminally processed	NHP2L1	P55769	0	1	0	0	0	0	0	0	0	0	0	0	0
Q8TCT9	Minor histocompatibility antigen H13	HM13	Q8TCT9	0	0	1	0	0	0	0	0	0	0	0	1	0
P50851	Lipopolysaccharide-responsive and beige-like anchor protein	LRBA	P50851	0	0	1	0	0	0	0	0	0	0	0	0	1
P35659	Protein DEK	DEK	P35659	0	1	0	0	0	0	0	0	0	0	0	0	0
P52701	DNA mismatch repair protein Msh6	MSH6	P52701	0	1	0	0	0	0	0	0	0	0	0	0	0
Q99426	Tubulin-folding cofactor B	TBCB	Q99426	1	0	0	0	0	0	0	0	0	0	0	0	0
P52630	Signal transducer and activator of transcription 2	STAT2	P52630	1	1	0	0	0	0	0	0	0	0	0	0	0
P0C0S5	Histone H2A;Histone H2A.V;Histone H2A.Z	H2AFV;H2AFZ	P0C0S5	0	1	0	0	0	0	0	0	0	0	0	0	0
P35658	Nuclear pore complex protein Nup214	NUP214	P35658	0	1	0	0	0	0	0	0	0	0	0	0	0
P78347	General transcription factor II-I	GTF2I	P78347	1	1	0	0	0	0	0	0	0	0	0	0	0
P26885	Peptidyl-prolyl cis-trans isomerase FKBP2	FKBP2	P26885	0	0	1	0	0	0	0	0	0	0	0	0	1
A0AVT1	Ubiquitin-like modifier-activating enzyme 6	UBA6	A0AVT1	0	0	0	0	0	1	0	0	0	0	0	0	0
Q99798	Aconitate hydratase, mitochondrial	ACO2	Q99798	0	0	0	1	0	0	0	0	0	0	0	0	0
Q13084	39S ribosomal protein L28, mitochondrial	MRPL28	Q13084	0	0	0	1	0	0	0	0	0	0	0	0	0
A6NDG6	Phosphoglycolate phosphatase	PGP	A6NDG6	0	0	0	0	0	1	0	0	0	0	0	0	0
P51610	Host cell factor 1;HCF N-terminal chain 1;HCF N-terminal chain 2;HCF N-terminal chain 3;HCF N-terminal chain 4;HCF N-terminal chain 5;HCF N-terminal chain 6;HCF C-terminal chain 1;HCF C-terminal chain 2;HCF C-terminal chain 3;HCF C-terminal chain 4;HCF C-terminal chain 5;HCF C-terminal chain 6	HCFC1	P51610	1	1	0	0	0	0	0	0	0	0	0	0	0
Q9UKK9	ADP-sugar pyrophosphatase	NUDT5	Q9UKK9	0	0	0	0	0	1	0	0	0	0	0	0	0
Q969T9	WW domain-binding protein 2	WBP2	Q969T9	0	0	0	0	0	1	0	0	0	0	0	0	0
Q9H910	Hematological and neurological expressed 1-like protein	HN1L	Q9H910	1	1	0	0	0	0	0	0	0	0	0	0	0
A6NHR9	Structural maintenance of chromosomes flexible hinge domain-containing protein 1	SMCHD1	A6NHR9	0	0	0	0	0	1	0	0	0	0	0	0	0
P54578	Ubiquitin carboxyl-terminal hydrolase;Ubiquitin carboxyl-terminal hydrolase 14	USP14	P54578	1	0	1	0	0	0	0	0	0	0	0	0	1
P60033	Tetraspanin;CD81 antigen	CD81	P60033	0	0	1	0	0	0	0	0	0	0	0	1	0
O43768	Alpha-endosulfine	ENSA	O43768	1	0	0	0	0	0	0	0	0	0	0	0	0
Q99829	Copine-1	CPNE1	Q99829	1	1	1	0	0	0	0	0	0	0	0	0	1
Q15257	Serine/threonine-protein phosphatase 2A activator	PPP2R4	Q15257	1	1	0	0	0	0	0	0	0	0	0	0	0
P55145	Mesencephalic astrocyte-derived neurotrophic factor	MANF	P55145	0	0	0	0	1	0	0	0	0	0	0	0	0
P62750	60S ribosomal protein L23a	RPL23A	P62750	0	0	0	0	0	1	0	0	0	0	0	0	0
O60784	Target of Myb protein 1	TOM1	O60784	1	0	1	0	0	0	0	0	0	0	0	0	1
Q9Y262	Eukaryotic translation initiation factor 3 subunit L	EIF3L	Q9Y262	1	0	0	0	0	0	0	0	0	0	0	0	0
Q01844	RNA-binding protein EWS	EWSR1	Q01844	1	1	1	0	0	0	0	0	0	0	0	0	1
P63279	SUMO-conjugating enzyme UBC9	UBE2I	P63279	1	1	0	0	0	0	0	0	0	0	0	0	0
P30536	Translocator protein	TSPO	P30536	0	0	1	1	0	0	0	0	0	0	0	1	0
P33992	DNA helicase;DNA replication licensing factor MCM5	MCM5	P33992	0	1	0	0	0	0	0	0	0	0	0	0	0
O75832	26S proteasome non-ATPase regulatory subunit 10	PSMD10	O75832	1	1	0	0	0	0	0	0	0	0	0	0	0
P29323	Ephrin type-B receptor 2;Receptor protein-tyrosine kinase	EPHB2	P29323	0	0	1	0	0	0	0	1	0	0	0	0	0
O43847	Nardilysin	NRD1	O43847	0	0	0	0	0	1	0	0	0	0	0	0	0
P60891	Ribose-phosphate pyrophosphokinase 1	PRPS1	P60891	0	0	0	0	0	1	0	0	0	0	0	0	0
Q14141	Septin-6	2006-09-01	Q14141	1	0	0	0	0	0	0	0	0	0	0	0	0
Q13310	Polyadenylate-binding protein;Polyadenylate-binding protein 4	PABPC4	Q13310	1	0	0	0	0	0	0	0	0	0	0	0	0
P35610	Sterol O-acyltransferase 1	SOAT1	P35610	0	0	1	0	0	0	0	0	0	0	0	1	0
P51812	Ribosomal protein S6 kinase alpha-3	RPS6KA3	P51812	1	1	0	0	0	0	0	0	0	0	0	0	0
P07910	Heterogeneous nuclear ribonucleoproteins C1/C2;Heterogeneous nuclear ribonucleoprotein C-like 4;Heterogeneous nuclear ribonucleoprotein C-like 1;Heterogeneous nuclear ribonucleoprotein C-like 3;Heterogeneous nuclear ribonucleoprotein C-like 2	HNRNPC;HNRNPCL4;HNRNPCL1;HNRNPCL3;HNRNPCL2	P07910	0	1	0	0	0	0	0	0	0	0	0	0	0
Q99439	Calponin;Calponin-2	CNN2	Q99439	0	0	0	0	0	1	0	0	0	0	0	0	0
P61201	COP9 signalosome complex subunit 2	COPS2	P61201	1	1	0	0	0	0	0	0	0	0	0	0	0
O75390	Citrate synthase, mitochondrial;Citrate synthase	CS	O75390	0	0	0	1	0	0	0	0	0	0	0	0	0
P52815	39S ribosomal protein L12, mitochondrial	MRPL12	P52815	0	0	0	1	0	0	0	0	0	0	0	0	0
Q14558	Phosphoribosyl pyrophosphate synthase-associated protein 1	PRPSAP1	Q14558	0	0	0	0	0	1	0	0	0	0	0	0	0
P61619	Protein transport protein Sec61 subunit alpha isoform 1	SEC61A1	P61619	0	0	1	0	0	0	0	0	0	0	0	1	0
P18031	Tyrosine-protein phosphatase non-receptor type;Tyrosine-protein phosphatase non-receptor type 1	PTPN1	P18031	0	0	1	0	0	0	0	0	0	0	0	0	1
Q13126	S-methyl-5-thioadenosine phosphorylase;Purine nucleoside phosphorylase	MTAP	Q13126	1	1	0	0	0	0	0	0	0	0	0	0	0
P51114	Fragile X mental retardation syndrome-related protein 1	FXR1	P51114	1	0	0	0	0	0	0	0	0	0	0	0	0
Q9P0U1	Mitochondrial import receptor subunit TOM7 homolog	TOMM7	Q9P0U1	0	0	1	1	0	0	0	0	0	0	0	0	1
P62826	GTP-binding nuclear protein Ran	RAN	P62826	1	1	0	0	0	0	0	0	0	0	0	0	0
Q9P0V9	Septin-10	2010-09-01	Q9P0V9	1	0	0	0	0	0	0	0	0	0	0	0	0
P11310	Medium-chain specific acyl-CoA dehydrogenase, mitochondrial	ACADM	P11310	0	0	0	1	0	0	0	0	0	0	0	0	0
P63165	Small ubiquitin-related modifier 1	SUMO1	P63165	1	1	1	0	0	0	0	0	0	0	0	0	1
P06454	Prothymosin alpha;Prothymosin alpha, N-terminally processed;Thymosin alpha-1	PTMA	P06454	0	1	0	0	0	0	0	0	0	0	0	0	0
Q8NBF6	Late secretory pathway protein AVL9 homolog	AVL9	Q8NBF6	0	0	1	0	0	0	0	0	0	0	0	0	1
Q658P3	Metalloreductase STEAP3	STEAP3	Q658P3	0	0	1	0	0	0	0	0	0	0	0	1	0
Q16891	MICOS complex subunit MIC60	IMMT	Q16891	0	0	1	1	0	0	0	0	0	0	0	0	1
P30626	Sorcin	SRI	P30626	1	0	1	0	0	0	0	0	0	0	0	0	1
O43324	Eukaryotic translation elongation factor 1 epsilon-1	EEF1E1;EEF1E1-BLOC1S5	O43324	1	1	0	0	0	0	0	0	0	0	0	0	0
O95352	Ubiquitin-like modifier-activating enzyme ATG7	ATG7	O95352	1	0	0	0	0	0	0	0	0	0	0	0	0
P61513	60S ribosomal protein L37a	RPL37A	P61513	0	0	0	0	0	1	0	0	0	0	0	0	0
Q8NBJ7	Sulfatase-modifying factor 2	SUMF2	Q8NBJ7	0	0	0	0	0	1	0	0	0	0	0	0	0
Q9Y5L0	Transportin-3	TNPO3	Q9Y5L0	1	1	0	0	0	0	0	0	0	0	0	0	0
Q15382	GTP-binding protein Rheb	RHEB	Q15382	1	0	1	0	0	0	0	0	0	0	0	0	1
Q96D46	60S ribosomal export protein NMD3	NMD3	Q96D46	1	1	0	0	0	0	0	0	0	0	0	0	0
P78330	Phosphoserine phosphatase	PSPH	P78330	0	0	0	0	0	1	0	0	0	0	0	0	0
Q14919	Dr1-associated corepressor	DRAP1	Q14919	0	1	0	0	0	0	0	0	0	0	0	0	0
Q13685	Angio-associated migratory cell protein	AAMP	Q13685	1	0	1	0	0	0	0	0	0	0	0	0	1
Q9UJ70	N-acetyl-D-glucosamine kinase	NAGK	Q9UJ70	0	0	0	0	0	1	0	0	0	0	0	0	0
Q13098	COP9 signalosome complex subunit 1	GPS1	Q13098	1	1	0	0	0	0	0	0	0	0	0	0	0
P99999	Cytochrome c	CYCS	P99999	0	0	0	1	0	0	0	0	0	0	0	0	0
P13798	Acylamino-acid-releasing enzyme	APEH	P13798	1	0	0	0	0	0	0	0	0	0	0	0	0
P07602	Prosaposin;Saposin-A;Saposin-B-Val;Saposin-B;Saposin-C;Saposin-D	PSAP	P07602	0	0	0	0	1	0	0	0	0	0	0	0	0
P56134	ATP synthase subunit f, mitochondrial	ATP5J2-PTCD1;ATP5J2	P56134	0	0	1	1	0	0	0	0	0	0	0	0	1
P52434	DNA-directed RNA polymerases I, II, and III subunit RPABC3	POLR2H	P52434	0	1	0	0	0	0	0	0	0	0	0	0	0
P83731	60S ribosomal protein L24	RPL24	P83731	0	0	0	0	0	1	0	0	0	0	0	0	0
Q9NX63	MICOS complex subunit MIC19	CHCHD3	Q9NX63	1	1	1	1	0	0	0	0	0	0	0	0	1
Q96GG9	DCN1-like protein;DCN1-like protein 1	DCUN1D1	Q96GG9	0	1	0	0	0	0	0	0	0	0	0	0	0
O60716	Catenin delta-1	CTNND1	O60716	1	1	1	0	0	0	0	0	0	0	0	0	1
P63098	Calcineurin subunit B type 1;Calcineurin subunit B type 2	PPP3R1;PPP3R2	P63098	1	0	1	0	0	0	0	0	0	0	0	0	1
P62910	60S ribosomal protein L32	RPL32	P62910	0	0	0	0	0	1	0	0	0	0	0	0	0
Q99729	Heterogeneous nuclear ribonucleoprotein A/B	HNRNPAB	Q99729	1	1	0	0	0	0	0	0	0	0	0	0	0
P46926	Glucosamine-6-phosphate isomerase;Glucosamine-6-phosphate isomerase 1	GNPDA1	P46926	1	0	0	0	0	0	0	0	0	0	0	0	0
O14976	Cyclin-G-associated kinase	GAK	O14976	1	0	0	0	0	0	0	0	0	0	0	0	0
P06730	Eukaryotic translation initiation factor 4E	EIF4E	P06730	1	0	0	0	0	0	0	0	0	0	0	0	0
Q9Y6B6	GTP-binding protein SAR1b	SAR1B;DKFZp434B2017	Q9Y6B6	0	0	1	0	0	0	0	0	0	0	0	0	1
Q9H074	Polyadenylate-binding protein-interacting protein 1	PAIP1	Q9H074	1	0	0	0	0	0	0	0	0	0	0	0	0
Q9NVA2	Septin-11	2011-09-01	Q9NVA2	1	0	0	0	0	0	0	0	0	0	0	0	0
O94979	Protein transport protein Sec31A	SEC31A	O94979	1	0	1	0	0	0	0	0	0	0	0	0	1
P14406	Cytochrome c oxidase subunit 7A2, mitochondrial	COX7A2	P14406	0	0	1	1	0	0	0	0	0	0	0	0	1
Q14011	Cold-inducible RNA-binding protein	CIRBP	Q14011	1	1	0	0	0	0	0	0	0	0	0	0	0
O75608	Acyl-protein thioesterase 1	LYPLA1	O75608	1	0	0	0	0	0	0	0	0	0	0	0	0
O60925	Prefoldin subunit 1	PFDN1	O60925	0	0	0	0	0	1	0	0	0	0	0	0	0
Q96DB5	Regulator of microtubule dynamics protein 1	RMDN1	Q96DB5	1	0	0	0	0	0	0	0	0	0	0	0	0
O75347	Tubulin-specific chaperone A	TBCA	O75347	1	0	0	0	0	0	0	0	0	0	0	0	0
Q15369	Transcription elongation factor B polypeptide 1	TCEB1	Q15369	0	1	0	0	0	0	0	0	0	0	0	0	0
O94905	Erlin-2	ERLIN2	O94905	0	0	1	0	0	0	0	0	1	0	0	0	0
P62888	60S ribosomal protein L30	RPL30	P62888	0	0	0	0	0	1	0	0	0	0	0	0	0
Q6NXR4	TELO2-interacting protein 2	TTI2	Q6NXR4	0	0	0	0	0	1	0	0	0	0	0	0	0
O00244	Copper transport protein ATOX1	ATOX1	O00244	0	0	0	0	0	1	0	0	0	0	0	0	0
Q15043	Zinc transporter ZIP14	SLC39A14	Q15043	0	0	1	0	0	0	0	0	0	0	0	1	0
Q86UE4	Protein LYRIC	MTDH	Q86UE4	1	1	1	0	0	0	0	0	0	0	0	0	1
P61916	Epididymal secretory protein E1	NPC2	P61916	0	0	0	0	1	0	0	0	0	0	0	0	0
Q9BXS5	AP-1 complex subunit mu-1	AP1M1	Q9BXS5	0	0	1	0	0	0	0	0	0	0	0	0	1
P50914	60S ribosomal protein L14	RPL14	P50914	0	0	0	0	0	1	0	0	0	0	0	0	0
Q16181	Septin-7	2007-09-01	Q16181	1	0	0	0	0	0	0	0	0	0	0	0	0
Q9Y520	Protein PRRC2C	PRRC2C	Q9Y520	0	0	0	0	0	1	0	0	0	0	0	0	0
P19404	NADH dehydrogenase [ubiquinone] flavoprotein 2, mitochondrial	NDUFV2	P19404	0	0	1	1	0	0	0	0	0	0	0	0	1
Q9GZZ1	N-alpha-acetyltransferase 50	NAA50	Q9GZZ1	1	0	0	0	0	0	0	0	0	0	0	0	0
Q15363	Transmembrane emp24 domain-containing protein 2	TMED2	Q15363	0	0	1	0	0	0	0	1	0	0	0	0	0
P15311	Ezrin	EZR	P15311	1	0	1	0	0	0	0	0	0	0	0	0	1
Q9BQ52	Zinc phosphodiesterase ELAC protein 2	ELAC2	Q9BQ52	0	1	0	1	0	0	0	0	0	0	0	0	0
Q9NWU5	39S ribosomal protein L22, mitochondrial	MRPL22	Q9NWU5	0	0	0	1	0	0	0	0	0	0	0	0	0
O15042	U2 snRNP-associated SURP motif-containing protein	U2SURP	O15042	0	1	0	0	0	0	0	0	0	0	0	0	0
O00469	Procollagen-lysine,2-oxoglutarate 5-dioxygenase 2	PLOD2	O00469	0	0	1	0	0	0	0	0	0	0	0	0	1
Q13428	Treacle protein	TCOF1	Q13428	0	1	0	0	0	0	0	0	0	0	0	0	0
Q9Y6E2	Basic leucine zipper and W2 domain-containing protein 2	BZW2	Q9Y6E2	0	0	0	0	0	1	0	0	0	0	0	0	0
Q04637	Eukaryotic translation initiation factor 4 gamma 1	EIF4G1	Q04637	0	0	0	0	0	1	0	0	0	0	0	0	0
P27816	Microtubule-associated protein;Microtubule-associated protein 4	MAP4	P27816	1	0	0	0	0	0	0	0	0	0	0	0	0
Q07866	Kinesin light chain 1	KLC1	Q07866	1	0	0	0	0	0	0	0	0	0	0	0	0
O43674	NADH dehydrogenase [ubiquinone] 1 beta subcomplex subunit 5, mitochondrial	NDUFB5	O43674	0	0	1	1	0	0	0	0	0	0	0	0	1
P23588	Eukaryotic translation initiation factor 4B	EIF4B	P23588	0	0	0	0	0	1	0	0	0	0	0	0	0
Q14203	Dynactin subunit 1	DCTN1;DKFZp686E0752	Q14203	1	0	0	0	0	0	0	0	0	0	0	0	0
Q13765	Nascent polypeptide-associated complex subunit alpha;Nascent polypeptide-associated complex subunit alpha, muscle-specific form	NACA	Q13765	1	1	0	0	0	0	0	0	0	0	0	0	0
Q86V81	THO complex subunit 4	ALYREF	Q86V81	1	1	0	0	0	0	0	0	0	0	0	0	0
P84074	Hippocalcin-like protein 1;Neuron-specific calcium-binding protein hippocalcin	HPCAL1;HPCA	P84074	0	0	0	0	0	1	0	0	0	0	0	0	0
Q9BYT8	Neurolysin, mitochondrial	NLN	Q9BYT8	1	0	0	1	0	0	0	0	0	0	0	0	0
Q9NTJ3	Structural maintenance of chromosomes protein;Structural maintenance of chromosomes protein 4	SMC4	Q9NTJ3	1	1	0	0	0	0	0	0	0	0	0	0	0
O43795	Unconventional myosin-Ib	MYO1B	O43795	0	0	0	0	0	1	0	0	0	0	0	0	0
P40123	Adenylyl cyclase-associated protein;Adenylyl cyclase-associated protein 2	CAP2	P40123	0	0	1	0	0	0	0	0	0	0	0	0	1
Q96AE4	Far upstream element-binding protein 1	FUBP1	Q96AE4	0	1	0	0	0	0	0	0	0	0	0	0	0
O14786	Neuropilin-1	NRP1	O14786	0	0	1	0	1	0	0	1	0	0	0	0	0
Q9Y4P3	Transducin beta-like protein 2	TBL2	Q9Y4P3	0	0	0	0	0	1	0	0	0	0	0	0	0
Q04446	1,4-alpha-glucan-branching enzyme	GBE1	Q04446	0	0	0	0	0	1	0	0	0	0	0	0	0
Q9Y6M9	NADH dehydrogenase [ubiquinone] 1 beta subcomplex subunit 9	NDUFB9	Q9Y6M9	0	0	1	1	0	0	0	0	0	0	0	0	1
Q15003	Condensin complex subunit 2	NCAPH	Q15003	1	1	0	0	0	0	0	0	0	0	0	0	0
P23497	Nuclear autoantigen Sp-100	SP100	P23497	1	1	0	0	0	0	0	0	0	0	0	0	0
O43491	Band 4.1-like protein 2	EPB41L2	O43491	1	0	1	0	0	0	0	0	0	0	0	0	1
Q5BJD5	Transmembrane protein 41B	TMEM41B	Q5BJD5	0	0	1	0	0	0	0	0	0	0	0	1	0
P06737	Alpha-1,4 glucan phosphorylase;Glycogen phosphorylase, liver form	PYGL	P06737	0	0	0	0	0	1	0	0	0	0	0	0	0
Q99873	Protein arginine N-methyltransferase 1	PRMT1	Q99873	1	1	0	0	0	0	0	0	0	0	0	0	0
P55786	Puromycin-sensitive aminopeptidase	NPEPPS	P55786	1	1	0	0	0	0	0	0	0	0	0	0	0
Q12996	Cleavage stimulation factor subunit 3	CSTF3	Q12996	0	1	0	0	0	0	0	0	0	0	0	0	0
P54105	Methylosome subunit pICln	CLNS1A	P54105	1	1	0	0	0	0	0	0	0	0	0	0	0
O00217	NADH dehydrogenase [ubiquinone] iron-sulfur protein 8, mitochondrial	NDUFS8	O00217	0	0	0	1	0	0	0	0	0	0	0	0	0
P62861	40S ribosomal protein S30	FAU	P62861	0	0	0	0	0	1	0	0	0	0	0	0	0
Q04323	UBX domain-containing protein 1	UBXN1	Q04323	1	0	0	0	0	0	0	0	0	0	0	0	0
O95777	U6 snRNA-associated Sm-like protein LSm8	LSM8	O95777	0	1	0	0	0	0	0	0	0	0	0	0	0
Q9NRV9	Heme-binding protein 1	HEBP1	Q9NRV9	1	0	0	0	0	0	0	0	0	0	0	0	0
Q6IAA8	Ragulator complex protein LAMTOR1	LAMTOR1	Q6IAA8	0	0	1	0	0	0	0	0	0	0	0	0	1
Q9UI30	Multifunctional methyltransferase subunit TRM112-like protein	TRMT112	Q9UI30	0	0	0	0	0	1	0	0	0	0	0	0	0
P61803	Dolichyl-diphosphooligosaccharide--protein glycosyltransferase subunit DAD1	DAD1	P61803	0	0	1	0	0	0	0	0	0	0	0	1	0
Q9UBW8	COP9 signalosome complex subunit 7a	COPS7A	Q9UBW8	1	1	0	0	0	0	0	0	0	0	0	0	0
P08195	4F2 cell-surface antigen heavy chain	SLC3A2	P08195	0	0	1	0	0	0	0	0	1	0	0	0	0
P62308	Small nuclear ribonucleoprotein G;Putative small nuclear ribonucleoprotein G-like protein 15	SNRPG;SNRPGP15	P62308	1	1	0	0	0	0	0	0	0	0	0	0	0
Q15286	Ras-related protein Rab-35	RAB35	Q15286	0	0	1	0	0	0	0	0	0	0	0	0	1
Q15436	Protein transport protein Sec23A	SEC23A	Q15436	0	0	1	0	0	0	0	0	0	0	0	0	1
P55209	Nucleosome assembly protein 1-like 1	NAP1L1	P55209	0	1	0	0	0	0	0	0	0	0	0	0	0
Q12849	G-rich sequence factor 1	GRSF1	Q12849	1	0	0	1	0	0	0	0	0	0	0	0	0
Q8N684	Cleavage and polyadenylation specificity factor subunit 7	CPSF7	Q8N684	0	1	0	0	0	0	0	0	0	0	0	0	0
O00159	Unconventional myosin-Ic	MYO1C	O00159	1	1	1	0	0	0	0	0	0	0	0	0	1
Q6DD88	Atlastin-3	ATL3	Q6DD88	0	0	1	0	0	0	0	0	0	0	0	1	0
P15586	N-acetylglucosamine-6-sulfatase	GNS	P15586	0	0	0	0	0	1	0	0	0	0	0	0	0
Q6L8Q7	2,5-phosphodiesterase 12	PDE12	Q6L8Q7	0	0	0	1	0	0	0	0	0	0	0	0	0
P43487	Ran-specific GTPase-activating protein	RANBP1	P43487	0	0	0	0	0	1	0	0	0	0	0	0	0
Q9H0C8	Integrin-linked kinase-associated serine/threonine phosphatase 2C	ILKAP3;ILKAP	Q9H0C8	1	0	0	0	0	0	0	0	0	0	0	0	0
P08962	Tetraspanin;CD63 antigen	CD63	P08962	0	0	1	0	1	0	0	0	0	0	0	1	0
P27708	CAD protein;Glutamine-dependent carbamoyl-phosphate synthase;Aspartate carbamoyltransferase;Dihydroorotase	CAD	P27708	1	1	0	0	0	0	0	0	0	0	0	0	0
Q9HD42	Charged multivesicular body protein 1a	CHMP1A	Q9HD42	1	1	1	0	0	0	0	0	0	0	0	0	1
P61923	Coatomer subunit zeta-1	COPZ1	P61923	1	0	1	0	0	0	0	0	0	0	0	0	1
O43583	Density-regulated protein	DENR	O43583	0	0	0	0	0	1	0	0	0	0	0	0	0
Q00325	Phosphate carrier protein, mitochondrial	SLC25A3	Q00325	0	0	1	1	0	0	0	0	0	0	0	1	0
Q8N6T3	ADP-ribosylation factor GTPase-activating protein 1	ARFGAP1	Q8N6T3	1	0	0	0	0	0	0	0	0	0	0	0	0
P00973	2-5-oligoadenylate synthase 1	OAS1	P00973	1	1	0	1	1	0	0	0	0	0	0	0	0
P36873	Serine/threonine-protein phosphatase;Serine/threonine-protein phosphatase PP1-gamma catalytic subunit	PPP1CC	P36873	1	1	0	1	0	0	0	0	0	0	0	0	0
P05783	Keratin, type I cytoskeletal 18	KRT18	P05783	1	1	0	0	0	0	0	0	0	0	0	0	0
Q9Y2B0		CNPY2	Q9Y2B0	0	0	0	0	0	1	0	0	0	0	0	0	0
P54819	Adenylate kinase 2, mitochondrial;Adenylate kinase 2, mitochondrial;Adenylate kinase 2, mitochondrial, N-terminally processed	AK2	P54819	0	0	0	1	0	0	0	0	0	0	0	0	0
P60660	Myosin light polypeptide 6	MYL6	P60660	0	0	0	0	0	1	0	0	0	0	0	0	0
Q32P51	Heterogeneous nuclear ribonucleoprotein A1;Heterogeneous nuclear ribonucleoprotein A1, N-terminally processed;Heterogeneous nuclear ribonucleoprotein A1-like 2	HNRNPA1;HNRNPA1L2	Q32P51	1	1	0	0	0	0	0	0	0	0	0	0	0
Q9NXR7	BRCA1-A complex subunit BRE	BRE	Q9NXR7	1	1	0	0	0	0	0	0	0	0	0	0	0
Q9NVI1	Fanconi anemia group I protein	FANCI	Q9NVI1	0	1	0	0	0	0	0	0	0	0	0	0	0
Q9NQC3	Reticulon;Reticulon-4	RTN4	Q9NQC3	0	0	1	0	0	0	0	0	0	0	0	1	0
Q9Y6M1	Insulin-like growth factor 2 mRNA-binding protein 2	IGF2BP2	Q9Y6M1	1	1	0	0	0	0	0	0	0	0	0	0	0
P59998	Actin-related protein 2/3 complex subunit 4	ARPC4-TTLL3;ARPC4	P59998	1	0	0	0	0	0	0	0	0	0	0	0	0
Q16630	Cleavage and polyadenylation specificity factor subunit 6	CPSF6	Q16630	0	1	0	0	0	0	0	0	0	0	0	0	0
O75439	Mitochondrial-processing peptidase subunit beta	PMPCB	O75439	0	0	0	1	0	0	0	0	0	0	0	0	0
P49821	NADH dehydrogenase [ubiquinone] flavoprotein 1, mitochondrial	NDUFV1	P49821	0	0	1	1	0	0	0	0	0	0	0	0	1
Q9UI12	V-type proton ATPase subunit H	ATP6V1H	Q9UI12	0	0	0	0	0	1	0	0	0	0	0	0	0
Q14444	Caprin-1	CAPRIN1	Q14444	1	0	0	0	0	0	0	0	0	0	0	0	0
Q9NY33	Dipeptidyl peptidase 3	DPP3	Q9NY33	1	0	0	0	0	0	0	0	0	0	0	0	0
P02794	Ferritin;Ferritin heavy chain;Ferritin heavy chain, N-terminally processed	FTH1	P02794	0	0	0	0	0	1	0	0	0	0	0	0	0
Q9BZZ5	Apoptosis inhibitor 5	API5	Q9BZZ5	1	1	0	0	0	0	0	0	0	0	0	0	0
Q07020	60S ribosomal protein L18	RPL18	Q07020	1	0	0	0	0	0	0	0	0	0	0	0	0
P60983	Glia maturation factor beta	GMFB	P60983	0	0	0	0	0	1	0	0	0	0	0	0	0
Q9GZR7	ATP-dependent RNA helicase DDX24	DDX24	Q9GZR7	0	0	0	0	0	1	0	0	0	0	0	0	0
P60900	Proteasome subunit alpha type;Proteasome subunit alpha type-6	PSMA6	P60900	1	1	0	0	0	0	0	0	0	0	0	0	0
P07942	Laminin subunit beta-1	LAMB1	P07942	0	0	0	0	1	0	0	0	0	0	0	0	0
P42167	Lamina-associated polypeptide 2, isoforms beta/gamma;Thymopoietin;Thymopentin	TMPO	P42167	1	1	1	0	0	0	0	0	1	0	0	0	0
P35080	Profilin;Profilin-2	PFN2	P35080	1	0	0	0	0	0	0	0	0	0	0	0	0
P82650	28S ribosomal protein S22, mitochondrial	MRPS22	P82650	0	0	0	1	0	0	0	0	0	0	0	0	0
Q92879	CUGBP Elav-like family member 1	CELF1	Q92879	1	1	0	0	0	0	0	0	0	0	0	0	0
P53992	Protein transport protein Sec24C	SEC24C	P53992	1	0	1	0	0	0	0	0	0	0	0	0	1
P31943	Heterogeneous nuclear ribonucleoprotein H;Heterogeneous nuclear ribonucleoprotein H, N-terminally processed	HNRNPH1	P31943	0	1	0	0	0	0	0	0	0	0	0	0	0
O00429	Dynamin-1-like protein	DNM1L	O00429	1	0	1	1	0	0	0	0	0	0	0	0	1
Q01433	AMP deaminase 2	AMPD2	Q01433	0	0	0	0	0	1	0	0	0	0	0	0	0
O60762	Dolichol-phosphate mannosyltransferase subunit 1	DPM1	O60762	0	0	0	0	0	1	0	0	0	0	0	0	0
P0DP25		CALM2;CALM1;CALM3	P0DP25	0	0	0	0	0	1	0	0	0	0	0	0	0
Q9NZJ7	Mitochondrial carrier homolog 1	MTCH1	Q9NZJ7	0	0	1	1	0	0	0	0	0	0	0	1	0
Q14103	Heterogeneous nuclear ribonucleoprotein D0	HNRNPD	Q14103	1	1	0	0	0	0	0	0	0	0	0	0	0
P55327	Tumor protein D52	TPD52	P55327	0	0	0	0	0	1	0	0	0	0	0	0	0
Q3LXA3	Bifunctional ATP-dependent dihydroxyacetone kinase/FAD-AMP lyase (cyclizing);ATP-dependent dihydroxyacetone kinase;FAD-AMP lyase (cyclizing)	TKFC;DAK	Q3LXA3	0	0	0	0	0	1	0	0	0	0	0	0	0
P16070	CD44 antigen	CD44	P16070	0	0	1	0	0	0	0	1	0	0	0	0	0
P53041	Serine/threonine-protein phosphatase 5;Serine/threonine-protein phosphatase	PPP5C	P53041	1	1	1	0	0	0	0	0	0	0	0	0	1
P40939	Trifunctional enzyme subunit alpha, mitochondrial;Long-chain enoyl-CoA hydratase;Long chain 3-hydroxyacyl-CoA dehydrogenase	HADHA	P40939	0	0	0	1	0	0	0	0	0	0	0	0	0
P46779	60S ribosomal protein L28	RPL28	P46779	0	0	0	0	0	1	0	0	0	0	0	0	0
P50213	Isocitrate dehydrogenase [NAD] subunit alpha, mitochondrial	IDH3A	P50213	0	0	0	1	0	0	0	0	0	0	0	0	0
Q96TC7	Regulator of microtubule dynamics protein 3	RMDN3	Q96TC7	1	1	1	1	0	0	0	0	0	0	0	0	1
P39687	Acidic leucine-rich nuclear phosphoprotein 32 family member A	ANP32A	P39687	1	1	0	0	0	0	0	0	0	0	0	0	0
O43488	Aflatoxin B1 aldehyde reductase member 2	AKR7A2	O43488	1	0	0	0	0	0	0	0	0	0	0	0	0
Q9Y5A7	NEDD8 ultimate buster 1	NUB1	Q9Y5A7	0	1	0	0	0	0	0	0	0	0	0	0	0
O00161	Synaptosomal-associated protein;Synaptosomal-associated protein 23	SNAP23	O00161	0	0	1	0	0	0	0	0	0	0	0	0	1
P62244		RPS15A	P62244	0	0	0	0	0	1	0	0	0	0	0	0	0
P08708	40S ribosomal protein S17	RPS17	P08708	0	0	0	0	0	1	0	0	0	0	0	0	0
P06865	Beta-hexosaminidase;Beta-hexosaminidase subunit alpha	HEXA	P06865	0	0	0	0	0	1	0	0	0	0	0	0	0
Q9UPN3	Microtubule-actin cross-linking factor 1, isoforms 1/2/3/5	MACF1	Q9UPN3	1	0	1	0	0	0	0	0	0	0	0	0	1
P35637	RNA-binding protein FUS	FUS	P35637	0	1	0	0	0	0	0	0	0	0	0	0	0
Q86UK7	Zinc finger protein 598	ZNF598	Q86UK7	0	0	0	0	0	1	0	0	0	0	0	0	0
O96000	NADH dehydrogenase [ubiquinone] 1 beta subcomplex subunit 10	NDUFB10	O96000	0	0	1	1	0	0	0	0	0	0	0	0	1
Q00059	Transcription factor A, mitochondrial	TFAM	Q00059	0	0	0	1	0	0	0	0	0	0	0	0	0
O75312	Zinc finger protein ZPR1	ZPR1	O75312	1	1	0	0	0	0	0	0	0	0	0	0	0
P11233	Ras-related protein Ral-A	RALA	P11233	0	0	1	0	0	0	0	0	0	0	0	0	1
Q13404	Ubiquitin-conjugating enzyme E2 variant 1	TMEM189-UBE2V1;UBE2V1	Q13404	0	1	0	0	0	0	0	0	0	0	0	0	0
Q9UMR2	ATP-dependent RNA helicase DDX19A;ATP-dependent RNA helicase DDX19B	DDX19A;DDX19B	Q9UMR2	1	1	1	0	0	0	0	0	0	0	0	0	1
P46459	Vesicle-fusing ATPase	NSF	P46459	1	0	0	0	0	0	0	0	0	0	0	0	0
Q02978	Mitochondrial 2-oxoglutarate/malate carrier protein	SLC25A11	Q02978	0	0	1	1	0	0	0	0	0	0	0	1	0
O75352	Mannose-P-dolichol utilization defect 1 protein	MPDU1	O75352	0	0	1	0	0	0	0	0	0	0	0	1	0
Q5VYK3	Proteasome-associated protein ECM29 homolog	KIAA0368;ECM29	Q5VYK3	1	1	0	0	0	0	0	0	0	0	0	0	0
Q9NVD7	Alpha-parvin	PARVA	Q9NVD7	1	0	1	0	0	0	0	0	0	0	0	0	1
Q01130	Serine/arginine-rich splicing factor 2	SRSF2	Q01130	0	1	0	0	0	0	0	0	0	0	0	0	0
O95232	Luc7-like protein 3	LUC7L3	O95232	0	1	0	0	0	0	0	0	0	0	0	0	0
Q99623	Prohibitin-2	PHB2	Q99623	1	1	1	1	0	0	0	0	0	0	0	0	1
Q9NTK5	Obg-like ATPase 1	OLA1	Q9NTK5	1	1	0	0	0	0	0	0	0	0	0	0	0
Q9Y3E5	Peptidyl-tRNA hydrolase 2, mitochondrial	PTRH2	Q9Y3E5	0	0	0	1	0	0	0	0	0	0	0	0	0
Q9NWV8	BRISC and BRCA1-A complex member 1	BABAM1	Q9NWV8	1	1	0	0	0	0	0	0	0	0	0	0	0
Q96FW1	Ubiquitin thioesterase OTUB1	OTUB1	Q96FW1	1	0	0	0	0	0	0	0	0	0	0	0	0
Q9UK76	Hematological and neurological expressed 1 protein;Hematological and neurological expressed 1 protein, N-terminally processed	HN1	Q9UK76	0	1	0	0	0	0	0	0	0	0	0	0	0
P17844	Probable ATP-dependent RNA helicase DDX5	DDX5	P17844	0	1	0	0	0	0	0	0	0	0	0	0	0
P84098	Ribosomal protein L19;60S ribosomal protein L19	RPL19	P84098	0	0	0	0	0	1	0	0	0	0	0	0	0
Q07955	Serine/arginine-rich splicing factor 1	SRSF1	Q07955	1	1	0	0	0	0	0	0	0	0	0	0	0
O75880	Protein SCO1 homolog, mitochondrial	SCO1	O75880	0	0	0	1	0	0	0	0	0	0	0	0	0
P63162	Small nuclear ribonucleoprotein-associated proteins B and B;Small nuclear ribonucleoprotein-associated protein N	SNRPN;SNRPB	P63162	0	1	0	0	0	0	0	0	0	0	0	0	0
Q9UNX3	60S ribosomal protein L26;60S ribosomal protein L26-like 1	RPL26;RPL26L1	Q9UNX3	0	0	0	0	0	1	0	0	0	0	0	0	0
Q9UM00	Transmembrane and coiled-coil domain-containing protein 1	TMCO1	Q9UM00	0	0	1	0	0	0	0	0	0	0	0	1	0
P51648	Fatty aldehyde dehydrogenase	ALDH3A2	P51648	0	0	1	0	0	0	0	0	0	0	0	0	1
P24844	Myosin regulatory light chain 12A;Myosin regulatory light chain 12B;Myosin regulatory light polypeptide 9	MYL12A;MYL12B;MYL9	P24844	0	0	0	0	0	1	0	0	0	0	0	0	0
O76021	Ribosomal L1 domain-containing protein 1	RSL1D1	O76021	0	1	0	0	0	0	0	0	0	0	0	0	0
O43684	Mitotic checkpoint protein BUB3	BUB3	O43684	0	1	0	0	0	0	0	0	0	0	0	0	0
Q13620	Cullin-4B	CUL4B	Q13620	0	1	0	0	0	0	0	0	0	0	0	0	0
P48556	26S proteasome non-ATPase regulatory subunit 8	PSMD8	P48556	0	0	0	0	0	1	0	0	0	0	0	0	0
Q6NXT2	Histone H3;Histone H3.3;Histone H3.1t;Histone H3.3C	H3F3B;H3F3A;HIST3H3;H3F3C	Q6NXT2	0	1	0	0	0	0	0	0	0	0	0	0	0
Q96EP5	DAZ-associated protein 1	DAZAP1	Q96EP5	1	1	0	0	0	0	0	0	0	0	0	0	0
P36776	Lon protease homolog, mitochondrial	LONP1	P36776	0	0	0	1	0	0	0	0	0	0	0	0	0
P62841	40S ribosomal protein S15	RPS15	P62841	0	0	0	0	0	1	0	0	0	0	0	0	0
Q3MHD2	Protein LSM12 homolog	LSM12	Q3MHD2	0	0	0	0	0	1	0	0	0	0	0	0	0
P14314	Glucosidase 2 subunit beta	PRKCSH	P14314	0	0	0	0	0	1	0	0	0	0	0	0	0
P41567	Eukaryotic translation initiation factor 1	EIF1	P41567	0	0	0	0	0	1	0	0	0	0	0	0	0
Q06136	3-ketodihydrosphingosine reductase	KDSR	Q06136	0	0	1	0	0	0	0	0	0	0	0	1	0
P83876	Thioredoxin-like protein 4A	TXNL4A	P83876	0	1	0	0	0	0	0	0	0	0	0	0	0
O95571	Persulfide dioxygenase ETHE1, mitochondrial	ETHE1	O95571	1	1	0	1	0	0	0	0	0	0	0	0	0
P37198	Nuclear pore glycoprotein p62	NUP62	P37198	1	1	0	0	0	0	0	0	0	0	0	0	0
Q9UPT8	Zinc finger CCCH domain-containing protein 4	ZC3H4	Q9UPT8	0	0	0	0	0	1	0	0	0	0	0	0	0
				0	0	0	0	0	0	0	0	0	0	0	0	0
P53680	AP-2 complex subunit sigma	AP2S1	P53680	0	0	1	0	0	0	0	0	0	0	0	0	1
Q92888	Rho guanine nucleotide exchange factor 1	ARHGEF1	Q92888	1	0	1	0	0	0	0	0	0	0	0	0	1
P46782	40S ribosomal protein S5;40S ribosomal protein S5, N-terminally processed	RPS5	P46782	0	0	0	0	0	1	0	0	0	0	0	0	0
Q15642	Cdc42-interacting protein 4	TRIP10	Q15642	1	0	1	0	0	0	0	0	0	0	0	0	1
Q9UBC2	Epidermal growth factor receptor substrate 15-like 1	EPS15L1	Q9UBC2	0	1	1	0	0	0	0	0	0	0	0	0	1
Q02543	60S ribosomal protein L18a	RPL18A	Q02543	0	0	0	0	0	1	0	0	0	0	0	0	0
Q15102	Platelet-activating factor acetylhydrolase IB subunit gamma	PAFAH1B3	Q15102	1	0	0	0	0	0	0	0	0	0	0	0	0
O00116	Alkyldihydroxyacetonephosphate synthase, peroxisomal	AGPS	O00116	0	0	1	0	0	0	0	0	0	0	0	0	1
O00148	ATP-dependent RNA helicase DDX39A	DDX39A	O00148	1	1	0	0	0	0	0	0	0	0	0	0	0
O00151	PDZ and LIM domain protein 1	PDLIM1	O00151	1	0	0	0	0	0	0	0	0	0	0	0	0
O00154	Cytosolic acyl coenzyme A thioester hydrolase	ACOT7	O00154	1	0	0	1	0	0	0	0	0	0	0	0	0
O00170	AH receptor-interacting protein	AIP	O00170	1	0	0	0	0	0	0	0	0	0	0	0	0
O00203	AP-3 complex subunit beta-1	AP3B1	O00203	0	0	1	0	0	0	0	0	0	0	0	0	1
O00231	26S proteasome non-ATPase regulatory subunit 11	PSMD11	O00231	1	1	0	0	0	0	0	0	0	0	0	0	0
O00232	26S proteasome non-ATPase regulatory subunit 12	PSMD12	O00232	0	0	0	0	0	1	0	0	0	0	0	0	0
O00233	26S proteasome non-ATPase regulatory subunit 9	PSMD9	O00233	0	0	0	0	0	1	0	0	0	0	0	0	0
O00264	Membrane-associated progesterone receptor component 1	PGRMC1	O00264	0	0	1	0	0	0	0	0	0	0	0	0	1
O00267	Transcription elongation factor SPT5	SUPT5H	O00267	0	1	0	0	0	0	0	0	0	0	0	0	0
O00273	DNA fragmentation factor subunit alpha	DFFA	O00273	1	0	0	0	0	0	0	0	0	0	0	0	0
O00299	Chloride intracellular channel protein 1	CLIC1	O00299	1	1	1	0	0	0	0	0	0	0	0	0	1
O00303	Eukaryotic translation initiation factor 3 subunit F	EIF3F	O00303	1	0	0	0	0	0	0	0	0	0	0	0	0
O00410	Importin-5	IPO5	O00410	1	1	0	0	0	0	0	0	0	0	0	0	0
O00442	RNA 3-terminal phosphate cyclase	RTCA	O00442	0	1	0	0	0	0	0	0	0	0	0	0	0
O00483	Cytochrome c oxidase subunit NDUFA4	NDUFA4	O00483	0	0	1	1	0	0	0	0	0	0	0	0	1
O00487	26S proteasome non-ATPase regulatory subunit 14	PSMD14	O00487	0	0	0	0	0	1	0	0	0	0	0	0	0
O00505	Importin subunit alpha-4	KPNA3	O00505	1	1	0	0	0	0	0	0	0	0	0	0	0
O00560	Syntenin-1	SDCBP	O00560	1	1	1	0	1	0	0	0	0	0	0	0	1
O00567	Nucleolar protein 56	NOP56	O00567	1	1	0	0	0	0	0	0	0	0	0	0	0
O00592	Podocalyxin	PODXL	O00592	0	0	1	0	0	0	0	1	0	0	0	0	0
O00629	Importin subunit alpha-3	KPNA4	O00629	1	1	0	0	0	0	0	0	0	0	0	0	0
O00764	Pyridoxal kinase	PDXK	O00764	1	0	0	0	0	0	0	0	0	0	0	0	0
O00767	Acyl-CoA desaturase	SCD	O00767	0	0	1	0	0	0	0	0	0	0	0	1	0
O14545	TRAF-type zinc finger domain-containing protein 1	TRAFD1	O14545	0	0	0	0	0	1	0	0	0	0	0	0	0
O14579	Coatomer subunit epsilon	COPE	O14579	1	0	1	0	0	0	0	0	0	0	0	0	1
O14617	AP-3 complex subunit delta-1	AP3D1	O14617	1	0	1	0	0	0	0	0	0	0	0	0	1
O14744	Protein arginine N-methyltransferase 5;Protein arginine N-methyltransferase 5, N-terminally processed	PRMT5	O14744	1	1	0	0	0	0	0	0	0	0	0	0	0
O14745	Na(+)/H(+) exchange regulatory cofactor NHE-RF1	SLC9A3R1	O14745	1	0	1	0	0	0	0	0	0	0	0	0	1
O14776	Transcription elongation regulator 1	TCERG1	O14776	0	1	0	0	0	0	0	0	0	0	0	0	0
O14818	Proteasome subunit alpha type-7	PSMA7	O14818	1	1	0	0	0	0	0	0	0	0	0	0	0
O14828	Secretory carrier-associated membrane protein 3	SCAMP3	O14828	0	0	1	0	0	0	0	0	0	0	0	1	0
O14879	Interferon-induced protein with tetratricopeptide repeats 3	IFIT3	O14879	1	0	0	1	0	0	0	0	0	0	0	0	0
O14908	PDZ domain-containing protein GIPC1	GIPC1	O14908	1	0	1	0	0	0	0	0	0	0	0	0	1
O14929	Histone acetyltransferase type B catalytic subunit	HAT1	O14929	1	1	0	0	0	0	0	0	0	0	0	0	0
O14933	Ubiquitin/ISG15-conjugating enzyme E2 L6	UBE2L6	O14933	0	0	0	0	0	1	0	0	0	0	0	0	0
O14964	Hepatocyte growth factor-regulated tyrosine kinase substrate	HGS	O14964	1	0	1	0	0	0	0	0	0	0	0	0	1
O14974	Protein phosphatase 1 regulatory subunit 12A	PPP1R12A	O14974	1	0	0	0	0	0	0	0	0	0	0	0	0
O14980	Exportin-1	XPO1	O14980	1	1	0	0	0	0	0	0	0	0	0	0	0
O15031	Plexin-B2	PLXNB2	O15031	0	0	1	0	0	0	0	1	0	0	0	0	0
O15067	Phosphoribosylformylglycinamidine synthase	PFAS	O15067	1	0	0	0	0	0	0	0	0	0	0	0	0
O15118	Niemann-Pick C1 protein	NPC1	O15118	0	0	1	0	0	0	0	0	0	0	0	1	0
O15143	Actin-related protein 2/3 complex subunit 1B	ARPC1B	O15143	1	0	0	0	0	0	0	0	0	0	0	0	0
O15144	Actin-related protein 2/3 complex subunit 2	ARPC2	O15144	1	0	0	0	0	0	0	0	0	0	0	0	0
O15145	Actin-related protein 2/3 complex subunit 3	ARPC3	O15145	1	0	0	0	0	0	0	0	0	0	0	0	0
O15212	Prefoldin subunit 6	PFDN6	O15212	0	0	0	0	0	1	0	0	0	0	0	0	0
O15260	Surfeit locus protein 4	SURF4	O15260	0	0	1	0	0	0	0	0	0	0	0	1	0
O15294	UDP-N-acetylglucosamine--peptide N-acetylglucosaminyltransferase 110 kDa subunit	OGT	O15294	1	1	1	1	0	0	0	0	0	0	0	0	1
O15305	Phosphomannomutase 2;Phosphomannomutase	PMM2	O15305	1	0	0	0	0	0	0	0	0	0	0	0	0
O15355	Protein phosphatase 1G	PPM1G	O15355	1	0	1	0	0	0	0	0	0	0	0	0	1
O15371	Eukaryotic translation initiation factor 3 subunit D	EIF3D	O15371	1	0	0	0	0	0	0	0	0	0	0	0	0
O15400	Syntaxin-7	STX7	O15400	0	0	1	0	0	0	0	0	0	0	1	0	0
O15427	Monocarboxylate transporter 4	SLC16A3	O15427	0	0	1	0	0	0	0	0	0	0	0	1	0
O15460	Prolyl 4-hydroxylase subunit alpha-2	P4HA2	O15460	0	0	0	0	0	1	0	0	0	0	0	0	0
O15498	Synaptobrevin homolog YKT6	YKT6	O15498	1	0	1	0	0	0	0	0	0	0	0	0	1
O15511	Actin-related protein 2/3 complex subunit 5	ARPC5	O15511	1	0	0	0	0	0	0	0	0	0	0	0	0
O43143	Pre-mRNA-splicing factor ATP-dependent RNA helicase DHX15	DHX15	O43143	0	1	0	0	0	0	0	0	0	0	0	0	0
O43169	Cytochrome b5 type B	CYB5B	O43169	0	0	1	1	0	0	0	0	0	0	0	0	1
O43237	Cytoplasmic dynein 1 light intermediate chain 2	DYNC1LI2	O43237	1	0	0	0	0	0	0	0	0	0	0	0	0
O43242	26S proteasome non-ATPase regulatory subunit 3	PSMD3	O43242	0	0	0	0	0	1	0	0	0	0	0	0	0
O43252	Bifunctional 3-phosphoadenosine 5-phosphosulfate synthase 1;Sulfate adenylyltransferase;Adenylyl-sulfate kinase	PAPSS1	O43252	0	0	0	0	0	1	0	0	0	0	0	0	0
O43264	Centromere/kinetochore protein zw10 homolog	ZW10	O43264	1	0	1	0	0	0	0	0	0	0	0	0	1
O43390	Heterogeneous nuclear ribonucleoprotein R	HNRNPR	O43390	1	1	0	0	0	0	0	0	0	0	0	0	0
O43396	Thioredoxin-like protein 1	TXNL1	O43396	1	1	0	0	0	0	0	0	0	0	0	0	0
O43493	Trans-Golgi network integral membrane protein 2	TGOLN2	O43493	0	0	1	0	0	0	0	1	0	0	0	0	0
O43504	Ragulator complex protein LAMTOR5	LAMTOR5	O43504	1	0	0	0	0	0	0	0	0	0	0	0	0
O43592	Exportin-T	XPOT	O43592	1	1	0	0	0	0	0	0	0	0	0	0	0
O43615	Mitochondrial import inner membrane translocase subunit TIM44	TIMM44	O43615	0	0	1	1	0	0	0	0	0	0	0	0	1
O43665	Regulator of G-protein signaling 10	RGS10	O43665	1	1	0	0	0	0	0	0	0	0	0	0	0
O43707	Alpha-actinin-4	ACTN4	O43707	1	1	0	0	0	0	0	0	0	0	0	0	0
O43747	AP-1 complex subunit gamma-1	AP1G1	O43747	0	0	1	0	0	0	0	0	0	0	0	0	1
O43765	Small glutamine-rich tetratricopeptide repeat-containing protein alpha	SGTA	O43765	0	0	0	0	0	1	0	0	0	0	0	0	0
O43776	Asparagine--tRNA ligase, cytoplasmic	NARS	O43776	1	0	0	0	0	0	0	0	0	0	0	0	0
O43809	Cleavage and polyadenylation specificity factor subunit 5	NUDT21	O43809	0	1	0	0	0	0	0	0	0	0	0	0	0
O43852	Calumenin	CALU	O43852	0	0	1	0	1	0	0	0	0	0	0	0	1
Q96HN2	Putative adenosylhomocysteinase 2;Adenosylhomocysteinase;Putative adenosylhomocysteinase 3	AHCYL1;AHCYL2	Q96HN2	1	0	0	0	0	0	0	0	0	0	0	0	0
O43920	NADH dehydrogenase [ubiquinone] iron-sulfur protein 5	NDUFS5	O43920	0	0	1	1	0	0	0	0	0	0	0	0	1
O60220	Mitochondrial import inner membrane translocase subunit Tim8 A	TIMM8A	O60220	0	0	1	1	0	0	0	0	0	0	0	0	1
O60443	Non-syndromic hearing impairment protein 5	DFNA5	O60443	0	0	0	0	0	1	0	0	0	0	0	0	0
O60488	Long-chain-fatty-acid--CoA ligase 4	ACSL4	O60488	0	0	1	1	0	0	0	0	0	1	0	0	0
O60493	Sorting nexin-3	SNX3	O60493	0	0	0	0	0	1	0	0	0	0	0	0	0
O60502	Protein O-GlcNAcase	MGEA5	O60502	1	1	0	0	0	0	0	0	0	0	0	0	0
O60506	Heterogeneous nuclear ribonucleoprotein Q	SYNCRIP	O60506	1	1	0	0	0	0	0	0	0	0	0	0	0
O60568	Procollagen-lysine,2-oxoglutarate 5-dioxygenase 3	PLOD3	O60568	0	0	1	0	0	0	0	0	0	0	0	0	1
O60664	Perilipin-3	PLIN3	O60664	1	0	1	0	0	0	0	0	0	0	0	0	1
O60684	Importin subunit alpha-7;Importin subunit alpha-6	KPNA6;KPNA5	O60684	0	0	0	0	0	1	0	0	0	0	0	0	0
O60701	UDP-glucose 6-dehydrogenase	UGDH	O60701	0	0	0	0	0	1	0	0	0	0	0	0	0
O60749	Sorting nexin-2	SNX2	O60749	0	0	1	0	0	0	0	0	0	0	0	0	1
O60763	General vesicular transport factor p115	USO1	O60763	1	0	1	0	0	0	0	0	0	0	0	0	1
O60869	Endothelial differentiation-related factor 1	EDF1	O60869	1	1	0	0	0	0	0	0	0	0	0	0	0
O60884	DnaJ homolog subfamily A member 2	DNAJA2	O60884	0	0	1	0	0	0	0	0	0	0	0	0	1
O60888	Protein CutA	CUTA	O60888	0	0	0	0	0	1	0	0	0	0	0	0	0
O75083	WD repeat-containing protein 1	WDR1	O75083	1	0	0	0	0	0	0	0	0	0	0	0	0
O75116	Rho-associated protein kinase 2	ROCK2	O75116	1	1	1	0	0	0	0	0	0	0	0	0	1
O75131	Copine-3	CPNE3	O75131	1	1	1	0	0	0	0	0	0	0	0	0	1
O75223	Gamma-glutamylcyclotransferase	GGCT	O75223	0	0	0	0	0	1	0	0	0	0	0	0	0
O75251	NADH dehydrogenase [ubiquinone] iron-sulfur protein 7, mitochondrial	NDUFS7	O75251	0	0	0	1	0	0	0	0	0	0	0	0	0
O75306	NADH dehydrogenase [ubiquinone] iron-sulfur protein 2, mitochondrial	NDUFS2	O75306	0	0	1	1	0	0	0	0	0	0	0	0	1
O75340	Programmed cell death protein 6	PDCD6	O75340	0	1	1	0	0	0	0	0	0	0	0	0	1
O75348	V-type proton ATPase subunit G 1	ATP6V1G1	O75348	0	0	0	0	0	1	0	0	0	0	0	0	0
O75351	Vacuolar protein sorting-associated protein 4B	VPS4B	O75351	0	0	1	0	0	0	0	0	0	0	0	0	1
O75368	SH3 domain-binding glutamic acid-rich-like protein	SH3BGRL	O75368	0	0	0	0	0	1	0	0	0	0	0	0	0
O75369	Filamin-B	FLNB	O75369	1	0	0	0	0	0	0	0	0	0	0	0	0
O75380	NADH dehydrogenase [ubiquinone] iron-sulfur protein 6, mitochondrial	NDUFS6	O75380	0	0	1	1	0	0	0	0	0	0	0	0	1
O75396	Vesicle-trafficking protein SEC22b	SEC22B	O75396	0	0	1	0	0	0	0	0	0	0	1	0	0
O75410	Transforming acidic coiled-coil-containing protein 1	TACC1	O75410	1	1	1	0	0	0	0	0	0	0	0	0	1
O75431	Metaxin-2	MTX2	O75431	0	0	1	1	0	0	0	0	0	0	0	0	1
O75436	Vacuolar protein sorting-associated protein 26A	VPS26A	O75436	1	0	1	0	0	0	0	0	0	0	0	0	1
O75475	PC4 and SFRS1-interacting protein	PSIP1	O75475	0	1	0	0	0	0	0	0	0	0	0	0	0
O75477	Erlin-1	ERLIN1	O75477	0	0	1	0	0	0	0	0	1	0	0	0	0
O75489	NADH dehydrogenase [ubiquinone] iron-sulfur protein 3, mitochondrial	NDUFS3	O75489	0	0	1	1	0	0	0	0	0	0	0	0	1
O75506	Heat shock factor-binding protein 1	HSBP1	O75506	0	1	0	0	0	0	0	0	0	0	0	0	0
O75531	Barrier-to-autointegration factor;Barrier-to-autointegration factor, N-terminally processed	BANF1	O75531	1	1	0	0	0	0	0	0	0	0	0	0	0
O75533	Splicing factor 3B subunit 1	SF3B1	O75533	0	1	0	0	0	0	0	0	0	0	0	0	0
O75534	Cold shock domain-containing protein E1	CSDE1	O75534	1	0	0	0	0	0	0	0	0	0	0	0	0
O75607	Nucleoplasmin-3	NPM3	O75607	0	1	0	0	0	0	0	0	0	0	0	0	0
O75643	U5 small nuclear ribonucleoprotein 200 kDa helicase	SNRNP200	O75643	0	1	0	0	0	0	0	0	0	0	0	0	0
O75663	TIP41-like protein	TIPRL	O75663	1	0	0	0	0	0	0	0	0	0	0	0	0
O75694	Nuclear pore complex protein Nup155	NUP155	O75694	0	1	1	0	0	0	0	0	0	0	0	0	1
O75718	Cartilage-associated protein	CRTAP	O75718	0	0	0	0	1	0	0	0	0	0	0	0	0
O75746	Calcium-binding mitochondrial carrier protein Aralar1	SLC25A12	O75746	0	0	1	1	0	0	0	0	0	0	0	1	0
O75821	Eukaryotic translation initiation factor 3 subunit G	EIF3G	O75821	1	1	0	0	0	0	0	0	0	0	0	0	0
O75822	Eukaryotic translation initiation factor 3 subunit J	EIF3J	O75822	1	0	0	0	0	0	0	0	0	0	0	0	0
O75844	CAAX prenyl protease 1 homolog	ZMPSTE24	O75844	0	1	1	0	0	0	0	0	0	0	0	1	0
O75874	Isocitrate dehydrogenase [NADP] cytoplasmic	IDH1	O75874	1	0	0	0	0	0	0	0	0	0	0	0	0
O75915	PRA1 family protein 3	ARL6IP5	O75915	1	0	1	0	0	0	0	0	0	0	0	1	0
O75937	DnaJ homolog subfamily C member 8	DNAJC8	O75937	0	0	0	0	0	1	0	0	0	0	0	0	0
O75947	ATP synthase subunit d, mitochondrial	ATP5H	O75947	0	0	1	1	0	0	0	0	0	0	0	0	1
O76003	Glutaredoxin-3	GLRX3	O76003	1	0	0	0	0	0	0	0	0	0	0	0	0
O76024	Wolframin	WFS1	O76024	0	0	1	0	0	0	0	0	0	0	0	1	0
O76031	ATP-dependent Clp protease ATP-binding subunit clpX-like, mitochondrial	CLPX	O76031	0	0	0	1	0	0	0	0	0	0	0	0	0
O76071	Probable cytosolic iron-sulfur protein assembly protein CIAO1	CIAO1	O76071	0	0	0	0	0	1	0	0	0	0	0	0	0
O76094	Signal recognition particle subunit SRP72	SRP72	O76094	1	0	0	0	0	0	0	0	0	0	0	0	0
O94760	N(G),N(G)-dimethylarginine dimethylaminohydrolase 1	DDAH1	O94760	0	0	0	0	0	1	0	0	0	0	0	0	0
O94804	Serine/threonine-protein kinase 10	STK10	O94804	0	0	1	0	0	0	0	0	0	0	0	0	1
O94826	Mitochondrial import receptor subunit TOM70	TOMM70A	O94826	0	0	1	1	0	0	0	0	0	0	0	0	1
O94855	Protein transport protein Sec24D	SEC24D	O94855	1	0	1	0	0	0	0	0	0	0	0	0	1
O94874	E3 UFM1-protein ligase 1	UFL1	O94874	1	0	0	0	0	0	0	0	0	0	0	0	0
O94903	Proline synthase co-transcribed bacterial homolog protein	PROSC	O94903	0	0	0	0	0	1	0	0	0	0	0	0	0
O94906	Pre-mRNA-processing factor 6	PRPF6	O94906	0	1	0	0	0	0	0	0	0	0	0	0	0
O94925	Glutaminase kidney isoform, mitochondrial	GLS	O94925	1	0	0	1	0	0	0	0	0	0	0	0	0
O94973	AP-2 complex subunit alpha-2	AP2A2	O94973	0	0	1	0	0	0	0	0	0	0	0	0	1
O95182	NADH dehydrogenase [ubiquinone] 1 alpha subcomplex subunit 7	NDUFA7	O95182	0	0	1	1	0	0	0	0	0	0	0	0	1
O95202	LETM1 and EF-hand domain-containing protein 1, mitochondrial	LETM1	O95202	0	0	1	1	0	0	0	0	0	0	0	0	1
Q5VZF2	Muscleblind-like protein 2	MBLL;MBNL2	Q5VZF2	1	1	0	0	0	0	0	0	0	0	0	0	0
O95292	Vesicle-associated membrane protein-associated protein B/C	VAPB	O95292	0	0	1	0	0	0	0	0	0	0	1	0	0
O95302	Peptidyl-prolyl cis-trans isomerase FKBP9	FKBP9	O95302	0	0	0	0	0	1	0	0	0	0	0	0	0
O95336	6-phosphogluconolactonase	PGLS	O95336	1	0	0	0	0	0	0	0	0	0	0	0	0
O95372	Acyl-protein thioesterase 2	LYPLA2	O95372	1	0	0	0	0	0	0	0	0	0	0	0	0
O95373	Importin-7	IPO7	O95373	1	1	0	0	0	0	0	0	0	0	0	0	0
O95394	Phosphoacetylglucosamine mutase	PGM3	O95394	0	0	0	0	0	1	0	0	0	0	0	0	0
O95433	Activator of 90 kDa heat shock protein ATPase homolog 1	AHSA1	O95433	1	0	0	0	0	0	0	0	0	0	0	0	0
O95456	Proteasome assembly chaperone 1	PSMG1	O95456	1	0	0	0	0	0	0	0	0	0	0	0	0
O95486	Protein transport protein Sec24A	SEC24A	O95486	1	0	1	0	0	0	0	0	0	0	0	0	1
O95573	Long-chain-fatty-acid--CoA ligase 3	ACSL3	O95573	0	0	1	1	0	0	0	0	0	1	0	0	0
O95747	Serine/threonine-protein kinase OSR1	OXSR1	O95747	1	0	0	0	0	0	0	0	0	0	0	0	0
O95782	AP-2 complex subunit alpha-1	AP2A1	O95782	0	0	1	0	0	0	0	0	0	0	0	0	1
O95786	Probable ATP-dependent RNA helicase DDX58	DDX58	O95786	1	0	1	0	0	0	0	0	0	0	0	0	1
O95793	Double-stranded RNA-binding protein Staufen homolog 1	STAU1	O95793	1	0	0	0	0	0	0	0	0	0	0	0	0
O95817	BAG family molecular chaperone regulator 3	BAG3	O95817	0	0	0	0	0	1	0	0	0	0	0	0	0
O95831	Apoptosis-inducing factor 1, mitochondrial	AIFM1	O95831	1	1	1	1	0	0	0	0	0	0	0	0	1
O95881	Thioredoxin domain-containing protein 12	TXNDC12	O95881	0	0	0	0	0	1	0	0	0	0	0	0	0
O96005	Cleft lip and palate transmembrane protein 1	CLPTM1	O96005	0	0	1	0	0	0	0	0	0	0	0	1	0
O96008	Mitochondrial import receptor subunit TOM40 homolog	TOMM40	O96008	0	0	1	1	0	0	0	0	0	0	0	1	0
O96019	Actin-like protein 6A	ACTL6A	O96019	0	1	0	0	0	0	0	0	0	0	0	0	0
P00338	L-lactate dehydrogenase A chain	LDHA	P00338	1	0	0	0	0	0	0	0	0	0	0	0	0
P49448	Glutamate dehydrogenase 1, mitochondrial;Glutamate dehydrogenase 2, mitochondrial	GLUD1;GLUD2	P49448	0	0	0	1	0	0	0	0	0	0	0	0	0
P00387	NADH-cytochrome b5 reductase 3;NADH-cytochrome b5 reductase 3 membrane-bound form;NADH-cytochrome b5 reductase 3 soluble form	CYB5R3	P00387	1	0	1	1	0	0	0	0	0	0	0	0	1
P00390	Glutathione reductase, mitochondrial	GSR	P00390	1	0	0	1	0	0	0	0	0	0	0	0	0
P00403	Cytochrome c oxidase subunit 2	MT-CO2	P00403	0	0	1	1	0	0	0	0	0	0	0	1	0
P00441	Superoxide dismutase [Cu-Zn]	SOD1	P00441	1	1	0	1	0	0	0	0	0	0	0	0	0
P00491	Purine nucleoside phosphorylase	PNP	P00491	1	0	0	0	0	0	0	0	0	0	0	0	0
P00492	Hypoxanthine-guanine phosphoribosyltransferase	HPRT1	P00492	1	0	0	0	0	0	0	0	0	0	0	0	0
P00505	Aspartate aminotransferase, mitochondrial	GOT2	P00505	0	0	1	1	0	0	0	0	0	0	0	0	1
P00533	Epidermal growth factor receptor;Receptor protein-tyrosine kinase	EGFR	P00533	0	1	1	0	1	0	0	1	0	0	0	0	0
P00558	Phosphoglycerate kinase 1	PGK1	P00558	1	0	0	0	0	0	0	0	0	0	0	0	0
P01116	GTPase NRas;GTPase HRas;GTPase HRas, N-terminally processed;GTPase KRas;GTPase KRas, N-terminally processed	NRAS;HRAS;KRAS	P01116	1	0	1	0	0	0	0	0	0	0	0	0	1
P02452	Collagen alpha-1(I) chain	COL1A1	P02452	0	0	0	0	1	0	0	0	0	0	0	0	0
P02545	Prelamin-A/C;Lamin-A/C	LMNA	P02545	0	1	0	0	0	0	0	0	0	0	0	0	0
P02545	Prelamin-A/C;Lamin-A/C	LMNA	P02545	0	1	0	0	0	0	0	0	0	0	0	0	0
P02751	Fibronectin;Anastellin;Ugl-Y1;Ugl-Y2;Ugl-Y3	FN1	P02751	0	0	0	0	1	0	0	0	0	0	0	0	0
P02786	Transferrin receptor protein 1;Transferrin receptor protein 1, serum form	TFRC	P02786	0	0	1	0	1	0	0	0	1	0	0	0	0
P04040	Catalase	CAT	P04040	0	0	0	0	0	1	0	0	0	0	0	0	0
P04075	Fructose-bisphosphate aldolase A;Fructose-bisphosphate aldolase	ALDOA	P04075	1	0	0	0	0	0	0	0	0	0	0	0	0
P04080	Cystatin-B	CSTB	P04080	1	1	0	0	0	0	0	0	0	0	0	0	0
P04083	Annexin A1	ANXA1	P04083	1	1	1	0	1	0	0	0	0	0	0	0	1
P04179	Superoxide dismutase [Mn], mitochondrial	SOD2	P04179	0	0	0	1	0	0	0	0	0	0	0	0	0
P04181	Ornithine aminotransferase, mitochondrial;Ornithine aminotransferase, hepatic form;Ornithine aminotransferase, renal form	OAT	P04181	0	0	0	1	0	0	0	0	0	0	0	0	0
P04350	Tubulin beta-4A chain	TUBB4A	P04350	1	0	0	0	0	0	0	0	0	0	0	0	0
P04406	Glyceraldehyde-3-phosphate dehydrogenase	GAPDH	P04406	1	1	1	0	0	0	0	0	0	0	0	0	1
P04792	Heat shock protein beta-1	HSPB1	P04792	1	1	0	0	0	0	0	0	0	0	0	0	0
P04818	Thymidylate synthase	TYMS	P04818	1	1	1	1	0	0	0	0	0	0	0	0	1
P04843	Dolichyl-diphosphooligosaccharide--protein glycosyltransferase subunit 1	RPN1	P04843	0	0	1	0	0	0	0	1	0	0	0	0	0
P04844	Dolichyl-diphosphooligosaccharide--protein glycosyltransferase subunit 2	RPN2	P04844	0	0	1	0	0	0	0	0	0	0	0	1	0
P04899	Guanine nucleotide-binding protein G(i) subunit alpha-2	GNAI2	P04899	1	0	1	0	0	0	0	0	0	0	0	0	1
P05023	Sodium/potassium-transporting ATPase subunit alpha-1	ATP1A1	P05023	0	0	1	0	0	0	0	0	0	0	0	1	0
P05026	Sodium/potassium-transporting ATPase subunit beta-1	ATP1B1	P05026	0	0	1	0	0	0	0	0	1	0	0	0	0
P05091	Aldehyde dehydrogenase, mitochondrial	ALDH2	P05091	0	0	0	1	0	0	0	0	0	0	0	0	0
P05121	Plasminogen activator inhibitor 1	SERPINE1	P05121	0	0	0	0	1	0	0	0	0	0	0	0	0
P05141	ADP/ATP translocase 2;ADP/ATP translocase 2, N-terminally processed	SLC25A5	P05141	0	0	1	1	0	0	0	0	0	0	0	1	0
P05161	Ubiquitin-like protein ISG15	ISG15	P05161	1	0	0	0	1	0	0	0	0	0	0	0	0
P05198	Eukaryotic translation initiation factor 2 subunit 1	EIF2S1	P05198	0	0	0	0	0	1	0	0	0	0	0	0	0
P05362	Intercellular adhesion molecule 1	ICAM1	P05362	0	0	1	0	0	0	0	1	0	0	0	0	0
P05386	60S acidic ribosomal protein P1	RPLP1	P05386	0	0	0	0	0	1	0	0	0	0	0	0	0
P05387	60S acidic ribosomal protein P2	RPLP2	P05387	0	0	0	0	0	1	0	0	0	0	0	0	0
Q8NHW5	60S acidic ribosomal protein P0;60S acidic ribosomal protein P0-like	RPLP0;RPLP0P6	Q8NHW5	0	0	0	0	0	1	0	0	0	0	0	0	0
P05455	Lupus La protein	SSB	P05455	0	1	0	0	0	0	0	0	0	0	0	0	0
P04439	HLA class I histocompatibility antigen, A-24 alpha chain;HLA class I histocompatibility antigen, A-23 alpha chain;HLA class I histocompatibility antigen, A-3 alpha chain;HLA class I histocompatibility antigen, A-36 alpha chain;HLA class I histocompatibility antigen, A-11 alpha chain;HLA class I histocompatibility antigen, A-1 alpha chain	HLA-A	P04439	0	0	1	0	0	0	0	1	0	0	0	0	0
P05556	Integrin beta-1	ITGB1	P05556	0	0	1	0	0	0	0	1	0	0	0	0	0
P06132	Uroporphyrinogen decarboxylase	UROD	P06132	1	0	0	0	0	0	0	0	0	0	0	0	0
P06576	ATP synthase subunit beta, mitochondrial;ATP synthase subunit beta	ATP5B	P06576	0	0	1	1	0	0	0	0	0	0	0	0	1
P06703	Protein S100-A6;Protein S100	S100A6	P06703	1	1	1	0	0	0	0	0	0	0	0	0	1
P06733	Alpha-enolase	ENO1	P06733	1	1	1	0	0	0	0	0	0	0	0	0	1
P06744	Glucose-6-phosphate isomerase	GPI	P06744	1	0	0	0	1	0	0	0	0	0	0	0	0
P06748	Nucleophosmin	NPM1	P06748	1	1	0	0	0	0	0	0	0	0	0	0	0
P06753	Tropomyosin alpha-3 chain	TPM3;DKFZp686J1372	P06753	1	0	0	0	0	0	0	0	0	0	0	0	0
P06756	Integrin alpha-V;Integrin alpha-V heavy chain;Integrin alpha-V light chain	ITGAV	P06756	0	0	1	0	0	0	0	1	0	0	0	0	0
Q8N257	Histone H2B type 2-E;Histone H2B type 1-B;Histone H2B type 1-O;Histone H2B type 1-J;Histone H2B type 3-B	HIST2H2BE;HIST1H2BB;HIST1H2BO;HIST1H2BJ;HIST3H2BB	Q8N257	0	1	0	0	0	0	0	0	0	0	0	0	0
P07099	Epoxide hydrolase 1	EPHX1	P07099	0	0	1	0	0	0	0	0	1	0	0	0	0
P07108	Acyl-CoA-binding protein	DBI	P07108	0	0	0	0	0	1	0	0	0	0	0	0	0
P07195	L-lactate dehydrogenase B chain;L-lactate dehydrogenase	LDHB	P07195	1	0	0	0	0	0	0	0	0	0	0	0	0
P07237	Protein disulfide-isomerase	P4HB	P07237	0	0	1	0	0	0	0	0	0	0	0	0	1
P07305	Histone H1.0;Histone H1.0, N-terminally processed	H1F0	P07305	0	1	0	0	0	0	0	0	0	0	0	0	0
P07355	Annexin A2;Annexin;Putative annexin A2-like protein	ANXA2;ANXA2P2	P07355	0	0	0	0	1	0	0	0	0	0	0	0	0
P07384	Calpain-1 catalytic subunit	CAPN1	P07384	1	0	1	0	0	0	0	0	0	0	0	0	1
P07437	Tubulin beta chain	TUBB	P07437	1	0	0	0	0	0	0	0	0	0	0	0	0
P07686	Beta-hexosaminidase subunit beta;Beta-hexosaminidase subunit beta chain B;Beta-hexosaminidase subunit beta chain A	HEXB	P07686	0	0	0	0	0	1	0	0	0	0	0	0	0
P07737	Profilin-1	PFN1	P07737	1	0	0	0	0	0	0	0	0	0	0	0	0
P07741	Adenine phosphoribosyltransferase	APRT	P07741	1	0	0	0	0	0	0	0	0	0	0	0	0
P07814	Bifunctional glutamate/proline--tRNA ligase;Glutamate--tRNA ligase;Proline--tRNA ligase	EPRS	P07814	1	0	0	0	0	0	0	0	0	0	0	0	0
P07858	Cathepsin B;Cathepsin B light chain;Cathepsin B heavy chain	CTSB	P07858	0	0	0	0	1	0	0	0	0	0	0	0	0
P07900	Heat shock protein HSP 90-alpha	HSP90AA1	P07900	1	0	1	0	0	0	0	0	0	0	0	0	1
P07919	Cytochrome b-c1 complex subunit 6, mitochondrial	UQCRH	P07919	0	0	1	1	0	0	0	0	0	0	0	0	1
P07954	Fumarate hydratase, mitochondrial	FH	P07954	1	0	0	1	0	0	0	0	0	0	0	0	0
P08133	Annexin A6;Annexin	ANXA6	P08133	1	0	0	0	0	0	0	0	0	0	0	0	0
P08134	Rho-related GTP-binding protein RhoC	RHOC	P08134	0	0	1	0	0	0	0	0	0	0	0	0	1
P08138	Tumor necrosis factor receptor superfamily member 16	NGFR	P08138	0	0	1	0	0	0	0	1	0	0	0	0	0
P08238	Heat shock protein HSP 90-beta	HSP90AB1	P08238	1	0	0	0	0	0	0	0	0	0	0	0	0
P08240	Signal recognition particle receptor subunit alpha	SRPR	P08240	0	0	1	0	0	0	0	0	0	0	0	0	1
P08243	Asparagine synthetase [glutamine-hydrolyzing]	ASNS	P08243	0	0	0	0	0	1	0	0	0	0	0	0	0
P08559	Pyruvate dehydrogenase E1 component subunit alpha, somatic form, mitochondrial	PDHA1	P08559	0	0	0	1	0	0	0	0	0	0	0	0	0
P08574	Cytochrome c1, heme protein, mitochondrial	CYC1	P08574	0	0	1	1	0	0	0	0	0	0	0	0	1
P08621	U1 small nuclear ribonucleoprotein 70 kDa	SNRNP70	P08621	0	1	0	0	0	0	0	0	0	0	0	0	0
P08648	Integrin alpha-5;Integrin alpha-5 heavy chain;Integrin alpha-5 light chain	ITGA5	P08648	0	0	1	0	0	0	0	1	0	0	0	0	0
P08670	Vimentin	VIM	P08670	1	0	0	0	0	0	0	0	0	0	0	0	0
P08754	Guanine nucleotide-binding protein G(k) subunit alpha	GNAI3	P08754	1	0	1	0	0	0	0	0	0	0	0	0	1
P08758	Annexin A5;Annexin	ANXA5	P08758	0	0	0	0	0	1	0	0	0	0	0	0	0
P09012	U1 small nuclear ribonucleoprotein A	SNRPA	P09012	0	1	0	0	0	0	0	0	0	0	0	0	0
P09104	Gamma-enolase;Enolase	ENO2	P09104	1	0	1	0	0	0	0	0	0	0	0	0	1
P09110	3-ketoacyl-CoA thiolase, peroxisomal	ACAA1	P09110	0	0	0	0	0	1	0	0	0	0	0	0	0
P09211	Glutathione S-transferase P	GSTP1	P09211	1	1	0	1	0	0	0	0	0	0	0	0	0
P09382	Galectin-1	LGALS1	P09382	0	0	0	0	1	0	0	0	0	0	0	0	0
P09417	Dihydropteridine reductase	QDPR	P09417	0	0	0	0	0	1	0	0	0	0	0	0	0
P09429	High mobility group protein B1;Putative high mobility group protein B1-like 1	HMGB1;HMGB1P1	P09429	1	1	1	0	1	0	0	0	0	0	0	0	1
P09486	SPARC	SPARC	P09486	0	0	0	0	1	0	0	0	0	0	0	0	0
P09493	Tropomyosin alpha-1 chain	TPM1	P09493	1	0	0	0	0	0	0	0	0	0	0	0	0
P09496	Clathrin light chain A	CLTA	P09496	0	0	1	0	0	0	0	0	0	0	0	0	1
P09525	Annexin A4;Annexin	ANXA4	P09525	0	0	0	0	0	1	0	0	0	0	0	0	0
P09543	2,3-cyclic-nucleotide 3-phosphodiesterase	CNP	P09543	0	0	1	0	0	0	0	0	0	0	0	0	1
P09622	Dihydrolipoyl dehydrogenase, mitochondrial;Dihydrolipoyl dehydrogenase	DLD	P09622	0	0	0	1	0	0	0	0	0	0	0	0	0
P09661	U2 small nuclear ribonucleoprotein A	SNRPA1	P09661	0	1	0	0	0	0	0	0	0	0	0	0	0
P09669	Cytochrome c oxidase subunit 6C	COX6C	P09669	0	0	1	1	0	0	0	0	0	0	0	0	1
P09874	Poly [ADP-ribose] polymerase 1	PARP1	P09874	0	1	0	0	0	0	0	0	0	0	0	0	0
P09914	Interferon-induced protein with tetratricopeptide repeats 1	IFIT1	P09914	1	0	0	0	0	0	0	0	0	0	0	0	0
P09960	Leukotriene A-4 hydrolase	LTA4H	P09960	1	0	0	0	0	0	0	0	0	0	0	0	0
P09972	Fructose-bisphosphate aldolase C;Fructose-bisphosphate aldolase	ALDOC	P09972	0	0	0	0	0	1	0	0	0	0	0	0	0
P47985	Cytochrome b-c1 complex subunit Rieske, mitochondrial;Cytochrome b-c1 complex subunit 11;Putative cytochrome b-c1 complex subunit Rieske-like protein 1	UQCRFS1;UQCRFS1P1	P47985	0	0	1	1	0	0	0	0	0	0	0	0	1
Q01081	Splicing factor U2AF 35 kDa subunit	U2AF1	Q01081	0	1	0	0	0	0	0	0	0	0	0	0	0
P35520	Cystathionine beta-synthase	CBS	P35520	1	1	0	0	0	0	0	0	0	0	0	0	0
Q6PEY2	Tubulin alpha-3E chain	TUBA3E	Q6PEY2	1	0	0	0	0	0	0	0	0	0	0	0	0
P10155	60 kDa SS-A/Ro ribonucleoprotein	TROVE2	P10155	1	0	0	0	0	0	0	0	0	0	0	0	0
P10515	Dihydrolipoyllysine-residue acetyltransferase component of pyruvate dehydrogenase complex, mitochondrial;Acetyltransferase component of pyruvate dehydrogenase complex	DLAT	P10515	0	0	0	1	0	0	0	0	0	0	0	0	0
P10599	Thioredoxin	TXN	P10599	1	1	0	0	1	0	0	0	0	0	0	0	0
P10606	Cytochrome c oxidase subunit 5B, mitochondrial	COX5B	P10606	0	0	1	1	0	0	0	0	0	0	0	0	1
P10619	Carboxypeptidase;Lysosomal protective protein;Lysosomal protective protein 32 kDa chain;Lysosomal protective protein 20 kDa chain	CTSA	P10619	0	0	0	0	0	1	0	0	0	0	0	0	0
P10768	S-formylglutathione hydrolase	ESD	P10768	1	0	0	0	0	0	0	0	0	0	0	0	0
P10809	60 kDa heat shock protein, mitochondrial	HSPD1	P10809	0	0	0	1	0	0	0	0	0	0	0	0	0
P11021	78 kDa glucose-regulated protein	HSPA5	P11021	1	0	0	0	0	0	0	0	0	0	0	0	0
P11047	Laminin subunit gamma-1	LAMC1	P11047	0	0	0	0	1	0	0	0	0	0	0	0	0
P11142	Heat shock cognate 71 kDa protein	HSPA8	P11142	1	1	1	0	0	0	0	0	0	0	0	0	1
P11166	Solute carrier family 2, facilitated glucose transporter member 1	SLC2A1	P11166	0	0	1	0	0	0	0	0	0	0	0	1	0
P11172	Uridine 5-monophosphate synthase;Orotate phosphoribosyltransferase;Orotidine 5-phosphate decarboxylase	UMPS	P11172	0	0	0	0	0	1	0	0	0	0	0	0	0
P11177	Pyruvate dehydrogenase E1 component subunit beta, mitochondrial	PDHB	P11177	0	0	0	1	0	0	0	0	0	0	0	0	0
P11216	Glycogen phosphorylase, brain form	PYGB	P11216	0	0	0	0	0	1	0	0	0	0	0	0	0
P11279	Lysosome-associated membrane glycoprotein 1	LAMP1	P11279	0	0	1	0	0	0	0	1	0	0	0	0	0
P11387	DNA topoisomerase 1	TOP1	P11387	0	1	0	0	0	0	0	0	0	0	0	0	0
P11413	Glucose-6-phosphate 1-dehydrogenase	G6PD	P11413	0	0	0	0	0	1	0	0	0	0	0	0	0
P11586	C-1-tetrahydrofolate synthase, cytoplasmic;Methylenetetrahydrofolate dehydrogenase;Methenyltetrahydrofolate cyclohydrolase;Formyltetrahydrofolate synthetase;C-1-tetrahydrofolate synthase, cytoplasmic, N-terminally processed	MTHFD1	P11586	1	0	0	0	0	0	0	0	0	0	0	0	0
P11717	Cation-independent mannose-6-phosphate receptor	IGF2R	P11717	0	0	1	0	0	0	0	1	0	0	0	0	0
P11766	Alcohol dehydrogenase class-3	ADH5	P11766	1	0	0	0	0	0	0	0	0	0	0	0	0
Q9H361	Polyadenylate-binding protein 1;Polyadenylate-binding protein;Polyadenylate-binding protein 3	PABPC1;PABPC3	Q9H361	1	0	0	0	0	0	0	0	0	0	0	0	0
P12004	Proliferating cell nuclear antigen	PCNA	P12004	0	1	0	0	0	0	0	0	0	0	0	0	0
P12081	Histidine--tRNA ligase, cytoplasmic	HARS	P12081	1	0	0	0	0	0	0	0	0	0	0	0	0
P12111	Collagen alpha-3(VI) chain	COL6A3	P12111	0	0	0	0	1	0	0	0	0	0	0	0	0
P12236	ADP/ATP translocase 3;ADP/ATP translocase 3, N-terminally processed;ADP/ATP translocase 1	SLC25A6;SLC25A4	P12236	0	0	1	1	0	0	0	0	0	0	0	1	0
P12268	Inosine-5-monophosphate dehydrogenase 2	IMPDH2	P12268	1	1	0	0	0	0	0	0	0	0	0	0	0
P12270	Nucleoprotein TPR	TPR	P12270	1	1	1	0	0	0	0	0	0	0	0	0	1
P12814	Alpha-actinin-1	ACTN1	P12814	1	0	1	0	0	0	0	0	0	0	0	0	1
P12955	Xaa-Pro dipeptidase	PEPD	P12955	0	0	0	0	0	1	0	0	0	0	0	0	0
P12956	X-ray repair cross-complementing protein 6	XRCC6	P12956	0	1	0	0	0	0	0	0	0	0	0	0	0
P13010	X-ray repair cross-complementing protein 5	XRCC5	P13010	0	1	0	0	0	0	0	0	0	0	0	0	0
P13073	Cytochrome c oxidase subunit 4 isoform 1, mitochondrial	COX4I1	P13073	0	0	1	1	0	0	0	0	0	0	0	0	1
P13473	Lysosome-associated membrane glycoprotein 2	LAMP2	P13473	0	0	1	0	0	0	0	1	0	0	0	0	0
P13489	Ribonuclease inhibitor	RNH1	P13489	1	0	0	0	0	0	0	0	0	0	0	0	0
P13591	Neural cell adhesion molecule 1	NCAM1	P13591	0	0	1	0	1	0	1	1	0	0	0	0	0
P13639	Elongation factor 2	EEF2	P13639	1	1	0	0	0	0	0	0	0	0	0	0	0
P13667	Protein disulfide-isomerase A4	PDIA4	P13667	0	0	0	0	0	1	0	0	0	0	0	0	0
P13674	Prolyl 4-hydroxylase subunit alpha-1	P4HA1	P13674	0	0	0	0	0	1	0	0	0	0	0	0	0
P13796	Plastin-2	LCP1	P13796	1	0	1	0	0	0	0	0	0	0	0	0	1
P13797	Plastin-3	PLS3	P13797	1	0	0	0	0	0	0	0	0	0	0	0	0
P13804	Electron transfer flavoprotein subunit alpha, mitochondrial	ETFA	P13804	0	0	0	1	0	0	0	0	0	0	0	0	0
P13807	Glycogen [starch] synthase, muscle	GYS1	P13807	0	0	0	0	0	1	0	0	0	0	0	0	0
P13861	cAMP-dependent protein kinase type II-alpha regulatory subunit	PRKAR2A	P13861	1	0	1	0	0	0	0	0	0	0	0	0	1
P13984	General transcription factor IIF subunit 2	GTF2F2	P13984	0	1	0	0	0	0	0	0	0	0	0	0	0
P13995	Bifunctional methylenetetrahydrofolate dehydrogenase/cyclohydrolase, mitochondrial;NAD-dependent methylenetetrahydrofolate dehydrogenase;Methenyltetrahydrofolate cyclohydrolase	MTHFD2	P13995	0	0	0	1	0	0	0	0	0	0	0	0	0
P14174	Macrophage migration inhibitory factor	MIF	P14174	1	0	0	0	1	0	0	0	0	0	0	0	0
P14324	Farnesyl pyrophosphate synthase	FDPS	P14324	1	0	0	0	0	0	0	0	0	0	0	0	0
P14550	Alcohol dehydrogenase [NADP(+)]	AKR1A1	P14550	0	0	0	0	0	1	0	0	0	0	0	0	0
P14618	Pyruvate kinase PKM;Pyruvate kinase	PKM	P14618	1	1	0	0	0	0	0	0	0	0	0	0	0
P14625	Endoplasmin	HSP90B1	P14625	0	0	0	0	0	1	0	0	0	0	0	0	0
P14854	Cytochrome c oxidase subunit 6B1	COX6B1	P14854	0	0	0	1	0	0	0	0	0	0	0	0	0
P14866	Heterogeneous nuclear ribonucleoprotein L	HNRNPL	P14866	1	1	0	0	0	0	0	0	0	0	0	0	0
P14868	Aspartate--tRNA ligase, cytoplasmic	DARS	P14868	1	0	0	0	0	0	0	0	0	0	0	0	0
P14927	Cytochrome b-c1 complex subunit 7	UQCRB	P14927	0	0	1	1	0	0	0	0	0	0	0	0	1
P15121	Aldose reductase	AKR1B1	P15121	1	0	0	0	0	0	0	0	0	0	0	0	0
P15170	Eukaryotic peptide chain release factor GTP-binding subunit ERF3A	GSPT1	P15170	0	0	0	0	0	1	0	0	0	0	0	0	0
P15374	Ubiquitin carboxyl-terminal hydrolase isozyme L3;Ubiquitin carboxyl-terminal hydrolase	UCHL3	P15374	1	0	0	0	0	0	0	0	0	0	0	0	0
P15531	Nucleoside diphosphate kinase A	NME1	P15531	1	1	0	0	0	0	0	0	0	0	0	0	0
P15559	NAD(P)H dehydrogenase [quinone] 1	NQO1	P15559	1	0	0	0	0	0	0	0	0	0	0	0	0
P15880	40S ribosomal protein S2	RPS2	P15880	0	0	0	0	0	1	0	0	0	0	0	0	0
P15927	Replication protein A 32 kDa subunit	RPA2	P15927	0	1	0	0	0	0	0	0	0	0	0	0	0
Q9BTM1	Histone H2A type 1-A;Histone H2AX;Histone H2A.J;Histone H2A type 2-B	HIST1H2AA;H2AFX;H2AFJ;HIST2H2AB	Q9BTM1	0	1	0	0	0	0	0	0	0	0	0	0	0
P16152	Carbonyl reductase [NADPH] 1	CBR1	P16152	1	0	0	0	0	0	0	0	0	0	0	0	0
P16403	Histone H1.2	HIST1H1C	P16403	0	1	0	0	0	0	0	0	0	0	0	0	0
P16435	NADPH--cytochrome P450 reductase	POR	P16435	0	0	1	0	0	0	0	0	0	0	0	0	1
P16615	Sarcoplasmic/endoplasmic reticulum calcium ATPase 2	ATP2A2	P16615	0	0	1	0	0	0	0	0	0	0	0	1	0
P16930	Fumarylacetoacetase	FAH	P16930	0	0	0	0	0	1	0	0	0	0	0	0	0
P16949	Stathmin	STMN1	P16949	1	0	0	0	0	0	0	0	0	0	0	0	0
P16989	Y-box-binding protein 3	YBX3	P16989	1	1	0	0	0	0	0	0	0	0	0	0	0
P17096	High mobility group protein HMG-I/HMG-Y	HMGA1	P17096	0	1	0	0	0	0	0	0	0	0	0	0	0
P17174	Aspartate aminotransferase, cytoplasmic	GOT1	P17174	1	0	0	0	0	0	0	0	0	0	0	0	0
P17301	Integrin alpha-2	ITGA2	P17301	0	0	1	0	0	0	0	1	0	0	0	0	0
P17655	Calpain-2 catalytic subunit	CAPN2	P17655	1	0	1	0	0	0	0	0	0	0	0	0	1
P17813	Endoglin	ENG	P17813	0	0	1	0	0	0	0	1	0	0	0	0	0
P17858	ATP-dependent 6-phosphofructokinase, liver type	PFKL	P17858	1	0	0	0	0	0	0	0	0	0	0	0	0
P17931	Galectin-3;Galectin	LGALS3	P17931	1	1	0	0	1	0	0	0	0	0	0	0	0
P17987	T-complex protein 1 subunit alpha	TCP1	P17987	1	0	0	0	0	0	0	0	0	0	0	0	0
P18077	60S ribosomal protein L35a	RPL35A	P18077	0	0	0	0	0	1	0	0	0	0	0	0	0
P18085	ADP-ribosylation factor 4	ARF4	P18085	0	0	1	0	0	0	0	0	0	0	0	0	1
P18124	60S ribosomal protein L7	RPL7	P18124	0	0	0	0	0	1	0	0	0	0	0	0	0
P18206	Vinculin	VCL	P18206	1	0	1	0	0	0	0	0	0	0	0	0	1
P18669	Phosphoglycerate mutase 1	PGAM1	P18669	0	0	0	0	0	1	0	0	0	0	0	0	0
P18754	Regulator of chromosome condensation	RCC1	P18754	1	1	0	0	0	0	0	0	0	0	0	0	0
P18827	Syndecan-1	SDC1	P18827	0	0	1	0	1	0	0	1	0	0	0	0	0
P18859	ATP synthase-coupling factor 6, mitochondrial	ATP5J	P18859	0	0	1	1	0	0	0	0	0	0	0	0	1
P19174	1-phosphatidylinositol 4,5-bisphosphate phosphodiesterase gamma-1	PLCG1	P19174	0	0	0	0	0	1	0	0	0	0	0	0	0
P19338	Nucleolin	NCL	P19338	1	1	0	0	0	0	0	0	0	0	0	0	0
P19367	Hexokinase-1	HK1	P19367	0	0	1	1	0	0	0	0	0	0	0	0	1
P19525	Interferon-induced, double-stranded RNA-activated protein kinase	EIF2AK2	P19525	1	1	0	0	0	0	0	0	0	0	0	0	0
P19623	Spermidine synthase	SRM	P19623	0	0	0	0	0	1	0	0	0	0	0	0	0
P19784	Casein kinase II subunit alpha	CSNK2A2	P19784	0	0	0	0	0	1	0	0	0	0	0	0	0
P20020	Plasma membrane calcium-transporting ATPase 1;Calcium-transporting ATPase	ATP2B1	P20020	0	0	1	0	0	0	0	0	0	0	0	1	0
P20042	Eukaryotic translation initiation factor 2 subunit 2	EIF2S2	P20042	0	0	0	0	0	1	0	0	0	0	0	0	0
P20073	Annexin A7	ANXA7	P20073	0	0	0	0	0	1	0	0	0	0	0	0	0
P20290	Transcription factor BTF3	BTF3	P20290	1	1	0	0	0	0	0	0	0	0	0	0	0
P20337	Ras-related protein Rab-3B	RAB3B	P20337	0	0	1	0	0	0	0	0	0	0	0	0	1
P20340	Ras-related protein Rab-6A	RAB6A	P20340	0	0	1	0	0	0	0	0	0	0	0	0	1
P20618	Proteasome subunit beta type-1	PSMB1	P20618	1	1	0	0	0	0	0	0	0	0	0	0	0
P20645	Cation-dependent mannose-6-phosphate receptor	M6PR	P20645	0	0	1	0	0	0	0	1	0	0	0	0	0
P20674	Cytochrome c oxidase subunit 5A, mitochondrial	COX5A	P20674	0	0	1	1	0	0	0	0	0	0	0	0	1
P20700	Lamin-B1	LMNB1	P20700	0	1	1	0	0	0	0	0	0	0	0	0	1
P21266	Glutathione S-transferase Mu 3	GSTM3	P21266	1	0	0	0	0	0	0	0	0	0	0	0	0
P21281	V-type proton ATPase subunit B, brain isoform	ATP6V1B2	P21281	0	0	1	0	0	0	0	0	0	0	0	0	1
P21291	Cysteine and glycine-rich protein 1	CSRP1	P21291	0	1	0	0	0	0	0	0	0	0	0	0	0
P21333	Filamin-A	FLNA	P21333	1	0	0	0	0	0	0	0	0	0	0	0	0
P21399	Cytoplasmic aconitate hydratase	ACO1	P21399	1	0	0	0	0	0	0	0	0	0	0	0	0
P21589	5-nucleotidase	NT5E	P21589	0	0	1	0	0	0	1	0	0	0	0	0	0
P21796	Voltage-dependent anion-selective channel protein 1	VDAC1	P21796	0	0	1	1	0	0	0	0	0	0	0	1	0
P21912	Succinate dehydrogenase [ubiquinone] iron-sulfur subunit, mitochondrial	SDHB	P21912	0	0	1	1	0	0	0	0	0	0	0	0	1
P21964	Catechol O-methyltransferase	COMT	P21964	1	0	1	0	0	0	0	0	1	0	0	0	0
P22059	Oxysterol-binding protein 1	OSBP	P22059	1	0	1	0	0	0	0	0	0	0	0	0	1
P22102	Trifunctional purine biosynthetic protein adenosine-3;Phosphoribosylamine--glycine ligase;Phosphoribosylformylglycinamidine cyclo-ligase;Phosphoribosylglycinamide formyltransferase	GART	P22102	0	0	0	0	0	1	0	0	0	0	0	0	0
P22234	Multifunctional protein ADE2;Phosphoribosylaminoimidazole-succinocarboxamide synthase;Phosphoribosylaminoimidazole carboxylase	PAICS	P22234	0	0	0	0	0	1	0	0	0	0	0	0	0
P22307	Non-specific lipid-transfer protein	SCP2	P22307	1	0	0	1	0	0	0	0	0	0	0	0	0
P22314	Ubiquitin-like modifier-activating enzyme 1	UBA1	P22314	1	1	0	1	0	0	0	0	0	0	0	0	0
P22392	Nucleoside diphosphate kinase;Nucleoside diphosphate kinase B;Putative nucleoside diphosphate kinase	NME1-NME2;NME2;NME1;NME2P1	P22392	1	1	0	0	0	0	0	0	0	0	0	0	0
P22626	Heterogeneous nuclear ribonucleoproteins A2/B1	HNRNPA2B1	P22626	1	1	0	0	1	0	0	0	0	0	0	0	0
P22695	Cytochrome b-c1 complex subunit 2, mitochondrial	UQCRC2	P22695	0	0	1	1	0	0	0	0	0	0	0	0	1
P23229	Integrin alpha-6;Integrin alpha-6 heavy chain;Integrin alpha-6 light chain;Processed integrin alpha-6	ITGA6	P23229	0	0	1	0	0	0	0	1	0	0	0	0	0
P23246	Splicing factor, proline- and glutamine-rich	SFPQ	P23246	1	1	0	0	0	0	0	0	0	0	0	0	0
Q9NRH3	Tubulin gamma-1 chain;Tubulin gamma-2 chain;Tubulin gamma chain	TUBG1;TUBG2	Q9NRH3	1	0	0	0	0	0	0	0	0	0	0	0	0
P23284	Peptidyl-prolyl cis-trans isomerase B	PPIB	P23284	0	0	0	0	0	1	0	0	0	0	0	0	0
P23381	Tryptophan--tRNA ligase, cytoplasmic;T1-TrpRS;T2-TrpRS	WARS	P23381	1	0	0	0	0	0	0	0	0	0	0	0	0
P23396	40S ribosomal protein S3	RPS3	P23396	1	1	1	1	0	0	0	0	0	0	0	0	1
P23526	Adenosylhomocysteinase	AHCY	P23526	1	0	0	0	0	0	0	0	0	0	0	0	0
P23528	Cofilin-1	CFL1	P23528	1	1	1	0	0	0	0	0	0	0	0	0	1
P23919	Thymidylate kinase	DTYMK	P23919	0	0	0	0	0	1	0	0	0	0	0	0	0
P23921	Ribonucleoside-diphosphate reductase large subunit	RRM1	P23921	1	0	0	0	0	0	0	0	0	0	0	0	0
P24534	Elongation factor 1-beta	EEF1B2	P24534	0	0	0	0	0	1	0	0	0	0	0	0	0
P24539	ATP synthase F(0) complex subunit B1, mitochondrial	ATP5F1	P24539	0	0	1	1	0	0	0	0	0	0	0	0	1
P24666	Low molecular weight phosphotyrosine protein phosphatase	ACP1	P24666	1	0	0	0	0	0	0	0	0	0	0	0	0
P24752	Acetyl-CoA acetyltransferase, mitochondrial	ACAT1	P24752	0	0	0	1	0	0	0	0	0	0	0	0	0
P25205	DNA replication licensing factor MCM3	MCM3	P25205	0	1	0	0	0	0	0	0	0	0	0	0	0
P25325	3-mercaptopyruvate sulfurtransferase;Sulfurtransferase	MPST	P25325	1	0	0	1	0	0	0	0	0	0	0	0	0
P25398	40S ribosomal protein S12	RPS12	P25398	1	0	0	0	0	0	0	0	0	0	0	0	0
P25685	DnaJ homolog subfamily B member 1	DNAJB1	P25685	1	1	0	0	0	0	0	0	0	0	0	0	0
P25705	ATP synthase subunit alpha, mitochondrial	ATP5A1	P25705	0	0	1	1	0	0	0	0	0	0	0	0	1
P25786	Proteasome subunit alpha type-1	PSMA1	P25786	1	1	0	0	0	0	0	0	0	0	0	0	0
P25788	Proteasome subunit alpha type-3	PSMA3	P25788	1	1	0	0	0	0	0	0	0	0	0	0	0
P25789	Proteasome subunit alpha type-4;Proteasome subunit alpha type;Proteasome subunit beta type	PSMA4	P25789	1	1	0	0	0	0	0	0	0	0	0	0	0
P26006	Integrin alpha-3;Integrin alpha-3 heavy chain;Integrin alpha-3 light chain	ITGA3	P26006	0	0	1	0	0	0	0	1	0	0	0	0	0
P26038	Moesin	MSN	P26038	1	0	1	0	0	0	0	0	0	0	0	0	1
P26196	Probable ATP-dependent RNA helicase DDX6	DDX6	P26196	1	0	0	0	0	0	0	0	0	0	0	0	0
P26232	Catenin alpha-2	CTNNA2	P26232	1	1	1	0	0	0	0	0	0	0	0	0	1
P26358	DNA (cytosine-5)-methyltransferase 1	DNMT1	P26358	0	1	0	0	0	0	0	0	0	0	0	0	0
P26368	Splicing factor U2AF 65 kDa subunit	U2AF2	P26368	0	1	0	0	0	0	0	0	0	0	0	0	0
P26373	60S ribosomal protein L13	RPL13	P26373	0	0	0	0	0	1	0	0	0	0	0	0	0
P26447	Protein S100-A4	S100A4	P26447	0	0	0	0	0	1	0	0	0	0	0	0	0
P26583	High mobility group protein B2	HMGB2	P26583	1	1	0	0	1	0	0	0	0	0	0	0	0
P26639	Threonine--tRNA ligase, cytoplasmic	TARS	P26639	1	0	0	0	0	0	0	0	0	0	0	0	0
P26640	Valine--tRNA ligase	VARS	P26640	0	0	0	0	0	1	0	0	0	0	0	0	0
P26641	Elongation factor 1-gamma	EEF1G	P26641	0	0	0	0	0	1	0	0	0	0	0	0	0
P27348	14-3-3 protein theta	YWHAQ	P27348	1	0	0	0	0	0	0	0	0	0	0	0	0
P27635	60S ribosomal protein L10	RPL10	P27635	0	0	0	0	0	1	0	0	0	0	0	0	0
P27694	Replication protein A 70 kDa DNA-binding subunit;Replication protein A 70 kDa DNA-binding subunit, N-terminally processed	RPA1	P27694	0	1	0	0	0	0	0	0	0	0	0	0	0
P27695	DNA-(apurinic or apyrimidinic site) lyase;DNA-(apurinic or apyrimidinic site) lyase, mitochondrial	APEX1	P27695	1	1	0	1	0	0	0	0	0	0	0	0	0
P27701	CD82 antigen	CD82	P27701	0	0	1	0	0	0	0	0	0	0	0	1	0
P27797	Calreticulin	CALR	P27797	1	0	0	0	1	0	0	0	0	0	0	0	0
P27824	Calnexin	CANX	P27824	0	0	1	0	0	0	0	1	0	0	0	0	0
P28066	Proteasome subunit alpha type-5	PSMA5	P28066	1	1	0	0	0	0	0	0	0	0	0	0	0
P28070	Proteasome subunit beta type-4	PSMB4	P28070	1	1	0	0	0	0	0	0	0	0	0	0	0
P28072	Proteasome subunit beta type-6	PSMB6	P28072	1	1	0	0	0	0	0	0	0	0	0	0	0
P28074	Proteasome subunit beta type-5	PSMB5	P28074	1	1	0	0	0	0	0	0	0	0	0	0	0
P28288	ATP-binding cassette sub-family D member 3	ABCD3	P28288	0	0	1	0	0	0	0	0	0	0	0	1	0
P28331	NADH-ubiquinone oxidoreductase 75 kDa subunit, mitochondrial	NDUFS1	P28331	0	0	1	1	0	0	0	0	0	0	0	0	1
P28482	Mitogen-activated protein kinase 1	MAPK1	P28482	1	1	0	0	0	0	0	0	0	0	0	0	0
P28838	Cytosol aminopeptidase	LAP3	P28838	1	0	0	0	0	0	0	0	0	0	0	0	0
P28845	Corticosteroid 11-beta-dehydrogenase isozyme 1	HSD11B1	P28845	0	0	1	0	0	0	0	0	1	0	0	0	0
P29084	Transcription initiation factor IIE subunit beta	GTF2E2	P29084	0	1	0	0	0	0	0	0	0	0	0	0	0
P29144	Tripeptidyl-peptidase 2	TPP2	P29144	1	1	0	0	0	0	0	0	0	0	0	0	0
P29317	Ephrin type-A receptor 2	EPHA2	P29317	0	0	1	0	0	0	0	1	0	0	0	0	0
P29401	Transketolase	TKT	P29401	0	0	0	0	0	1	0	0	0	0	0	0	0
P29590	Protein PML	PML	P29590	1	1	1	0	0	0	0	0	0	0	0	0	1
P29692	Elongation factor 1-delta	EEF1D	P29692	0	1	0	0	0	0	0	0	0	0	0	0	0
P29966	Myristoylated alanine-rich C-kinase substrate	MARCKS	P29966	1	0	1	0	0	0	0	0	0	0	0	0	1
P30040	Endoplasmic reticulum resident protein 29	ERP29	P30040	0	0	0	0	0	1	0	0	0	0	0	0	0
P30041	Peroxiredoxin-6	PRDX6	P30041	1	0	0	0	0	0	0	0	0	0	0	0	0
P30043	Flavin reductase (NADPH)	BLVRB	P30043	1	0	0	0	0	0	0	0	0	0	0	0	0
P30044	Peroxiredoxin-5, mitochondrial	PRDX5	P30044	1	0	0	1	0	0	0	0	0	0	0	0	0
P30046	D-dopachrome decarboxylase;D-dopachrome decarboxylase-like protein	DDT;DDTL	P30046	1	0	0	0	0	0	0	0	0	0	0	0	0
P30048	Thioredoxin-dependent peroxide reductase, mitochondrial	PRDX3	P30048	0	0	0	1	0	0	0	0	0	0	0	0	0
P30050	60S ribosomal protein L12	RPL12	P30050	0	0	0	0	0	1	0	0	0	0	0	0	0
P30084	Enoyl-CoA hydratase, mitochondrial	ECHS1	P30084	0	0	0	1	0	0	0	0	0	0	0	0	0
P30085	UMP-CMP kinase	CMPK1	P30085	1	1	0	0	0	0	0	0	0	0	0	0	0
P30086	Phosphatidylethanolamine-binding protein 1;Hippocampal cholinergic neurostimulating peptide	PEBP1	P30086	1	0	0	0	0	0	0	0	0	0	0	0	0
P30101	Protein disulfide-isomerase A3	PDIA3	P30101	0	0	0	0	0	1	0	0	0	0	0	0	0
P30153	Serine/threonine-protein phosphatase 2A 65 kDa regulatory subunit A alpha isoform	PPP2R1A	P30153	1	0	0	0	0	0	0	0	0	0	0	0	0
P30405	Peptidyl-prolyl cis-trans isomerase F, mitochondrial;Peptidyl-prolyl cis-trans isomerase	PPIF	P30405	0	0	0	1	0	0	0	0	0	0	0	0	0
P30419	Glycylpeptide N-tetradecanoyltransferase 1	NMT1	P30419	1	0	1	0	0	0	0	0	0	0	0	0	1
P10321	HLA class I histocompatibility antigen, B-44 alpha chain;HLA class I histocompatibility antigen, B-13 alpha chain	HLA-B	P10321	0	0	1	0	0	0	0	1	0	0	0	0	0
P30519	HLA class I histocompatibility antigen, Cw-12 alpha chain;HLA class I histocompatibility antigen, Cw-6 alpha chain;HLA class I histocompatibility antigen, Cw-17 alpha chain;HLA class I histocompatibility antigen, Cw-2 alpha chain;HLA class I histocompatibility antigen, Cw-15 alpha chain;HLA class I histocompatibility antigen, Cw-4 alpha chain;HLA class I histocompatibility antigen, Cw-18 alpha ch…	HLA-C	P3051	0	0	0	0	0	1	0	0	0	0	0	0	0
P30519	Heme oxygenase 2	HMOX2	P30519	0	0	0	0	0	1	0	0	0	0	0	0	0
P30520	Adenylosuccinate synthetase isozyme 2	ADSS	P30520	1	0	0	0	0	0	0	0	0	0	0	0	0
P30740	Leukocyte elastase inhibitor	SERPINB1	P30740	1	0	0	0	0	0	0	0	0	0	0	0	0
P30837	Aldehyde dehydrogenase X, mitochondrial	ALDH1B1	P30837	0	0	0	1	0	0	0	0	0	0	0	0	0
P31040	Succinate dehydrogenase [ubiquinone] flavoprotein subunit, mitochondrial	SDHA	P31040	0	0	1	1	0	0	0	0	0	0	0	0	1
P31150	Rab GDP dissociation inhibitor alpha	GDI1	P31150	1	0	0	0	0	0	0	0	0	0	0	0	0
P31153	S-adenosylmethionine synthase isoform type-2	MAT2A	P31153	0	0	0	0	0	1	0	0	0	0	0	0	0
P31431	Syndecan-4	SDC4	P31431	0	0	1	0	1	0	0	1	0	0	0	0	0
P31689	DnaJ homolog subfamily A member 1	DNAJA1	P31689	1	1	1	1	0	0	0	0	0	0	0	0	1
P31930	Cytochrome b-c1 complex subunit 1, mitochondrial	UQCRC1	P31930	0	0	1	1	0	0	0	0	0	0	0	0	1
P31937	3-hydroxyisobutyrate dehydrogenase, mitochondrial	HIBADH	P31937	0	0	0	1	0	0	0	0	0	0	0	0	0
P31939	Bifunctional purine biosynthesis protein PURH;Phosphoribosylaminoimidazolecarboxamide formyltransferase;IMP cyclohydrolase	ATIC	P31939	0	0	0	0	0	1	0	0	0	0	0	0	0
P31942	Heterogeneous nuclear ribonucleoprotein H3	HNRNPH3	P31942	0	1	0	0	0	0	0	0	0	0	0	0	0
P31946	14-3-3 protein beta/alpha;14-3-3 protein beta/alpha, N-terminally processed	YWHAB	P31946	1	0	0	0	0	0	0	0	0	0	0	0	0
P31947	14-3-3 protein sigma	SFN	P31947	1	1	0	0	1	0	0	0	0	0	0	0	0
P31948	Stress-induced-phosphoprotein 1	STIP1	P31948	1	1	0	0	0	0	0	0	0	0	0	0	0
P31949	Protein S100-A11;Protein S100-A11, N-terminally processed	S100A11	P31949	1	1	0	0	0	0	0	0	0	0	0	0	0
P32004	Neural cell adhesion molecule L1	L1CAM	P32004	0	0	1	0	0	0	0	1	0	0	0	0	0
P32119	Peroxiredoxin-2	PRDX2	P32119	1	0	0	0	0	0	0	0	0	0	0	0	0
P32322	Pyrroline-5-carboxylate reductase 1, mitochondrial;Pyrroline-5-carboxylate reductase	PYCR1	P32322	0	0	0	1	0	0	0	0	0	0	0	0	0
P32455	Interferon-induced guanylate-binding protein 1	GBP1	P32455	1	0	1	0	1	0	0	0	0	0	0	0	1
P32969	60S ribosomal protein L9	RPL9	P32969	0	0	0	0	0	1	0	0	0	0	0	0	0
P33176	Kinesin-1 heavy chain	KIF5B	P33176	1	0	0	0	0	0	0	0	0	0	0	0	0
Q9H0L4	Cleavage stimulation factor subunit 2;Cleavage stimulation factor subunit 2 tau variant	CSTF2;CSTF2T	Q9H0L4	0	1	0	0	0	0	0	0	0	0	0	0	0
P33316	Deoxyuridine 5-triphosphate nucleotidohydrolase, mitochondrial	DUT	P33316	0	1	0	1	0	0	0	0	0	0	0	0	0
P33993	DNA replication licensing factor MCM7	MCM7	P33993	0	1	0	0	0	0	0	0	0	0	0	0	0
P34897	Serine hydroxymethyltransferase, mitochondrial;Serine hydroxymethyltransferase	SHMT2	P34897	1	1	1	1	0	0	0	0	0	0	0	0	1
P34932	Heat shock 70 kDa protein 4	HSPA4	P34932	1	0	0	0	0	0	0	0	0	0	0	0	0
P35221	Catenin alpha-1	CTNNA1	P35221	1	0	1	0	0	0	0	0	0	0	0	0	1
P35232	Prohibitin	PHB	P35232	0	0	1	1	0	0	0	0	0	0	0	0	1
P35237	Serpin B6	SERPINB6	P35237	1	0	0	0	0	0	0	0	0	0	0	0	0
P35244	Replication protein A 14 kDa subunit	RPA3	P35244	0	1	0	0	0	0	0	0	0	0	0	0	0
P35268	60S ribosomal protein L22	RPL22	P35268	0	0	0	0	0	1	0	0	0	0	0	0	0
P35269	General transcription factor IIF subunit 1	GTF2F1	P35269	0	1	0	0	0	0	0	0	0	0	0	0	0
P35270	Sepiapterin reductase	SPR	P35270	1	0	0	0	0	0	0	0	0	0	0	0	0
P35579	Myosin-9	MYH9	P35579	1	0	0	0	0	0	0	0	0	0	0	0	0
P35606	Coatomer subunit beta	COPB2	P35606	1	0	1	0	0	0	0	0	0	0	0	0	1
P35754	Glutaredoxin-1	GLRX	P35754	1	0	0	0	0	0	0	0	0	0	0	0	0
P35998	26S protease regulatory subunit 7	PSMC2	P35998	1	1	0	0	0	0	0	0	0	0	0	0	0
P36405	ADP-ribosylation factor-like protein 3	ARL3	P36405	1	1	1	0	0	0	0	0	0	0	0	0	1
P36507	Dual specificity mitogen-activated protein kinase kinase 2	MAP2K2	P36507	1	0	1	0	0	0	0	0	0	0	0	0	1
P36542	ATP synthase subunit gamma, mitochondrial	ATP5C1	P36542	0	0	1	1	0	0	0	0	0	0	0	0	1
P36551	Oxygen-dependent coproporphyrinogen-III oxidase, mitochondrial	CPOX	P36551	0	0	0	1	0	0	0	0	0	0	0	0	0
P36578	60S ribosomal protein L4	RPL4	P36578	0	0	0	0	0	1	0	0	0	0	0	0	0
P36639	7,8-dihydro-8-oxoguanine triphosphatase	NUDT1	P36639	1	1	0	1	0	0	0	0	0	0	0	0	0
P36871	Phosphoglucomutase-1	PGM1	P36871	1	0	0	0	0	0	0	0	0	0	0	0	0
P36915	Guanine nucleotide-binding protein-like 1	GNL1	P36915	0	0	0	0	0	1	0	0	0	0	0	0	0
P36957	Dihydrolipoyllysine-residue succinyltransferase component of 2-oxoglutarate dehydrogenase complex, mitochondrial	DLST	P36957	0	0	0	1	0	0	0	0	0	0	0	0	0
P37108	Signal recognition particle 14 kDa protein	SRP14	P37108	1	0	0	0	0	0	0	0	0	0	0	0	0
P37268	Squalene synthase	FDFT1	P37268	0	0	1	0	0	0	0	0	0	0	0	1	0
P37802	Transgelin-2	TAGLN2	P37802	0	0	0	0	0	1	0	0	0	0	0	0	0
P37837	Transaldolase	TALDO1	P37837	1	0	0	0	0	0	0	0	0	0	0	0	0
P38117	Electron transfer flavoprotein subunit beta	ETFB	P38117	0	0	0	1	0	0	0	0	0	0	0	0	0
Q96E39	RNA-binding motif protein, X chromosome;RNA-binding motif protein, X chromosome, N-terminally processed;RNA binding motif protein, X-linked-like-1	RBMX;RBMXL1	Q96E39	0	1	0	0	0	0	0	0	0	0	0	0	0
P38606	V-type proton ATPase catalytic subunit A	ATP6V1A	P38606	0	0	0	0	0	1	0	0	0	0	0	0	0
P38646	Stress-70 protein, mitochondrial	HSPA9	P38646	0	1	0	1	0	0	0	0	0	0	0	0	0
P38919	Eukaryotic initiation factor 4A-III;Eukaryotic initiation factor 4A-III, N-terminally processed	EIF4A3	P38919	1	1	0	0	0	0	0	0	0	0	0	0	0
P39019	40S ribosomal protein S19	RPS19	P39019	0	1	0	0	0	0	0	0	0	0	0	0	0
P39023	60S ribosomal protein L3	RPL3	P39023	1	1	0	0	0	0	0	0	0	0	0	0	0
P39748	Flap endonuclease 1	FEN1	P39748	0	1	0	1	0	0	0	0	0	0	0	0	0
P40121	Macrophage-capping protein	CAPG	P40121	1	1	0	0	0	0	0	0	0	0	0	0	0
P40222	Alpha-taxilin	TXLNA	P40222	0	0	0	0	0	1	0	0	0	0	0	0	0
P40227	T-complex protein 1 subunit zeta	CCT6A	P40227	1	0	0	0	0	0	0	0	0	0	0	0	0
P40261	Nicotinamide N-methyltransferase	NNMT	P40261	1	0	0	0	0	0	0	0	0	0	0	0	0
P40306	Proteasome subunit beta type-10	PSMB10	P40306	1	1	0	0	0	0	0	0	0	0	0	0	0
P40429	60S ribosomal protein L13a	RPL13A;RPL13a	P40429	1	0	0	0	0	0	0	0	0	0	0	0	0
P40616	ADP-ribosylation factor-like protein 1	ARL1	P40616	0	0	1	0	0	0	0	0	0	0	0	0	1
P40763	Signal transducer and activator of transcription 3;Signal transducer and activator of transcription	STAT3	P40763	1	1	0	0	0	0	0	0	0	0	0	0	0
P40925	Malate dehydrogenase, cytoplasmic;Malate dehydrogenase	MDH1	P40925	1	0	0	0	0	0	0	0	0	0	0	0	0
P40926	Malate dehydrogenase, mitochondrial;Malate dehydrogenase	MDH2	P40926	0	0	0	1	0	0	0	0	0	0	0	0	0
Q2VIR3	Eukaryotic translation initiation factor 2 subunit 3;Putative eukaryotic translation initiation factor 2 subunit 3-like protein	EIF2S3;EIF2S3L	Q2VIR3	0	0	0	0	0	1	0	0	0	0	0	0	0
P41208	Centrin-2	CETN2	P41208	1	1	0	0	0	0	0	0	0	0	0	0	0
P41227	N-alpha-acetyltransferase 10	NAA10	P41227	1	1	0	0	0	0	0	0	0	0	0	0	0
P41240	Tyrosine-protein kinase CSK	CSK	P41240	1	0	1	0	0	0	0	0	0	0	0	0	1
P41250	Glycine--tRNA ligase	GARS	P41250	1	0	0	1	0	0	0	0	0	0	0	0	0
P41252	Isoleucine--tRNA ligase, cytoplasmic	IARS	P41252	1	0	0	0	0	0	0	0	0	0	0	0	0
P41743	Protein kinase C iota type	PRKCI	P41743	1	1	1	0	0	0	0	0	0	0	0	0	1
P42126	Enoyl-CoA delta isomerase 1, mitochondrial	ECI1;DCI	P42126	0	0	0	1	0	0	0	0	0	0	0	0	0
P42224	Signal transducer and activator of transcription 1-alpha/beta;Signal transducer and activator of transcription	STAT1	P42224	1	1	0	0	0	0	0	0	0	0	0	0	0
P42285	Superkiller viralicidic activity 2-like 2	SKIV2L2	P42285	0	1	0	0	0	0	0	0	0	0	0	0	0
P42677	40S ribosomal protein S27	RPS27	P42677	0	0	0	0	0	1	0	0	0	0	0	0	0
P42704	Leucine-rich PPR motif-containing protein, mitochondrial	LRPPRC	P42704	0	1	1	1	0	0	0	0	0	0	0	0	1
P43034	Platelet-activating factor acetylhydrolase IB subunit alpha	PAFAH1B1	P43034	1	1	1	0	0	0	0	0	0	0	0	0	1
P43304	Glycerol-3-phosphate dehydrogenase, mitochondrial	GPD2	P43304	0	0	0	1	0	0	0	0	0	0	0	0	0
P43362	Melanoma-associated antigen 9	MAGEA9	P43362	0	0	0	0	0	1	0	0	0	0	0	0	0
P43490	Nicotinamide phosphoribosyltransferase	NAMPT	P43490	1	1	0	0	1	0	0	0	0	0	0	0	0
P43686	26S protease regulatory subunit 6B	PSMC4	P43686	1	1	0	0	0	0	0	0	0	0	0	0	0
P43897	Elongation factor Ts, mitochondrial;Elongation factor Ts	TSFM	P43897	0	0	0	1	0	0	0	0	0	0	0	0	0
P45880	Voltage-dependent anion-selective channel protein 2	VDAC2	P45880	0	0	1	1	0	0	0	0	0	0	0	0	1
P45974	Ubiquitin carboxyl-terminal hydrolase 5	USP5	P45974	0	0	0	0	0	1	0	0	0	0	0	0	0
P46060	Ran GTPase-activating protein 1	RANGAP1	P46060	1	1	1	0	0	0	0	0	0	0	0	0	1
P46063	ATP-dependent DNA helicase Q1	RECQL	P46063	0	1	0	0	0	0	0	0	0	0	0	0	0
P46108	Adapter molecule crk	CRK	P46108	1	0	1	0	0	0	0	0	0	0	0	0	1
P46776	60S ribosomal protein L27a	RPL27A	P46776	0	0	0	0	0	1	0	0	0	0	0	0	0
P46777	60S ribosomal protein L5	RPL5	P46777	1	1	0	0	0	0	0	0	0	0	0	0	0
P46778	60S ribosomal protein L21	RPL21	P46778	0	0	0	0	0	1	0	0	0	0	0	0	0
P46783	40S ribosomal protein S10	RPS10;RPS10-NUDT3	P46783	1	1	0	0	0	0	0	0	0	0	0	0	0
P46821	Microtubule-associated protein 1B;MAP1B heavy chain;MAP1 light chain LC1	MAP1B	P46821	1	0	0	0	0	0	0	0	0	0	0	0	0
P46940	Ras GTPase-activating-like protein IQGAP1	IQGAP1	P46940	0	0	1	0	0	0	0	0	0	0	0	0	1
P46977	Dolichyl-diphosphooligosaccharide--protein glycosyltransferase subunit STT3A	STT3A	P46977	0	0	1	0	0	0	0	0	0	0	0	1	0
P47755	F-actin-capping protein subunit alpha-2	CAPZA2	P47755	0	0	0	0	0	1	0	0	0	0	0	0	0
P47756	F-actin-capping protein subunit beta	CAPZB	P47756	1	0	0	0	0	0	0	0	0	0	0	0	0
P47813	Eukaryotic translation initiation factor 1A, X-chromosomal;Eukaryotic translation initiation factor 1A, Y-chromosomal	EIF1AX;EIF1AY	P47813	0	0	0	0	0	1	0	0	0	0	0	0	0
P47897	Glutamine--tRNA ligase	QARS	P47897	1	0	0	0	0	0	0	0	0	0	0	0	0
P48047	ATP synthase subunit O, mitochondrial	ATP5O	P48047	0	0	1	1	0	0	0	0	0	0	0	0	1
P48059	LIM and senescent cell antigen-like-containing domain protein 1	LIMS1	P48059	0	0	1	0	0	0	0	0	0	0	0	0	1
P48147	Prolyl endopeptidase	PREP	P48147	1	0	0	0	0	0	0	0	0	0	0	0	0
P48163	NADP-dependent malic enzyme	ME1	P48163	1	0	0	0	0	0	0	0	0	0	0	0	0
P48444	Coatomer subunit delta	ARCN1	P48444	1	0	1	0	0	0	0	0	0	0	0	0	1
P48449	Lanosterol synthase	LSS	P48449	0	0	1	0	0	0	0	0	0	0	0	0	1
P48507	Glutamate--cysteine ligase regulatory subunit	GCLM	P48507	0	0	0	0	0	1	0	0	0	0	0	0	0
P48637	Glutathione synthetase	GSS	P48637	0	0	0	0	0	1	0	0	0	0	0	0	0
P48643	T-complex protein 1 subunit epsilon	CCT5	P48643	1	0	0	0	0	0	0	0	0	0	0	0	0
P48739	Phosphatidylinositol transfer protein beta isoform	PITPNB	P48739	1	0	0	0	0	0	0	0	0	0	0	0	0
P48960	CD97 antigen;CD97 antigen subunit alpha;CD97 antigen subunit beta	CD97	P48960	0	0	1	0	1	0	0	0	0	0	0	1	0
P49189	4-trimethylaminobutyraldehyde dehydrogenase	ALDH9A1	P49189	1	0	0	0	0	0	0	0	0	0	0	0	0
P49207	60S ribosomal protein L34	RPL34	P49207	0	0	0	0	0	1	0	0	0	0	0	0	0
P49257	Protein ERGIC-53	LMAN1	P49257	0	0	1	0	0	0	0	1	0	0	0	0	0
P49321	Nuclear autoantigenic sperm protein	NASP	P49321	1	1	0	0	0	0	0	0	0	0	0	0	0
P49327	Fatty acid synthase;[Acyl-carrier-protein] S-acetyltransferase;[Acyl-carrier-protein] S-malonyltransferase;3-oxoacyl-[acyl-carrier-protein] synthase;3-oxoacyl-[acyl-carrier-protein] reductase;3-hydroxyacyl-[acyl-carrier-protein] dehydratase;Enoyl-[acyl-carrier-protein] reductase;Oleoyl-[acyl-carrier-protein] hydrolase	FASN	P49327	1	0	0	0	0	0	0	0	0	0	0	0	0
P49368	T-complex protein 1 subunit gamma	CCT3	P49368	1	0	0	0	0	0	0	0	0	0	0	0	0
P49411	Elongation factor Tu, mitochondrial	TUFM	P49411	0	0	0	1	0	0	0	0	0	0	0	0	0
P49419	Alpha-aminoadipic semialdehyde dehydrogenase	ALDH7A1	P49419	1	1	0	1	0	0	0	0	0	0	0	0	0
P49458	Signal recognition particle 9 kDa protein	SRP9;DKFZp564M2223	P49458	1	0	0	0	0	0	0	0	0	0	0	0	0
P49588	Alanine--tRNA ligase, cytoplasmic	AARS	P49588	1	0	0	0	0	0	0	0	0	0	0	0	0
P49589	Cysteine--tRNA ligase, cytoplasmic	CARS	P49589	1	0	0	0	0	0	0	0	0	0	0	0	0
P49591	Serine--tRNA ligase, cytoplasmic	SARS	P49591	1	0	0	0	0	0	0	0	0	0	0	0	0
P49593	Protein phosphatase 1F	PPM1F	P49593	0	0	0	0	0	1	0	0	0	0	0	0	0
P49720	Proteasome subunit beta type-3	PSMB3	P49720	1	1	0	0	0	0	0	0	0	0	0	0	0
P49721	Proteasome subunit beta type-2	PSMB2	P49721	1	1	0	0	0	0	0	0	0	0	0	0	0
P49736	DNA replication licensing factor MCM2	MCM2	P49736	0	1	0	0	0	0	0	0	0	0	0	0	0
P49748	Very long-chain specific acyl-CoA dehydrogenase, mitochondrial	ACADVL	P49748	0	0	1	1	0	0	0	0	0	0	0	0	1
P49755	Transmembrane emp24 domain-containing protein 10	TMED10	P49755	0	0	1	0	0	0	0	1	0	0	0	0	0
P49756	RNA-binding protein 25	RBM25	P49756	1	1	0	0	0	0	0	0	0	0	0	0	0
P49770	Translation initiation factor eIF-2B subunit beta	EIF2B2	P49770	0	0	0	0	0	1	0	0	0	0	0	0	0
P49773	Histidine triad nucleotide-binding protein 1	HINT1	P49773	1	1	0	0	0	0	0	0	0	0	0	0	0
P49792	E3 SUMO-protein ligase RanBP2	RANBP2	P49792	0	1	1	0	0	0	0	0	0	0	0	0	1
P49902	Cytosolic purine 5-nucleotidase	NT5C2	P49902	1	0	0	0	0	0	0	0	0	0	0	0	0
P49903	Selenide, water dikinase 1	SEPHS1	P49903	1	1	1	0	0	0	0	0	0	0	0	0	1
P49915	GMP synthase [glutamine-hydrolyzing]	GMPS	P49915	1	0	0	0	0	0	0	0	0	0	0	0	0
P50226	Sulfotransferase 1A1;Sulfotransferase;Sulfotransferase 1A2;Sulfotransferase 1A4;Sulfotransferase 1A3	SULT1A1;SULT1A2;SULT1A4;SULT1A3	P50226	1	0	0	0	0	0	0	0	0	0	0	0	0
P50281	Matrix metalloproteinase-14	MMP14	P50281	1	0	1	0	0	0	0	1	0	0	0	0	0
P50395	Rab GDP dissociation inhibitor beta	GDI2	P50395	1	0	1	0	0	0	0	0	0	0	0	0	1
P50402	Emerin	EMD	P50402	0	1	1	0	0	0	0	0	0	0	0	0	1
P50454	Serpin H1	SERPINH1	P50454	0	0	0	0	0	1	0	0	0	0	0	0	0
P50479	PDZ and LIM domain protein 4	PDLIM4	P50479	0	0	0	0	0	1	0	0	0	0	0	0	0
Q8NFI4	Hsc70-interacting protein;Putative protein FAM10A5;Putative protein FAM10A4	ST13;ST13P5;ST13P4	Q8NFI4	1	0	0	0	0	0	0	0	0	0	0	0	0
P50552	Vasodilator-stimulated phosphoprotein	VASP	P50552	1	0	1	0	0	0	0	0	0	0	0	0	1
P50570	Dynamin-2	DNM2	P50570	1	0	1	0	0	0	0	0	0	0	0	0	1
P50579	Methionine aminopeptidase 2	METAP2	P50579	1	0	0	0	0	0	0	0	0	0	0	0	0
P50990	T-complex protein 1 subunit theta	CCT8	P50990	1	0	0	0	0	0	0	0	0	0	0	0	0
P50991	T-complex protein 1 subunit delta	CCT4	P50991	1	0	0	0	0	0	0	0	0	0	0	0	0
P50995	Annexin A11	ANXA11	P50995	1	1	0	0	0	0	0	0	0	0	0	0	0
P51116	Fragile X mental retardation syndrome-related protein 2	FXR2	P51116	1	0	0	0	0	0	0	0	0	0	0	0	0
P51148	Ras-related protein Rab-5C	RAB5C	P51148	0	0	1	0	0	0	0	0	0	0	0	0	1
P51149	Ras-related protein Rab-7a	RAB7A	P51149	0	0	1	0	0	0	0	0	0	0	0	0	1
P51153	Ras-related protein Rab-13	RAB13	P51153	0	0	1	0	0	0	0	0	0	0	0	0	1
P51570	Galactokinase	GALK1	P51570	0	0	0	0	0	1	0	0	0	0	0	0	0
P51571	Translocon-associated protein subunit delta	SSR4	P51571	0	0	1	0	0	0	0	1	0	0	0	0	0
P51572	B-cell receptor-associated protein 31	BCAP31	P51572	0	0	1	0	0	0	0	0	0	0	0	1	0
P51665	26S proteasome non-ATPase regulatory subunit 7	PSMD7	P51665	0	0	0	0	0	1	0	0	0	0	0	0	0
P51809	Vesicle-associated membrane protein 7	VAMP7	P51809	0	0	1	0	0	0	0	0	0	0	1	0	0
P51858	Hepatoma-derived growth factor	HDGF	P51858	1	1	0	0	0	0	0	0	0	0	0	0	0
P51970	NADH dehydrogenase [ubiquinone] 1 alpha subcomplex subunit 8	NDUFA8	P51970	0	0	1	1	0	0	0	0	0	0	0	0	1
P51991	Heterogeneous nuclear ribonucleoprotein A3	HNRNPA3	P51991	0	1	0	0	0	0	0	0	0	0	0	0	0
P52209	6-phosphogluconate dehydrogenase, decarboxylating	PGD	P52209	1	0	0	0	0	0	0	0	0	0	0	0	0
P52272	Heterogeneous nuclear ribonucleoprotein M	HNRNPM	P52272	0	1	0	0	0	0	0	0	0	0	0	0	0
P52292	Importin subunit alpha-1	KPNA2	P52292	1	1	0	0	0	0	0	0	0	0	0	0	0
P52306	Rap1 GTPase-GDP dissociation stimulator 1	RAP1GDS1	P52306	0	0	0	0	0	1	0	0	0	0	0	0	0
P52565	Rho GDP-dissociation inhibitor 1	ARHGDIA	P52565	1	0	0	0	0	0	0	0	0	0	0	0	0
P52594	Arf-GAP domain and FG repeat-containing protein 1	AGFG1	P52594	0	1	0	0	0	0	0	0	0	0	0	0	0
P52597	Heterogeneous nuclear ribonucleoprotein F;Heterogeneous nuclear ribonucleoprotein F, N-terminally processed	HNRNPF	P52597	0	1	0	0	0	0	0	0	0	0	0	0	0
P52788	Spermine synthase	SMS	P52788	0	0	0	0	0	1	0	0	0	0	0	0	0
P52907	F-actin-capping protein subunit alpha-1	CAPZA1	P52907	1	0	0	0	0	0	0	0	0	0	0	0	0
P52926	High mobility group protein HMGI-C	HMGA2	P52926	0	1	0	0	0	0	0	0	0	0	0	0	0
P53004	Biliverdin reductase A	BLVRA	P53004	1	0	0	0	0	0	0	0	0	0	0	0	0
P53007	Tricarboxylate transport protein, mitochondrial	SLC25A1	P53007	0	0	1	1	0	0	0	0	0	0	0	1	0
P53396	ATP-citrate synthase	ACLY	P53396	1	0	0	0	0	0	0	0	0	0	0	0	0
P53597	Succinyl-CoA ligase [ADP/GDP-forming] subunit alpha, mitochondrial	SUCLG1	P53597	0	0	0	1	0	0	0	0	0	0	0	0	0
P53618	Coatomer subunit beta	COPB1	P53618	1	0	1	0	0	0	0	0	0	0	0	0	1
P53621	Coatomer subunit alpha;Xenin;Proxenin	COPA	P53621	1	0	1	0	1	0	0	0	0	0	0	0	1
P53985	Monocarboxylate transporter 1	SLC16A1	P53985	0	0	1	0	0	0	0	0	0	0	0	1	0
P53990	IST1 homolog	IST1	P53990	1	0	0	0	0	0	0	0	0	0	0	0	0
P53999	Activated RNA polymerase II transcriptional coactivator p15	SUB1	P53999	0	1	0	0	0	0	0	0	0	0	0	0	0
P54136	Arginine--tRNA ligase, cytoplasmic	RARS	P54136	1	0	0	0	0	0	0	0	0	0	0	0	0
P54577	Tyrosine--tRNA ligase, cytoplasmic;Tyrosine--tRNA ligase, cytoplasmic, N-terminally processed;Tyrosine--tRNA ligase	YARS	P54577	1	0	0	0	0	0	0	0	0	0	0	0	0
P54709	Sodium/potassium-transporting ATPase subunit beta-3	ATP1B3	P54709	0	0	1	0	0	0	0	0	1	0	0	0	0
P54725	UV excision repair protein RAD23 homolog A	RAD23A	P54725	0	1	0	0	0	0	0	0	0	0	0	0	0
P54727	UV excision repair protein RAD23 homolog B	RAD23B	P54727	1	1	0	0	0	0	0	0	0	0	0	0	0
P54886	Delta-1-pyrroline-5-carboxylate synthase;Glutamate 5-kinase;Gamma-glutamyl phosphate reductase	ALDH18A1	P54886	0	0	1	1	0	0	0	0	0	0	0	0	1
P54920	Alpha-soluble NSF attachment protein	NAPA	P54920	0	0	1	0	0	0	0	0	0	0	0	0	1
P55010	Eukaryotic translation initiation factor 5	EIF5	P55010	0	0	0	0	0	1	0	0	0	0	0	0	0
P55036	26S proteasome non-ATPase regulatory subunit 4	PSMD4	P55036	0	0	0	0	0	1	0	0	0	0	0	0	0
P55060	Exportin-2	CSE1L	P55060	1	1	0	0	0	0	0	0	0	0	0	0	0
P55072	Transitional endoplasmic reticulum ATPase	VCP	P55072	1	1	0	0	0	0	0	0	0	0	0	0	0
P55084	Trifunctional enzyme subunit beta, mitochondrial;3-ketoacyl-CoA thiolase	HADHB	P55084	0	0	1	1	0	0	0	0	0	0	0	0	1
P55263	Adenosine kinase	ADK	P55263	1	1	0	0	0	0	0	0	0	0	0	0	0
P55735	Protein SEC13 homolog	SEC13	P55735	0	1	1	0	0	0	0	0	0	0	0	0	1
P55795	Heterogeneous nuclear ribonucleoprotein H2	HNRNPH2	P55795	0	1	0	0	0	0	0	0	0	0	0	0	0
P55809	Succinyl-CoA:3-ketoacid coenzyme A transferase 1, mitochondrial	OXCT1	P55809	0	0	0	1	0	0	0	0	0	0	0	0	0
P55884	Eukaryotic translation initiation factor 3 subunit B	EIF3B	P55884	1	0	0	0	0	0	0	0	0	0	0	0	0
P55957	BH3-interacting domain death agonist;BH3-interacting domain death agonist p15;BH3-interacting domain death agonist p13;BH3-interacting domain death agonist p11	BID	P55957	1	0	1	1	0	0	0	0	0	0	0	0	1
P56192	Methionine--tRNA ligase, cytoplasmic	MARS	P56192	1	0	0	0	0	0	0	0	0	0	0	0	0
P56537	Eukaryotic translation initiation factor 6	EIF6	P56537	1	1	0	0	0	0	0	0	0	0	0	0	0
P57088	Transmembrane protein 33	TMEM33	P57088	0	0	1	0	0	0	0	0	0	0	0	1	0
P58546	Myotrophin	MTPN	P58546	1	1	0	0	0	0	0	0	0	0	0	0	0
P60174	Triosephosphate isomerase	TPI1	P60174	0	0	0	0	0	1	0	0	0	0	0	0	0
P60228	Eukaryotic translation initiation factor 3 subunit E	EIF3E	P60228	1	1	0	0	0	0	0	0	0	0	0	0	0
P60468	Protein transport protein Sec61 subunit beta	SEC61B	P60468	0	0	1	0	0	0	0	0	0	0	0	0	1
P60709	Actin, cytoplasmic 1;Actin, cytoplasmic 1, N-terminally processed	ACTB	P60709	1	0	0	0	0	0	0	0	0	0	0	0	0
P60842	Eukaryotic initiation factor 4A-I	EIF4A1	P60842	0	0	0	0	0	1	0	0	0	0	0	0	0
P60866	40S ribosomal protein S20	RPS20	P60866	1	0	0	0	0	0	0	0	0	0	0	0	0
P60903	Protein S100-A10	S100A10	P60903	0	0	0	0	0	1	0	0	0	0	0	0	0
P60953	Cell division control protein 42 homolog	CDC42	P60953	1	0	1	0	0	0	0	0	0	0	0	0	1
P60981	Destrin	DSTN	P60981	0	0	0	0	0	1	0	0	0	0	0	0	0
P61006	Ras-related protein Rab-8A	RAB8A	P61006	1	0	1	0	0	0	0	0	0	0	0	0	1
P61009	Signal peptidase complex subunit 3	SPCS3	P61009	0	0	1	0	0	0	0	0	1	0	0	0	0
P61011	Signal recognition particle 54 kDa protein	SRP54	P61011	1	1	0	0	0	0	0	0	0	0	0	0	0
Q8WUD1	Ras-related protein Rab-2A;Ras-related protein Rab-2B	RAB2A;RAB2B	Q8WUD1	0	0	1	0	0	0	0	0	0	0	0	0	1
P61026	Ras-related protein Rab-10	RAB10	P61026	0	0	1	0	0	0	0	0	0	0	0	0	1
P61081	NEDD8-conjugating enzyme Ubc12	UBE2M	P61081	0	0	0	0	0	1	0	0	0	0	0	0	0
P61086	Ubiquitin-conjugating enzyme E2 K	UBE2K	P61086	1	0	0	0	0	0	0	0	0	0	0	0	0
P61088	Ubiquitin-conjugating enzyme E2 N	UBE2N	P61088	1	1	0	0	0	0	0	0	0	0	0	0	0
P61106	Ras-related protein Rab-14	RAB14	P61106	0	0	1	0	0	0	0	0	0	0	0	0	1
P61158	Actin-related protein 3	ACTR3	P61158	1	0	0	0	0	0	0	0	0	0	0	0	0
P61160	Actin-related protein 2	ACTR2	P61160	1	0	0	0	0	0	0	0	0	0	0	0	0
P61163	Alpha-centractin	ACTR1A	P61163	1	0	0	0	0	0	0	0	0	0	0	0	0
P84077	ADP-ribosylation factor 1;ADP-ribosylation factor 3	ARF1;ARF3	P84077	1	0	1	0	0	0	0	0	0	0	0	0	1
P61221	ATP-binding cassette sub-family E member 1	ABCE1	P61221	1	0	0	1	0	0	0	0	0	0	0	0	0
P61224	Ras-related protein Rap-1b;Ras-related protein Rap-1b-like protein	RAP1B	P61224	1	0	1	0	0	0	0	0	0	0	0	0	1
P61225	Ras-related protein Rap-2b	RAP2B	P61225	0	0	1	0	0	0	0	0	0	0	0	0	1
P61247	40S ribosomal protein S3a	RPS3A	P61247	1	1	0	0	0	0	0	0	0	0	0	0	0
P61289	Proteasome activator complex subunit 3	PSME3	P61289	1	1	0	0	0	0	0	0	0	0	0	0	0
Q96A72	Protein mago nashi homolog;Protein mago nashi homolog 2	MAGOH;MAGOHB	Q96A72	0	1	0	0	0	0	0	0	0	0	0	0	0
P61353	60S ribosomal protein L27	RPL27	P61353	0	0	0	0	0	1	0	0	0	0	0	0	0
P61586	Transforming protein RhoA	RHOA	P61586	1	0	1	0	0	0	0	0	0	0	0	0	1
P61604	10 kDa heat shock protein, mitochondrial	HSPE1	P61604	0	0	0	1	0	0	0	0	0	0	0	0	0
P61758	Prefoldin subunit 3	VBP1	P61758	1	1	0	0	0	0	0	0	0	0	0	0	0
P61769	Beta-2-microglobulin;Beta-2-microglobulin form pI 5.3	B2M	P61769	0	0	0	0	1	0	0	0	0	0	0	0	0
P61960	Ubiquitin-fold modifier 1	UFM1	P61960	1	1	0	0	0	0	0	0	0	0	0	0	0
P61970	Nuclear transport factor 2	NUTF2	P61970	1	0	0	0	0	0	0	0	0	0	0	0	0
P61978	Heterogeneous nuclear ribonucleoprotein K	HNRNPK	P61978	1	1	0	0	0	0	0	0	0	0	0	0	0
P61981	14-3-3 protein gamma;14-3-3 protein gamma, N-terminally processed	YWHAG	P61981	1	0	0	0	0	0	0	0	0	0	0	0	0
P62070	Ras-related protein R-Ras2	RRAS2	P62070	0	0	1	0	0	0	0	0	0	0	0	0	1
P62081	40S ribosomal protein S7	RPS7	P62081	1	0	0	0	0	0	0	0	0	0	0	0	0
P62136	Serine/threonine-protein phosphatase PP1-alpha catalytic subunit;Serine/threonine-protein phosphatase	PPP1CA	P62136	1	1	0	0	0	0	0	0	0	0	0	0	0
P62140	Serine/threonine-protein phosphatase PP1-beta catalytic subunit;Serine/threonine-protein phosphatase	PPP1CB	P62140	1	1	0	0	0	0	0	0	0	0	0	0	0
P62191	26S protease regulatory subunit 4	PSMC1	P62191	1	1	1	0	0	0	0	0	0	0	0	0	1
P62195	26S protease regulatory subunit 8	PSMC5	P62195	1	1	0	0	0	0	0	0	0	0	0	0	0
P62241	40S ribosomal protein S8	RPS8	P62241	1	0	1	0	0	0	0	0	0	0	0	0	1
P62244	40S ribosomal protein S15a	RPS15A	P62244	0	0	0	0	0	1	0	0	0	0	0	0	0
P62249	40S ribosomal protein S16	RPS16	P62249	0	0	0	0	0	1	0	0	0	0	0	0	0
P62258	14-3-3 protein epsilon	YWHAE	P62258	1	0	0	0	0	0	0	0	0	0	0	0	0
P62266	40S ribosomal protein S23	RPS23	P62266	0	0	0	0	0	1	0	0	0	0	0	0	0
P62269	40S ribosomal protein S18	RPS18	P62269	1	0	0	0	0	0	0	0	0	0	0	0	0
P62277	40S ribosomal protein S13	RPS13	P62277	0	0	0	0	0	1	0	0	0	0	0	0	0
P62280	40S ribosomal protein S11	RPS11	P62280	0	0	0	0	0	1	0	0	0	0	0	0	0
P62304	Small nuclear ribonucleoprotein E	SNRPE	P62304	1	1	0	0	0	0	0	0	0	0	0	0	0
P62306	Small nuclear ribonucleoprotein F	SNRPF	P62306	1	1	0	0	0	0	0	0	0	0	0	0	0
P62314	Small nuclear ribonucleoprotein Sm D1	SNRPD1	P62314	1	1	0	0	0	0	0	0	0	0	0	0	0
P62316	Small nuclear ribonucleoprotein Sm D2	SNRPD2	P62316	1	1	0	0	0	0	0	0	0	0	0	0	0
P62318	Small nuclear ribonucleoprotein Sm D3	SNRPD3	P62318	1	1	0	0	0	0	0	0	0	0	0	0	0
P62328	Thymosin beta-4;Hematopoietic system regulatory peptide	TMSB4X	P62328	1	0	0	0	0	0	0	0	0	0	0	0	0
P62330	ADP-ribosylation factor 6	ARF6	P62330	1	0	1	0	0	0	0	0	0	0	0	0	1
P62424	60S ribosomal protein L7a	RPL7A	P62424	0	0	0	0	0	1	0	0	0	0	0	0	0
P62495	Eukaryotic peptide chain release factor subunit 1	ETF1	P62495	1	0	0	0	0	0	0	0	0	0	0	0	0
P62633	Cellular nucleic acid-binding protein	CNBP	P62633	1	0	0	0	0	0	0	0	0	0	0	0	0
P62701	40S ribosomal protein S4, X isoform	RPS4X	P62701	1	0	0	0	0	0	0	0	0	0	0	0	0
P67775	Serine/threonine-protein phosphatase 2A catalytic subunit beta isoform;Serine/threonine-protein phosphatase 2A catalytic subunit alpha isoform	PPP2CB;PPP2CA	P67775	1	1	0	0	0	0	0	0	0	0	0	0	0
P62753	40S ribosomal protein S6	RPS6	P62753	0	0	0	0	0	1	0	0	0	0	0	0	0
P62805	Histone H4	HIST1H4A	P62805	0	1	0	0	0	0	0	0	0	0	0	0	0
P62820	Ras-related protein Rab-1A	RAB1A	P62820	1	0	1	0	0	0	0	0	0	0	0	0	1
P62829	60S ribosomal protein L23	RPL23	P62829	0	0	0	0	0	1	0	0	0	0	0	0	0
P62834	Ras-related protein Rap-1A	RAP1A	P62834	1	0	1	0	0	0	0	0	0	0	0	0	1
P62851	40S ribosomal protein S25	RPS25	P62851	0	0	0	0	0	1	0	0	0	0	0	0	0
Q5JNZ5	40S ribosomal protein S26;Putative 40S ribosomal protein S26-like 1	RPS26;RPS26P11	Q5JNZ5	0	0	0	0	0	1	0	0	0	0	0	0	0
P62857	40S ribosomal protein S28	RPS28	P62857	0	0	0	0	0	1	0	0	0	0	0	0	0
P62873	Guanine nucleotide-binding protein G(I)/G(S)/G(T) subunit beta-1	GNB1	P62873	0	0	0	0	0	1	0	0	0	0	0	0	0
P62877	E3 ubiquitin-protein ligase RBX1;E3 ubiquitin-protein ligase RBX1, N-terminally processed	RBX1	P62877	1	1	0	0	0	0	0	0	0	0	0	0	0
P62879	Guanine nucleotide-binding protein G(I)/G(S)/G(T) subunit beta-2	GNB2	P62879	1	0	0	0	0	0	0	0	0	0	0	0	0
P62899	60S ribosomal protein L31	RPL31	P62899	0	0	0	0	0	1	0	0	0	0	0	0	0
P62906	60S ribosomal protein L10a	RPL10A	P62906	0	0	0	0	0	1	0	0	0	0	0	0	0
P62913	60S ribosomal protein L11	RPL11	P62913	0	1	0	0	0	0	0	0	0	0	0	0	0
P62917	60S ribosomal protein L8	RPL8	P62917	1	0	0	0	0	0	0	0	0	0	0	0	0
P62937	Peptidyl-prolyl cis-trans isomerase A;Peptidyl-prolyl cis-trans isomerase A, N-terminally processed;Peptidyl-prolyl cis-trans isomerase	PPIA	P62937	1	0	0	0	1	0	0	0	0	0	0	0	0
P62942	Peptidyl-prolyl cis-trans isomerase FKBP1A;Peptidyl-prolyl cis-trans isomerase	FKBP1A;FKBP12-Exip2	P62942	1	0	0	0	0	0	0	0	0	0	0	0	0
P62987	Ubiquitin-40S ribosomal protein S27a;Ubiquitin;40S ribosomal protein S27a;Polyubiquitin-C;Ubiquitin;Ubiquitin-60S ribosomal protein L40;Ubiquitin;60S ribosomal protein L40;Polyubiquitin-B;Ubiquitin	RPS27A;UBC;UBB;UBA52	P62987	1	1	0	0	0	0	0	0	0	0	0	0	0
P62993	Growth factor receptor-bound protein 2	GRB2	P62993	1	1	0	0	0	0	0	0	0	0	0	0	0
P62995	Transformer-2 protein homolog beta	TRA2B	P62995	0	1	0	0	0	0	0	0	0	0	0	0	0
P63000	Ras-related C3 botulinum toxin substrate 1;Ras-related C3 botulinum toxin substrate 3	RAC1;RAC3	P63000	1	0	1	0	0	0	0	0	0	0	0	0	1
P63010	AP-2 complex subunit beta	AP2B1	P63010	0	0	1	0	0	0	0	0	0	0	0	0	1
Q5JWF2	Guanine nucleotide-binding protein G(s) subunit alpha isoforms short;Guanine nucleotide-binding protein G(s) subunit alpha isoforms XLas	GNAS	Q5JWF2	0	0	1	0	0	0	0	0	0	0	0	0	1
P63104	14-3-3 protein zeta/delta	YWHAZ	P63104	1	0	0	0	0	0	0	0	0	0	0	0	0
P63151	Serine/threonine-protein phosphatase 2A 55 kDa regulatory subunit B alpha isoform	PPP2R2A	P63151	0	0	0	0	0	1	0	0	0	0	0	0	0
Q96FJ2	Dynein light chain 1, cytoplasmic;Dynein light chain 2, cytoplasmic	DYNLL1;DYNLL2	Q96FJ2	1	0	0	0	0	0	0	0	0	0	0	0	0
P63172	Dynein light chain Tctex-type 1	DYNLT1	P63172	1	0	0	0	0	0	0	0	0	0	0	0	0
P63173	60S ribosomal protein L38	RPL38	P63173	0	0	0	0	0	1	0	0	0	0	0	0	0
P63208	S-phase kinase-associated protein 1	SKP1	P63208	0	0	0	0	0	1	0	0	0	0	0	0	0
P63220	40S ribosomal protein S21	RPS21	P63220	0	0	0	0	0	1	0	0	0	0	0	0	0
Q6IS14	Eukaryotic translation initiation factor 5A-1;Eukaryotic translation initiation factor 5A;Eukaryotic translation initiation factor 5A-1-like	EIF5A;EIF5AL1	Q6IS14	1	1	1	0	0	0	0	0	0	0	0	0	1
P63244	Guanine nucleotide-binding protein subunit beta-2-like 1;Guanine nucleotide-binding protein subunit beta-2-like 1, N-terminally processed	GNB2L1	P63244	1	1	1	0	0	0	0	0	0	0	0	0	1
P63261	Actin, cytoplasmic 2;Actin, cytoplasmic 2, N-terminally processed	ACTG1	P63261	1	0	0	0	0	0	0	0	0	0	0	0	0
P63313	Thymosin beta-10	TMSB10	P63313	1	0	0	0	0	0	0	0	0	0	0	0	0
P67809	Nuclease-sensitive element-binding protein 1	YBX1	P67809	1	1	0	0	1	0	0	0	0	0	0	0	0
P67870	Casein kinase II subunit beta	CSNK2B;CSNK2B-LY6G5B-1181;CSNK2B-LY6G5B--991	P67870	0	0	0	0	0	1	0	0	0	0	0	0	0
P67936	Tropomyosin alpha-4 chain	TPM4	P67936	1	0	0	0	0	0	0	0	0	0	0	0	0
P68133	Actin, alpha skeletal muscle;Actin, alpha cardiac muscle 1;Actin, gamma-enteric smooth muscle;Actin, aortic smooth muscle	ACTA1;ACTC1;ACTG2;ACTA2	P68133	1	0	0	0	0	0	0	0	0	0	0	0	0
P68036	Ubiquitin-conjugating enzyme E2 L3	UBE2L3	P68036	1	1	0	0	0	0	0	0	0	0	0	0	0
Q5VTE0	Elongation factor 1-alpha 1;Putative elongation factor 1-alpha-like 3;Elongation factor 1-alpha	EEF1A1;EEF1A1P5	Q5VTE0	1	0	0	0	0	0	0	0	0	0	0	0	0
P68363	Tubulin alpha-1B chain	TUBA1B	P68363	1	0	0	0	0	0	0	0	0	0	0	0	0
P68366	Tubulin alpha-4A chain	TUBA4A	P68366	1	0	0	0	0	0	0	0	0	0	0	0	0
P68371	Tubulin beta-4B chain	TUBB4B	P68371	1	0	0	0	0	0	0	0	0	0	0	0	0
P68402	Platelet-activating factor acetylhydrolase IB subunit beta	PAFAH1B2	P68402	1	0	0	0	0	0	0	0	0	0	0	0	0
P68431	Histone H3.1	HIST1H3A	P68431	0	1	0	0	0	0	0	0	0	0	0	0	0
P78344	Eukaryotic translation initiation factor 4 gamma 2	EIF4G2	P78344	0	0	0	0	0	1	0	0	0	0	0	0	0
P78371	T-complex protein 1 subunit beta	CCT2	P78371	1	0	0	0	0	0	0	0	0	0	0	0	0
P78417	Glutathione S-transferase omega-1	GSTO1	P78417	1	0	0	0	0	0	0	0	0	0	0	0	0
P78527	DNA-dependent protein kinase catalytic subunit	PRKDC	P78527	0	1	0	0	0	0	0	0	0	0	0	0	0
P80217	Interferon-induced 35 kDa protein	IFI35	P80217	0	1	0	0	0	0	0	0	0	0	0	0	0
P80723	Brain acid soluble protein 1	BASP1	P80723	0	0	1	0	0	0	0	0	0	0	0	0	1
P82933	28S ribosomal protein S9, mitochondrial	MRPS9	P82933	0	0	0	1	0	0	0	0	0	0	0	0	0
P82979	SAP domain-containing ribonucleoprotein	SARNP	P82979	0	1	0	0	0	0	0	0	0	0	0	0	0
P83111	Serine beta-lactamase-like protein LACTB, mitochondrial	LACTB	P83111	0	0	0	1	0	0	0	0	0	0	0	0	0
P84085	ADP-ribosylation factor 5	ARF5	P84085	1	0	1	0	0	0	0	0	0	0	0	0	1
P84090	Enhancer of rudimentary homolog	ERH	P84090	0	0	0	0	0	1	0	0	0	0	0	0	0
P84095	Rho-related GTP-binding protein RhoG	RHOG	P84095	0	0	1	0	0	0	0	0	0	0	0	0	1
P84103	Serine/arginine-rich splicing factor 3	SRSF3	P84103	1	1	0	0	0	0	0	0	0	0	0	0	0
P84157	Matrix-remodeling-associated protein 7	MXRA7	P84157	0	0	1	0	0	0	0	0	0	0	0	0	1
P98179	RNA-binding protein 3	RBM3	P98179	1	1	0	0	0	0	0	0	0	0	0	0	0
Q00653	Nuclear factor NF-kappa-B p100 subunit;Nuclear factor NF-kappa-B p52 subunit	NFKB2	Q00653	1	1	0	0	0	0	0	0	0	0	0	0	0
Q00688	Peptidyl-prolyl cis-trans isomerase FKBP3	FKBP3	Q00688	0	1	0	0	0	0	0	0	0	0	0	0	0
Q00765	Receptor expression-enhancing protein 5;Receptor expression-enhancing protein	REEP5	Q00765	0	0	1	0	0	0	0	0	0	0	0	1	0
Q00796	Sorbitol dehydrogenase	SORD	Q00796	0	0	1	1	0	0	0	0	0	0	0	0	1
Q00839	Heterogeneous nuclear ribonucleoprotein U	HNRNPU	Q00839	1	1	0	0	0	0	0	0	0	0	0	0	0
Q01085	Nucleolysin TIAR	TIAL1	Q01085	1	1	0	0	0	0	0	0	0	0	0	0	0
Q01105	Protein SET;Protein SETSIP	SET;SETSIP	Q01105	1	1	0	0	0	0	0	0	0	0	0	0	0
Q01469	Fatty acid-binding protein, epidermal	FABP5	Q01469	1	0	0	0	0	0	0	0	0	0	0	0	0
Q01518	Adenylyl cyclase-associated protein 1;Adenylyl cyclase-associated protein	CAP1	Q01518	0	0	1	0	0	0	0	0	0	0	0	0	1
Q01581	Hydroxymethylglutaryl-CoA synthase, cytoplasmic	HMGCS1	Q01581	1	0	0	0	0	0	0	0	0	0	0	0	0
Q01628	Interferon-induced transmembrane protein 3	IFITM3	Q01628	0	0	1	0	0	0	0	0	1	0	0	0	0
Q01813	ATP-dependent 6-phosphofructokinase, platelet type	PFKP	Q01813	1	0	0	0	0	0	0	0	0	0	0	0	0
Q01970	1-phosphatidylinositol 4,5-bisphosphate phosphodiesterase beta-3	PLCB3	Q01970	0	0	1	0	0	0	0	0	0	0	0	0	1
Q02218	2-oxoglutarate dehydrogenase, mitochondrial	OGDH	Q02218	0	0	0	1	0	0	0	0	0	0	0	0	0
Q02750	Dual specificity mitogen-activated protein kinase kinase 1	MAP2K1	Q02750	1	1	1	0	0	0	0	0	0	0	0	0	1
Q02790	Peptidyl-prolyl cis-trans isomerase FKBP4;Peptidyl-prolyl cis-trans isomerase FKBP4, N-terminally processed	FKBP4	Q02790	1	1	0	1	0	0	0	0	0	0	0	0	0
Q02809	Procollagen-lysine,2-oxoglutarate 5-dioxygenase 1	PLOD1	Q02809	0	0	1	0	0	0	0	0	0	0	0	0	1
Q02818	Nucleobindin-1	NUCB1	Q02818	1	0	1	0	1	0	0	0	0	0	0	0	1
Q02878	60S ribosomal protein L6	RPL6	Q02878	0	0	0	0	0	1	0	0	0	0	0	0	0
Q03135	Caveolin-1;Caveolin	CAV1	Q03135	0	0	1	0	0	0	0	0	0	0	0	0	1
Q03169	Tumor necrosis factor alpha-induced protein 2	TNFAIP2	Q03169	0	0	0	0	0	1	0	0	0	0	0	0	0
Q03252	Lamin-B2	LMNB2	Q03252	0	1	1	0	0	0	0	0	0	0	0	0	1
Q03405	Urokinase plasminogen activator surface receptor	PLAUR	Q03405	0	0	1	0	1	0	1	0	0	0	0	0	0
Q04760	Lactoylglutathione lyase	GLO1	Q04760	0	0	0	0	0	1	0	0	0	0	0	0	0
Q04837	Single-stranded DNA-binding protein, mitochondrial	SSBP1	Q04837	0	0	0	1	0	0	0	0	0	0	0	0	0
Q04917	14-3-3 protein eta	YWHAH	Q04917	0	0	0	0	0	1	0	0	0	0	0	0	0
Q04941	Proteolipid protein 2	PLP2	Q04941	0	0	1	0	0	0	0	0	0	0	0	1	0
Q05209	Tyrosine-protein phosphatase non-receptor type 12	PTPN12	Q05209	1	0	0	0	0	0	0	0	0	0	0	0	0
Q05682	Caldesmon	CALD1	Q05682	1	0	0	0	0	0	0	0	0	0	0	0	0
Q06210	Glutamine--fructose-6-phosphate aminotransferase [isomerizing] 1	GFPT1	Q06210	0	0	0	0	0	1	0	0	0	0	0	0	0
Q06323	Proteasome activator complex subunit 1	PSME1	Q06323	0	0	0	0	0	1	0	0	0	0	0	0	0
Q06830	Peroxiredoxin-1	PRDX1	Q06830	1	0	0	0	0	0	0	0	0	0	0	0	0
Q07021	Complement component 1 Q subcomponent-binding protein, mitochondrial	C1QBP	Q07021	1	1	1	1	1	0	0	0	0	0	0	0	1
Q07065	Cytoskeleton-associated protein 4	CKAP4	Q07065	1	0	1	0	0	0	0	0	1	0	0	0	0
Q07666	KH domain-containing, RNA-binding, signal transduction-associated protein 1	KHDRBS1	Q07666	0	1	1	0	0	0	0	0	0	0	0	0	1
Q07812	Apoptosis regulator BAX	BAX	Q07812	1	0	1	1	0	0	0	0	0	0	0	0	1
Q07954	Prolow-density lipoprotein receptor-related protein 1;Low-density lipoprotein receptor-related protein 1 85 kDa subunit;Low-density lipoprotein receptor-related protein 1 515 kDa subunit;Low-density lipoprotein receptor-related protein 1 intracellular domain	LRP1	Q07954	1	1	1	0	0	0	0	1	0	0	0	0	0
Q07960	Rho GTPase-activating protein 1	ARHGAP1	Q07960	1	0	0	0	0	0	0	0	0	0	0	0	0
Q08209	Serine/threonine-protein phosphatase 2B catalytic subunit alpha isoform;Serine/threonine-protein phosphatase;Serine/threonine-protein phosphatase 2B catalytic subunit beta isoform	PPP3CA;PPP3CB	Q08209	0	1	1	0	0	0	0	0	0	0	0	0	1
Q08211	ATP-dependent RNA helicase A	DHX9	Q08211	1	1	0	0	0	0	0	0	0	0	0	0	0
Q08257	Quinone oxidoreductase	CRYZ	Q08257	1	0	0	0	0	0	0	0	0	0	0	0	0
Q08378	Golgin subfamily A member 3	GOLGA3	Q08378	1	0	1	0	0	0	0	0	0	0	0	0	1
Q08380	Galectin-3-binding protein	LGALS3BP	Q08380	0	0	0	0	1	0	0	0	0	0	0	0	0
Q08623	Pseudouridine-5-phosphatase	HDHD1	Q08623	0	0	0	0	0	1	0	0	0	0	0	0	0
Q08752	Peptidyl-prolyl cis-trans isomerase D	PPID	Q08752	1	1	0	0	0	0	0	0	0	0	0	0	0
Q08945	FACT complex subunit SSRP1	SSRP1	Q08945	0	1	0	0	0	0	0	0	0	0	0	0	0
Q08J23	tRNA (cytosine(34)-C(5))-methyltransferase	NSUN2	Q08J23	1	1	0	0	0	0	0	0	0	0	0	0	0
Q09028	Histone-binding protein RBBP4	RBBP4	Q09028	0	1	0	0	0	0	0	0	0	0	0	0	0
Q09666	Neuroblast differentiation-associated protein AHNAK	AHNAK	Q09666	0	1	0	0	0	0	0	0	0	0	0	0	0
Q10471	Polypeptide N-acetylgalactosaminyltransferase 2;Polypeptide N-acetylgalactosaminyltransferase 2 soluble form	GALNT2	Q10471	0	0	1	0	1	0	0	0	1	0	0	0	0
Q10567	AP-1 complex subunit beta-1	AP1B1	Q10567	0	0	1	0	0	0	0	0	0	0	0	0	1
Q10713	Mitochondrial-processing peptidase subunit alpha	PMPCA	Q10713	0	0	0	1	0	0	0	0	0	0	0	0	0
Q12765	Secernin-1	SCRN1	Q12765	1	0	0	0	0	0	0	0	0	0	0	0	0
Q12792	Twinfilin-1	TWF1	Q12792	1	0	0	0	0	0	0	0	0	0	0	0	0
Q12797	Aspartyl/asparaginyl beta-hydroxylase	ASPH	Q12797	0	0	1	0	0	0	0	0	1	0	0	0	0
Q12802	A-kinase anchor protein 13	AKAP13	Q12802	1	1	1	0	0	0	0	0	0	0	0	0	1
Q12874	Splicing factor 3A subunit 3	SF3A3	Q12874	0	1	0	0	0	0	0	0	0	0	0	0	0
Q12904	Aminoacyl tRNA synthase complex-interacting multifunctional protein 1;Endothelial monocyte-activating polypeptide 2	AIMP1	Q12904	1	1	0	0	1	0	0	0	0	0	0	0	0
Q12905	Interleukin enhancer-binding factor 2	ILF2	Q12905	1	1	0	0	0	0	0	0	0	0	0	0	0
Q12906	Interleukin enhancer-binding factor 3	ILF3	Q12906	1	1	0	0	0	0	0	0	0	0	0	0	0
Q12907	Vesicular integral-membrane protein VIP36	LMAN2	Q12907	0	0	1	0	0	0	0	1	0	0	0	0	0
Q12931	Heat shock protein 75 kDa, mitochondrial	TRAP1	Q12931	0	0	1	1	0	0	0	0	0	0	0	0	1
Q13011	Delta(3,5)-Delta(2,4)-dienoyl-CoA isomerase, mitochondrial	ECH1	Q13011	0	0	0	1	0	0	0	0	0	0	0	0	0
Q13015	Protein AF1q	MLLT11	Q13015	1	1	0	0	0	0	0	0	0	0	0	0	0
Q13045	Protein flightless-1 homolog	FLII	Q13045	1	1	0	0	0	0	0	0	0	0	0	0	0
Q13057	Bifunctional coenzyme A synthase;Phosphopantetheine adenylyltransferase;Dephospho-CoA kinase	COASY	Q13057	1	0	0	1	0	0	0	0	0	0	0	0	0
Q13085	Acetyl-CoA carboxylase 1;Biotin carboxylase	ACACA	Q13085	1	0	0	0	0	0	0	0	0	0	0	0	0
Q13148	TAR DNA-binding protein 43	TARDBP;TDP43	Q13148	0	1	0	0	0	0	0	0	0	0	0	0	0
Q13151	Heterogeneous nuclear ribonucleoprotein A0	HNRNPA0	Q13151	0	1	0	0	0	0	0	0	0	0	0	0	0
Q13155	Aminoacyl tRNA synthase complex-interacting multifunctional protein 2	AIMP2	Q13155	1	1	0	0	0	0	0	0	0	0	0	0	0
Q13158	FAS-associated death domain protein	FADD	Q13158	0	0	0	0	0	1	0	0	0	0	0	0	0
Q13162	Peroxiredoxin-4	PRDX4	Q13162	1	0	0	0	1	0	0	0	0	0	0	0	0
Q13177	Serine/threonine-protein kinase PAK 2;PAK-2p27;PAK-2p34	PAK2	Q13177	1	1	1	0	0	0	0	0	0	0	0	0	1
Q13185	Chromobox protein homolog 3	CBX3	Q13185	0	1	0	0	0	0	0	0	0	0	0	0	0
Q13200	26S proteasome non-ATPase regulatory subunit 2	PSMD2	Q13200	0	0	0	0	0	1	0	0	0	0	0	0	0
Q13217	DnaJ homolog subfamily C member 3	DNAJC3	Q13217	0	0	0	0	0	1	0	0	0	0	0	0	0
Q13247	Serine/arginine-rich splicing factor 6	SRSF6	Q13247	0	1	0	0	0	0	0	0	0	0	0	0	0
Q13263	Transcription intermediary factor 1-beta	TRIM28	Q13263	0	1	0	0	0	0	0	0	0	0	0	0	0
Q13283	Ras GTPase-activating protein-binding protein 1	G3BP1	Q13283	1	1	1	0	0	0	0	0	0	0	0	0	1
Q13287	N-myc-interactor	NMI	Q13287	1	0	0	0	0	0	0	0	0	0	0	0	0
Q13325	Interferon-induced protein with tetratricopeptide repeats 5	IFIT5	Q13325	0	0	1	0	0	0	0	0	0	0	0	0	1
Q13347	Eukaryotic translation initiation factor 3 subunit I	EIF3I	Q13347	1	0	0	0	0	0	0	0	0	0	0	0	0
Q13405	39S ribosomal protein L49, mitochondrial	MRPL49	Q13405	0	0	0	1	0	0	0	0	0	0	0	0	0
Q13409	Cytoplasmic dynein 1 intermediate chain 2	DYNC1I2	Q13409	1	0	0	0	0	0	0	0	0	0	0	0	0
Q13423	NAD(P) transhydrogenase, mitochondrial	NNT	Q13423	0	0	1	1	0	0	0	0	0	0	0	1	0
Q13435	Splicing factor 3B subunit 2	SF3B2	Q13435	0	1	0	0	0	0	0	0	0	0	0	0	0
Q13442	28 kDa heat- and acid-stable phosphoprotein	PDAP1	Q13442	0	0	0	0	0	1	0	0	0	0	0	0	0
Q13492	Phosphatidylinositol-binding clathrin assembly protein	PICALM	Q13492	0	1	1	0	0	0	0	0	0	0	0	0	1
Q13501	Sequestosome-1	SQSTM1	Q13501	1	1	0	0	0	0	0	0	0	0	0	0	0
Q13541	Eukaryotic translation initiation factor 4E-binding protein 1	EIF4EBP1	Q13541	0	0	0	0	0	1	0	0	0	0	0	0	0
Q13547	Histone deacetylase 1	HDAC1	Q13547	0	1	0	0	0	0	0	0	0	0	0	0	0
Q13561	Dynactin subunit 2	DCTN2	Q13561	1	0	1	0	0	0	0	0	0	0	0	0	1
Q13596	Sorting nexin-1	SNX1	Q13596	0	0	1	0	0	0	0	0	0	0	0	0	1
Q13641	Trophoblast glycoprotein	TPBG	Q13641	0	0	1	0	0	0	0	1	0	0	0	0	0
Q13642	Four and a half LIM domains protein 1	FHL1	Q13642	1	1	0	0	0	0	0	0	0	0	0	0	0
Q13813	Spectrin alpha chain, non-erythrocytic 1	SPTAN1	Q13813	1	0	0	0	0	0	0	0	0	0	0	0	0
Q13838	Spliceosome RNA helicase DDX39B	DDX39B	Q13838	1	1	0	0	0	0	0	0	0	0	0	0	0
Q13867	Bleomycin hydrolase	BLMH	Q13867	1	0	0	0	0	0	0	0	0	0	0	0	0
Q13895	Bystin	BYSL	Q13895	1	1	0	0	0	0	0	0	0	0	0	0	0
Q13907	Isopentenyl-diphosphate Delta-isomerase 1	IDI1	Q13907	0	0	0	0	0	1	0	0	0	0	0	0	0
Q14008	Cytoskeleton-associated protein 5	CKAP5	Q14008	1	0	0	0	0	0	0	0	0	0	0	0	0
Q14019	Coactosin-like protein	COTL1	Q14019	1	1	0	0	0	0	0	0	0	0	0	0	0
Q14123	Calcium/calmodulin-dependent 3,5-cyclic nucleotide phosphodiesterase 1C	PDE1C	Q14123	0	0	0	0	0	1	0	0	0	0	0	0	0
Q14139	Ubiquitin conjugation factor E4 A	UBE4A	Q14139	1	0	0	0	0	0	0	0	0	0	0	0	0
Q14152	Eukaryotic translation initiation factor 3 subunit A	EIF3A	Q14152	1	0	0	0	0	0	0	0	0	0	0	0	0
Q14157	Ubiquitin-associated protein 2-like	UBAP2L	Q14157	0	0	0	0	0	1	0	0	0	0	0	0	0
Q14166	Tubulin--tyrosine ligase-like protein 12	TTLL12	Q14166	0	0	0	0	0	1	0	0	0	0	0	0	0
Q14195	Dihydropyrimidinase-related protein 3	DPYSL3	Q14195	1	0	0	0	0	0	0	0	0	0	0	0	0
Q14204	Cytoplasmic dynein 1 heavy chain 1	DYNC1H1	Q14204	1	0	0	0	0	0	0	0	0	0	0	0	0
Q14232	Translation initiation factor eIF-2B subunit alpha	EIF2B1	Q14232	0	0	0	0	0	1	0	0	0	0	0	0	0
Q14240	Eukaryotic initiation factor 4A-II;Eukaryotic initiation factor 4A-II, N-terminally processed	EIF4A2	Q14240	0	0	0	0	0	1	0	0	0	0	0	0	0
Q14247	Src substrate cortactin	CTTN	Q14247	1	0	1	0	0	0	0	0	0	0	0	0	1
Q14257	Reticulocalbin-2	RCN2	Q14257	0	0	0	0	0	1	0	0	0	0	0	0	0
Q14258	E3 ubiquitin/ISG15 ligase TRIM25	TRIM25	Q14258	1	0	0	0	0	0	0	0	0	0	0	0	0
Q14315	Filamin-C	FLNC	Q14315	1	0	1	0	0	0	0	0	0	0	0	0	1
Q14318	Peptidyl-prolyl cis-trans isomerase FKBP8;Peptidyl-prolyl cis-trans isomerase	FKBP8	Q14318	0	0	1	1	0	0	0	0	0	0	0	0	1
Q14376	UDP-glucose 4-epimerase	GALE	Q14376	0	0	0	0	0	1	0	0	0	0	0	0	0
Q14498	RNA-binding protein 39	RBM39	Q14498	0	1	0	0	0	0	0	0	0	0	0	0	0
Q14566	DNA replication licensing factor MCM6	MCM6	Q14566	0	1	0	0	0	0	0	0	0	0	0	0	0
Q14573	Inositol 1,4,5-trisphosphate receptor type 3	ITPR3	Q14573	0	0	1	0	0	0	0	0	0	0	0	1	0
Q14669	E3 ubiquitin-protein ligase TRIP12	TRIP12	Q14669	0	1	0	0	0	0	0	0	0	0	0	0	0
Q14677	Clathrin interactor 1	CLINT1	Q14677	1	0	1	0	0	0	0	0	0	0	0	0	1
Q14696	LDLR chaperone MESD	MESDC2	Q14696	0	0	0	0	0	1	0	0	0	0	0	0	0
Q14697	Neutral alpha-glucosidase AB	GANAB	Q14697	0	0	0	0	0	1	0	0	0	0	0	0	0
Q14739	Lamin-B receptor	LBR	Q14739	0	1	1	0	0	0	0	0	0	0	0	1	0
Q14764	Major vault protein	MVP	Q14764	1	1	0	0	0	0	0	0	0	0	0	0	0
Q14847	LIM and SH3 domain protein 1	LASP1	Q14847	1	0	0	0	0	0	0	0	0	0	0	0	0
Q14914	Prostaglandin reductase 1	PTGR1	Q14914	1	0	0	0	0	0	0	0	0	0	0	0	0
Q14974	Importin subunit beta-1	KPNB1	Q14974	1	1	0	0	0	0	0	0	0	0	0	0	0
Q15008	26S proteasome non-ATPase regulatory subunit 6	PSMD6	Q15008	0	0	0	0	0	1	0	0	0	0	0	0	0
Q15018	BRISC complex subunit Abro1	FAM175B	Q15018	1	1	0	0	0	0	0	0	0	0	0	0	0
Q15019	Septin-2	2002-09-01	Q15019	1	0	1	0	0	0	0	0	0	0	0	0	1
Q15020	Squamous cell carcinoma antigen recognized by T-cells 3	SART3	Q15020	1	1	0	0	0	0	0	0	0	0	0	0	0
Q15021	Condensin complex subunit 1	NCAPD2	Q15021	1	1	0	0	0	0	0	0	0	0	0	0	0
Q15029	116 kDa U5 small nuclear ribonucleoprotein component	EFTUD2	Q15029	0	1	0	0	0	0	0	0	0	0	0	0	0
Q15046	Lysine--tRNA ligase	KARS	Q15046	1	1	1	1	1	0	0	0	0	0	0	0	1
Q15050	Ribosome biogenesis regulatory protein homolog	RRS1	Q15050	0	1	0	0	0	0	0	0	0	0	0	0	0
Q15056	Eukaryotic translation initiation factor 4H	EIF4H	Q15056	1	0	0	0	0	0	0	0	0	0	0	0	0
Q15075	Early endosome antigen 1	EEA1	Q15075	1	0	1	0	0	0	0	0	0	0	0	0	1
Q15084	Protein disulfide-isomerase A6	PDIA6	Q15084	0	0	1	0	0	0	0	0	0	0	0	0	1
Q15121	Astrocytic phosphoprotein PEA-15	PEA15	Q15121	1	0	0	0	0	0	0	0	0	0	0	0	0
Q15149	Plectin	PLEC	Q15149	1	0	0	0	0	0	0	0	0	0	0	0	0
Q15181	Inorganic pyrophosphatase	PPA1	Q15181	1	0	0	0	0	0	0	0	0	0	0	0	0
Q15233	Non-POU domain-containing octamer-binding protein	NONO	Q15233	0	1	0	0	0	0	0	0	0	0	0	0	0
Q15293	Reticulocalbin-1	RCN1	Q15293	0	0	0	0	0	1	0	0	0	0	0	0	0
Q15365	Poly(rC)-binding protein 1	PCBP1	Q15365	1	1	0	0	0	0	0	0	0	0	0	0	0
Q15366	Poly(rC)-binding protein 2	PCBP2	Q15366	1	1	0	0	0	0	0	0	0	0	0	0	0
Q15370	Transcription elongation factor B polypeptide 2	TCEB2	Q15370	0	1	0	0	0	0	0	0	0	0	0	0	0
Q15386	Ubiquitin-protein ligase E3C	UBE3C	Q15386	0	1	0	0	0	0	0	0	0	0	0	0	0
Q15388	Mitochondrial import receptor subunit TOM20 homolog	TOMM20	Q15388	0	0	1	1	0	0	0	0	0	0	0	0	1
Q15392	Delta(24)-sterol reductase	DHCR24	Q15392	0	0	1	0	0	0	0	0	0	0	0	0	1
Q15393	Splicing factor 3B subunit 3	SF3B3	Q15393	0	1	0	0	0	0	0	0	0	0	0	0	0
Q15404	Ras suppressor protein 1	RSU1	Q15404	0	0	0	0	0	1	0	0	0	0	0	0	0
Q15417	Calponin-3;Calponin	CNN3	Q15417	0	0	0	0	0	1	0	0	0	0	0	0	0
Q15427	Splicing factor 3B subunit 4	SF3B4	Q15427	0	1	0	0	0	0	0	0	0	0	0	0	0
Q15428	Splicing factor 3A subunit 2	SF3A2	Q15428	0	1	0	0	0	0	0	0	0	0	0	0	0
Q15435	Protein phosphatase 1 regulatory subunit 7	PPP1R7	Q15435	0	1	0	0	0	0	0	0	0	0	0	0	0
Q15459	Splicing factor 3A subunit 1	SF3A1	Q15459	0	1	0	0	0	0	0	0	0	0	0	0	0
Q15599	Na(+)/H(+) exchange regulatory cofactor NHE-RF2	SLC9A3R2	Q15599	0	1	1	0	0	0	0	0	0	0	0	0	1
Q15631	Translin	TSN	Q15631	1	1	0	0	0	0	0	0	0	0	0	0	0
Q15637	Splicing factor 1	SF1	Q15637	0	1	0	0	0	0	0	0	0	0	0	0	0
Q15645	Pachytene checkpoint protein 2 homolog	TRIP13	Q15645	0	0	0	0	0	1	0	0	0	0	0	0	0
Q15654	Thyroid receptor-interacting protein 6	TRIP6	Q15654	1	1	0	0	0	0	0	0	0	0	0	0	0
Q15691	Microtubule-associated protein RP/EB family member 1	MAPRE1	Q15691	1	0	0	0	0	0	0	0	0	0	0	0	0
Q15717	ELAV-like protein 1	ELAVL1	Q15717	1	1	0	0	0	0	0	0	0	0	0	0	0
Q15738	Sterol-4-alpha-carboxylate 3-dehydrogenase, decarboxylating	NSDHL	Q15738	0	0	1	0	0	0	0	0	0	0	0	0	1
Q15746	Myosin light chain kinase, smooth muscle;Myosin light chain kinase, smooth muscle, deglutamylated form	MYLK	Q15746	1	0	0	0	0	0	0	0	0	0	0	0	0
Q15758	Neutral amino acid transporter B(0);Amino acid transporter	SLC1A5	Q15758	0	0	1	0	0	0	0	0	0	0	0	1	0
Q15785	Mitochondrial import receptor subunit TOM34	TOMM34	Q15785	1	0	1	1	0	0	0	0	0	0	0	0	1
Q15843	NEDD8	NEDD8;NEDD8-MDP1	Q15843	0	1	0	0	0	0	0	0	0	0	0	0	0
Q15907	Ras-related protein Rab-11B	RAB11B	Q15907	0	0	1	0	0	0	0	0	0	0	0	0	1
Q15942	Zyxin	ZYX	Q15942	1	1	0	0	0	0	0	0	0	0	0	0	0
Q16186	Proteasomal ubiquitin receptor ADRM1	ADRM1	Q16186	1	1	0	0	0	0	0	0	0	0	0	0	0
Q16222	UDP-N-acetylhexosamine pyrophosphorylase;UDP-N-acetylgalactosamine pyrophosphorylase;UDP-N-acetylglucosamine pyrophosphorylase	UAP1	Q16222	1	0	0	0	0	0	0	0	0	0	0	0	0
Q16401	26S proteasome non-ATPase regulatory subunit 5	PSMD5	Q16401	0	0	0	0	0	1	0	0	0	0	0	0	0
Q16531	DNA damage-binding protein 1	DDB1	Q16531	1	1	0	0	0	0	0	0	0	0	0	0	0
Q16543	Hsp90 co-chaperone Cdc37;Hsp90 co-chaperone Cdc37, N-terminally processed	CDC37	Q16543	1	0	0	0	0	0	0	0	0	0	0	0	0
Q16563	Synaptophysin-like protein 1	SYPL1	Q16563	0	0	1	0	0	0	0	0	0	0	0	1	0
Q16576	Histone-binding protein RBBP7	RBBP7	Q16576	0	1	0	0	0	0	0	0	0	0	0	0	0
Q16643	Drebrin	DBN1	Q16643	1	0	0	0	0	0	0	0	0	0	0	0	0
Q16658	Fascin	FSCN1	Q16658	1	0	0	0	0	0	0	0	0	0	0	0	0
Q16666	Gamma-interferon-inducible protein 16	IFI16	Q16666	1	1	0	0	0	0	0	0	0	0	0	0	0
Q16698	2,4-dienoyl-CoA reductase, mitochondrial	DECR1	Q16698	0	0	0	1	0	0	0	0	0	0	0	0	0
Q16718	NADH dehydrogenase [ubiquinone] 1 alpha subcomplex subunit 5	NDUFA5	Q16718	0	0	1	1	0	0	0	0	0	0	0	0	1
Q16719	Kynureninase	KYNU	Q16719	1	0	0	0	0	0	0	0	0	0	0	0	0
Q16762	Thiosulfate sulfurtransferase	TST	Q16762	0	0	0	1	0	0	0	0	0	0	0	0	0
Q9BTM1	Histone H2A type 2-C;Histone H2A type 2-A;Histone H2A type 1-J;Histone H2A type 1-H;Histone H2A.J;Histone H2A type 1-C;Histone H2A type 3;Histone H2A type 1-D;Histone H2A type 1;Histone H2A type 1-B/E;Histone H2A	HIST2H2AC;HIST2H2AA3;HIST1H2AJ;HIST1H2AH;H2AFJ;HIST1H2AC;HIST3H2A;HIST1H2AD;HIST1H2AG;HIST1H2AB	Q9BTM1	0	1	0	0	0	0	0	0	0	0	0	0	0
Q16795	NADH dehydrogenase [ubiquinone] 1 alpha subcomplex subunit 9, mitochondrial	NDUFA9	Q16795	0	0	0	1	0	0	0	0	0	0	0	0	0
Q16822	Phosphoenolpyruvate carboxykinase [GTP], mitochondrial	PCK2	Q16822	0	0	0	1	0	0	0	0	0	0	0	0	0
Q16831	Uridine phosphorylase 1	UPP1	Q16831	0	0	0	0	0	1	0	0	0	0	0	0	0
Q16864	V-type proton ATPase subunit F	ATP6V1F	Q16864	0	0	0	0	0	1	0	0	0	0	0	0	0
Q27J81	Inverted formin-2	INF2	Q27J81	1	0	0	0	0	0	0	0	0	0	0	0	0
Q29RF7	Sister chromatid cohesion protein PDS5 homolog A	PDS5A	Q29RF7	0	1	0	0	0	0	0	0	0	0	0	0	0
Q2NL82	Pre-rRNA-processing protein TSR1 homolog	TSR1	Q2NL82	0	1	0	0	0	0	0	0	0	0	0	0	0
Q32MZ4	Leucine-rich repeat flightless-interacting protein 1	LRRFIP1	Q32MZ4	1	1	0	0	0	0	0	0	0	0	0	0	0
Q32P28	Prolyl 3-hydroxylase 1	LEPRE1	Q32P28	0	0	0	0	1	0	0	0	0	0	0	0	0
Q3ZCM7	Tubulin beta-8 chain	TUBB8	Q3ZCM7	1	0	0	0	0	0	0	0	0	0	0	0	0
Q3ZCQ8	Mitochondrial import inner membrane translocase subunit TIM50	TIMM50	Q3ZCQ8	0	1	1	1	0	0	0	0	0	0	0	0	1
Q460N5	Poly [ADP-ribose] polymerase 14	PARP14	Q460N5	1	1	0	0	0	0	0	0	0	0	0	0	0
Q9UEU5	G antigen 13;G antigen 2D;G antigen 2A;G antigen 2B/2C	GAGE13;GAGE2D;GAGE2A;GAGE2B	Q9UEU5	0	0	0	0	0	1	0	0	0	0	0	0	0
Q53EL6	Programmed cell death protein 4	PDCD4	Q53EL6	1	1	0	0	0	0	0	0	0	0	0	0	0
Q53GQ0	Very-long-chain 3-oxoacyl-CoA reductase	HSD17B12	Q53GQ0	0	0	1	0	0	0	0	0	0	0	0	1	0
Q58FF8	Putative heat shock protein HSP 90-beta 2	HSP90AB2P	Q58FF8	1	0	0	0	0	0	0	0	0	0	0	0	0
Q96B97	SH3 domain-containing kinase-binding protein 1	SH3KBP1	Q96B97	1	0	1	0	0	0	0	0	0	0	0	0	1
Q5JQC4	Cancer/testis antigen 47A	CT47A1	Q5JQC4	0	0	0	0	0	1	0	0	0	0	0	0	0
Q9HCE1	Putative helicase MOV-10	MOV10	Q9HCE1	1	0	0	0	0	0	0	0	0	0	0	0	0
Q5JRX3	Presequence protease, mitochondrial	PITRM1	Q5JRX3	0	0	0	1	0	0	0	0	0	0	0	0	0
Q5JTH9	RRP12-like protein	RRP12	Q5JTH9	0	1	1	0	0	0	0	0	0	0	0	0	1
Q5K651	Sterile alpha motif domain-containing protein 9	SAMD9	Q5K651	1	0	0	0	0	0	0	0	0	0	0	0	0
Q92530	Proteasome inhibitor PI31 subunit	PSMF1	Q92530	1	0	0	0	0	0	0	0	0	0	0	0	0
		S100A2		0	0	0	0	0	0	0	0	0	0	0	0	0
Q5RKV6	Exosome complex component MTR3	EXOSC6	Q5RKV6	1	1	0	0	0	0	0	0	0	0	0	0	0
Q5SRE5	Nucleoporin NUP188 homolog	NUP188	Q5SRE5	0	1	0	0	0	0	0	0	0	0	0	0	0
Q5SSJ5	Heterochromatin protein 1-binding protein 3	HP1BP3	Q5SSJ5	0	1	0	0	0	0	0	0	0	0	0	0	0
Q9H583	HEAT repeat-containing protein 1;HEAT repeat-containing protein 1, N-terminally processed	HEATR1	Q9H583	0	1	0	0	0	0	0	0	0	0	0	0	0
Q5T4S7	E3 ubiquitin-protein ligase UBR4	UBR4	Q5T4S7	1	1	1	0	0	0	0	0	0	0	0	1	0
Q5T6F2	Ubiquitin-associated protein 2	UBAP2	Q5T6F2	0	0	0	0	0	1	0	0	0	0	0	0	0
Q9NQW7	Xaa-Pro aminopeptidase 1	XPNPEP1	Q9NQW7	1	0	0	0	0	0	0	0	0	0	0	0	0
Q5TEC6	Histone H3	HIST2H3PS2	Q5TEC6	0	0	0	0	0	1	0	0	0	0	0	0	0
Q5TFE4	5-nucleotidase domain-containing protein 1	NT5DC1	Q5TFE4	0	0	0	0	0	1	0	0	0	0	0	0	0
Q66K74	Microtubule-associated protein 1S;MAP1S heavy chain;MAP1S light chain	MAP1S	Q66K74	1	1	0	0	0	0	0	0	0	0	0	0	0
Q68CZ2	Tensin-3	TNS3	Q68CZ2	0	0	0	0	0	1	0	0	0	0	0	0	0
Q68EM7	Rho GTPase-activating protein 17	ARHGAP17	Q68EM7	1	0	1	0	0	0	0	0	0	0	0	0	1
Q6FI81	Anamorsin	CIAPIN1	Q6FI81	1	1	0	1	0	0	0	0	0	0	0	0	0
Q6IBS0	Twinfilin-2	TWF2	Q6IBS0	1	0	0	0	0	0	0	0	0	0	0	0	0
Q6NUK1	Calcium-binding mitochondrial carrier protein SCaMC-1	SLC25A24	Q6NUK1	0	0	1	1	0	0	0	0	0	0	0	1	0
Q6NUQ4	Transmembrane protein 214	TMEM214	Q6NUQ4	0	0	1	0	0	0	0	0	0	0	0	1	0
Q6NZI2	Polymerase I and transcript release factor	PTRF	Q6NZI2	1	1	1	1	0	0	0	0	0	0	0	0	1
Q6P179	Endoplasmic reticulum aminopeptidase 2	ERAP2	Q6P179	0	0	1	0	0	0	0	0	1	0	0	0	0
Q6P1L8	39S ribosomal protein L14, mitochondrial	MRPL14	Q6P1L8	0	0	0	1	0	0	0	0	0	0	0	0	0
Q96IZ6	Methyltransferase-like protein 2B;Methyltransferase-like protein 2A	METTL2B;METTL2A	Q96IZ6	0	0	0	0	0	1	0	0	0	0	0	0	0
Q6P2E9	Enhancer of mRNA-decapping protein 4	EDC4	Q6P2E9	1	1	0	0	0	0	0	0	0	0	0	0	0
Q6P2Q9	Pre-mRNA-processing-splicing factor 8	PRPF8	Q6P2Q9	0	1	0	0	0	0	0	0	0	0	0	0	0
Q6P587	Acylpyruvase FAHD1, mitochondrial	FAHD1	Q6P587	1	0	0	1	0	0	0	0	0	0	0	0	0
Q6PKG0	La-related protein 1	LARP1	Q6PKG0	1	0	0	0	0	0	0	0	0	0	0	0	0
Q6UVK1	Chondroitin sulfate proteoglycan 4	CSPG4	Q6UVK1	0	0	1	0	0	0	0	1	0	0	0	0	0
Q6UXN9	WD repeat-containing protein 82	WDR82	Q6UXN9	0	1	0	0	0	0	0	0	0	0	0	0	0
Q6YN16	Hydroxysteroid dehydrogenase-like protein 2	HSDL2	Q6YN16	0	0	0	0	0	1	0	0	0	0	0	0	0
Q6ZRP7	Sulfhydryl oxidase 2	QSOX2	Q6ZRP7	0	1	1	0	1	0	0	0	0	0	0	0	1
Q6ZUT6	Uncharacterized protein C15orf52	C15orf52	Q6ZUT6	0	0	0	0	0	1	0	0	0	0	0	0	0
Q70UQ0	Inhibitor of nuclear factor kappa-B kinase-interacting protein	IKBIP	Q70UQ0	0	0	1	0	0	0	0	0	0	0	0	0	1
Q70UQ0	Inhibitor of nuclear factor kappa-B kinase-interacting protein	IKBIP	Q70UQ0	0	0	1	0	0	0	0	0	0	0	0	0	1
Q71DI3	Histone H3.2	HIST2H3A	Q71DI3	0	1	0	0	0	0	0	0	0	0	0	0	0
Q71RC2	La-related protein 4	LARP4	Q71RC2	0	0	0	0	0	1	0	0	0	0	0	0	0
Q71U36	Tubulin alpha-1A chain	TUBA1A	Q71U36	1	0	0	0	0	0	0	0	0	0	0	0	0
Q7KZF4	Staphylococcal nuclease domain-containing protein 1	SND1	Q7KZF4	1	1	0	0	0	0	0	0	0	0	0	0	0
Q7L1Q6	Basic leucine zipper and W2 domain-containing protein 1	BZW1	Q7L1Q6	0	0	0	0	0	1	0	0	0	0	0	0	0
Q7L2H7	Eukaryotic translation initiation factor 3 subunit M	EIF3M	Q7L2H7	1	0	0	0	0	0	0	0	0	0	0	0	0
Q7L576	Cytoplasmic FMR1-interacting protein 1	CYFIP1	Q7L576	1	0	0	0	0	0	0	0	0	0	0	0	0
Q7Z2W4	Zinc finger CCCH-type antiviral protein 1	ZC3HAV1	Q7Z2W4	1	1	0	0	0	0	0	0	0	0	0	0	0
Q7Z434	Mitochondrial antiviral-signaling protein	MAVS	Q7Z434	0	0	1	1	0	0	0	0	0	0	0	0	1
Q7Z4H8	KDEL motif-containing protein 2	KDELC2	Q7Z4H8	0	0	0	0	0	1	0	0	0	0	0	0	0
Q7Z4V5	Hepatoma-derived growth factor-related protein 2	HDGFRP2	Q7Z4V5	0	1	0	0	0	0	0	0	0	0	0	0	0
Q7Z6Z7	E3 ubiquitin-protein ligase HUWE1	HUWE1	Q7Z6Z7	1	1	0	0	0	0	0	0	0	0	0	0	0
Q7Z7H8	39S ribosomal protein L10, mitochondrial	MRPL10	Q7Z7H8	0	0	0	1	0	0	0	0	0	0	0	0	0
Q86SF2	N-acetylgalactosaminyltransferase 7;Polypeptide N-acetylgalactosaminyltransferase	GALNT7	Q86SF2	0	0	1	0	0	0	0	0	1	0	0	0	0
Q92843	Polyadenylate-binding protein 2	PABPN1	Q92843	0	0	1	1	0	0	0	0	0	0	0	0	1
Q86UP2	Kinectin	KTN1	Q86UP2	0	0	1	0	0	0	0	0	1	0	0	0	0
Q86V48	Leucine zipper protein 1	LUZP1	Q86V48	0	1	0	0	0	0	0	0	0	0	0	0	0
Q86VP6	Cullin-associated NEDD8-dissociated protein 1	CAND1	Q86VP6	1	1	0	0	0	0	0	0	0	0	0	0	0
Q86W92	Liprin-beta-1	PPFIBP1	Q86W92	0	0	0	0	0	1	0	0	0	0	0	0	0
Q86X55	Histone-arginine methyltransferase CARM1	CARM1	Q86X55	1	1	0	0	0	0	0	0	0	0	0	0	0
Q9Y3B3	TIR domain-containing adapter molecule 2;Transmembrane emp24 domain-containing protein 7	TICAM2;TMED7-TICAM2;TMED7	Q9Y3B3	0	0	1	0	0	0	0	1	0	0	0	0	0
Q86Y56	Dynein assembly factor 5, axonemal	DNAAF5	Q86Y56	1	0	0	0	0	0	0	0	0	0	0	0	0
Q8IVD9	NudC domain-containing protein 3	NUDCD3	Q8IVD9	0	0	0	0	0	1	0	0	0	0	0	0	0
Q8IVL6	Prolyl 3-hydroxylase 3	LEPREL2	Q8IVL6	0	0	0	0	0	1	0	0	0	0	0	0	0
Q8IXQ6	Poly [ADP-ribose] polymerase 9	PARP9	Q8IXQ6	1	1	0	0	0	0	0	0	0	0	0	0	0
Q8IY21	Probable ATP-dependent RNA helicase DDX60	DDX60	Q8IY21	1	0	0	0	0	0	0	0	0	0	0	0	0
Q8IYF3	Testis-expressed sequence 11 protein	TEX11	Q8IYF3	0	0	0	0	0	1	0	0	0	0	0	0	0
Q8N163	Cell cycle and apoptosis regulator protein 2	CCAR2	Q8N163	1	1	0	0	0	0	0	0	0	0	0	0	0
Q8N1F7	Nuclear pore complex protein Nup93	NUP93	Q8N1F7	0	1	1	0	0	0	0	0	0	0	0	0	1
Q8N1G4	Leucine-rich repeat-containing protein 47	LRRC47	Q8N1G4	0	0	0	0	0	1	0	0	0	0	0	0	0
Q8N357	Solute carrier family 35 member F6	SLC35F6	Q8N357	0	0	1	1	0	0	0	0	0	0	0	1	0
Q8N3D4	EH domain-binding protein 1-like protein 1	EHBP1L1	Q8N3D4	0	0	0	0	0	1	0	0	0	0	0	0	0
Q8N766	ER membrane protein complex subunit 1	EMC1	Q8N766	0	0	1	0	0	0	0	1	0	0	0	0	0
Q8N8S7	Protein enabled homolog	ENAH	Q8N8S7	1	0	0	0	0	0	0	0	0	0	0	0	0
Q8NBJ5	Procollagen galactosyltransferase 1	COLGALT1	Q8NBJ5	0	0	0	0	0	1	0	0	0	0	0	0	0
Q8NBS9	Thioredoxin domain-containing protein 5	TXNDC5	Q8NBS9	0	0	0	0	0	1	0	0	0	0	0	0	0
Q8NC51	Plasminogen activator inhibitor 1 RNA-binding protein	SERBP1	Q8NC51	1	1	0	0	0	0	0	0	0	0	0	0	0
Q8NE71	ATP-binding cassette sub-family F member 1	ABCF1	Q8NE71	1	1	0	0	0	0	0	0	0	0	0	0	0
Q8NFH4	Nucleoporin Nup37	NUP37	Q8NFH4	0	1	0	0	0	0	0	0	0	0	0	0	0
Q8NFH5	Nucleoporin NUP53	NUP35	Q8NFH5	0	1	1	0	0	0	0	0	0	0	0	0	1
Q8NFQ8	Torsin-1A-interacting protein 2	TOR1AIP2	Q8NFQ8	0	1	1	0	0	0	0	0	0	0	0	0	1
Q8TB61	Adenosine 3-phospho 5-phosphosulfate transporter 1	SLC35B2	Q8TB61	0	0	1	0	0	0	0	0	0	0	0	1	0
Q8TBC4	NEDD8-activating enzyme E1 catalytic subunit	UBA3	Q8TBC4	0	0	0	0	0	1	0	0	0	0	0	0	0
Q8TBX8	Phosphatidylinositol 5-phosphate 4-kinase type-2 gamma	PIP4K2C	Q8TBX8	1	0	1	0	0	0	0	0	0	0	0	0	1
Q8TC12	Retinol dehydrogenase 11	RDH11	Q8TC12	0	0	1	0	0	0	0	0	1	0	0	0	0
Q8TCJ2	Dolichyl-diphosphooligosaccharide--protein glycosyltransferase subunit STT3B	STT3B	Q8TCJ2	0	0	1	0	0	0	0	0	0	0	0	1	0
Q8TCS8	Polyribonucleotide nucleotidyltransferase 1, mitochondrial	PNPT1	Q8TCS8	1	0	1	1	0	0	0	0	0	0	0	0	1
Q8TDB6	E3 ubiquitin-protein ligase DTX3L	DTX3L	Q8TDB6	1	1	0	0	0	0	0	0	0	0	0	0	0
Q8TDD1	ATP-dependent RNA helicase DDX54	DDX54	Q8TDD1	0	1	0	0	0	0	0	0	0	0	0	0	0
Q8TEA8	D-tyrosyl-tRNA(Tyr) deacylase 1	DTD1	Q8TEA8	1	1	0	0	0	0	0	0	0	0	0	0	0
Q8TEX9	Importin-4	IPO4	Q8TEX9	1	1	0	0	0	0	0	0	0	0	0	0	0
Q8TF05	Serine/threonine-protein phosphatase 4 regulatory subunit 1	PPP4R1	Q8TF05	0	0	0	0	0	1	0	0	0	0	0	0	0
Q8WUM0	Nuclear pore complex protein Nup133	NUP133	Q8WUM0	0	1	0	0	0	0	0	0	0	0	0	0	0
Q8WUM4	Programmed cell death 6-interacting protein	PDCD6IP	Q8WUM4	1	0	0	0	1	0	0	0	0	0	0	0	0
Q8WVM8	Sec1 family domain-containing protein 1	SCFD1	Q8WVM8	1	0	1	0	0	0	0	0	0	0	0	0	1
Q8WVY7	Ubiquitin-like domain-containing CTD phosphatase 1	UBLCP1	Q8WVY7	0	1	0	0	0	0	0	0	0	0	0	0	0
Q8WW12	PEST proteolytic signal-containing nuclear protein	PCNP	Q8WW12	0	1	0	0	0	0	0	0	0	0	0	0	0
Q8WW59	SPRY domain-containing protein 4	SPRYD4	Q8WW59	0	0	0	0	0	1	0	0	0	0	0	0	0
Q8WWM7	Ataxin-2-like protein	ATXN2L	Q8WWM7	1	1	1	0	0	0	0	0	0	0	0	0	1
Q8WX93	Palladin	PALLD	Q8WX93	1	0	0	0	0	0	0	0	0	0	0	0	0
Q8WXF1	Paraspeckle component 1	PSPC1	Q8WXF1	1	1	0	0	0	0	0	0	0	0	0	0	0
Q8WXX5	DnaJ homolog subfamily C member 9	DNAJC9	Q8WXX5	1	1	1	0	0	0	0	0	0	0	0	0	1
Q8WZ82	Ovarian cancer-associated gene 2 protein	OVCA2	Q8WZ82	0	0	0	0	0	1	0	0	0	0	0	0	0
Q92499	ATP-dependent RNA helicase DDX1	DDX1	Q92499	1	1	0	0	0	0	0	0	0	0	0	0	0
Q92520	Protein FAM3C	FAM3C	Q92520	0	0	0	0	1	0	0	0	0	0	0	0	0
Q92522	Histone H1x	H1FX	Q92522	0	1	0	0	0	0	0	0	0	0	0	0	0
Q92538	Golgi-specific brefeldin A-resistance guanine nucleotide exchange factor 1	GBF1	Q92538	1	0	1	0	0	0	0	0	0	0	0	0	1
Q92542	Nicastrin	NCSTN	Q92542	0	0	1	0	0	0	0	1	0	0	0	0	0
Q92575	UBX domain-containing protein 4	UBXN4	Q92575	0	1	1	0	0	0	0	0	0	0	0	0	1
Q92597	Protein NDRG1	NDRG1	Q92597	1	1	1	0	0	0	0	0	0	0	0	0	1
Q92598	Heat shock protein 105 kDa	HSPH1	Q92598	1	0	0	0	0	0	0	0	0	0	0	0	0
Q92616	Translational activator GCN1	GCN1L1	Q92616	1	0	0	0	0	0	0	0	0	0	0	0	0
Q92620	Pre-mRNA-splicing factor ATP-dependent RNA helicase PRP16	DHX38	Q92620	0	1	0	0	0	0	0	0	0	0	0	0	0
Q92621	Nuclear pore complex protein Nup205	NUP205	Q92621	0	1	1	0	0	0	0	0	0	0	0	0	1
Q92688	Acidic leucine-rich nuclear phosphoprotein 32 family member B	ANP32B	Q92688	1	1	0	0	0	0	0	0	0	0	0	0	0
Q92734	Protein TFG	TFG	Q92734	0	0	0	0	0	1	0	0	0	0	0	0	0
Q92791	Synaptonemal complex protein SC65	LEPREL4;P3H4	Q92791	0	1	0	0	0	0	0	0	0	0	0	0	0
Q92797	Symplekin	SYMPK	Q92797	1	1	1	0	0	0	0	0	0	0	0	0	1
Q92820	Gamma-glutamyl hydrolase	GGH	Q92820	0	0	0	0	1	0	0	0	0	0	0	0	0
Q92890	Ubiquitin fusion degradation protein 1 homolog	UFD1L	Q92890	1	1	0	0	0	0	0	0	0	0	0	0	0
Q92896	Golgi apparatus protein 1	GLG1	Q92896	0	0	1	0	0	0	0	1	0	0	0	0	0
Q92900	Regulator of nonsense transcripts 1	UPF1	Q92900	1	1	0	0	0	0	0	0	0	0	0	0	0
Q92905	COP9 signalosome complex subunit 5	COPS5	Q92905	1	1	0	0	0	0	0	0	0	0	0	0	0
Q92922	SWI/SNF complex subunit SMARCC1;SWI/SNF complex subunit SMARCC2	SMARCC1;SMARCC2	Q92922	0	1	0	0	0	0	0	0	0	0	0	0	0
Q92973	Transportin-1	TNPO1	Q92973	1	1	0	0	0	0	0	0	0	0	0	0	0
Q92974	Rho guanine nucleotide exchange factor 2	ARHGEF2	Q92974	1	0	1	0	0	0	0	0	0	0	0	0	1
Q93008	Probable ubiquitin carboxyl-terminal hydrolase FAF-X	USP9X	Q93008	1	0	0	0	0	0	0	0	0	0	0	0	0
Q93009	Ubiquitin carboxyl-terminal hydrolase 7;Ubiquitin carboxyl-terminal hydrolase	USP7	Q93009	1	1	0	0	0	0	0	0	0	0	0	0	0
Q969S3	Zinc finger protein 622	ZNF622	Q969S3	1	1	0	0	0	0	0	0	0	0	0	0	0
Q969Z0	Protein TBRG4	TBRG4	Q969Z0	0	0	0	1	0	0	0	0	0	0	0	0	0
Q96A33	Coiled-coil domain-containing protein 47	CCDC47	Q96A33	0	0	1	0	0	0	0	0	0	0	0	0	1
Q96A65	Exocyst complex component 4	EXOC4	Q96A65	0	0	0	0	0	1	0	0	0	0	0	0	0
Q96AC1	Fermitin family homolog 2	FERMT2	Q96AC1	1	1	1	0	0	0	0	0	0	0	0	0	1
Q96AG4	Leucine-rich repeat-containing protein 59	LRRC59	Q96AG4	0	1	1	0	0	0	0	0	1	0	0	0	0
Q96AQ6	Pre-B-cell leukemia transcription factor-interacting protein 1	PBXIP1	Q96AQ6	1	1	0	0	0	0	0	0	0	0	0	0	0
Q96AY3	Peptidyl-prolyl cis-trans isomerase FKBP10	FKBP10	Q96AY3	0	0	0	0	0	1	0	0	0	0	0	0	0
Q96C01	Protein FAM136A	FAM136A	Q96C01	0	0	0	0	0	1	0	0	0	0	0	0	0
Q96C19	EF-hand domain-containing protein D2	EFHD2	Q96C19	0	0	1	0	0	0	0	0	0	0	0	0	1
Q96C36	Pyrroline-5-carboxylate reductase 2;Pyrroline-5-carboxylate reductase	PYCR2	Q96C36	1	0	0	1	0	0	0	0	0	0	0	0	0
Q96C90	Protein phosphatase 1 regulatory subunit 14B	PPP1R14B	Q96C90	1	0	0	0	0	0	0	0	0	0	0	0	0
Q96CV9	Optineurin	OPTN	Q96CV9	1	0	0	0	0	0	0	0	0	0	0	0	0
Q96CW5	Gamma-tubulin complex component 3	TUBGCP3	Q96CW5	1	0	0	0	0	0	0	0	0	0	0	0	0
Q96D15	Reticulocalbin-3	RCN3	Q96D15	0	0	0	0	0	1	0	0	0	0	0	0	0
Q96DG6	Carboxymethylenebutenolidase homolog	CMBL	Q96DG6	1	0	0	0	0	0	0	0	0	0	0	0	0
Q96EK6	Glucosamine 6-phosphate N-acetyltransferase	GNPNAT1	Q96EK6	0	0	1	0	0	0	0	0	0	0	0	0	1
Q96EY7	Pentatricopeptide repeat domain-containing protein 3, mitochondrial	PTCD3	Q96EY7	0	0	0	1	0	0	0	0	0	0	0	0	0
Q96FQ6	Protein S100-A16	S100A16	Q96FQ6	1	1	0	0	0	0	0	0	0	0	0	0	0
Q96G03	Phosphoglucomutase-2	PGM2	Q96G03	1	0	0	0	0	0	0	0	0	0	0	0	0
Q96GA7	Serine dehydratase-like	SDSL	Q96GA7	0	0	0	0	0	1	0	0	0	0	0	0	0
Q96HC4	PDZ and LIM domain protein 5	PDLIM5	Q96HC4	1	0	1	0	0	0	0	0	0	0	0	0	1
Q96HE7	ERO1-like protein alpha	ERO1L	Q96HE7	0	0	1	0	0	0	0	0	0	0	0	0	1
Q96HS1	Serine/threonine-protein phosphatase PGAM5, mitochondrial	PGAM5	Q96HS1	0	0	1	1	0	0	0	0	0	0	0	0	1
Q96HY6	DDRGK domain-containing protein 1	DDRGK1	Q96HY6	0	0	0	0	0	1	0	0	0	0	0	0	0
Q96I24	Far upstream element-binding protein 3	FUBP3	Q96I24	0	1	0	0	0	0	0	0	0	0	0	0	0
Q96I99	Succinyl-CoA ligase [GDP-forming] subunit beta, mitochondrial	SUCLG2	Q96I99	0	0	0	1	0	0	0	0	0	0	0	0	0
Q96IX5	Up-regulated during skeletal muscle growth protein 5	USMG5	Q96IX5	0	0	1	1	0	0	0	0	0	0	0	0	1
Q96JJ7	Protein disulfide-isomerase TMX3	TMX3	Q96JJ7	0	0	1	0	0	0	0	0	0	0	0	0	1
Q96KB5	Lymphokine-activated killer T-cell-originated protein kinase	PBK	Q96KB5	0	0	0	0	0	1	0	0	0	0	0	0	0
Q96KP4	Cytosolic non-specific dipeptidase	CNDP2	Q96KP4	1	0	0	0	0	0	0	0	0	0	0	0	0
Q96M27	Protein PRRC1	PRRC1	Q96M27	0	0	0	0	0	1	0	0	0	0	0	0	0
Q96N66	Lysophospholipid acyltransferase 7	MBOAT7	Q96N66	0	0	1	0	0	0	0	0	0	0	0	1	0
Q96P70	Importin-9	IPO9	Q96P70	1	1	0	0	0	0	0	0	0	0	0	0	0
Q96PD2	Discoidin, CUB and LCCL domain-containing protein 2	DCBLD2	Q96PD2	0	0	1	0	0	0	0	1	0	0	0	0	0
Q96PK6	RNA-binding protein 14	RBM14	Q96PK6	0	1	0	0	0	0	0	0	0	0	0	0	0
Q96PV4	Paraneoplastic antigen-like protein 5	PNMA5	Q96PV4	0	0	0	0	0	1	0	0	0	0	0	0	0
Q96QK1	Vacuolar protein sorting-associated protein 35	VPS35	Q96QK1	1	0	1	0	0	0	0	0	0	0	0	0	1
Q96QR8	Transcriptional activator protein Pur-beta	PURB	Q96QR8	0	1	0	0	0	0	0	0	0	0	0	0	0
Q96RS6	NudC domain-containing protein 1	NUDCD1	Q96RS6	1	1	0	0	0	0	0	0	0	0	0	0	0
Q96SU4	Oxysterol-binding protein-related protein 9	OSBPL9	Q96SU4	0	0	1	0	0	0	0	0	0	0	0	0	1
Q96T76	MMS19 nucleotide excision repair protein homolog	MMS19	Q96T76	1	1	0	0	0	0	0	0	0	0	0	0	0
Q96TA1	Niban-like protein 1	FAM129B	Q96TA1	1	0	1	0	0	0	0	0	0	0	0	0	1
Q99436	Proteasome subunit beta type-7	PSMB7	Q99436	1	1	0	0	0	0	0	0	0	0	0	0	0
Q99459	Cell division cycle 5-like protein	CDC5L	Q99459	1	1	0	0	0	0	0	0	0	0	0	0	0
Q99460	26S proteasome non-ATPase regulatory subunit 1	PSMD1	Q99460	0	0	0	0	0	1	0	0	0	0	0	0	0
Q99471	Prefoldin subunit 5	PFDN5	Q99471	1	1	0	0	0	0	0	0	0	0	0	0	0
Q99497	Protein deglycase DJ-1	PARK7	Q99497	1	1	1	1	0	0	0	0	0	0	0	0	1
Q99536	Synaptic vesicle membrane protein VAT-1 homolog	VAT1	Q99536	1	0	1	1	0	0	0	0	0	0	0	0	1
Q99584	Protein S100-A13	S100A13	Q99584	1	0	0	0	1	0	0	0	0	0	0	0	0
Q99613	Eukaryotic translation initiation factor 3 subunit C;Eukaryotic translation initiation factor 3 subunit C-like protein	EIF3C;EIF3CL	Q99613	1	0	0	0	0	0	0	0	0	0	0	0	0
Q99614	Tetratricopeptide repeat protein 1	TTC1	Q99614	0	0	0	0	0	1	0	0	0	0	0	0	0
Q99615	DnaJ homolog subfamily C member 7	DNAJC7	Q99615	1	1	0	0	0	0	0	0	0	0	0	0	0
Q99714	3-hydroxyacyl-CoA dehydrogenase type-2	HSD17B10	Q99714	0	0	0	1	0	0	0	0	0	0	0	0	0
Q99733	Nucleosome assembly protein 1-like 4	NAP1L4	Q99733	0	1	0	0	0	0	0	0	0	0	0	0	0
Q99805	Transmembrane 9 superfamily member 2	TM9SF2	Q99805	0	0	1	0	0	0	0	0	0	0	0	1	0
Q99832	T-complex protein 1 subunit eta	CCT7	Q99832	1	0	0	0	0	0	0	0	0	0	0	0	0
Q99961	Endophilin-A2	SH3GL1	Q99961	1	0	1	0	0	0	0	0	0	0	0	0	1
Q9BPW8	Protein NipSnap homolog 1	NIPSNAP1	Q9BPW8	0	0	0	0	0	1	0	0	0	0	0	0	0
Q9BQA1	Methylosome protein 50	WDR77	Q9BQA1	1	1	0	0	0	0	0	0	0	0	0	0	0
Q9BQE3	Tubulin alpha-1C chain	TUBA1C	Q9BQE3	1	0	0	0	0	0	0	0	0	0	0	0	0
Q9BQE5	Apolipoprotein L2	APOL2	Q9BQE5	1	0	0	0	0	0	0	0	0	0	0	0	0
Q9BQG0	Myb-binding protein 1A	MYBBP1A	Q9BQG0	1	1	0	0	0	0	0	0	0	0	0	0	0
Q9BR76	Coronin-1B	CORO1B	Q9BR76	1	0	0	0	0	0	0	0	0	0	0	0	0
Q9BRA2	Thioredoxin domain-containing protein 17	TXNDC17	Q9BRA2	1	0	0	0	0	0	0	0	0	0	0	0	0
Q9BRF8	Serine/threonine-protein phosphatase CPPED1	CPPED1	Q9BRF8	1	0	0	0	0	0	0	0	0	0	0	0	0
Q9BRK5	45 kDa calcium-binding protein	SDF4	Q9BRK5	1	0	1	0	0	0	0	0	0	0	0	0	1
Q9BRP8	Partner of Y14 and mago	WIBG	Q9BRP8	1	1	0	0	0	0	0	0	0	0	0	0	0
Q9BS26	Endoplasmic reticulum resident protein 44	ERP44	Q9BS26	0	0	0	0	0	1	0	0	0	0	0	0	0
Q9BSJ8	Extended synaptotagmin-1	ESYT1	Q9BSJ8	0	0	1	0	0	0	0	0	0	0	0	1	0
Q9BT78	COP9 signalosome complex subunit 4	COPS4	Q9BT78	1	1	0	0	0	0	0	0	0	0	0	0	0
Q9BTT0	Acidic leucine-rich nuclear phosphoprotein 32 family member E	ANP32E	Q9BTT0	1	1	0	0	0	0	0	0	0	0	0	0	0
Q9BTV4	Transmembrane protein 43	TMEM43	Q9BTV4	0	1	1	0	0	0	0	0	0	0	0	1	0
Q9BTZ2	Dehydrogenase/reductase SDR family member 4	DHRS4	Q9BTZ2	0	1	0	0	0	0	0	0	0	0	0	0	0
Q9BUF5	Tubulin beta-6 chain	TUBB6	Q9BUF5	1	0	0	0	0	0	0	0	0	0	0	0	0
Q9BUQ8	Probable ATP-dependent RNA helicase DDX23	DDX23	Q9BUQ8	0	1	0	0	0	0	0	0	0	0	0	0	0
Q9BVA1	Tubulin beta-2B chain	TUBB2B	Q9BVA1	1	0	0	0	0	0	0	0	0	0	0	0	0
Q9BVK6	Transmembrane emp24 domain-containing protein 9	TMED9	Q9BVK6	0	0	1	0	0	0	0	1	0	0	0	0	0
Q9BVP2	Guanine nucleotide-binding protein-like 3	GNL3	Q9BVP2	0	1	0	0	0	0	0	0	0	0	0	0	0
Q9BW60	Elongation of very long chain fatty acids protein 1	ELOVL1	Q9BW60	0	0	1	0	0	0	0	0	0	0	0	1	0
Q9BWD1	Acetyl-CoA acetyltransferase, cytosolic	ACAT2	Q9BWD1	1	0	0	0	0	0	0	0	0	0	0	0	0
Q9BWF3	RNA-binding protein 4;RNA-binding protein 4B	RBM4;RBM4B	Q9BWF3	1	1	0	0	0	0	0	0	0	0	0	0	0
Q9BWJ5	Splicing factor 3B subunit 5	SF3B5	Q9BWJ5	0	1	0	0	0	0	0	0	0	0	0	0	0
Q9BX68	Histidine triad nucleotide-binding protein 2, mitochondrial	HINT2	Q9BX68	0	0	0	1	0	0	0	0	0	0	0	0	0
Q9BXJ9	N-alpha-acetyltransferase 15, NatA auxiliary subunit	NAA15	Q9BXJ9	1	1	0	0	0	0	0	0	0	0	0	0	0
Q9BXK5	Bcl-2-like protein 13	BCL2L13	Q9BXK5	0	1	1	1	0	0	0	0	0	0	0	0	1
Q9BXP5	Serrate RNA effector molecule homolog	SRRT	Q9BXP5	1	1	0	0	0	0	0	0	0	0	0	0	0
Q9BXW7	Cat eye syndrome critical region protein 5	CECR5	Q9BXW7	0	0	0	0	0	1	0	0	0	0	0	0	0
Q9BY32	Inosine triphosphate pyrophosphatase	ITPA	Q9BY32	1	0	0	0	0	0	0	0	0	0	0	0	0
Q9BY44	Eukaryotic translation initiation factor 2A;Eukaryotic translation initiation factor 2A, N-terminally processed	EIF2A	Q9BY44	0	0	0	0	0	1	0	0	0	0	0	0	0
Q9BYD2	39S ribosomal protein L9, mitochondrial	MRPL9	Q9BYD2	0	0	0	1	0	0	0	0	0	0	0	0	0
Q9BYK8	Helicase with zinc finger domain 2	HELZ2	Q9BYK8	0	1	0	0	0	0	0	0	0	0	0	0	0
Q9C005	Protein dpy-30 homolog	DPY30	Q9C005	0	1	0	0	0	0	0	0	0	0	0	0	0
Q9C0C2	182 kDa tankyrase-1-binding protein	TNKS1BP1	Q9C0C2	1	1	0	0	0	0	0	0	0	0	0	0	0
Q9C0C9	E2/E3 hybrid ubiquitin-protein ligase UBE2O	UBE2O	Q9C0C9	1	1	0	0	0	0	0	0	0	0	0	0	0
Q9C0H2	Protein tweety homolog 3	TTYH3	Q9C0H2	0	0	1	0	0	0	0	0	0	0	0	1	0
Q9GZS3	WD repeat-containing protein 61;WD repeat-containing protein 61, N-terminally processed	WDR61	Q9GZS3	1	1	0	0	0	0	0	0	0	0	0	0	0
Q9H0D6	5-3 exoribonuclease 2	XRN2	Q9H0D6	0	1	0	0	0	0	0	0	0	0	0	0	0
Q9H0U4	Ras-related protein Rab-1B	RAB1B	Q9H0U4	1	0	1	0	0	0	0	0	0	0	0	0	1
Q9H1E3	Nuclear ubiquitous casein and cyclin-dependent kinase substrate 1	NUCKS1	Q9H1E3	0	1	0	0	0	0	0	0	0	0	0	0	0
Q9H223	EH domain-containing protein 4	EHD4	Q9H223	0	0	1	0	0	0	0	0	0	0	0	0	1
Q9H299	SH3 domain-binding glutamic acid-rich-like protein 3	SH3BGRL3	Q9H299	1	1	0	0	0	0	0	0	0	0	0	0	0
Q9H2G2	STE20-like serine/threonine-protein kinase	SLK	Q9H2G2	1	0	0	0	0	0	0	0	0	0	0	0	0
Q9H2U2	Inorganic pyrophosphatase 2, mitochondrial	PPA2	Q9H2U2	0	0	0	1	0	0	0	0	0	0	0	0	0
Q9H3K6	BolA-like protein 2	BOLA2;BOLA2B	Q9H3K6	0	0	0	0	0	1	0	0	0	0	0	0	0
Q9H3N1	Thioredoxin-related transmembrane protein 1	TMX1	Q9H3N1	0	0	1	0	0	0	0	1	0	0	0	0	0
Q9H3P7	Golgi resident protein GCP60	ACBD3	Q9H3P7	0	0	1	1	0	0	0	0	0	0	0	0	1
Q9H444	Charged multivesicular body protein 4b	CHMP4B	Q9H444	1	0	1	0	0	0	0	0	0	0	0	0	1
Q9H488	GDP-fucose protein O-fucosyltransferase 1	POFUT1	Q9H488	0	0	0	0	0	1	0	0	0	0	0	0	0
Q9H496	Torsin-1A-interacting protein 2, isoform IFRG15	TOR1AIP2	Q9H496	0	0	0	0	0	1	0	0	0	0	0	0	0
Q9H4A4	Aminopeptidase B	RNPEP	Q9H4A4	0	0	0	0	1	0	0	0	0	0	0	0	0
Q9H4L5	Oxysterol-binding protein-related protein 3	OSBPL3	Q9H4L5	1	1	1	0	0	0	0	0	0	0	0	0	1
Q9H4M9	EH domain-containing protein 1	EHD1	Q9H4M9	0	0	1	0	0	0	0	0	0	0	0	0	1
Q9H832	Ubiquitin-conjugating enzyme E2 Z	UBE2Z	Q9H832	1	1	0	0	0	0	0	0	0	0	0	0	0
Q9H8Y8	Golgi reassembly-stacking protein 2	GORASP2	Q9H8Y8	0	0	1	0	0	0	0	0	0	0	0	0	1
Q9H936	Mitochondrial glutamate carrier 1	SLC25A22	Q9H936	0	0	1	1	0	0	0	0	0	0	0	1	0
Q9H9B4	Sideroflexin-1	SFXN1	Q9H9B4	0	0	1	1	0	0	0	0	0	0	0	1	0
Q9HAV0	Guanine nucleotide-binding protein subunit beta-4	GNB4	Q9HAV0	0	0	0	0	0	1	0	0	0	0	0	0	0
Q9HAV4	Exportin-5	XPO5	Q9HAV4	1	1	0	0	0	0	0	0	0	0	0	0	0
Q9HAV7	GrpE protein homolog 1, mitochondrial	GRPEL1	Q9HAV7	0	0	0	1	0	0	0	0	0	0	0	0	0
Q9HB07	UPF0160 protein MYG1, mitochondrial	C12orf10	Q9HB07	0	1	0	1	0	0	0	0	0	0	0	0	0
Q9HB40	Retinoid-inducible serine carboxypeptidase	SCPEP1	Q9HB40	0	0	0	0	1	0	0	0	0	0	0	0	0
Q9HB71	Calcyclin-binding protein	CACYBP	Q9HB71	1	1	0	0	0	0	0	0	0	0	0	0	0
Q9HC38	Glyoxalase domain-containing protein 4	GLOD4	Q9HC38	0	0	0	1	0	0	0	0	0	0	0	0	0
Q9HCC0	Methylcrotonoyl-CoA carboxylase beta chain, mitochondrial	MCCC2	Q9HCC0	0	0	0	1	0	0	0	0	0	0	0	0	0
Q9HCJ6	Synaptic vesicle membrane protein VAT-1 homolog-like	VAT1L	Q9HCJ6	0	0	0	0	0	1	0	0	0	0	0	0	0
Q9HD20	Manganese-transporting ATPase 13A1	ATP13A1	Q9HD20	0	0	1	0	0	0	0	0	0	0	0	1	0
Q9HD45	Transmembrane 9 superfamily member 3	TM9SF3	Q9HD45	0	0	1	0	0	0	0	0	0	0	0	1	0
Q9HDC9	Adipocyte plasma membrane-associated protein	APMAP	Q9HDC9	0	0	1	0	0	0	0	0	1	0	0	0	0
Q9NP72	Ras-related protein Rab-18	RAB18	Q9NP72	0	0	1	0	0	0	0	0	0	0	0	0	1
Q9NP92	28S ribosomal protein S30, mitochondrial	MRPS30	Q9NP92	0	0	0	1	0	0	0	0	0	0	0	0	0
Q9NP97	Dynein light chain roadblock-type 1	DYNLRB1	Q9NP97	1	0	0	0	0	0	0	0	0	0	0	0	0
Q9NPQ8	Synembryn-A	RIC8A	Q9NPQ8	1	0	1	0	0	0	0	0	0	0	0	0	1
Q9NQR4	Omega-amidase NIT2	NIT2	Q9NQR4	1	0	0	0	0	0	0	0	0	0	0	0	0
Q9NQW6	Actin-binding protein anillin	ANLN	Q9NQW6	1	1	0	0	0	0	0	0	0	0	0	0	0
Q9NR12	PDZ and LIM domain protein 7	PDLIM7	Q9NR12	1	0	0	0	0	0	0	0	0	0	0	0	0
Q9NR30	Nucleolar RNA helicase 2	DDX21	Q9NR30	0	1	0	0	0	0	0	0	0	0	0	0	0
Q9NR31	GTP-binding protein SAR1a	SAR1A	Q9NR31	0	0	0	0	0	1	0	0	0	0	0	0	0
Q9NR45	Sialic acid synthase	NANS	Q9NR45	0	0	0	0	0	1	0	0	0	0	0	0	0
Q9NR50	Translation initiation factor eIF-2B subunit gamma	EIF2B3	Q9NR50	0	0	0	0	0	1	0	0	0	0	0	0	0
Q9NRN7	L-aminoadipate-semialdehyde dehydrogenase-phosphopantetheinyl transferase	AASDHPPT	Q9NRN7	1	0	0	0	0	0	0	0	0	0	0	0	0
Q9NRX4	14 kDa phosphohistidine phosphatase	PHPT1	Q9NRX4	1	0	0	0	0	0	0	0	0	0	0	0	0
Q9NS26	Sperm protein associated with the nucleus on the X chromosome A	SPANXA1	Q9NS26	1	1	0	0	0	0	0	0	0	0	0	0	0
Q9NS69	Mitochondrial import receptor subunit TOM22 homolog	TOMM22	Q9NS69	0	0	1	1	0	0	0	0	0	0	0	0	1
Q9NSD9	Phenylalanine--tRNA ligase beta subunit	FARSB	Q9NSD9	1	0	0	0	0	0	0	0	0	0	0	0	0
Q9NSE4	Isoleucine--tRNA ligase, mitochondrial	IARS2	Q9NSE4	0	0	0	1	0	0	0	0	0	0	0	0	0
Q9NT62	Ubiquitin-like-conjugating enzyme ATG3	ATG3	Q9NT62	1	0	0	0	0	0	0	0	0	0	0	0	0
Q9NTZ6	RNA-binding protein 12	RBM12	Q9NTZ6	0	1	0	0	0	0	0	0	0	0	0	0	0
Q9NUP9	Protein lin-7 homolog C	LIN7C	Q9NUP9	0	0	1	0	0	0	0	0	0	0	0	0	1
Q9NUQ6	SPATS2-like protein	SPATS2L	Q9NUQ6	1	1	0	0	0	0	0	0	0	0	0	0	0
Q9NUQ9	Protein FAM49B	FAM49B	Q9NUQ9	0	0	1	0	0	0	0	0	0	0	0	0	1
Q9NV70	Exocyst complex component 1	EXOC1	Q9NV70	0	0	0	0	0	1	0	0	0	0	0	0	0
Q9NVI7	ATPase family AAA domain-containing protein 3A	ATAD3A	Q9NVI7	0	0	1	1	0	0	0	0	0	0	0	0	1
Q9NWV4	UPF0587 protein C1orf123	C1orf123	Q9NWV4	0	0	0	0	0	1	0	0	0	0	0	0	0
Q9NX40	OCIA domain-containing protein 1	OCIAD1	Q9NX40	0	0	0	0	0	1	0	0	0	0	0	0	0
Q9NX55	Huntingtin-interacting protein K	HYPK	Q9NX55	1	1	0	0	0	0	0	0	0	0	0	0	0
Q9NX58	Cell growth-regulating nucleolar protein	LYAR	Q9NX58	0	1	0	0	0	0	0	0	0	0	0	0	0
Q9NXG2	THUMP domain-containing protein 1	THUMPD1	Q9NXG2	0	0	0	0	0	1	0	0	0	0	0	0	0
Q9NXH9	tRNA (guanine(26)-N(2))-dimethyltransferase	TRMT1	Q9NXH9	0	0	0	0	0	1	0	0	0	0	0	0	0
Q9NYL9	Tropomodulin-3	TMOD3	Q9NYL9	1	0	0	0	0	0	0	0	0	0	0	0	0
Q9NYU2	UDP-glucose:glycoprotein glucosyltransferase 1	UGGT1	Q9NYU2	0	0	0	0	0	1	0	0	0	0	0	0	0
Q9NZ01	Very-long-chain enoyl-CoA reductase	TECR	Q9NZ01	0	0	1	0	0	0	0	0	0	0	0	1	0
Q9NZ08	Endoplasmic reticulum aminopeptidase 1	ERAP1	Q9NZ08	0	0	1	0	0	0	0	0	1	0	0	0	0
Q9NZB2	Constitutive coactivator of PPAR-gamma-like protein 1	FAM120A	Q9NZB2	1	0	1	0	0	0	0	0	0	0	0	0	1
Q9NZL4	Hsp70-binding protein 1	HSPBP1	Q9NZL4	0	0	0	0	0	1	0	0	0	0	0	0	0
Q9NZL9	Methionine adenosyltransferase 2 subunit beta	MAT2B	Q9NZL9	0	0	0	0	0	1	0	0	0	0	0	0	0
Q9NZM1	Myoferlin	MYOF	Q9NZM1	0	1	1	0	0	0	0	0	1	0	0	0	0
Q9NZN4	EH domain-containing protein 2	EHD2	Q9NZN4	1	0	1	0	0	0	0	0	0	0	0	0	1
Q9NZZ3	Charged multivesicular body protein 5	CHMP5	Q9NZZ3	1	0	1	0	0	0	0	0	0	0	0	0	1
Q9P035	Very-long-chain (3R)-3-hydroxyacyl-CoA dehydratase 3	HACD3	Q9P035	0	0	1	0	0	0	0	0	0	0	0	1	0
Q9P0L0	Vesicle-associated membrane protein-associated protein A	VAPA	Q9P0L0	0	0	1	0	0	0	0	0	0	0	1	0	0
Q9P258	Protein RCC2	RCC2	Q9P258	1	1	0	0	0	0	0	0	0	0	0	0	0
Q9P265	Disco-interacting protein 2 homolog B	DIP2B	Q9P265	0	0	0	0	0	1	0	0	0	0	0	0	0
Q9P287	BRCA2 and CDKN1A-interacting protein	BCCIP	Q9P287	0	1	0	0	0	0	0	0	0	0	0	0	0
Q9P2B4	CTTNBP2 N-terminal-like protein	CTTNBP2NL	Q9P2B4	1	0	0	0	0	0	0	0	0	0	0	0	0
Q9P2E9	Ribosome-binding protein 1	RRBP1	Q9P2E9	0	0	1	0	0	0	0	0	0	1	0	0	0
Q9P2J5	Leucine--tRNA ligase, cytoplasmic	LARS	Q9P2J5	1	0	0	0	0	0	0	0	0	0	0	0	0
Q9UBB4	Ataxin-10	ATXN10	Q9UBB4	1	0	0	0	0	0	0	0	0	0	0	0	0
Q9UBB6	Neurochondrin	NCDN	Q9UBB6	1	0	0	0	0	0	0	0	0	0	0	0	0
Q9UBE0	SUMO-activating enzyme subunit 1;SUMO-activating enzyme subunit 1, N-terminally processed	SAE1	Q9UBE0	0	1	0	0	0	0	0	0	0	0	0	0	0
Q9UBF1	Melanoma-associated antigen C2	MAGEC2	Q9UBF1	1	1	0	0	0	0	0	0	0	0	0	0	0
Q9UBF2	Coatomer subunit gamma-2	COPG2	Q9UBF2	1	0	1	0	0	0	0	0	0	0	0	0	1
Q9UBI6	Guanine nucleotide-binding protein G(I)/G(S)/G(O) subunit gamma-12	GNG12	Q9UBI6	0	0	1	0	0	0	0	0	0	0	0	0	1
Q9UBM7	7-dehydrocholesterol reductase	DHCR7	Q9UBM7	0	0	1	0	0	0	0	0	0	0	0	1	0
Q9UBQ5	Eukaryotic translation initiation factor 3 subunit K	EIF3K	Q9UBQ5	1	1	0	0	0	0	0	0	0	0	0	0	0
Q9UBQ7	Glyoxylate reductase/hydroxypyruvate reductase	GRHPR	Q9UBQ7	0	0	0	0	0	1	0	0	0	0	0	0	0
Q9UBR2	Cathepsin Z	CTSZ	Q9UBR2	0	0	0	0	0	1	0	0	0	0	0	0	0
Q9UBS4	DnaJ homolog subfamily B member 11	DNAJB11	Q9UBS4	0	0	0	0	0	1	0	0	0	0	0	0	0
Q9UBT2	SUMO-activating enzyme subunit 2	UBA2	Q9UBT2	1	1	0	0	0	0	0	0	0	0	0	0	0
Q9UBV8	Peflin	PEF1	Q9UBV8	1	0	1	0	0	0	0	0	0	0	0	0	1
Q9UEW8	STE20/SPS1-related proline-alanine-rich protein kinase	STK39	Q9UEW8	1	1	0	0	0	0	0	0	0	0	0	0	0
Q9Y639	Neuroplastin	DKFZp566H1924;NPTN	Q9Y639	0	0	1	0	0	0	0	1	0	0	0	0	0
Q9UG63	ATP-binding cassette sub-family F member 2	ABCF2	Q9UG63	0	0	0	0	0	1	0	0	0	0	0	0	0
Q9UGP8	Translocation protein SEC63 homolog	SEC63	Q9UGP8	0	0	1	0	0	0	0	0	0	0	0	1	0
Q9UGV2	Protein NDRG3	NDRG3	Q9UGV2	0	0	0	0	0	1	0	0	0	0	0	0	0
Q9UHB6	LIM domain and actin-binding protein 1	LIMA1	Q9UHB6	1	0	0	0	0	0	0	0	0	0	0	0	0
Q9UHB9	Signal recognition particle subunit SRP68	SRP68	Q9UHB9	1	1	0	0	0	0	0	0	0	0	0	0	0
Q9UHD1	Cysteine and histidine-rich domain-containing protein 1	CHORDC1	Q9UHD1	0	0	0	0	0	1	0	0	0	0	0	0	0
Q9UHD8	Septin-9	2009-09-01	Q9UHD8	1	0	0	0	0	0	0	0	0	0	0	0	0
Q9UHD9	Ubiquilin-2	UBQLN2	Q9UHD9	1	1	1	0	0	0	0	0	0	0	0	0	1
Q9UHG3	Prenylcysteine oxidase 1	PCYOX1	Q9UHG3	0	0	0	0	0	1	0	0	0	0	0	0	0
Q9UHI6	Probable ATP-dependent RNA helicase DDX20	DDX20	Q9UHI6	1	1	0	0	0	0	0	0	0	0	0	0	0
Q9UHQ4	B-cell receptor-associated protein 29	BCAP29	Q9UHQ4	0	0	1	0	0	0	0	0	0	0	0	1	0
Q9UHV9	Prefoldin subunit 2	PFDN2	Q9UHV9	1	1	0	1	0	0	0	0	0	0	0	0	0
Q9UHY1	Nuclear receptor-binding protein	NRBP1	Q9UHY1	1	0	1	0	0	0	0	0	0	0	0	0	1
Q9UI09	NADH dehydrogenase [ubiquinone] 1 alpha subcomplex subunit 12	NDUFA12	Q9UI09	0	0	1	1	0	0	0	0	0	0	0	0	1
Q9UI42	Carboxypeptidase A4	CPA4	Q9UI42	0	0	0	0	1	0	0	0	0	0	0	0	0
Q9UIA9	Exportin-7	XPO7	Q9UIA9	1	1	0	0	0	0	0	0	0	0	0	0	0
Q9UIQ6	Leucyl-cystinyl aminopeptidase;Leucyl-cystinyl aminopeptidase, pregnancy serum form	LNPEP	Q9UIQ6	0	0	1	0	1	0	0	0	1	0	0	0	0
Q9UJA5	tRNA (adenine(58)-N(1))-methyltransferase non-catalytic subunit TRM6	TRMT6	Q9UJA5	0	1	0	0	0	0	0	0	0	0	0	0	0
Q9UJS0	Calcium-binding mitochondrial carrier protein Aralar2	SLC25A13	Q9UJS0	0	0	1	1	0	0	0	0	0	0	0	1	0
Q9UJU6	Drebrin-like protein	DBNL	Q9UJU6	1	0	1	0	0	0	0	0	0	0	0	0	1
Q9UJZ1	Stomatin-like protein 2, mitochondrial	STOML2	Q9UJZ1	1	0	1	1	0	0	0	0	0	0	0	0	1
Q9UKD2	mRNA turnover protein 4 homolog	MRTO4	Q9UKD2	1	1	0	0	0	0	0	0	0	0	0	0	0
Q9UKX7	Nuclear pore complex protein Nup50	NUP50	Q9UKX7	0	1	1	0	0	0	0	0	0	0	0	0	1
Q9UKY7	Protein CDV3 homolog	CDV3	Q9UKY7	1	0	0	0	0	0	0	0	0	0	0	0	0
Q9UL25	Ras-related protein Rab-21	RAB21	Q9UL25	0	0	1	0	0	0	0	0	0	0	0	0	1
Q9ULC4	Malignant T-cell-amplified sequence 1	MCTS1	Q9ULC4	1	0	0	0	0	0	0	0	0	0	0	0	0
Q9ULV4	Coronin-1C;Coronin	CORO1C	Q9ULV4	1	0	1	0	0	0	0	0	0	0	0	0	1
Q9UMS4	Pre-mRNA-processing factor 19	PRPF19	Q9UMS4	1	1	0	0	0	0	0	0	0	0	0	0	0
Q9UMX0	Ubiquilin-1	UBQLN1	Q9UMX0	1	1	1	0	0	0	0	0	0	0	0	0	1
Q9UN86	Ras GTPase-activating protein-binding protein 2	G3BP2	Q9UN86	1	0	0	0	0	0	0	0	0	0	0	0	0
Q9UNF0	Protein kinase C and casein kinase substrate in neurons protein 2	PACSIN2	Q9UNF0	1	0	1	0	0	0	0	0	0	0	0	0	1
Q9UNF1	Melanoma-associated antigen D2	MAGED2	Q9UNF1	0	0	0	0	0	1	0	0	0	0	0	0	0
Q9UNM6	26S proteasome non-ATPase regulatory subunit 13	PSMD13	Q9UNM6	0	0	0	0	0	1	0	0	0	0	0	0	0
Q9UNS2	COP9 signalosome complex subunit 3	COPS3	Q9UNS2	1	1	0	0	0	0	0	0	0	0	0	0	0
Q9UNW1	Multiple inositol polyphosphate phosphatase 1	MINPP1	Q9UNW1	0	0	0	0	0	1	0	0	0	0	0	0	0
Q9UNZ2	NSFL1 cofactor p47	NSFL1C	Q9UNZ2	0	1	0	0	0	0	0	0	0	0	0	0	0
Q9UQ35	Serine/arginine repetitive matrix protein 2	SRRM2	Q9UQ35	0	1	0	0	0	0	0	0	0	0	0	0	0
Q9UQ80	Proliferation-associated protein 2G4	PA2G4	Q9UQ80	1	1	0	0	0	0	0	0	0	0	0	0	0
Q9UQE7	Structural maintenance of chromosomes protein 3	SMC3	Q9UQE7	0	1	0	0	0	0	0	0	0	0	0	0	0
Q9Y224	UPF0568 protein C14orf166	C14orf166	Q9Y224	1	1	0	0	0	0	0	0	0	0	0	0	0
Q9Y230	RuvB-like 2	RUVBL2	Q9Y230	1	1	1	0	0	0	0	0	0	0	0	0	1
Q9Y263	Phospholipase A-2-activating protein	PLAA	Q9Y263	0	0	0	0	0	1	0	0	0	0	0	0	0
Q9Y265	RuvB-like 1	RUVBL1	Q9Y265	1	1	1	0	0	0	0	0	0	0	0	0	1
Q9Y266	Nuclear migration protein nudC	NUDC	Q9Y266	1	1	0	0	0	0	0	0	0	0	0	0	0
Q9Y277	Voltage-dependent anion-selective channel protein 3	VDAC3	Q9Y277	0	0	1	1	0	0	0	0	0	0	0	0	1
Q9Y281	Cofilin-2	CFL2	Q9Y281	1	1	0	0	0	0	0	0	0	0	0	0	0
Q9Y285	Phenylalanine--tRNA ligase alpha subunit	FARSA	Q9Y285	1	0	0	0	0	0	0	0	0	0	0	0	0
Q9Y295	Developmentally-regulated GTP-binding protein 1	DRG1	Q9Y295	1	0	0	0	0	0	0	0	0	0	0	0	0
Q9Y2A7	Nck-associated protein 1	NCKAP1	Q9Y2A7	0	0	1	0	0	0	0	0	0	0	0	0	1
Q9Y2D5	A-kinase anchor protein 2	AKAP2	Q9Y2D5	0	0	0	0	0	1	0	0	0	0	0	0	0
Q9Y2L1	Exosome complex exonuclease RRP44	DIS3	Q9Y2L1	1	1	0	0	0	0	0	0	0	0	0	0	0
Q9Y2Q3	Glutathione S-transferase kappa 1	GSTK1	Q9Y2Q3	0	0	0	0	0	1	0	0	0	0	0	0	0
Q9Y2X3	Nucleolar protein 58	NOP58	Q9Y2X3	0	1	0	0	0	0	0	0	0	0	0	0	0
Q9Y2Z0	Suppressor of G2 allele of SKP1 homolog	SUGT1	Q9Y2Z0	1	1	0	0	0	0	0	0	0	0	0	0	0
Q9Y305	Acyl-coenzyme A thioesterase 9, mitochondrial	ACOT9	Q9Y305	0	0	0	1	0	0	0	0	0	0	0	0	0
Q9Y316	Protein MEMO1	MEMO1	Q9Y316	0	0	0	0	0	1	0	0	0	0	0	0	0
Q9Y320	Thioredoxin-related transmembrane protein 2	TMX2	Q9Y320	0	0	1	0	0	0	0	1	0	0	0	0	0
Q9Y333	U6 snRNA-associated Sm-like protein LSm2	LSM2	Q9Y333	0	1	0	0	0	0	0	0	0	0	0	0	0
Q9Y383	Putative RNA-binding protein Luc7-like 2	LUC7L2	Q9Y383	0	1	0	0	0	0	0	0	0	0	0	0	0
Q9Y3A6	Transmembrane emp24 domain-containing protein 5	TMED5	Q9Y3A6	0	0	1	0	0	0	0	1	0	0	0	0	0
Q9Y3B4	Splicing factor 3B subunit 6	SF3B6	Q9Y3B4	0	1	0	0	0	0	0	0	0	0	0	0	0
Q9Y3B8	Oligoribonuclease, mitochondrial	REXO2	Q9Y3B8	1	1	0	1	0	0	0	0	0	0	0	0	0
Q9Y3D6	Mitochondrial fission 1 protein	FIS1	Q9Y3D6	0	0	1	1	0	0	0	0	0	0	0	0	1
Q9Y3F4	Serine-threonine kinase receptor-associated protein	STRAP	Q9Y3F4	1	1	0	0	0	0	0	0	0	0	0	0	0
Q9Y3I0	tRNA-splicing ligase RtcB homolog	RTCB	Q9Y3I0	1	1	0	0	0	0	0	0	0	0	0	0	0
Q9Y3U8	60S ribosomal protein L36	RPL36	Q9Y3U8	0	0	0	0	0	1	0	0	0	0	0	0	0
Q9Y3Z3	Deoxynucleoside triphosphate triphosphohydrolase SAMHD1	SAMHD1	Q9Y3Z3	0	1	0	0	0	0	0	0	0	0	0	0	0
Q9Y490	Talin-1	TLN1	Q9Y490	1	0	1	0	0	0	0	0	0	0	0	0	1
Q9Y4K0	Lysyl oxidase homolog 2	LOXL2	Q9Y4K0	0	1	0	0	1	0	0	0	0	0	0	0	0
Q9Y4W6	AFG3-like protein 2	AFG3L2	Q9Y4W6	0	0	1	1	0	0	0	0	0	0	0	1	0
Q9Y512	Sorting and assembly machinery component 50 homolog	SAMM50	Q9Y512	1	0	1	1	0	0	0	0	0	0	0	1	0
Q9Y570	Protein phosphatase methylesterase 1	PPME1	Q9Y570	0	0	0	0	0	1	0	0	0	0	0	0	0
Q9Y5A9	YTH domain-containing family protein 2	YTHDF2	Q9Y5A9	1	1	0	0	0	0	0	0	0	0	0	0	0
Q9Y5B9	FACT complex subunit SPT16	SUPT16H	Q9Y5B9	0	1	0	0	0	0	0	0	0	0	0	0	0
Q9Y5J7	Mitochondrial import inner membrane translocase subunit Tim9	TIMM9	Q9Y5J7	0	0	1	1	0	0	0	0	0	0	0	0	1
Q9Y5K6	CD2-associated protein	CD2AP	Q9Y5K6	1	0	0	0	0	0	0	0	0	0	0	0	0
Q9Y5L4	Mitochondrial import inner membrane translocase subunit Tim13	TIMM13	Q9Y5L4	0	0	1	1	0	0	0	0	0	0	0	0	1
Q9Y5M8	Signal recognition particle receptor subunit beta	SRPRB	Q9Y5M8	0	0	1	0	0	0	0	0	0	0	0	0	1
Q9Y5S9	RNA-binding protein 8A	RBM8A	Q9Y5S9	1	1	0	0	0	0	0	0	0	0	0	0	0
Q9Y5Y2	Cytosolic Fe-S cluster assembly factor NUBP2	NUBP2	Q9Y5Y2	1	1	0	0	0	0	0	0	0	0	0	0	0
Q9Y617	Phosphoserine aminotransferase	PSAT1	Q9Y617	0	0	0	0	0	1	0	0	0	0	0	0	0
Q9Y678	Coatomer subunit gamma-1	COPG1	Q9Y678	1	0	1	0	0	0	0	0	0	0	0	0	1
Q9Y696	Chloride intracellular channel protein 4	CLIC4	Q9Y696	1	1	1	1	0	0	0	0	0	0	0	0	1
Q9Y6A9	Signal peptidase complex subunit 1	SPCS1	Q9Y6A9	0	0	1	0	0	0	0	0	0	0	0	1	0
Q9Y6C9	Mitochondrial carrier homolog 2	MTCH2	Q9Y6C9	0	0	1	1	0	0	0	0	0	0	0	1	0
Q9Y6G9	Cytoplasmic dynein 1 light intermediate chain 1	DYNC1LI1	Q9Y6G9	1	0	0	0	0	0	0	0	0	0	0	0	0
Q9Y6H1	Coiled-coil-helix-coiled-coil-helix domain-containing protein 2;Putative coiled-coil-helix-coiled-coil-helix domain-containing protein CHCHD2P9, mitochondrial	CHCHD2;CHCHD2P9	Q9Y6H1	0	1	0	0	0	0	0	0	0	0	0	0	0
Q9Y6K5	2-5-oligoadenylate synthase 3	OAS3	Q9Y6K5	1	1	0	0	0	0	0	0	0	0	0	0	0
Q9Y6Y8	SEC23-interacting protein	SEC23IP	Q9Y6Y8	0	0	1	0	0	0	0	0	0	0	0	0	1
P17980	26S protease regulatory subunit 6A	PSMC3	P17980	1	1	0	0	0	0	0	0	0	0	0	0	0

## Sheet: SUSPECS
Majority Protein Ids	Protein names	Gene names	Accession 1	Cytoplasm	Nucleus	Membrane	Mitochondrion	Secreted	Unknown	GPI	TM1	TM2	TM3	TM4	Multi	Other Membrane
Q13444	Disintegrin and metalloproteinase domain-containing protein 15	ADAM15	Q13444	0	0	1	0	0	0	0	1	0	0	0	0	0
P12273	Prolactin-inducible protein	PIP	P12273	0	0	0	0	1	0	0	0	0	0	0	0	0
Q13336	Urea transporter 1	SLC14A1	Q13336	0	0	1	0	0	0	0	0	0	0	0	1	0
P81605	Dermcidin;Survival-promoting peptide;DCD-1	DCD	P81605	0	0	0	0	1	0	0	0	0	0	0	0	0
Q9BQ51	Programmed cell death 1 ligand 2	PDCD1LG2	Q9BQ51	0	0	1	0	1	0	0	1	0	0	0	0	0
P50443	Sulfate transporter	SLC26A2	P50443	0	0	1	0	0	0	0	0	0	0	0	1	0
Q96PD2	Discoidin, CUB and LCCL domain-containing protein 2	DCBLD2	Q96PD2	0	0	1	0	0	0	0	1	0	0	0	0	0
Q6EMK4	Vasorin	VASN	Q6EMK4	0	0	1	0	1	0	0	1	0	0	0	0	0
Q08188	Protein-glutamine gamma-glutamyltransferase E;Protein-glutamine gamma-glutamyltransferase E 50 kDa catalytic chain;Protein-glutamine gamma-glutamyltransferase E 27 kDa non-catalytic chain	TGM3	Q08188	0	0	0	0	0	1	0	0	0	0	0	0	0
P36897	TGF-beta receptor type-1	TGFBR1	P36897	0	0	1	0	0	0	0	1	0	0	0	0	0
Q9NRX5	Serine incorporator 1	SERINC1	Q9NRX5	0	0	1	0	0	0	0	0	0	0	0	1	0
P19256	Lymphocyte function-associated antigen 3	CD58	P19256	0	0	1	0	0	0	1	1	0	0	0	0	0
P11498	Pyruvate carboxylase, mitochondrial	PC	P11498	0	0	0	1	0	0	0	0	0	0	0	0	0
P31944	Caspase-14;Caspase-14 subunit p17, mature form;Caspase-14 subunit p10, mature form;Caspase-14 subunit p20, intermediate form;Caspase-14 subunit p8, intermediate form	CASP14	P31944	1	1	0	0	0	0	0	0	0	0	0	0	0
Q08345	Epithelial discoidin domain-containing receptor 1	DDR1	Q08345	0	0	1	0	1	0	0	1	0	0	0	0	0
Q5T749	Keratinocyte proline-rich protein	KPRP	Q5T749	1	0	0	0	0	0	0	0	0	0	0	0	0
P09622	Dihydrolipoyl dehydrogenase, mitochondrial	DLD	P09622	0	0	0	1	0	0	0	0	0	0	0	0	0
Q6ZVX7	F-box only protein 50	NCCRP1	Q6ZVX7	1	0	0	0	0	0	0	0	0	0	0	0	0
P05187;P09923;P10696	Alkaline phosphatase, placental type;Intestinal-type alkaline phosphatase;Alkaline phosphatase, placental-like	ALPP;ALPI;ALPPL2	P05187	0	0	1	0	0	0	1	0	0	0	0	0	0
Q15942	Zyxin	ZYX	Q15942	1	1	0	0	0	0	0	0	0	0	0	0	0
Q5T750	Skin-specific protein 32	XP32	Q5T750	0	0	0	0	0	1	0	0	0	0	0	0	0
O75976	Carboxypeptidase D	CPD	O75976	0	0	1	0	0	0	0	1	0	0	0	0	0
P25116	Proteinase-activated receptor 1	F2R	P25116	0	0	1	0	0	0	0	0	0	0	0	1	0
Q96QA5	Gasdermin-A	GSDMA	Q96QA5	1	0	0	0	0	0	0	0	0	0	0	0	0
P08069	Insulin-like growth factor 1 receptor;Insulin-like growth factor 1 receptor alpha chain;Insulin-like growth factor 1 receptor beta chain	IGF1R	P08069	0	0	1	0	0	0	0	1	0	0	0	0	0
P19440;A6NGU5;P36268	Gamma-glutamyltranspeptidase 1;Gamma-glutamyltranspeptidase 1 heavy chain;Gamma-glutamyltranspeptidase 1 light chain;Putative gamma-glutamyltranspeptidase 3;Putative gamma-glutamyltranspeptidase 3 heavy chain;Putative gamma-glutamyltranspeptidase 3 light chain;Inactive gamma-glutamyltranspeptidase 2	GGT1;GGT3P;GGT2	P19440	0	0	1	0	0	0	0	0	1	0	0	0	0
Q06830	Peroxiredoxin-1	PRDX1	Q06830	1	0	0	0	0	0	0	0	0	0	0	0	0
P25445	Tumor necrosis factor receptor superfamily member 6	FAS	P25445	0	0	1	0	1	0	0	1	0	0	0	0	0
Q13740	CD166 antigen	ALCAM	Q13740	0	0	1	0	1	0	0	1	0	0	0	0	0
P61626	Lysozyme C	LYZ	P61626	0	0	0	0	1	0	0	0	0	0	0	0	0
P40938	Replication factor C subunit 3	RFC3	P40938	0	1	0	0	0	0	0	0	0	0	0	0	0
P22735	Protein-glutamine gamma-glutamyltransferase K	TGM1	P22735	0	0	1	0	0	0	0	0	0	0	0	0	1
Q16563	Synaptophysin-like protein 1	SYPL1	Q16563	0	0	1	0	0	0	0	0	0	0	0	1	0
Q58FF8	Putative heat shock protein HSP 90-beta 2	HSP90AB2P	Q58FF8	1	0	0	0	0	0	0	0	0	0	0	0	0
P62826	GTP-binding nuclear protein Ran	RAN	P62826	1	1	0	0	0	0	0	0	0	0	0	0	0
O75390	Citrate synthase, mitochondrial	CS	O75390	0	0	0	1	0	0	0	0	0	0	0	0	0
P19634	Sodium/hydrogen exchanger 1	SLC9A1	P19634	0	0	1	0	0	0	0	0	0	0	0	1	0
P07339	Cathepsin D;Cathepsin D light chain;Cathepsin D heavy chain	CTSD	P07339	0	0	0	0	1	0	0	0	0	0	0	0	0
Q9Y240	C-type lectin domain family 11 member A	CLEC11A	Q9Y240	1	0	0	0	1	0	0	0	0	0	0	0	0
P15529	Membrane cofactor protein	CD46	P15529	0	0	1	0	0	0	0	1	0	0	0	0	0
Q9H6X2	Anthrax toxin receptor 1	ANTXR1	Q9H6X2	0	0	1	0	0	0	0	1	0	0	0	0	0
Q13085	Acetyl-CoA carboxylase 1;Biotin carboxylase	ACACA	Q13085	1	0	0	0	0	0	0	0	0	0	0	0	0
Q10589	Bone marrow stromal antigen 2	BST2	Q10589	1	0	1	0	0	0	1	0	1	0	0	0	0
P04075	Fructose-bisphosphate aldolase A	ALDOA	P04075	1	0	0	0	0	0	0	0	0	0	0	0	0
Q16790	Carbonic anhydrase 9	CA9	Q16790	0	1	1	0	0	0	0	1	0	0	0	0	0
P47929	Galectin-7	LGALS7	P47929	1	1	0	0	1	0	0	0	0	0	0	0	0
Q9NV96	Cell cycle control protein 50A	TMEM30A	Q9NV96	0	0	1	0	0	0	0	0	0	0	0	1	0
P41440	Folate transporter 1	SLC19A1	P41440	0	0	1	0	0	0	0	0	0	0	0	1	0
Q9UBB4	Ataxin-10	ATXN10	Q9UBB4	1	0	0	0	0	0	0	0	0	0	0	0	0
P55786	Puromycin-sensitive aminopeptidase	NPEPPS	P55786	1	1	0	0	0	0	0	0	0	0	0	0	0
P35998	26S protease regulatory subunit 7	PSMC2	P35998	1	1	0	0	0	0	0	0	0	0	0	0	0
P36269	Gamma-glutamyltransferase 5;Gamma-glutamyltransferase 5 heavy chain;Gamma-glutamyltransferase 5 light chain	GGT5	P36269	0	0	1	0	0	0	0	0	1	0	0	0	0
Q9UNM6	26S proteasome non-ATPase regulatory subunit 13	PSMD13	Q9UNM6	0	0	0	0	0	1	0	0	0	0	0	0	0
P11169;Q8TDB8	Solute carrier family 2, facilitated glucose transporter member 3;Solute carrier family 2, facilitated glucose transporter member 14	SLC2A3;SLC2A14	P11169	0	0	1	0	0	0	0	0	0	0	0	1	0
Q9NPH3	Interleukin-1 receptor accessory protein	IL1RAP	Q9NPH3	0	0	1	0	1	0	0	1	0	0	0	0	0
Q9BZR6	Reticulon-4 receptor	RTN4R	Q9BZR6	0	0	1	0	0	0	1	0	0	0	0	0	0
P58335	Anthrax toxin receptor 2	ANTXR2	P58335	0	0	1	0	1	0	0	1	0	0	0	0	0
O43688	Lipid phosphate phosphohydrolase 2	PPAP2C	O43688	0	0	1	0	0	0	0	0	0	0	0	1	0
O94925	Glutaminase kidney isoform, mitochondrial	GLS	O94925	1	0	0	1	0	0	0	0	0	0	0	0	0
P20645	Cation-dependent mannose-6-phosphate receptor	M6PR	P20645	0	0	1	0	0	0	0	1	0	0	0	0	0
Q7L1W4	Volume-regulated anion channel subunit LRRC8D	LRRC8D	Q7L1W4	0	0	1	0	0	0	0	0	0	0	0	1	0
Q9UGH3	Solute carrier family 23 member 2	SLC23A2	Q9UGH3	0	0	1	0	0	0	0	0	0	0	0	1	0
P08138	Tumor necrosis factor receptor superfamily member 16	NGFR	P08138	0	0	1	0	0	0	0	1	0	0	0	0	0
O15355	Protein phosphatase 1G	PPM1G	O15355	1	0	1	0	0	0	0	0	0	0	0	0	1
P51511	Matrix metalloproteinase-15	MMP15	P51511	0	0	1	0	0	0	0	1	0	0	0	0	0
Q16832	Discoidin domain-containing receptor 2	DDR2	Q16832	0	0	1	0	0	0	0	1	0	0	0	0	0
P28331	NADH-ubiquinone oxidoreductase 75 kDa subunit, mitochondrial	NDUFS1	P28331	0	0	1	1	0	0	0	0	0	0	0	0	1
Q13530	Serine incorporator 3	SERINC3	Q13530	0	0	1	0	0	0	0	0	0	0	0	1	0
P30530	Tyrosine-protein kinase receptor UFO	AXL	P30530	0	0	1	0	0	0	0	1	0	0	0	0	0
Q8IWT6	Volume-regulated anion channel subunit LRRC8A	LRRC8A	Q8IWT6	0	0	1	0	0	0	0	0	0	0	0	1	0
Q13263	Transcription intermediary factor 1-beta	TRIM28	Q13263	0	1	0	0	0	0	0	0	0	0	0	0	0
Q6ZMC9	Sialic acid-binding Ig-like lectin 15	SIGLEC15	Q6ZMC9	0	0	1	0	0	0	0	1	0	0	0	0	0
Q9C0C4	Semaphorin-4C	SEMA4C	Q9C0C4	0	0	1	0	0	0	0	1	0	0	0	0	0
O60732	Melanoma-associated antigen C1	MAGEC1	O60732	0	0	0	0	0	1	0	0	0	0	0	0	0
P22413	Ectonucleotide pyrophosphatase/phosphodiesterase family member 1;Alkaline phosphodiesterase I;Nucleotide pyrophosphatase	ENPP1	P22413	0	0	1	0	1	0	0	0	1	0	0	0	0
P60174	Triosephosphate isomerase	TPI1	P60174	0	0	0	0	0	1	0	0	0	0	0	0	0
Q15758	Neutral amino acid transporter B(0)	SLC1A5	Q15758	0	0	1	0	0	0	0	0	0	0	0	1	0
Q5ZPR3	CD276 antigen	CD276	Q5ZPR3	0	0	1	0	0	0	0	1	0	0	0	0	0
P04040	Catalase	CAT	P04040	0	0	0	0	0	1	0	0	0	0	0	0	0
Q13308	Inactive tyrosine-protein kinase 7	PTK7	Q13308	0	0	1	0	0	0	0	1	0	0	0	0	0
Q92581	Sodium/hydrogen exchanger 6	SLC9A6	Q92581	0	0	1	0	0	0	0	0	0	0	0	1	0
P00558	Phosphoglycerate kinase 1	PGK1	P00558	1	0	0	0	0	0	0	0	0	0	0	0	0
Q9NQC3	Reticulon-4	RTN4	Q9NQC3	0	0	1	0	0	0	0	0	0	0	0	1	0
P05089	Arginase-1	ARG1	P05089	1	0	0	0	0	0	0	0	0	0	0	0	0
P18433	Receptor-type tyrosine-protein phosphatase alpha	PTPRA	P18433	0	0	1	0	0	0	0	1	0	0	0	0	0
P13796	Plastin-2	LCP1	P13796	1	0	1	0	0	0	0	0	0	0	0	0	1
P52272	Heterogeneous nuclear ribonucleoprotein M	HNRNPM	P52272	0	1	0	0	0	0	0	0	0	0	0	0	0
Q86UN3	Reticulon-4 receptor-like 2	RTN4RL2	Q86UN3	0	0	1	0	0	0	1	0	0	0	0	0	0
Q08554	Desmocollin-1	DSC1	Q08554	0	0	1	0	0	0	0	1	0	0	0	0	0
P25311	Zinc-alpha-2-glycoprotein	AZGP1	P25311	0	0	0	0	1	0	0	0	0	0	0	0	0
Q12931	Heat shock protein 75 kDa, mitochondrial	TRAP1	Q12931	0	0	1	1	0	0	0	0	0	0	0	0	1
Q9Y697	Cysteine desulfurase, mitochondrial	NFS1	Q9Y697	1	1	0	1	0	0	0	0	0	0	0	0	0
P61619	Protein transport protein Sec61 subunit alpha isoform 1	SEC61A1	P61619	0	0	1	0	0	0	0	0	0	0	0	1	0
Q9H015	Solute carrier family 22 member 4	SLC22A4	Q9H015	0	0	1	0	0	0	0	0	0	0	0	1	0
Q15223	Nectin-1	PVRL1	Q15223	0	0	1	0	1	0	0	1	0	0	0	0	0
O75509	Tumor necrosis factor receptor superfamily member 21	TNFRSF21	O75509	0	0	1	0	0	0	0	1	0	0	0	0	0
P13489	Ribonuclease inhibitor	RNH1	P13489	1	0	0	0	0	0	0	0	0	0	0	0	0
Q9UN70	Protocadherin gamma-C3	PCDHGC3	Q9UN70	0	0	1	0	0	0	0	1	0	0	0	0	0
P11021	78 kDa glucose-regulated protein	HSPA5	P11021	1	0	0	0	0	0	0	0	0	0	0	0	0
P31151	Protein S100-A7	S100A7	P31151	1	0	0	0	1	0	0	0	0	0	0	0	0
Q9H813	Transmembrane protein 206	TMEM206	Q9H813	0	0	1	0	0	0	0	0	0	0	0	1	0
P08195	4F2 cell-surface antigen heavy chain	SLC3A2	P08195	0	0	1	0	0	0	0	0	1	0	0	0	0
P18084	Integrin beta-5	ITGB5	P18084	0	0	1	0	0	0	0	1	0	0	0	0	0
P01040	Cystatin-A;Cystatin-A, N-terminally processed	CSTA	P01040	1	0	0	0	0	0	0	0	0	0	0	0	0
Q92485	Acid sphingomyelinase-like phosphodiesterase 3b	SMPDL3B	Q92485	0	0	0	0	1	0	0	0	0	0	0	0	0
P19022	Cadherin-2	CDH2	P19022	0	0	1	0	0	0	0	1	0	0	0	0	0
Q7L2H7	Eukaryotic translation initiation factor 3 subunit M	EIF3M	Q7L2H7	1	0	0	0	0	0	0	0	0	0	0	0	0
Q8WX92	Negative elongation factor B	NELFB	Q8WX92	0	1	0	0	0	0	0	0	0	0	0	0	0
P08648	Integrin alpha-5;Integrin alpha-5 heavy chain;Integrin alpha-5 light chain	ITGA5	P08648	0	0	1	0	0	0	0	1	0	0	0	0	0
Q8TCT9	Minor histocompatibility antigen H13	HM13	Q8TCT9	0	0	1	0	0	0	0	0	0	0	0	1	0
P21589	5-nucleotidase	NT5E	P21589	0	0	1	0	0	0	1	0	0	0	0	0	0
Q9HD45	Transmembrane 9 superfamily member 3	TM9SF3	Q9HD45	0	0	1	0	0	0	0	0	0	0	0	1	0
Q9P0K1	Disintegrin and metalloproteinase domain-containing protein 22	ADAM22	Q9P0K1	0	0	1	0	0	0	0	1	0	0	0	0	0
P04921	Glycophorin-C	GYPC	P04921	0	0	1	0	0	0	0	0	0	1	0	0	0
P22234	Multifunctional protein ADE2;Phosphoribosylaminoimidazole-succinocarboxamide synthase;Phosphoribosylaminoimidazole carboxylase	PAICS	P22234	0	0	0	0	0	1	0	0	0	0	0	0	0
Q13449	Limbic system-associated membrane protein	LSAMP	Q13449	0	0	1	0	0	0	1	0	0	0	0	0	0
P15924	Desmoplakin	DSP	P15924	1	0	1	0	0	0	0	0	0	0	0	0	1
O75144	ICOS ligand	ICOSLG	O75144	0	0	1	0	0	0	0	1	0	0	0	0	0
Q8TF05	Serine/threonine-protein phosphatase 4 regulatory subunit 1	PPP4R1	Q8TF05	0	0	0	0	0	1	0	0	0	0	0	0	0
P15880	40S ribosomal protein S2	RPS2	P15880	0	0	0	0	0	1	0	0	0	0	0	0	0
P04156	Major prion protein	PRNP	P04156	1	1	1	0	0	0	1	0	0	0	0	0	0
Q16581	C3a anaphylatoxin chemotactic receptor	C3AR1	Q16581	0	0	1	0	0	0	0	0	0	0	0	1	0
P52209	6-phosphogluconate dehydrogenase, decarboxylating	PGD	P52209	1	0	0	0	0	0	0	0	0	0	0	0	0
Q9BX67	Junctional adhesion molecule C	JAM3	Q9BX67	0	0	1	0	1	0	0	1	0	0	0	0	0
P48065	Sodium- and chloride-dependent betaine transporter	SLC6A12	P48065	0	0	1	0	0	0	0	0	0	0	0	1	0
Q9Y6M7	Sodium bicarbonate cotransporter 3	SLC4A7	Q9Y6M7	0	0	1	0	0	0	0	0	0	0	0	1	0
Q16891	MICOS complex subunit MIC60	IMMT	Q16891	0	0	1	1	0	0	0	0	0	0	0	0	1
P36941	Tumor necrosis factor receptor superfamily member 3	LTBR	P36941	0	0	1	0	0	0	0	1	0	0	0	0	0
Q00973	Beta-1,4 N-acetylgalactosaminyltransferase 1	B4GALNT1	Q00973	0	0	1	0	0	0	0	0	1	0	0	0	0
O75369	Filamin-B	FLNB	O75369	1	0	0	0	0	0	0	0	0	0	0	0	0
P31153	S-adenosylmethionine synthase isoform type-2	MAT2A	P31153	0	0	0	0	0	1	0	0	0	0	0	0	0
O43155	Leucine-rich repeat transmembrane protein FLRT2	FLRT2	O43155	0	0	1	0	1	0	0	0	0	0	0	0	1
Q04721	Neurogenic locus notch homolog protein 2;Notch 2 extracellular truncation;Notch 2 intracellular domain	NOTCH2	Q04721	1	1	1	0	0	0	0	1	0	0	0	0	0
Q15517	Corneodesmosin	CDSN	Q15517	0	0	0	0	1	0	0	0	0	0	0	0	0
Q9Y263	Phospholipase A-2-activating protein	PLAA	Q9Y263	0	0	0	0	0	1	0	0	0	0	0	0	0
P43246	DNA mismatch repair protein Msh2	MSH2	P43246	0	1	0	0	0	0	0	0	0	0	0	0	0
P02788	Lactotransferrin;Lactoferricin-H;Kaliocin-1;Lactoferroxin-A;Lactoferroxin-B;Lactoferroxin-C	LTF	P02788	1	1	0	0	1	0	0	0	0	0	0	0	0
P52292	Importin subunit alpha-1	KPNA2	P52292	1	1	0	0	0	0	0	0	0	0	0	0	0
P63010	AP-2 complex subunit beta	AP2B1	P63010	0	0	1	0	0	0	0	0	0	0	0	0	1
Q9NW97	Transmembrane protein 51	TMEM51	Q9NW97	0	0	1	0	0	0	0	0	0	0	0	1	0
P38606	V-type proton ATPase catalytic subunit A	ATP6V1A	P38606	0	0	0	0	0	1	0	0	0	0	0	0	0
Q9UBB6	Neurochondrin	NCDN	Q9UBB6	1	0	0	0	0	0	0	0	0	0	0	0	0
P53618	Coatomer subunit beta	COPB1	P53618	1	0	1	0	0	0	0	0	0	0	0	0	1
P49327	Fatty acid synthase;[Acyl-carrier-protein] S-acetyltransferase;[Acyl-carrier-protein] S-malonyltransferase;3-oxoacyl-[acyl-carrier-protein] synthase;3-oxoacyl-[acyl-carrier-protein] reductase;3-hydroxyacyl-[acyl-carrier-protein] dehydratase;Enoyl-[acyl-carrier-protein] reductase;Oleoyl-[acyl-carrier-protein] hydrolase	FASN	P49327	1	0	0	0	0	0	0	0	0	0	0	0	0
P07355;A6NMY6	Annexin A2;Putative annexin A2-like protein	ANXA2;ANXA2P2	P07355	0	0	0	0	1	0	0	0	0	0	0	0	0
Q07866	Kinesin light chain 1	KLC1	Q07866	1	0	0	0	0	0	0	0	0	0	0	0	0
Q8IWA5	Choline transporter-like protein 2	SLC44A2	Q8IWA5	0	0	1	0	0	0	0	0	0	0	0	1	0
O75306	NADH dehydrogenase [ubiquinone] iron-sulfur protein 2, mitochondrial	NDUFS2	O75306	0	0	1	1	0	0	0	0	0	0	0	0	1
Q06203	Amidophosphoribosyltransferase	PPAT	Q06203	0	0	0	0	0	1	0	0	0	0	0	0	0
Q8NFZ4	Neuroligin-2	NLGN2	Q8NFZ4	0	0	1	0	0	0	0	1	0	0	0	0	0
Q8NE01	Metal transporter CNNM3	CNNM3	Q8NE01	0	0	1	0	0	0	0	0	0	0	0	1	0
Q7L0J3	Synaptic vesicle glycoprotein 2A	SV2A	Q7L0J3	0	0	1	0	0	0	0	0	0	0	0	1	0
Q9NSD9	Phenylalanine--tRNA ligase beta subunit	FARSB	Q9NSD9	1	0	0	0	0	0	0	0	0	0	0	0	0
P04406	Glyceraldehyde-3-phosphate dehydrogenase	GAPDH	P04406	1	1	1	0	0	0	0	0	0	0	0	0	1
Q9NT99	Leucine-rich repeat-containing protein 4B	LRRC4B	Q9NT99	0	0	1	0	0	0	0	0	0	0	0	0	1
Q13433	Zinc transporter ZIP6	SLC39A6	Q13433	0	0	1	0	0	0	0	0	0	0	0	1	0
Q8WTV0	Scavenger receptor class B member 1	SCARB1	Q8WTV0	0	0	1	0	0	0	0	0	0	0	0	1	0
Q9Y289	Sodium-dependent multivitamin transporter	SLC5A6	Q9Y289	0	0	1	0	0	0	0	0	0	0	0	1	0
Q29983	MHC class I polypeptide-related sequence A	MICA	Q29983	1	0	1	0	0	0	0	1	0	0	0	0	0
Q96J84	Kin of IRRE-like protein 1	KIRREL	Q96J84	0	0	1	0	0	0	0	1	0	0	0	0	0
O75794	Cell division cycle protein 123 homolog	CDC123	O75794	1	0	0	0	0	0	0	0	0	0	0	0	0
Q6UXZ4	Netrin receptor UNC5D	UNC5D	Q6UXZ4	0	0	1	0	0	0	0	1	0	0	0	0	0
O43592	Exportin-T	XPOT	O43592	1	1	0	0	0	0	0	0	0	0	0	0	0
Q96HC4	PDZ and LIM domain protein 5	PDLIM5	Q96HC4	1	0	1	0	0	0	0	0	0	0	0	0	1
P04083	Annexin A1	ANXA1	P04083	1	1	1	0	1	0	0	0	0	0	0	0	1
P53794	Sodium/myo-inositol cotransporter	SLC5A3	P53794	0	0	1	0	0	0	0	0	0	0	0	1	0
P78310	Coxsackievirus and adenovirus receptor	CXADR	P78310	0	0	1	0	1	0	0	1	0	0	0	0	0
Q14108	Lysosome membrane protein 2	SCARB2	Q14108	0	0	1	0	0	0	0	0	0	0	0	1	0
Q13509	Tubulin beta-3 chain	TUBB3	Q13509	1	0	0	0	0	0	0	0	0	0	0	0	0
Q15768	Ephrin-B3	EFNB3	Q15768	0	0	1	0	0	0	0	1	0	0	0	0	0
P24394	Interleukin-4 receptor subunit alpha;Soluble interleukin-4 receptor subunit alpha	IL4R	P24394	0	0	1	0	1	0	0	1	0	0	0	0	0
Q93050	V-type proton ATPase 116 kDa subunit a isoform 1	ATP6V0A1	Q93050	0	0	1	0	0	0	0	0	0	0	0	1	0
P42357	Histidine ammonia-lyase	HAL	P42357	0	0	0	0	0	1	0	0	0	0	0	0	0
Q01581	Hydroxymethylglutaryl-CoA synthase, cytoplasmic	HMGCS1	Q01581	1	0	0	0	0	0	0	0	0	0	0	0	0
Q9Y4W6	AFG3-like protein 2	AFG3L2	Q9Y4W6	0	0	1	1	0	0	0	0	0	0	0	1	0
O14817	Tetraspanin-4	TSPAN4	O14817	0	0	1	0	0	0	0	0	0	0	0	1	0
Q96G03	Phosphoglucomutase-2	PGM2	Q96G03	1	0	0	0	0	0	0	0	0	0	0	0	0
P22695	Cytochrome b-c1 complex subunit 2, mitochondrial	UQCRC2	P22695	0	0	1	1	0	0	0	0	0	0	0	0	1
Q13835	Plakophilin-1	PKP1	Q13835	0	1	0	0	0	0	0	0	0	0	0	0	0
O75223	Gamma-glutamylcyclotransferase	GGCT	O75223	0	0	0	0	0	1	0	0	0	0	0	0	0
Q96P63	Serpin B12	SERPINB12	Q96P63	1	0	0	0	0	0	0	0	0	0	0	0	0
Q9UPY5	Cystine/glutamate transporter	SLC7A11	Q9UPY5	0	0	1	0	0	0	0	0	0	0	0	1	0
Q8N441	Fibroblast growth factor receptor-like 1	FGFRL1	Q8N441	0	0	1	0	0	0	0	1	0	0	0	0	0
Q8NBS9	Thioredoxin domain-containing protein 5	TXNDC5	Q8NBS9	0	0	0	0	0	1	0	0	0	0	0	0	0
P25942	Tumor necrosis factor receptor superfamily member 5	CD40	P25942	0	0	1	0	1	0	0	1	0	0	0	0	0
P04792	Heat shock protein beta-1	HSPB1	P04792	1	1	0	0	0	0	0	0	0	0	0	0	0
P49821	NADH dehydrogenase [ubiquinone] flavoprotein 1, mitochondrial	NDUFV1	P49821	0	0	1	1	0	0	0	0	0	0	0	0	1
Q02818	Nucleobindin-1	NUCB1	Q02818	1	0	1	0	1	0	0	0	0	0	0	0	1
P07602	Prosaposin;Saposin-A;Saposin-B-Val;Saposin-B;Saposin-C;Saposin-D	PSAP	P07602	0	0	0	0	1	0	0	0	0	0	0	0	0
P18206	Vinculin	VCL	P18206	1	0	1	0	0	0	0	0	0	0	0	0	1
Q7Z408	CUB and sushi domain-containing protein 2	CSMD2	Q7Z408	0	0	1	0	0	0	0	0	0	0	0	0	1
Q01469	Fatty acid-binding protein, epidermal	FABP5	Q01469	1	0	0	0	0	0	0	0	0	0	0	0	0
P23229	Integrin alpha-6;Integrin alpha-6 heavy chain;Integrin alpha-6 light chain;Processed integrin alpha-6	ITGA6	P23229	0	0	1	0	0	0	0	1	0	0	0	0	0
P16150	Leukosialin	SPN	P16150	0	0	1	0	0	0	0	1	0	0	0	0	0
Q8TB96	T-cell immunomodulatory protein	ITFG1	Q8TB96	0	0	1	0	1	0	0	1	0	0	0	0	0
Q15365	Poly(rC)-binding protein 1	PCBP1	Q15365	1	1	0	0	0	0	0	0	0	0	0	0	0
Q15008	26S proteasome non-ATPase regulatory subunit 6	PSMD6	Q15008	0	0	0	0	0	1	0	0	0	0	0	0	0
P00533	Epidermal growth factor receptor	EGFR	P00533	0	1	1	0	1	0	0	1	0	0	0	0	0
O14980	Exportin-1	XPO1	O14980	1	1	0	0	0	0	0	0	0	0	0	0	0
Q8NBI5	Solute carrier family 43 member 3	SLC43A3	Q8NBI5	0	0	1	0	0	0	0	0	0	0	0	1	0
P22314	Ubiquitin-like modifier-activating enzyme 1	UBA1	P22314	1	1	0	1	0	0	0	0	0	0	0	0	0
P25101	Endothelin-1 receptor	EDNRA	P25101	0	0	1	0	0	0	0	0	0	0	0	1	0
Q9ULF5	Zinc transporter ZIP10	SLC39A10	Q9ULF5	0	0	1	0	0	0	0	0	0	0	0	1	0
P05534	HLA class I histocompatibility antigen, A-24 alpha chain	HLA-A	P05534	0	0	1	0	0	0	0	1	0	0	0	0	0
Q9NZV1	Cysteine-rich motor neuron 1 protein;Processed cysteine-rich motor neuron 1 protein	CRIM1	Q9NZV1	0	0	1	0	1	0	0	1	0	0	0	0	0
P36894	Bone morphogenetic protein receptor type-1A	BMPR1A	P36894	0	0	1	0	0	0	0	1	0	0	0	0	0
P54709	Sodium/potassium-transporting ATPase subunit beta-3	ATP1B3	P54709	0	0	1	0	0	0	0	0	1	0	0	0	0
P01130	Low-density lipoprotein receptor	LDLR	P01130	0	0	1	0	0	0	0	1	0	0	0	0	0
Q92536	Y+L amino acid transporter 2	SLC7A6	Q92536	0	0	1	0	0	0	0	0	0	0	0	1	0
Q24JP5	Transmembrane protein 132A	TMEM132A	Q24JP5	0	0	1	0	0	0	0	1	0	0	0	0	0
P49411	Elongation factor Tu, mitochondrial	TUFM	P49411	0	0	0	1	0	0	0	0	0	0	0	0	0
O95297	Myelin protein zero-like protein 1	MPZL1	O95297	0	0	1	0	0	0	0	1	0	0	0	0	0
P10809	60 kDa heat shock protein, mitochondrial	HSPD1	P10809	0	0	0	1	0	0	0	0	0	0	0	0	0
Q8NFJ5	Retinoic acid-induced protein 3	GPRC5A	Q8NFJ5	0	0	1	0	0	0	0	0	0	0	0	1	0
P53396	ATP-citrate synthase	ACLY	P53396	1	0	0	0	0	0	0	0	0	0	0	0	0
Q6NW40	RGM domain family member B	RGMB	Q6NW40	0	0	1	0	0	0	1	0	0	0	0	0	0
Q9UP38	Frizzled-1	FZD1	Q9UP38	0	0	1	0	0	0	0	0	0	0	0	1	0
P11586	C-1-tetrahydrofolate synthase, cytoplasmic;Methylenetetrahydrofolate dehydrogenase;Methenyltetrahydrofolate cyclohydrolase;Formyltetrahydrofolate synthetase;C-1-tetrahydrofolate synthase, cytoplasmic, N-terminally processed	MTHFD1	P11586	1	0	0	0	0	0	0	0	0	0	0	0	0
Q96PV4	Paraneoplastic antigen-like protein 5	PNMA5	Q96PV4	0	0	0	0	0	1	0	0	0	0	0	0	0
P52799	Ephrin-B2	EFNB2	P52799	0	0	1	0	0	0	0	1	0	0	0	0	0
Q969Z0	Protein TBRG4	TBRG4	Q969Z0	0	0	0	1	0	0	0	0	0	0	0	0	0
P14923	Junction plakoglobin	JUP	P14923	1	0	1	0	0	0	0	0	0	0	0	0	1
Q9P0W8	Spermatogenesis-associated protein 7	SPATA7	Q9P0W8	1	0	0	0	0	0	0	0	0	0	0	0	0
Q9NZQ7	Programmed cell death 1 ligand 1	CD274	Q9NZQ7	0	0	1	0	0	0	0	1	0	0	0	0	0
P45974	Ubiquitin carboxyl-terminal hydrolase 5	USP5	P45974	0	0	0	0	0	1	0	0	0	0	0	0	0
Q9Y490	Talin-1	TLN1	Q9Y490	1	0	1	0	0	0	0	0	0	0	0	0	1
Q96DA0	Zymogen granule protein 16 homolog B	ZG16B	Q96DA0	0	0	0	0	1	0	0	0	0	0	0	0	0
Q02413	Desmoglein-1	DSG1	Q02413	0	0	1	0	0	0	0	1	0	0	0	0	0
P08174	Complement decay-accelerating factor	CD55	P08174	0	0	1	0	1	0	1	1	0	0	0	0	0
Q14847	LIM and SH3 domain protein 1	LASP1	Q14847	1	0	0	0	0	0	0	0	0	0	0	0	0
O76082	Solute carrier family 22 member 5	SLC22A5	O76082	0	0	1	0	0	0	0	0	0	0	0	1	0
Q9ULI3	Protein HEG homolog 1	HEG1	Q9ULI3	0	0	1	0	1	0	0	1	0	0	0	0	0
Q99873	Protein arginine N-methyltransferase 1	PRMT1	Q99873	1	1	0	0	0	0	0	0	0	0	0	0	0
Q7Z5N4	Protein sidekick-1	SDK1	Q7Z5N4	0	0	1	0	0	0	0	1	0	0	0	0	0
O43175	D-3-phosphoglycerate dehydrogenase	PHGDH	O43175	0	0	0	0	0	1	0	0	0	0	0	0	0
O60462	Neuropilin-2	NRP2	O60462	0	0	1	0	1	0	0	1	0	0	0	0	0
Q4KMQ2	Anoctamin-6	ANO6	Q4KMQ2	0	0	1	0	0	0	0	0	0	0	0	1	0
Q2VWP7	Protogenin	PRTG	Q2VWP7	0	0	1	0	0	0	0	0	0	0	0	0	1
Q9UBG0	C-type mannose receptor 2	MRC2	Q9UBG0	0	0	1	0	0	0	0	1	0	0	0	0	0
Q96I24	Far upstream element-binding protein 3	FUBP3	Q96I24	0	1	0	0	0	0	0	0	0	0	0	0	0
Q9Y265	RuvB-like 1	RUVBL1	Q9Y265	1	1	1	0	0	0	0	0	0	0	0	0	1
Q01974	Tyrosine-protein kinase transmembrane receptor ROR2	ROR2	Q01974	0	0	1	0	0	0	0	1	0	0	0	0	0
Q8TCT8	Signal peptide peptidase-like 2A	SPPL2A	Q8TCT8	0	0	1	0	0	0	0	0	0	0	0	1	0
Q15645	Pachytene checkpoint protein 2 homolog	TRIP13	Q15645	0	0	0	0	0	1	0	0	0	0	0	0	0
O75342	Arachidonate 12-lipoxygenase, 12R-type	ALOX12B	O75342	1	0	0	0	0	0	0	0	0	0	0	0	0
P50454	Serpin H1	SERPINH1	P50454	0	0	0	0	0	1	0	0	0	0	0	0	0
Q8WUM9	Sodium-dependent phosphate transporter 1	SLC20A1	Q8WUM9	0	0	1	0	0	0	0	0	0	0	0	1	0
O94919	Endonuclease domain-containing 1 protein	ENDOD1	O94919	0	0	0	0	1	0	0	0	0	0	0	0	0
P54289	Voltage-dependent calcium channel subunit alpha-2/delta-1;Voltage-dependent calcium channel subunit alpha-2-1;Voltage-dependent calcium channel subunit delta-1	CACNA2D1	P54289	0	0	1	0	0	0	0	1	0	0	0	0	0
P13797	Plastin-3	PLS3	P13797	1	0	0	0	0	0	0	0	0	0	0	0	0
Q01973	Tyrosine-protein kinase transmembrane receptor ROR1	ROR1	Q01973	0	0	1	0	0	0	0	1	0	0	0	0	0
P28072	Proteasome subunit beta type-6	PSMB6	P28072	1	1	0	0	0	0	0	0	0	0	0	0	0
Q9Y6C2	EMILIN-1	EMILIN1	Q9Y6C2	0	0	0	0	1	0	0	0	0	0	0	0	0
P62495	Eukaryotic peptide chain release factor subunit 1	ETF1	P62495	1	0	0	0	0	0	0	0	0	0	0	0	0
Q8TCG1	Protein CIP2A	KIAA1524	Q8TCG1	1	0	1	0	0	0	0	0	0	0	0	0	1
Q9NQS3	Nectin-3	PVRL3	Q9NQS3	0	0	1	0	0	0	0	0	0	0	0	0	1
P20594	Atrial natriuretic peptide receptor 2	NPR2	P20594	0	0	1	0	0	0	0	1	0	0	0	0	0
P35237	Serpin B6	SERPINB6	P35237	1	0	0	0	0	0	0	0	0	0	0	0	0
Q96D31	Calcium release-activated calcium channel protein 1	ORAI1	Q96D31	0	0	1	0	0	0	0	0	0	0	0	1	0
P06756	Integrin alpha-V;Integrin alpha-V heavy chain;Integrin alpha-V light chain	ITGAV	P06756	0	0	1	0	0	0	0	1	0	0	0	0	0
P17813	Endoglin	ENG	P17813	0	0	1	0	0	0	0	1	0	0	0	0	0
Q6P4Q7	Metal transporter CNNM4	CNNM4	Q6P4Q7	0	0	1	0	0	0	0	0	0	0	0	1	0
O00592	Podocalyxin	PODXL	O00592	0	0	1	0	0	0	0	1	0	0	0	0	0
P05023	Sodium/potassium-transporting ATPase subunit alpha-1	ATP1A1	P05023	0	0	1	0	0	0	0	0	0	0	0	1	0
Q6UWP8	Suprabasin	SBSN	Q6UWP8	0	0	0	0	1	0	0	0	0	0	0	0	0
P26006	Integrin alpha-3;Integrin alpha-3 heavy chain;Integrin alpha-3 light chain	ITGA3	P26006	0	0	1	0	0	0	0	1	0	0	0	0	0
P43686	26S protease regulatory subunit 6B	PSMC4	P43686	1	1	0	0	0	0	0	0	0	0	0	0	0
P26641	Elongation factor 1-gamma	EEF1G	P26641	0	0	0	0	0	1	0	0	0	0	0	0	0
Q9Y639	Neuroplastin	NPTN	Q9Y639	0	0	1	0	0	0	0	1	0	0	0	0	0
O60443	Non-syndromic hearing impairment protein 5	DFNA5	O60443	0	0	0	0	0	1	0	0	0	0	0	0	0
P29323	Ephrin type-B receptor 2	EPHB2	P29323	0	0	1	0	0	0	0	1	0	0	0	0	0
Q14114	Low-density lipoprotein receptor-related protein 8	LRP8	Q14114	0	0	1	0	1	0	0	1	0	0	0	0	0
P11166	Solute carrier family 2, facilitated glucose transporter member 1	SLC2A1	P11166	0	0	1	0	0	0	0	0	0	0	0	1	0
P46531	Neurogenic locus notch homolog protein 1;Notch 1 extracellular truncation;Notch 1 intracellular domain	NOTCH1	P46531	0	1	1	0	0	0	0	1	0	0	0	0	0
P24752	Acetyl-CoA acetyltransferase, mitochondrial	ACAT1	P24752	0	0	0	1	0	0	0	0	0	0	0	0	0
P04899	Guanine nucleotide-binding protein G(i) subunit alpha-2	GNAI2	P04899	1	0	1	0	0	0	0	0	0	0	0	0	1
Q6NXE6	Armadillo repeat-containing protein 6	ARMC6	Q6NXE6	0	0	0	0	0	1	0	0	0	0	0	0	0
P23467	Receptor-type tyrosine-protein phosphatase beta	PTPRB	P23467	0	0	1	0	0	0	0	1	0	0	0	0	0
Q86X55	Histone-arginine methyltransferase CARM1	CARM1	Q86X55	1	1	0	0	0	0	0	0	0	0	0	0	0
P35613	Basigin	BSG	P35613	0	0	1	0	0	0	0	1	0	0	0	0	0
P05109	Protein S100-A8;Protein S100-A8, N-terminally processed	S100A8	P05109	1	0	1	0	1	0	0	0	0	0	0	0	1
P17980	26S protease regulatory subunit 6A	PSMC3	P17980	1	1	0	0	0	0	0	0	0	0	0	0	0
O75096	Low-density lipoprotein receptor-related protein 4	LRP4	O75096	0	0	1	0	0	0	0	1	0	0	0	0	0
Q9BY67	Cell adhesion molecule 1	CADM1	Q9BY67	0	0	1	0	0	0	0	1	0	0	0	0	0
Q9Y624	Junctional adhesion molecule A	F11R	Q9Y624	0	0	1	0	0	0	0	1	0	0	0	0	0
P08754	Guanine nucleotide-binding protein G(k) subunit alpha	GNAI3	P08754	1	0	1	0	0	0	0	0	0	0	0	0	1
Q9H6B4	CXADR-like membrane protein	CLMP	Q9H6B4	0	0	1	0	0	0	0	1	0	0	0	0	0
Q9UI12	V-type proton ATPase subunit H	ATP6V1H	Q9UI12	0	0	0	0	0	1	0	0	0	0	0	0	0
A2RU67	Uncharacterized protein KIAA1467	KIAA1467	A2RU67	0	0	1	0	0	0	0	0	0	0	0	0	1
Q15262	Receptor-type tyrosine-protein phosphatase kappa	PTPRK	Q15262	0	0	1	0	0	0	0	1	0	0	0	0	0
Q6PIU2	Neutral cholesterol ester hydrolase 1	NCEH1	Q6PIU2	0	0	1	0	0	0	0	0	1	0	0	0	0
Q8N474	Secreted frizzled-related protein 1	SFRP1	Q8N474	0	0	0	0	1	0	0	0	0	0	0	0	0
P50991	T-complex protein 1 subunit delta	CCT4	P50991	1	0	0	0	0	0	0	0	0	0	0	0	0
P25705	ATP synthase subunit alpha, mitochondrial	ATP5A1	P25705	0	0	1	1	0	0	0	0	0	0	0	0	1
O14495	Lipid phosphate phosphohydrolase 3	PPAP2B	O14495	0	0	1	0	0	0	0	0	0	0	0	1	0
Q6NSJ5	Volume-regulated anion channel subunit LRRC8E	LRRC8E	Q6NSJ5	0	0	1	0	0	0	0	0	0	0	0	1	0
P55287	Cadherin-11	CDH11	P55287	0	0	1	0	0	0	0	1	0	0	0	0	0
Q04771	Activin receptor type-1	ACVR1	Q04771	0	0	1	0	0	0	0	1	0	0	0	0	0
Q9NZL4	Hsp70-binding protein 1	HSPBP1	Q9NZL4	0	0	0	0	0	1	0	0	0	0	0	0	0
Q9NS62	Thrombospondin type-1 domain-containing protein 1	THSD1	Q9NS62	0	0	1	0	1	0	0	1	0	0	0	0	0
P05362	Intercellular adhesion molecule 1	ICAM1	P05362	0	0	1	0	0	0	0	1	0	0	0	0	0
Q14766	Latent-transforming growth factor beta-binding protein 1	LTBP1	Q14766	0	0	0	0	1	0	0	0	0	0	0	0	0
P01137	Transforming growth factor beta-1;Latency-associated peptide	TGFB1	P01137	0	0	0	0	1	0	0	0	0	0	0	0	0
P48444	Coatomer subunit delta	ARCN1	P48444	1	0	1	0	0	0	0	0	0	0	0	0	1
Q9UKU6	Thyrotropin-releasing hormone-degrading ectoenzyme	TRHDE	Q9UKU6	0	0	1	0	0	0	0	0	1	0	0	0	0
O15031	Plexin-B2	PLXNB2	O15031	0	0	1	0	0	0	0	1	0	0	0	0	0
P54577	Tyrosine--tRNA ligase, cytoplasmic;Tyrosine--tRNA ligase, cytoplasmic, N-terminally processed	YARS	P54577	1	0	0	0	0	0	0	0	0	0	0	0	0
P32970	CD70 antigen	CD70	P32970	0	0	1	0	0	0	0	0	1	0	0	0	0
O94886	CSC1-like protein 1	TMEM63A	O94886	0	0	1	0	0	0	0	0	0	0	0	1	0
O60701	UDP-glucose 6-dehydrogenase	UGDH	O60701	0	0	0	0	0	1	0	0	0	0	0	0	0
P06702	Protein S100-A9	S100A9	P06702	1	0	1	0	1	0	0	0	0	0	0	0	1
Q96RD7	Pannexin-1	PANX1	Q96RD7	0	0	1	0	0	0	0	0	0	0	0	1	0
P07195	L-lactate dehydrogenase B chain	LDHB	P07195	1	0	0	0	0	0	0	0	0	0	0	0	0
Q99832	T-complex protein 1 subunit eta	CCT7	Q99832	1	0	0	0	0	0	0	0	0	0	0	0	0
P10586	Receptor-type tyrosine-protein phosphatase F	PTPRF	P10586	0	0	1	0	0	0	0	1	0	0	0	0	0
Q9UJZ1	Stomatin-like protein 2, mitochondrial	STOML2	Q9UJZ1	1	0	1	1	0	0	0	0	0	0	0	0	1
O15118	Niemann-Pick C1 protein	NPC1	O15118	0	0	1	0	0	0	0	0	0	0	0	1	0
Q9C0H2	Protein tweety homolog 3	TTYH3	Q9C0H2	0	0	1	0	0	0	0	0	0	0	0	1	0
O75326	Semaphorin-7A	SEMA7A	O75326	0	0	1	0	0	0	1	0	0	0	0	0	0
Q92896	Golgi apparatus protein 1	GLG1	Q92896	0	0	1	0	0	0	0	1	0	0	0	0	0
Q15366	Poly(rC)-binding protein 2	PCBP2	Q15366	1	1	0	0	0	0	0	0	0	0	0	0	0
Q9P121	Neurotrimin	NTM	Q9P121	0	0	1	0	0	0	1	0	0	0	0	0	0
O60279	Sushi domain-containing protein 5	SUSD5	O60279	0	0	1	0	0	0	0	1	0	0	0	0	0
Q9UIA9	Exportin-7	XPO7	Q9UIA9	1	1	0	0	0	0	0	0	0	0	0	0	0
Q08380	Galectin-3-binding protein	LGALS3BP	Q08380	0	0	0	0	1	0	0	0	0	0	0	0	0
P02545	Prelamin-A/C;Lamin-A/C	LMNA	P02545	0	1	0	0	0	0	0	0	0	0	0	0	0
O15431	High affinity copper uptake protein 1	SLC31A1	O15431	0	0	1	0	0	0	0	0	0	0	0	1	0
Q8N1F7	Nuclear pore complex protein Nup93	NUP93	Q8N1F7	0	1	1	0	0	0	0	0	0	0	0	0	1
P40763	Signal transducer and activator of transcription 3	STAT3	P40763	1	1	0	0	0	0	0	0	0	0	0	0	0
P35052	Glypican-1;Secreted glypican-1	GPC1	P35052	0	0	1	0	1	0	1	0	0	0	0	0	0
P78504	Protein jagged-1	JAG1	P78504	0	0	1	0	0	0	0	1	0	0	0	0	0
P13591	Neural cell adhesion molecule 1	NCAM1	P13591	0	0	1	0	1	0	1	1	0	0	0	0	0
P56199	Integrin alpha-1	ITGA1	P56199	0	0	1	0	0	0	0	1	0	0	0	0	0
P23469	Receptor-type tyrosine-protein phosphatase epsilon	PTPRE	P23469	1	0	1	0	0	0	0	1	0	0	0	0	0
Q8IWK6	Probable G-protein coupled receptor 125	GPR125	Q8IWK6	0	0	1	0	0	0	0	0	0	0	0	1	0
P10909	Clusterin;Clusterin beta chain;Clusterin alpha chain	CLU	P10909	1	1	1	1	1	0	0	0	0	0	0	0	1
Q99798	Aconitate hydratase, mitochondrial	ACO2	Q99798	0	0	0	1	0	0	0	0	0	0	0	0	0
P29401	Transketolase	TKT	P29401	0	0	0	0	0	1	0	0	0	0	0	0	0
P55060	Exportin-2	CSE1L	P55060	1	1	0	0	0	0	0	0	0	0	0	0	0
O43766	Lipoyl synthase, mitochondrial	LIAS	O43766	0	0	0	1	0	0	0	0	0	0	0	0	0
P12109	Collagen alpha-1(VI) chain	COL6A1	P12109	0	0	0	0	1	0	0	0	0	0	0	0	0
Q9P2B2	Prostaglandin F2 receptor negative regulator	PTGFRN	Q9P2B2	0	0	1	0	0	0	0	1	0	0	0	0	0
P40227	T-complex protein 1 subunit zeta	CCT6A	P40227	1	0	0	0	0	0	0	0	0	0	0	0	0
Q7KYR7	Butyrophilin subfamily 2 member A1	BTN2A1	Q7KYR7	0	0	1	0	0	0	0	1	0	0	0	0	0
P15260	Interferon gamma receptor 1	IFNGR1	P15260	0	0	1	0	0	0	0	1	0	0	0	0	0
P06733	Alpha-enolase	ENO1	P06733	1	1	1	0	0	0	0	0	0	0	0	0	1
Q96QD8	Sodium-coupled neutral amino acid transporter 2	SLC38A2	Q96QD8	0	0	1	0	0	0	0	0	0	0	0	1	0
P02786	Transferrin receptor protein 1;Transferrin receptor protein 1, serum form	TFRC	P02786	0	0	1	0	1	0	0	0	1	0	0	0	0
P45880	Voltage-dependent anion-selective channel protein 2	VDAC2	P45880	0	0	1	1	0	0	0	0	0	0	0	0	1
Q9UIQ6	Leucyl-cystinyl aminopeptidase;Leucyl-cystinyl aminopeptidase, pregnancy serum form	LNPEP	Q9UIQ6	0	0	1	0	1	0	0	0	1	0	0	0	0
P60228	Eukaryotic translation initiation factor 3 subunit E	EIF3E	P60228	1	1	0	0	0	0	0	0	0	0	0	0	0
O60664	Perilipin-3	PLIN3	O60664	1	0	1	0	0	0	0	0	0	0	0	0	1
P18074	TFIIH basal transcription factor complex helicase XPD subunit	ERCC2	P18074	1	1	0	0	0	0	0	0	0	0	0	0	0
P62333	26S protease regulatory subunit 10B	PSMC6	P62333	1	1	0	0	0	0	0	0	0	0	0	0	0
O95433	Activator of 90 kDa heat shock protein ATPase homolog 1	AHSA1	O95433	1	0	0	0	0	0	0	0	0	0	0	0	0
P11362	Fibroblast growth factor receptor 1	FGFR1	P11362	1	1	1	0	0	0	0	1	0	0	0	0	0
P28340	DNA polymerase delta catalytic subunit	POLD1	P28340	0	1	0	0	0	0	0	0	0	0	0	0	0
P48509	CD151 antigen	CD151	P48509	0	0	1	0	0	0	0	0	0	0	0	1	0
P23526	Adenosylhomocysteinase	AHCY	P23526	1	0	0	0	0	0	0	0	0	0	0	0	0
Q8WTR4	Glycerophosphodiester phosphodiesterase domain-containing protein 5	GDPD5	Q8WTR4	1	0	1	0	0	0	0	0	0	0	0	1	0
O60763	General vesicular transport factor p115	USO1	O60763	1	0	1	0	0	0	0	0	0	0	0	0	1
Q8TF66	Leucine-rich repeat-containing protein 15	LRRC15	Q8TF66	0	0	1	0	0	0	0	1	0	0	0	0	0
P61978	Heterogeneous nuclear ribonucleoprotein K	HNRNPK	P61978	1	1	0	0	0	0	0	0	0	0	0	0	0
Q9C0K1	Zinc transporter ZIP8	SLC39A8	Q9C0K1	0	0	1	0	0	0	0	0	0	0	0	1	0
P35590	Tyrosine-protein kinase receptor Tie-1	TIE1	P35590	0	0	1	0	0	0	0	1	0	0	0	0	0
O60291	E3 ubiquitin-protein ligase MGRN1	MGRN1	O60291	1	1	1	0	0	0	0	0	0	0	0	0	1
P98155	Very low-density lipoprotein receptor	VLDLR	P98155	0	0	1	0	0	0	0	1	0	0	0	0	0
O14763	Tumor necrosis factor receptor superfamily member 10B	TNFRSF10B	O14763	0	0	1	0	0	0	0	1	0	0	0	0	0
P11142	Heat shock cognate 71 kDa protein	HSPA8	P11142	1	1	1	0	0	0	0	0	0	0	0	0	1
A1A5C7	Solute carrier family 22 member 23	SLC22A23	A1A5C7	0	0	1	0	0	0	0	0	0	0	0	1	0
P46060	Ran GTPase-activating protein 1	RANGAP1	P46060	1	1	1	0	0	0	0	0	0	0	0	0	1
P18564	Integrin beta-6	ITGB6	P18564	0	0	1	0	0	0	0	1	0	0	0	0	0
Q6ZRP7	Sulfhydryl oxidase 2	QSOX2	Q6ZRP7	0	1	1	0	1	0	0	0	0	0	0	0	1
P30837	Aldehyde dehydrogenase X, mitochondrial	ALDH1B1	P30837	0	0	0	1	0	0	0	0	0	0	0	0	0
O43570	Carbonic anhydrase 12	CA12	O43570	0	0	1	0	0	0	0	1	0	0	0	0	0
Q9Y678	Coatomer subunit gamma-1	COPG1	Q9Y678	1	0	1	0	0	0	0	0	0	0	0	0	1
Q9NY35	Claudin domain-containing protein 1	CLDND1	Q9NY35	0	0	1	0	0	0	0	0	0	0	0	1	0
P49184	Deoxyribonuclease-1-like 1	DNASE1L1	P49184	0	0	0	0	0	1	0	0	0	0	0	0	0
Q14574	Desmocollin-3	DSC3	Q14574	0	0	1	0	0	0	0	1	0	0	0	0	0
A8K2U0	Alpha-2-macroglobulin-like protein 1	A2ML1	A8K2U0	0	0	0	0	1	0	0	0	0	0	0	0	0
P29317	Ephrin type-A receptor 2	EPHA2	P29317	0	0	1	0	0	0	0	1	0	0	0	0	0
P49368	T-complex protein 1 subunit gamma	CCT3	P49368	1	0	0	0	0	0	0	0	0	0	0	0	0
P43490	Nicotinamide phosphoribosyltransferase	NAMPT	P43490	1	1	0	0	1	0	0	0	0	0	0	0	0
Q96I15	Selenocysteine lyase	SCLY	Q96I15	1	0	0	0	0	0	0	0	0	0	0	0	0
O43493	Trans-Golgi network integral membrane protein 2	TGOLN2	O43493	0	0	1	0	0	0	0	1	0	0	0	0	0
O14786	Neuropilin-1	NRP1	O14786	0	0	1	0	1	0	0	1	0	0	0	0	0
O75874	Isocitrate dehydrogenase [NADP] cytoplasmic	IDH1	O75874	1	0	0	0	0	0	0	0	0	0	0	0	0
P39748	Flap endonuclease 1	FEN1	P39748	0	1	0	1	0	0	0	0	0	0	0	0	0
O00468	Agrin;Agrin N-terminal 110 kDa subunit;Agrin C-terminal 110 kDa subunit;Agrin C-terminal 90 kDa fragment;Agrin C-terminal 22 kDa fragment	AGRN	O00468	0	0	1	0	1	0	0	0	1	0	0	0	0
Q92508	Piezo-type mechanosensitive ion channel component 1	PIEZO1	Q92508	0	0	1	0	0	0	0	0	0	0	0	1	0
P55082;O75121	Microfibril-associated glycoprotein 3;Microfibrillar-associated protein 3-like	MFAP3;MFAP3L	P55082	0	0	1	0	0	0	0	1	0	0	0	0	0
Q99523	Sortilin	SORT1	Q99523	0	1	1	0	0	0	0	1	0	0	0	0	0
P98172	Ephrin-B1	EFNB1	P98172	0	0	1	0	0	0	0	1	0	0	0	0	0
P01857	Ig gamma-1 chain C region	IGHG1	P01857	0	0	0	0	1	0	0	0	0	0	0	0	0
Q6NSJ0	Uncharacterized family 31 glucosidase KIAA1161	KIAA1161	Q6NSJ0	0	0	1	0	0	0	0	0	1	0	0	0	0
O75084	Frizzled-7	FZD7	O75084	0	0	1	0	0	0	0	0	0	0	0	1	0
P23490	Loricrin	LOR	P23490	1	1	0	0	0	0	0	0	0	0	0	0	0
Q99615	DnaJ homolog subfamily C member 7	DNAJC7	Q99615	1	1	0	0	0	0	0	0	0	0	0	0	0
Q16625	Occludin	OCLN	Q16625	0	0	1	0	0	0	0	0	0	0	0	1	0
P20138	Myeloid cell surface antigen CD33	CD33	P20138	0	0	1	0	0	0	0	1	0	0	0	0	0
Q8TCT7	Signal peptide peptidase-like 2B	SPPL2B	Q8TCT7	0	0	1	0	0	0	0	0	0	0	0	1	0
P43003	Excitatory amino acid transporter 1	SLC1A3	P43003	0	0	1	0	0	0	0	0	0	0	0	1	0
Q96JA1	Leucine-rich repeats and immunoglobulin-like domains protein 1	LRIG1	Q96JA1	0	0	1	0	0	0	0	1	0	0	0	0	0
Q16658	Fascin	FSCN1	Q16658	1	0	0	0	0	0	0	0	0	0	0	0	0
Q9P273	Teneurin-3	TENM3	Q9P273	0	0	1	0	0	0	0	0	0	0	0	0	1
O14929	Histone acetyltransferase type B catalytic subunit	HAT1	O14929	1	1	0	0	0	0	0	0	0	0	0	0	0
Q96NT5	Proton-coupled folate transporter	SLC46A1	Q96NT5	1	0	1	0	0	0	0	0	0	0	0	1	0
O60266	Adenylate cyclase type 3	ADCY3	O60266	1	0	1	0	0	0	0	0	0	0	0	1	0
O75083	WD repeat-containing protein 1	WDR1	O75083	1	0	0	0	0	0	0	0	0	0	0	0	0
P01876	Ig alpha-1 chain C region	IGHA1	P01876	0	0	0	0	0	1	0	0	0	0	0	0	0
O75051	Plexin-A2	PLXNA2	O75051	0	0	1	0	0	0	0	1	0	0	0	0	0
O15127	Secretory carrier-associated membrane protein 2	SCAMP2	O15127	0	0	1	0	0	0	0	0	0	0	0	1	0
Q9HCU4	Cadherin EGF LAG seven-pass G-type receptor 2	CELSR2	Q9HCU4	0	0	1	0	0	0	0	0	0	0	0	1	0
Q9BTE3	Mini-chromosome maintenance complex-binding protein	MCMBP	Q9BTE3	0	1	0	0	0	0	0	0	0	0	0	0	0
Q92945	Far upstream element-binding protein 2	KHSRP	Q92945	1	1	0	0	0	0	0	0	0	0	0	0	0
Q13873	Bone morphogenetic protein receptor type-2	BMPR2	Q13873	0	0	1	0	0	0	0	1	0	0	0	0	0
Q8TDW0	Volume-regulated anion channel subunit LRRC8C	LRRC8C	Q8TDW0	0	0	1	0	0	0	0	0	0	0	0	1	0
P30153	Serine/threonine-protein phosphatase 2A 65 kDa regulatory subunit A alpha isoform	PPP2R1A	P30153	1	0	0	0	0	0	0	0	0	0	0	0	0
P38646	Stress-70 protein, mitochondrial	HSPA9	P38646	0	1	0	1	0	0	0	0	0	0	0	0	0
Q86VE9	Serine incorporator 5	SERINC5	Q86VE9	0	0	1	0	0	0	0	0	0	0	0	1	0
Q15043	Zinc transporter ZIP14	SLC39A14	Q15043	0	0	1	0	0	0	0	0	0	0	0	1	0
P31930	Cytochrome b-c1 complex subunit 1, mitochondrial	UQCRC1	P31930	0	0	1	1	0	0	0	0	0	0	0	0	1
P78371	T-complex protein 1 subunit beta	CCT2	P78371	1	0	0	0	0	0	0	0	0	0	0	0	0
Q8NFZ8	Cell adhesion molecule 4	CADM4	Q8NFZ8	0	0	1	0	0	0	0	1	0	0	0	0	0
O60503	Adenylate cyclase type 9	ADCY9	O60503	0	0	1	0	0	0	0	0	0	0	0	1	0
P08243	Asparagine synthetase [glutamine-hydrolyzing]	ASNS	P08243	0	0	0	0	0	1	0	0	0	0	0	0	0
P32119	Peroxiredoxin-2	PRDX2	P32119	1	0	0	0	0	0	0	0	0	0	0	0	0
Q6PJG6	BRCA1-associated ATM activator 1	BRAT1	Q6PJG6	1	1	0	0	0	0	0	0	0	0	0	0	0
P05090	Apolipoprotein D	APOD	P05090	0	0	0	0	1	0	0	0	0	0	0	0	0
Q5VUB5	Protein FAM171A1	FAM171A1	Q5VUB5	0	0	1	0	0	0	0	1	0	0	0	0	0
P31943	Heterogeneous nuclear ribonucleoprotein H;Heterogeneous nuclear ribonucleoprotein H, N-terminally processed	HNRNPH1	P31943	0	1	0	0	0	0	0	0	0	0	0	0	0
P62195	26S protease regulatory subunit 8	PSMC5	P62195	1	1	0	0	0	0	0	0	0	0	0	0	0
Q16543	Hsp90 co-chaperone Cdc37;Hsp90 co-chaperone Cdc37, N-terminally processed	CDC37	Q16543	1	0	0	0	0	0	0	0	0	0	0	0	0
Q92692	Nectin-2	PVRL2	Q92692	0	0	1	0	0	0	0	1	0	0	0	0	0
Q99808	Equilibrative nucleoside transporter 1	SLC29A1	Q99808	0	0	1	0	0	0	0	0	0	0	0	1	0
P31641	Sodium- and chloride-dependent taurine transporter	SLC6A6	P31641	0	0	1	0	0	0	0	0	0	0	0	1	0
P34925	Tyrosine-protein kinase RYK	RYK	P34925	1	1	1	0	0	0	0	1	0	0	0	0	0
O76003	Glutaredoxin-3	GLRX3	O76003	1	0	0	0	0	0	0	0	0	0	0	0	0
Q02750;P36507	Dual specificity mitogen-activated protein kinase kinase 1;Dual specificity mitogen-activated protein kinase kinase 2	MAP2K1;MAP2K2	Q02750	1	1	1	0	0	0	0	0	0	0	0	0	1
Q9HBE5	Interleukin-21 receptor	IL21R	Q9HBE5	0	0	1	0	0	0	0	1	0	0	0	0	0
P54852	Epithelial membrane protein 3	EMP3	P54852	0	0	1	0	0	0	0	0	0	0	0	1	0
P55011	Solute carrier family 12 member 2	SLC12A2	P55011	0	0	1	0	0	0	0	0	0	0	0	1	0
P24821	Tenascin	TNC	P24821	0	0	0	0	1	0	0	0	0	0	0	0	0
Q9HCN3	Transmembrane protein 8A	TMEM8A	Q9HCN3	0	0	1	0	0	0	0	0	0	0	0	1	0
P14618	Pyruvate kinase PKM	PKM	P14618	1	1	0	0	0	0	0	0	0	0	0	0	0
P48147	Prolyl endopeptidase	PREP	P48147	1	0	0	0	0	0	0	0	0	0	0	0	0
Q07954	Prolow-density lipoprotein receptor-related protein 1;Low-density lipoprotein receptor-related protein 1 85 kDa subunit;Low-density lipoprotein receptor-related protein 1 515 kDa subunit;Low-density lipoprotein receptor-related protein 1 intracellular domain	LRP1	Q07954	1	1	1	0	0	0	0	1	0	0	0	0	0
P32004	Neural cell adhesion molecule L1	L1CAM	P32004	0	0	1	0	0	0	0	1	0	0	0	0	0
P42704	Leucine-rich PPR motif-containing protein, mitochondrial	LRPPRC	P42704	0	1	1	1	0	0	0	0	0	0	0	0	1
Q13564	NEDD8-activating enzyme E1 regulatory subunit	NAE1	Q13564	0	0	1	0	0	0	0	0	0	0	0	0	1
P09619	Platelet-derived growth factor receptor beta	PDGFRB	P09619	0	0	1	0	0	0	0	1	0	0	0	0	0
P13674	Prolyl 4-hydroxylase subunit alpha-1	P4HA1	P13674	0	0	0	0	0	1	0	0	0	0	0	0	0
Q86SJ2	Amphoterin-induced protein 2	AMIGO2	Q86SJ2	0	1	1	0	0	0	0	1	0	0	0	0	0
P51828	Adenylate cyclase type 7	ADCY7	P51828	0	0	1	0	0	0	0	0	0	0	0	1	0
Q6UWB1	Interleukin-27 receptor subunit alpha	IL27RA	Q6UWB1	0	0	1	0	0	0	0	1	0	0	0	0	0
P08962	CD63 antigen	CD63	P08962	0	0	1	0	1	0	0	0	0	0	0	1	0
Q96QK1	Vacuolar protein sorting-associated protein 35	VPS35	Q96QK1	1	0	1	0	0	0	0	0	0	0	0	0	1
P33992	DNA replication licensing factor MCM5	MCM5	P33992	0	1	0	0	0	0	0	0	0	0	0	0	0
P08865	40S ribosomal protein SA	RPSA	P08865	1	1	1	0	0	0	0	0	0	0	0	0	1
Q9BZ76;Q96NU0	Contactin-associated protein-like 3;Contactin-associated protein-like 3B	CNTNAP3;CNTNAP3B	Q9BZ76	0	0	1	0	1	0	0	1	0	0	0	0	0
P12268	Inosine-5-monophosphate dehydrogenase 2	IMPDH2	P12268	1	1	0	0	0	0	0	0	0	0	0	0	0
P16070	CD44 antigen	CD44	P16070	0	0	1	0	0	0	0	1	0	0	0	0	0
Q14332	Frizzled-2	FZD2	Q14332	0	0	1	0	0	0	0	0	0	0	0	1	0
P00338	L-lactate dehydrogenase A chain	LDHA	P00338	1	0	0	0	0	0	0	0	0	0	0	0	0
O15427	Monocarboxylate transporter 4	SLC16A3	O15427	0	0	1	0	0	0	0	0	0	0	0	1	0
Q9NYQ6	Cadherin EGF LAG seven-pass G-type receptor 1	CELSR1	Q9NYQ6	0	0	1	0	0	0	0	0	0	0	0	1	0
Q15046	Lysine--tRNA ligase	KARS	Q15046	1	1	1	1	1	0	0	0	0	0	0	0	1
P48960	CD97 antigen;CD97 antigen subunit alpha;CD97 antigen subunit beta	CD97	P48960	0	0	1	0	1	0	0	0	0	0	0	1	0
Q9ULL4	Plexin-B3	PLXNB3	Q9ULL4	0	0	1	0	0	0	0	1	0	0	0	0	0
Q9NPR2	Semaphorin-4B	SEMA4B	Q9NPR2	0	0	1	0	0	0	0	1	0	0	0	0	0
Q9NWD8	Transmembrane protein 248	TMEM248	Q9NWD8	0	0	1	0	0	0	0	0	0	0	0	1	0
P34741	Syndecan-2	SDC2	P34741	0	0	1	0	0	0	0	1	0	0	0	0	0
Q6PCB8	Embigin	EMB	Q6PCB8	0	0	1	0	0	0	0	1	0	0	0	0	0
Q09666	Neuroblast differentiation-associated protein AHNAK	AHNAK	Q09666	0	1	0	0	0	0	0	0	0	0	0	0	0
Q9Y262	Eukaryotic translation initiation factor 3 subunit L	EIF3L	Q9Y262	1	0	0	0	0	0	0	0	0	0	0	0	0
Q96RQ3	Methylcrotonoyl-CoA carboxylase subunit alpha, mitochondrial	MCCC1	Q96RQ3	0	0	0	1	0	0	0	0	0	0	0	0	0
Q9UJU6	Drebrin-like protein	DBNL	Q9UJU6	1	0	1	0	0	0	0	0	0	0	0	0	1
P25205	DNA replication licensing factor MCM3	MCM3	P25205	0	1	0	0	0	0	0	0	0	0	0	0	0
Q8N539	Fibrinogen C domain-containing protein 1	FIBCD1	Q8N539	0	0	1	0	0	0	0	0	1	0	0	0	0
P68366	Tubulin alpha-4A chain	TUBA4A	P68366	1	0	0	0	0	0	0	0	0	0	0	0	0
Q9H228	Sphingosine 1-phosphate receptor 5	S1PR5	Q9H228	0	0	1	0	0	0	0	0	0	0	0	1	0
Q16401	26S proteasome non-ATPase regulatory subunit 5	PSMD5	Q16401	0	0	0	0	0	1	0	0	0	0	0	0	0
Q96Q45	Transmembrane protein 237	TMEM237	Q96Q45	0	0	1	0	0	0	0	0	0	0	0	1	0
Q8IV08	Phospholipase D3	PLD3	Q8IV08	0	0	1	0	0	0	0	0	1	0	0	0	0
Q9BXX0	EMILIN-2	EMILIN2	Q9BXX0	0	0	0	0	1	0	0	0	0	0	0	0	0
Q13620	Cullin-4B	CUL4B	Q13620	0	1	0	0	0	0	0	0	0	0	0	0	0
P30512;P16189;P30459;P10314;P16190;P30456;P30453;P30450;P30457;P18462	HLA class I histocompatibility antigen, A-29 alpha chain;HLA class I histocompatibility antigen, A-31 alpha chain;HLA class I histocompatibility antigen, A-74 alpha chain;HLA class I histocompatibility antigen, A-32 alpha chain;HLA class I histocompatibility antigen, A-33 alpha chain;HLA class I histocompatibility antigen, A-43 alpha chain;HLA class I histocompatibility antigen, A-34 alpha chain;…	HLA-A	P30512	0	0	1	0	0	0	0	1	0	0	0	0	0
O14828	Secretory carrier-associated membrane protein 3	SCAMP3	O14828	0	0	1	0	0	0	0	0	0	0	0	1	0
O00303	Eukaryotic translation initiation factor 3 subunit F	EIF3F	O00303	1	0	0	0	0	0	0	0	0	0	0	0	0
Q13616	Cullin-1	CUL1	Q13616	0	0	0	0	0	1	0	0	0	0	0	0	0
Q9NP58	ATP-binding cassette sub-family B member 6, mitochondrial	ABCB6	Q9NP58	0	0	1	1	0	0	0	0	0	0	0	1	0
P40222	Alpha-taxilin	TXLNA	P40222	0	0	0	0	0	1	0	0	0	0	0	0	0
Q13867	Bleomycin hydrolase	BLMH	Q13867	1	0	0	0	0	0	0	0	0	0	0	0	0
P05141	ADP/ATP translocase 2;ADP/ATP translocase 2, N-terminally processed	SLC25A5	P05141	0	0	1	1	0	0	0	0	0	0	0	1	0
O75153	Clustered mitochondria protein homolog	CLUH	O75153	1	0	0	0	0	0	0	0	0	0	0	0	0
O15240	Neurosecretory protein VGF;Neuroendocrine regulatory peptide-1;Neuroendocrine regulatory peptide-2;Antimicrobial peptide VGF[554-577]	VGF	O15240	0	0	0	0	1	0	0	0	0	0	0	0	0
Q96F46	Interleukin-17 receptor A	IL17RA	Q96F46	0	0	1	0	1	0	0	1	0	0	0	0	0
P30041	Peroxiredoxin-6	PRDX6	P30041	1	0	0	0	0	0	0	0	0	0	0	0	0
P48029	Sodium- and chloride-dependent creatine transporter 1	SLC6A8	P48029	0	0	1	0	0	0	0	0	0	0	0	1	0
Q14439	Probable G-protein coupled receptor 176	GPR176	Q14439	0	0	1	0	0	0	0	0	0	0	0	1	0
P14868	Aspartate--tRNA ligase, cytoplasmic	DARS	P14868	1	0	0	0	0	0	0	0	0	0	0	0	0
Q9NYQ7	Cadherin EGF LAG seven-pass G-type receptor 3	CELSR3	Q9NYQ7	0	0	1	0	0	0	0	0	0	0	0	1	0
O60353	Frizzled-6	FZD6	O60353	0	0	1	0	0	0	0	0	0	0	0	1	0
P78527	DNA-dependent protein kinase catalytic subunit	PRKDC	P78527	0	1	0	0	0	0	0	0	0	0	0	0	0
Q08334	Interleukin-10 receptor subunit beta	IL10RB	Q08334	0	0	1	0	0	0	0	1	0	0	0	0	0
Q8WWI5	Choline transporter-like protein 1	SLC44A1	Q8WWI5	0	0	1	1	0	0	0	0	0	0	0	1	0
Q96TA1	Niban-like protein 1	FAM129B	Q96TA1	1	0	1	0	0	0	0	0	0	0	0	0	1
Q8WUM4	Programmed cell death 6-interacting protein	PDCD6IP	Q8WUM4	1	0	0	0	1	0	0	0	0	0	0	0	0
Q9HCJ1	Progressive ankylosis protein homolog	ANKH	Q9HCJ1	0	0	1	0	0	0	0	0	0	0	0	1	0
P05198	Eukaryotic translation initiation factor 2 subunit 1	EIF2S1	P05198	0	0	0	0	0	1	0	0	0	0	0	0	0
P31948	Stress-induced-phosphoprotein 1	STIP1	P31948	1	1	0	0	0	0	0	0	0	0	0	0	0
P54760	Ephrin type-B receptor 4	EPHB4	P54760	0	0	1	0	0	0	0	1	0	0	0	0	0
Q16181	Septin-7	2007-09-01	Q16181	1	0	0	0	0	0	0	0	0	0	0	0	0
Q14126	Desmoglein-2	DSG2	Q14126	0	0	1	0	0	0	0	1	0	0	0	0	0
O75581	Low-density lipoprotein receptor-related protein 6	LRP6	O75581	0	0	1	0	0	0	0	1	0	0	0	0	0
Q8N8Z6	Discoidin, CUB and LCCL domain-containing protein 1	DCBLD1	Q8N8Z6	0	0	1	0	0	0	0	1	0	0	0	0	0
Q96ER3	Protein SAAL1	SAAL1	Q96ER3	0	0	0	0	0	1	0	0	0	0	0	0	0
Q09328	Alpha-1,6-mannosylglycoprotein 6-beta-N-acetylglucosaminyltransferase A	MGAT5	Q09328	0	0	1	0	0	0	0	0	1	0	0	0	0
Q9Y2G1	Myelin regulatory factor;Myelin regulatory factor, N-terminal;Myelin regulatory factor, C-terminal	MYRF	Q9Y2G1	1	1	1	0	0	0	0	0	0	0	0	0	1
Q92859	Neogenin	NEO1	Q92859	0	0	1	0	0	0	0	1	0	0	0	0	0
Q08174	Protocadherin-1	PCDH1	Q08174	0	0	1	0	0	0	0	1	0	0	0	0	0
P47897	Glutamine--tRNA ligase	QARS	P47897	1	0	0	0	0	0	0	0	0	0	0	0	0
Q14566	DNA replication licensing factor MCM6	MCM6	Q14566	0	1	0	0	0	0	0	0	0	0	0	0	0
Q12913	Receptor-type tyrosine-protein phosphatase eta	PTPRJ	Q12913	0	0	1	0	0	0	0	1	0	0	0	0	0
P54136	Arginine--tRNA ligase, cytoplasmic	RARS	P54136	1	0	0	0	0	0	0	0	0	0	0	0	0
Q8TCZ2	CD99 antigen-like protein 2	CD99L2	Q8TCZ2	0	0	1	0	0	0	0	1	0	0	0	0	0
P07942	Laminin subunit beta-1	LAMB1	P07942	0	0	0	0	1	0	0	0	0	0	0	0	0
P26038;P35241;P15311	Moesin;Radixin;Ezrin	MSN;RDX;EZR	P26038	1	0	1	0	0	0	0	0	0	0	0	0	1
Q6UXD5	Seizure 6-like protein 2	SEZ6L2	Q6UXD5	0	0	1	0	0	0	0	1	0	0	0	0	0
P08238	Heat shock protein HSP 90-beta	HSP90AB1	P08238	1	0	0	0	0	0	0	0	0	0	0	0	0
O95373	Importin-7	IPO7	O95373	1	1	0	0	0	0	0	0	0	0	0	0	0
Q9Y653	G-protein coupled receptor 56;GPR56 N-terminal fragment;GPR56 C-terminal fragment	GPR56	Q9Y653	0	0	1	0	1	0	0	0	0	0	0	1	0
Q9UJS0	Calcium-binding mitochondrial carrier protein Aralar2	SLC25A13	Q9UJS0	0	0	1	1	0	0	0	0	0	0	0	1	0
O00429	Dynamin-1-like protein	DNM1L	O00429	1	0	1	1	0	0	0	0	0	0	0	0	1
P51512	Matrix metalloproteinase-16	MMP16	P51512	0	0	1	0	1	0	0	1	0	0	0	0	0
P05106	Integrin beta-3	ITGB3	P05106	0	0	1	0	0	0	0	1	0	0	0	0	0
Q7Z7M0	Multiple epidermal growth factor-like domains protein 8	MEGF8	Q7Z7M0	0	0	1	0	0	0	0	1	0	0	0	0	0
Q10713	Mitochondrial-processing peptidase subunit alpha	PMPCA	Q10713	0	0	0	1	0	0	0	0	0	0	0	0	0
P26639	Threonine--tRNA ligase, cytoplasmic	TARS	P26639	1	0	0	0	0	0	0	0	0	0	0	0	0
Q96L92	Sorting nexin-27	SNX27	Q96L92	1	0	1	0	0	0	0	0	0	0	0	0	1
P02751	Fibronectin;Anastellin;Ugl-Y1;Ugl-Y2;Ugl-Y3	FN1	P02751	0	0	0	0	1	0	0	0	0	0	0	0	0
Q13098	COP9 signalosome complex subunit 1	GPS1	Q13098	1	1	0	0	0	0	0	0	0	0	0	0	0
Q04637	Eukaryotic translation initiation factor 4 gamma 1	EIF4G1	Q04637	0	0	0	0	0	1	0	0	0	0	0	0	0
O75439	Mitochondrial-processing peptidase subunit beta	PMPCB	O75439	0	0	0	1	0	0	0	0	0	0	0	0	0
Q9UIW2	Plexin-A1	PLXNA1	Q9UIW2	0	0	1	0	0	0	0	1	0	0	0	0	0
Q92598	Heat shock protein 105 kDa	HSPH1	Q92598	1	0	0	0	0	0	0	0	0	0	0	0	0
Q02487	Desmocollin-2	DSC2	Q02487	0	0	1	0	0	0	0	1	0	0	0	0	0
Q00610	Clathrin heavy chain 1	CLTC	Q00610	0	0	1	0	0	0	0	0	0	0	0	0	1
Q9H3U1	Protein unc-45 homolog A	UNC45A	Q9H3U1	1	1	0	0	0	0	0	0	0	0	0	0	0
P17987	T-complex protein 1 subunit alpha	TCP1	P17987	1	0	0	0	0	0	0	0	0	0	0	0	0
P41250	Glycine--tRNA ligase	GARS	P41250	1	0	0	1	0	0	0	0	0	0	0	0	0
Q14315	Filamin-C	FLNC	Q14315	1	0	1	0	0	0	0	0	0	0	0	0	1
P05165	Propionyl-CoA carboxylase alpha chain, mitochondrial	PCCA	P05165	0	0	0	1	0	0	0	0	0	0	0	0	0
Q8IW75	Serpin A12	SERPINA12	Q8IW75	0	0	0	0	1	0	0	0	0	0	0	0	0
P41252	Isoleucine--tRNA ligase, cytoplasmic	IARS	P41252	1	0	0	0	0	0	0	0	0	0	0	0	0
P50990	T-complex protein 1 subunit theta	CCT8	P50990	1	0	0	0	0	0	0	0	0	0	0	0	0
P13639	Elongation factor 2	EEF2	P13639	1	1	0	0	0	0	0	0	0	0	0	0	0
P29508	Serpin B3	SERPINB3	P29508	1	0	0	0	0	0	0	0	0	0	0	0	0
P34910	Protein EVI2B	EVI2B	P34910	0	0	1	0	0	0	0	1	0	0	0	0	0
Q4KMG0	Cell adhesion molecule-related/down-regulated by oncogenes	CDON	Q4KMG0	0	0	1	0	0	0	0	0	0	0	0	0	1
P06576	ATP synthase subunit beta, mitochondrial	ATP5B	P06576	0	0	1	1	0	0	0	0	0	0	0	0	1
Q7KZF4	Staphylococcal nuclease domain-containing protein 1	SND1	Q7KZF4	1	1	0	0	0	0	0	0	0	0	0	0	0
P53985	Monocarboxylate transporter 1	SLC16A1	P53985	0	0	1	0	0	0	0	0	0	0	0	1	0
Q9H7F0	Probable cation-transporting ATPase 13A3	ATP13A3	Q9H7F0	0	0	1	0	0	0	0	0	0	0	0	1	0
P27701	CD82 antigen	CD82	P27701	0	0	1	0	0	0	0	0	0	0	0	1	0
P0DMV9;P0DMV8	Heat shock 70 kDa protein 1B;Heat shock 70 kDa protein 1A	HSPA1B;HSPA1A	P0DMV9	1	0	0	0	0	0	0	0	0	0	0	0	0
Q9NPF0	CD320 antigen	CD320	Q9NPF0	0	0	1	0	0	0	0	1	0	0	0	0	0
Q13286	Battenin	CLN3	Q13286	0	0	1	0	0	0	0	0	0	0	0	1	0
P05067	Amyloid beta A4 protein;N-APP;Soluble APP-alpha;Soluble APP-beta;C99;Beta-amyloid protein 42;Beta-amyloid protein 40;C83;P3(42);P3(40);C80;Gamma-secretase C-terminal fragment 59;Gamma-secretase C-terminal fragment 57;Gamma-secretase C-terminal fragment 50;C31	APP	P05067	0	0	1	0	0	0	0	1	0	0	0	0	0
P09960	Leukotriene A-4 hydrolase	LTA4H	P09960	1	0	0	0	0	0	0	0	0	0	0	0	0
Q6ZSS7	Major facilitator superfamily domain-containing protein 6	MFSD6	Q6ZSS7	0	0	1	0	0	0	0	0	0	0	0	1	0
O14672	Disintegrin and metalloproteinase domain-containing protein 10	ADAM10	O14672	0	0	1	0	0	0	0	1	0	0	0	0	0
Q16555	Dihydropyrimidinase-related protein 2	DPYSL2	Q16555	1	0	1	0	0	0	0	0	0	0	0	0	1
P20273	B-cell receptor CD22	CD22	P20273	0	0	1	0	0	0	0	1	0	0	0	0	0
P28827	Receptor-type tyrosine-protein phosphatase mu	PTPRM	P28827	0	0	1	0	0	0	0	1	0	0	0	0	0
Q5R3F8	Protein phosphatase 1 regulatory subunit 29	ELFN2	Q5R3F8	0	0	1	0	0	0	0	0	0	0	0	0	1
Q9NQ25	SLAM family member 7	SLAMF7	Q9NQ25	0	0	1	0	0	0	0	1	0	0	0	0	0
O14494	Lipid phosphate phosphohydrolase 1	PPAP2A	O14494	0	0	1	0	0	0	0	0	0	0	0	1	0
O94826	Mitochondrial import receptor subunit TOM70	TOMM70A	O94826	0	0	1	1	0	0	0	0	0	0	0	0	1
Q9HAB3	Solute carrier family 52, riboflavin transporter, member 2	SLC52A2	Q9HAB3	0	0	1	0	0	0	0	0	0	0	0	1	0
O60716	Catenin delta-1	CTNND1	O60716	1	1	1	0	0	0	0	0	0	0	0	0	1
P11117	Lysosomal acid phosphatase	ACP2	P11117	0	0	1	0	0	0	0	0	0	0	0	0	1
O95754	Semaphorin-4F	SEMA4F	O95754	0	0	1	0	0	0	0	1	0	0	0	0	0
Q9UGT4	Sushi domain-containing protein 2	SUSD2	Q9UGT4	0	0	1	0	0	0	0	1	0	0	0	0	0
P07093	Glia-derived nexin	SERPINE2	P07093	0	0	0	0	1	0	0	0	0	0	0	0	0
P09382	Galectin-1	LGALS1	P09382	0	0	0	0	1	0	0	0	0	0	0	0	0
Q8NC42	E3 ubiquitin-protein ligase RNF149	RNF149	Q8NC42	0	0	1	0	0	0	0	0	0	0	0	0	1
Q6YHK3	CD109 antigen	CD109	Q6YHK3	0	0	1	0	0	0	1	0	0	0	0	0	0
Q14697	Neutral alpha-glucosidase AB	GANAB	Q14697	0	0	0	0	0	1	0	0	0	0	0	0	0
P0C7U0	Protein ELFN1	ELFN1	P0C7U0	0	0	1	0	0	0	0	1	0	0	0	0	0
O60245	Protocadherin-7	PCDH7	O60245	0	0	1	0	0	0	0	1	0	0	0	0	0
Q04656	Copper-transporting ATPase 1	ATP7A	Q04656	1	0	1	0	0	0	0	0	0	0	0	1	0
Q8TB61	Adenosine 3-phospho 5-phosphosulfate transporter 1	SLC35B2	Q8TB61	0	0	1	0	0	0	0	0	0	0	0	1	0
Q969P0	Immunoglobulin superfamily member 8	IGSF8	Q969P0	0	0	1	0	0	0	0	0	0	0	0	0	1
Q6PJG9	Leucine-rich repeat and fibronectin type-III domain-containing protein 4	LRFN4	Q6PJG9	0	0	1	0	0	0	0	1	0	0	0	0	0
P61221	ATP-binding cassette sub-family E member 1	ABCE1	P61221	1	0	0	1	0	0	0	0	0	0	0	0	0
Q8IYF3	Testis-expressed sequence 11 protein	TEX11	Q8IYF3	0	0	0	0	0	1	0	0	0	0	0	0	0
Q96P70	Importin-9	IPO9	Q96P70	1	1	0	0	0	0	0	0	0	0	0	0	0
P14625	Endoplasmin	HSP90B1	P14625	0	0	0	0	0	1	0	0	0	0	0	0	0
P35222	Catenin beta-1	CTNNB1	P35222	1	1	1	0	0	0	0	0	0	0	0	0	1
Q13641	Trophoblast glycoprotein	TPBG	Q13641	0	0	1	0	0	0	0	1	0	0	0	0	0
Q8WVV4	Protein POF1B	POF1B	Q8WVV4	0	0	0	0	0	1	0	0	0	0	0	0	0
P04181	Ornithine aminotransferase, mitochondrial;Ornithine aminotransferase, hepatic form;Ornithine aminotransferase, renal form	OAT	P04181	0	0	0	1	0	0	0	0	0	0	0	0	0
P16234	Platelet-derived growth factor receptor alpha	PDGFRA	P16234	0	0	1	0	0	0	0	1	0	0	0	0	0
Q16610	Extracellular matrix protein 1	ECM1	Q16610	0	0	0	0	1	0	0	0	0	0	0	0	0
Q9H3T3	Semaphorin-6B	SEMA6B	Q9H3T3	0	0	1	0	0	0	0	1	0	0	0	0	0
O95980	Reversion-inducing cysteine-rich protein with Kazal motifs	RECK	O95980	0	0	1	0	0	0	1	0	0	0	0	0	0
O43143	Pre-mRNA-splicing factor ATP-dependent RNA helicase DHX15	DHX15	O43143	0	1	0	0	0	0	0	0	0	0	0	0	0
Q7Z6M3	Allergin-1	MILR1	Q7Z6M3	0	0	1	0	0	0	0	1	0	0	0	0	0
P12814	Alpha-actinin-1	ACTN1	P12814	1	0	1	0	0	0	0	0	0	0	0	0	1
Q9UBF1	Melanoma-associated antigen C2	MAGEC2	Q9UBF1	1	1	0	0	0	0	0	0	0	0	0	0	0
Q9Y5L0	Transportin-3	TNPO3	Q9Y5L0	1	1	0	0	0	0	0	0	0	0	0	0	0
Q9H0X4	Protein ITFG3	ITFG3	Q9H0X4	0	0	1	0	0	0	0	0	1	0	0	0	0
Q14195	Dihydropyrimidinase-related protein 3	DPYSL3	Q14195	1	0	0	0	0	0	0	0	0	0	0	0	0
Q14166	Tubulin--tyrosine ligase-like protein 12	TTLL12	Q14166	0	0	0	0	0	1	0	0	0	0	0	0	0
Q03167	Transforming growth factor beta receptor type 3	TGFBR3	Q03167	0	0	1	0	1	0	0	1	0	0	0	0	0
Q96HA4	Uncharacterized protein C1orf159	C1orf159	Q96HA4	0	0	1	0	0	0	0	0	0	0	0	0	1
O15294	UDP-N-acetylglucosamine--peptide N-acetylglucosaminyltransferase 110 kDa subunit	OGT	O15294	1	1	1	1	0	0	0	0	0	0	0	0	1
P19438	Tumor necrosis factor receptor superfamily member 1A;Tumor necrosis factor receptor superfamily member 1A, membrane form;Tumor necrosis factor-binding protein 1	TNFRSF1A	P19438	0	0	1	0	1	0	0	1	0	0	0	0	0
P61163	Alpha-centractin	ACTR1A	P61163	1	0	0	0	0	0	0	0	0	0	0	0	0
P05026	Sodium/potassium-transporting ATPase subunit beta-1	ATP1B1	P05026	0	0	1	0	0	0	0	0	1	0	0	0	0
P04843	Dolichyl-diphosphooligosaccharide--protein glycosyltransferase subunit 1	RPN1	P04843	0	0	1	0	0	0	0	1	0	0	0	0	0
Q5VYK3	Proteasome-associated protein ECM29 homolog	ECM29	Q5VYK3	1	1	0	0	0	0	0	0	0	0	0	0	0
P37173	TGF-beta receptor type-2	TGFBR2	P37173	0	0	1	0	0	0	0	1	0	0	0	0	0
Q92854	Semaphorin-4D	SEMA4D	Q92854	0	0	1	0	0	0	0	1	0	0	0	0	0
P31947	14-3-3 protein sigma	SFN	P31947	1	1	0	0	1	0	0	0	0	0	0	0	0
P08581	Hepatocyte growth factor receptor	MET	P08581	0	0	1	0	1	0	0	1	0	0	0	0	0
Q08431	Lactadherin;Lactadherin short form;Medin	MFGE8	Q08431	0	0	1	0	1	0	0	0	0	0	0	0	1
Q08722	Leukocyte surface antigen CD47	CD47	Q08722	0	0	1	0	0	0	0	0	0	0	0	1	0
Q9Y5G3;Q9Y5G2	Protocadherin gamma-B1;Protocadherin gamma-B2	PCDHGB1;PCDHGB2	Q9Y5G3	0	0	1	0	0	0	0	1	0	0	0	0	0
P60842	Eukaryotic initiation factor 4A-I	EIF4A1	P60842	0	0	0	0	0	1	0	0	0	0	0	0	0
P18827	Syndecan-1	SDC1	P18827	0	0	1	0	1	0	0	1	0	0	0	0	0
Q08357	Sodium-dependent phosphate transporter 2	SLC20A2	Q08357	0	0	1	0	0	0	0	0	0	0	0	1	0
P35579	Myosin-9	MYH9	P35579	1	0	0	0	0	0	0	0	0	0	0	0	0
Q5VTE0;P68104	Putative elongation factor 1-alpha-like 3;Elongation factor 1-alpha 1	EEF1A1P5;EEF1A1	Q5VTE0	1	0	0	0	0	0	0	0	0	0	0	0	0
O60779	Thiamine transporter 1	SLC19A2	O60779	0	0	1	0	0	0	0	0	0	0	0	1	0
P05556	Integrin beta-1	ITGB1	P05556	0	0	1	0	0	0	0	1	0	0	0	0	0
P34897	Serine hydroxymethyltransferase, mitochondrial	SHMT2	P34897	1	1	1	1	0	0	0	0	0	0	0	0	1
P33527	Multidrug resistance-associated protein 1	ABCC1	P33527	0	0	1	0	0	0	0	0	0	0	0	1	0
P49588	Alanine--tRNA ligase, cytoplasmic	AARS	P49588	1	0	0	0	0	0	0	0	0	0	0	0	0
Q6UVK1	Chondroitin sulfate proteoglycan 4	CSPG4	Q6UVK1	0	0	1	0	0	0	0	1	0	0	0	0	0
Q92633	Lysophosphatidic acid receptor 1	LPAR1	Q92633	0	0	1	0	0	0	0	0	0	0	0	1	0
P22102	Trifunctional purine biosynthetic protein adenosine-3;Phosphoribosylamine--glycine ligase;Phosphoribosylformylglycinamidine cyclo-ligase;Phosphoribosylglycinamide formyltransferase	GART	P22102	0	0	0	0	0	1	0	0	0	0	0	0	0
P50502;Q8IZP2;Q8NFI4	Hsc70-interacting protein;Putative protein FAM10A4;Putative protein FAM10A5	ST13;ST13P4;ST13P5	P50502	1	0	0	0	0	0	0	0	0	0	0	0	0
Q99805	Transmembrane 9 superfamily member 2	TM9SF2	Q99805	0	0	1	0	0	0	0	0	0	0	0	1	0
P07814	Bifunctional glutamate/proline--tRNA ligase;Glutamate--tRNA ligase;Proline--tRNA ligase	EPRS	P07814	1	0	0	0	0	0	0	0	0	0	0	0	0
P40939	Trifunctional enzyme subunit alpha, mitochondrial;Long-chain enoyl-CoA hydratase;Long chain 3-hydroxyacyl-CoA dehydrogenase	HADHA	P40939	0	0	0	1	0	0	0	0	0	0	0	0	0
P08670	Vimentin	VIM	P08670	1	0	0	0	0	0	0	0	0	0	0	0	0
Q8IZJ1	Netrin receptor UNC5B	UNC5B	Q8IZJ1	0	0	1	0	0	0	0	1	0	0	0	0	0
Q96BD0	Solute carrier organic anion transporter family member 4A1	SLCO4A1	Q96BD0	0	0	1	0	0	0	0	0	0	0	0	1	0
Q14162	Scavenger receptor class F member 1	SCARF1	Q14162	0	0	1	0	0	0	0	1	0	0	0	0	0
Q9UHN6	Transmembrane protein 2	TMEM2	Q9UHN6	0	0	1	0	0	0	0	0	0	0	0	0	1
O75694	Nuclear pore complex protein Nup155	NUP155	O75694	0	1	1	0	0	0	0	0	0	0	0	0	1
P17655	Calpain-2 catalytic subunit	CAPN2	P17655	1	0	1	0	0	0	0	0	0	0	0	0	1
Q13501	Sequestosome-1	SQSTM1	Q13501	1	1	0	0	0	0	0	0	0	0	0	0	0
O60568	Procollagen-lysine,2-oxoglutarate 5-dioxygenase 3	PLOD3	O60568	0	0	1	0	0	0	0	0	0	0	0	0	1
P30825	High affinity cationic amino acid transporter 1	SLC7A1	P30825	0	0	1	0	0	0	0	0	0	0	0	1	0
P31431	Syndecan-4	SDC4	P31431	0	0	1	0	1	0	0	1	0	0	0	0	0
P50747	Biotin--protein ligase;Biotin--[methylmalonyl-CoA-carboxytransferase] ligase;Biotin--[propionyl-CoA-carboxylase [ATP-hydrolyzing]] ligase;Biotin--[methylcrotonoyl-CoA-carboxylase] ligase;Biotin--[acetyl-CoA-carboxylase] ligase	HLCS	P50747	1	0	0	1	0	0	0	0	0	0	0	0	0
Q5TFE4	5-nucleotidase domain-containing protein 1	NT5DC1	Q5TFE4	0	0	0	0	0	1	0	0	0	0	0	0	0
Q02297	Pro-neuregulin-1, membrane-bound isoform;Neuregulin-1	NRG1	Q02297	0	1	1	0	1	0	0	1	0	0	0	0	0
P48643	T-complex protein 1 subunit epsilon	CCT5	P48643	1	0	0	0	0	0	0	0	0	0	0	0	0
O00254	Proteinase-activated receptor 3	F2RL2	O00254	0	0	1	0	0	0	0	0	0	0	0	1	0
P06213	Insulin receptor;Insulin receptor subunit alpha;Insulin receptor subunit beta	INSR	P06213	0	0	1	0	0	0	0	1	0	0	0	0	0
Q14956	Transmembrane glycoprotein NMB	GPNMB	Q14956	0	0	1	0	0	0	0	1	0	0	0	0	0
P17812	CTP synthase 1	CTPS1	P17812	0	0	0	0	0	1	0	0	0	0	0	0	0
P30520	Adenylosuccinate synthetase isozyme 2	ADSS	P30520	1	0	0	0	0	0	0	0	0	0	0	0	0
Q13332	Receptor-type tyrosine-protein phosphatase S	PTPRS	Q13332	0	0	1	0	0	0	0	1	0	0	0	0	0
P33993	DNA replication licensing factor MCM7	MCM7	P33993	0	1	0	0	0	0	0	0	0	0	0	0	0
Q15654	Thyroid receptor-interacting protein 6	TRIP6	Q15654	1	1	0	0	0	0	0	0	0	0	0	0	0
P48594	Serpin B4	SERPINB4	P48594	1	0	0	0	0	0	0	0	0	0	0	0	0
P01834	Ig kappa chain C region	IGKC	P01834	0	0	0	0	0	1	0	0	0	0	0	0	0
P51805	Plexin-A3	PLXNA3	P51805	0	0	1	0	0	0	0	1	0	0	0	0	0
Q71DI3;Q16695;P84243;P68431;Q6NXT2	Histone H3.2;Histone H3.1t;Histone H3.3;Histone H3.1;Histone H3.3C	HIST2H3A;HIST3H3;H3F3A;HIST1H3A;H3F3C	Q71DI3	0	1	0	0	0	0	0	0	0	0	0	0	0
P42702	Leukemia inhibitory factor receptor	LIFR	P42702	0	0	1	0	1	0	0	1	0	0	0	0	0
Q86VP6	Cullin-associated NEDD8-dissociated protein 1	CAND1	Q86VP6	1	1	0	0	0	0	0	0	0	0	0	0	0
Q14118	Dystroglycan;Alpha-dystroglycan;Beta-dystroglycan	DAG1	Q14118	1	1	1	0	1	0	0	1	0	0	0	0	0
P04626	Receptor tyrosine-protein kinase erbB-2	ERBB2	P04626	1	1	1	0	0	0	0	1	0	0	0	0	0
Q9UKU9	Angiopoietin-related protein 2	ANGPTL2	Q9UKU9	0	0	0	0	1	0	0	0	0	0	0	0	0
P26640	Valine--tRNA ligase	VARS	P26640	0	0	0	0	0	1	0	0	0	0	0	0	0
P55072	Transitional endoplasmic reticulum ATPase	VCP	P55072	1	1	0	0	0	0	0	0	0	0	0	0	0
P78324;Q5TFQ8	Tyrosine-protein phosphatase non-receptor type substrate 1;Signal-regulatory protein beta-1 isoform 3	SIRPA;SIRPB1	P78324	0	0	1	0	0	0	0	1	0	0	0	0	0
P50395	Rab GDP dissociation inhibitor beta	GDI2	P50395	1	0	1	0	0	0	0	0	0	0	0	0	1
P62987;P62979;P0CG47;P0CG48	Ubiquitin-60S ribosomal protein L40;Ubiquitin;60S ribosomal protein L40;Ubiquitin-40S ribosomal protein S27a;Ubiquitin;40S ribosomal protein S27a;Polyubiquitin-B;Ubiquitin;Polyubiquitin-C;Ubiquitin	UBA52;RPS27A;UBB;UBC	P62987	1	1	0	0	0	0	0	0	0	0	0	0	0
P43007	Neutral amino acid transporter A	SLC1A4	P43007	0	0	1	0	0	0	0	0	0	0	0	1	0
O75882	Attractin	ATRN	O75882	0	0	1	0	1	0	0	1	0	0	0	0	0
Q9H4A4	Aminopeptidase B	RNPEP	Q9H4A4	0	0	0	0	1	0	0	0	0	0	0	0	0
P08473	Neprilysin	MME	P08473	0	0	1	0	0	0	0	0	1	0	0	0	0
P11216	Glycogen phosphorylase, brain form	PYGB	P11216	0	0	0	0	0	1	0	0	0	0	0	0	0
P21333	Filamin-A	FLNA	P21333	1	0	0	0	0	0	0	0	0	0	0	0	0
Q9NT68	Teneurin-2;Ten-2, soluble form;Ten-2 intracellular domain	TENM2	Q9NT68	0	1	1	0	0	0	0	0	0	0	0	0	1
Q12834	Cell division cycle protein 20 homolog	CDC20	Q12834	1	0	0	0	0	0	0	0	0	0	0	0	0
Q9Y4D7	Plexin-D1	PLXND1	Q9Y4D7	0	0	1	0	0	0	0	0	0	0	0	0	1
Q13200	26S proteasome non-ATPase regulatory subunit 2	PSMD2	Q13200	0	0	0	0	0	1	0	0	0	0	0	0	0
P40189	Interleukin-6 receptor subunit beta	IL6ST	P40189	0	0	1	0	1	0	0	1	0	0	0	0	0
P27708	CAD protein;Glutamine-dependent carbamoyl-phosphate synthase;Aspartate carbamoyltransferase;Dihydroorotase	CAD	P27708	1	1	0	0	0	0	0	0	0	0	0	0	0
Q9BWV1	Brother of CDO	BOC	Q9BWV1	0	0	1	0	0	0	0	1	0	0	0	0	0
P11279	Lysosome-associated membrane glycoprotein 1	LAMP1	P11279	0	0	1	0	0	0	0	1	0	0	0	0	0
P11717	Cation-independent mannose-6-phosphate receptor	IGF2R	P11717	0	0	1	0	0	0	0	1	0	0	0	0	0
Q9UNN8	Endothelial protein C receptor	PROCR	Q9UNN8	0	0	1	0	0	0	0	1	0	0	0	0	0
P13726	Tissue factor	F3	P13726	0	0	1	0	1	0	0	1	0	0	0	0	0
Q5T3F8	CSC1-like protein 2	TMEM63B	Q5T3F8	0	0	1	0	0	0	0	0	0	0	0	1	0
O15438	Canalicular multispecific organic anion transporter 2	ABCC3	O15438	0	0	1	0	0	0	0	0	0	0	0	1	0
Q9Y6M5	Zinc transporter 1	SLC30A1	Q9Y6M5	0	0	1	0	0	0	0	0	0	0	0	1	0
Q96N66	Lysophospholipid acyltransferase 7	MBOAT7	Q96N66	0	0	1	0	0	0	0	0	0	0	0	1	0
O94910	Latrophilin-1	LPHN1	O94910	0	0	1	0	0	0	0	0	0	0	0	1	0
Q99536	Synaptic vesicle membrane protein VAT-1 homolog	VAT1	Q99536	1	0	1	1	0	0	0	0	0	0	0	0	1
P42224	Signal transducer and activator of transcription 1-alpha/beta	STAT1	P42224	1	1	0	0	0	0	0	0	0	0	0	0	0
Q14974	Importin subunit beta-1	KPNB1	Q14974	1	1	0	0	0	0	0	0	0	0	0	0	0
Q9Y6E2	Basic leucine zipper and W2 domain-containing protein 2	BZW2	Q9Y6E2	0	0	0	0	0	1	0	0	0	0	0	0	0
Q9H223	EH domain-containing protein 4	EHD4	Q9H223	0	0	1	0	0	0	0	0	0	0	0	0	1
Q9P2J5	Leucine--tRNA ligase, cytoplasmic	LARS	Q9P2J5	1	0	0	0	0	0	0	0	0	0	0	0	0
Q7L576;Q96F07	Cytoplasmic FMR1-interacting protein 1;Cytoplasmic FMR1-interacting protein 2	CYFIP1;CYFIP2	Q7L576	1	0	0	0	0	0	0	0	0	0	0	0	0
P12111	Collagen alpha-3(VI) chain	COL6A3	P12111	0	0	0	0	1	0	0	0	0	0	0	0	0
P78552	Interleukin-13 receptor subunit alpha-1	IL13RA1	P78552	0	0	1	0	0	0	0	1	0	0	0	0	0
A8MVW0	Protein FAM171A2	FAM171A2	A8MVW0	0	0	1	0	0	0	0	1	0	0	0	0	0
Q92542	Nicastrin	NCSTN	Q92542	0	0	1	0	0	0	0	1	0	0	0	0	0
P52569	Cationic amino acid transporter 2	SLC7A2	P52569	0	0	1	0	0	0	0	0	0	0	0	1	0
Q9UNH7	Sorting nexin-6;Sorting nexin-6, N-terminally processed	SNX6	Q9UNH7	1	1	1	0	0	0	0	0	0	0	0	0	1
Q9BXB1	Leucine-rich repeat-containing G-protein coupled receptor 4	LGR4	Q9BXB1	0	0	1	0	0	0	0	0	0	0	0	1	0
Q658P3	Metalloreductase STEAP3	STEAP3	Q658P3	0	0	1	0	0	0	0	0	0	0	0	1	0
Q9BXJ9	N-alpha-acetyltransferase 15, NatA auxiliary subunit	NAA15	Q9BXJ9	1	1	0	0	0	0	0	0	0	0	0	0	0
O15439	Multidrug resistance-associated protein 4	ABCC4	O15439	0	0	1	0	0	0	0	0	0	0	0	1	0
Q99500	Sphingosine 1-phosphate receptor 3	S1PR3	Q99500	0	0	1	0	0	0	0	0	0	0	0	1	0
Q9UKZ4	Teneurin-1;Ten-1 intracellular domain;Teneurin C-terminal-associated peptide	TENM1	Q9UKZ4	1	1	1	0	0	0	0	0	0	0	0	0	1
Q14204	Cytoplasmic dynein 1 heavy chain 1	DYNC1H1	Q14204	1	0	0	0	0	0	0	0	0	0	0	0	0
P62805	Histone H4	HIST1H4A	P62805	0	1	0	0	0	0	0	0	0	0	0	0	0
Q14517	Protocadherin Fat 1;Protocadherin Fat 1, nuclear form	FAT1	Q14517	1	1	1	0	0	0	0	1	0	0	0	0	0
P04844	Dolichyl-diphosphooligosaccharide--protein glycosyltransferase subunit 2	RPN2	P04844	0	0	1	0	0	0	0	0	0	0	0	1	0
O75054	Immunoglobulin superfamily member 3	IGSF3	O75054	0	0	1	0	0	0	0	1	0	0	0	0	0
P13987	CD59 glycoprotein	CD59	P13987	0	0	1	0	1	0	1	0	0	0	0	0	0
P15151	Poliovirus receptor	PVR	P15151	0	0	1	0	1	0	0	1	0	0	0	0	0
Q13443	Disintegrin and metalloproteinase domain-containing protein 9	ADAM9	Q13443	0	0	1	0	1	0	0	1	0	0	0	0	0
Q03405	Urokinase plasminogen activator surface receptor	PLAUR	Q03405	0	0	1	0	1	0	1	0	0	0	0	0	0
P46977	Dolichyl-diphosphooligosaccharide--protein glycosyltransferase subunit STT3A	STT3A	P46977	0	0	1	0	0	0	0	0	0	0	0	1	0
P11413	Glucose-6-phosphate 1-dehydrogenase	G6PD	P11413	0	0	0	0	0	1	0	0	0	0	0	0	0
Q8TEX9	Importin-4	IPO4	Q8TEX9	1	1	0	0	0	0	0	0	0	0	0	0	0
O95394	Phosphoacetylglucosamine mutase	PGM3	O95394	0	0	0	0	0	1	0	0	0	0	0	0	0
P17181	Interferon alpha/beta receptor 1	IFNAR1	P17181	0	0	1	0	0	0	0	1	0	0	0	0	0
P23381	Tryptophan--tRNA ligase, cytoplasmic;T1-TrpRS;T2-TrpRS	WARS	P23381	1	0	0	0	0	0	0	0	0	0	0	0	0
P23396	40S ribosomal protein S3	RPS3	P23396	1	1	1	1	0	0	0	0	0	0	0	0	1
P07900	Heat shock protein HSP 90-alpha	HSP90AA1	P07900	1	0	1	0	0	0	0	0	0	0	0	0	1
P07437	Tubulin beta chain	TUBB	P07437	1	0	0	0	0	0	0	0	0	0	0	0	0
Q9Y285	Phenylalanine--tRNA ligase alpha subunit	FARSA	Q9Y285	1	0	0	0	0	0	0	0	0	0	0	0	0
P78536	Disintegrin and metalloproteinase domain-containing protein 17	ADAM17	P78536	0	0	1	0	0	0	0	1	0	0	0	0	0
Q01813	ATP-dependent 6-phosphofructokinase, platelet type	PFKP	Q01813	1	0	0	0	0	0	0	0	0	0	0	0	0
Q92823	Neuronal cell adhesion molecule	NRCAM	Q92823	0	0	1	0	1	0	0	1	0	0	0	0	0
P04920	Anion exchange protein 2	SLC4A2	P04920	0	0	1	0	0	0	0	0	0	0	0	1	0
P21399	Cytoplasmic aconitate hydratase	ACO1	P21399	1	0	0	0	0	0	0	0	0	0	0	0	0
P09603	Macrophage colony-stimulating factor 1;Processed macrophage colony-stimulating factor 1	CSF1	P09603	0	0	1	0	1	0	0	1	0	0	0	0	0
P17301	Integrin alpha-2	ITGA2	P17301	0	0	1	0	0	0	0	1	0	0	0	0	0
Q8NAC3	Interleukin-17 receptor C	IL17RC	Q8NAC3	0	0	1	0	0	0	0	1	0	0	0	0	0
Q9BRK3	Matrix-remodeling-associated protein 8	MXRA8	Q9BRK3	0	0	1	0	0	0	0	1	0	0	0	0	0
Q92729	Receptor-type tyrosine-protein phosphatase U	PTPRU	Q92729	0	0	1	0	0	0	0	1	0	0	0	0	0
Q15084	Protein disulfide-isomerase A6	PDIA6	Q15084	0	0	1	0	0	0	0	0	0	0	0	0	1
P05121	Plasminogen activator inhibitor 1	SERPINE1	P05121	0	0	0	0	1	0	0	0	0	0	0	0	0
P57088	Transmembrane protein 33	TMEM33	P57088	0	0	1	0	0	0	0	0	0	0	0	1	0
P34932	Heat shock 70 kDa protein 4	HSPA4	P34932	1	0	0	0	0	0	0	0	0	0	0	0	0
Q00325	Phosphate carrier protein, mitochondrial	SLC25A3	Q00325	0	0	1	1	0	0	0	0	0	0	0	1	0
Q92973	Transportin-1	TNPO1	Q92973	1	1	0	0	0	0	0	0	0	0	0	0	0
Q15149	Plectin	PLEC	Q15149	1	0	0	0	0	0	0	0	0	0	0	0	0
Q9HAV4	Exportin-5	XPO5	Q9HAV4	1	1	0	0	0	0	0	0	0	0	0	0	0
P49321	Nuclear autoantigenic sperm protein	NASP	P49321	1	1	0	0	0	0	0	0	0	0	0	0	0
P61158	Actin-related protein 3	ACTR3	P61158	1	0	0	0	0	0	0	0	0	0	0	0	0
P21731	Thromboxane A2 receptor	TBXA2R	P21731	0	0	1	0	0	0	0	0	0	0	0	1	0
Q9HCM2	Plexin-A4	PLXNA4	Q9HCM2	0	0	1	0	0	0	0	1	0	0	0	0	0
Q9BXS9	Solute carrier family 26 member 6	SLC26A6	Q9BXS9	0	0	1	0	0	0	0	0	0	0	0	1	0
Q15233	Non-POU domain-containing octamer-binding protein	NONO	Q15233	0	1	0	0	0	0	0	0	0	0	0	0	0
P41221	Protein Wnt-5a	WNT5A	P41221	0	0	0	0	1	0	0	0	0	0	0	0	0
P49736	DNA replication licensing factor MCM2	MCM2	P49736	0	1	0	0	0	0	0	0	0	0	0	0	0
Q99613;B5ME19	Eukaryotic translation initiation factor 3 subunit C;Eukaryotic translation initiation factor 3 subunit C-like protein	EIF3C;EIF3CL	Q99613	1	0	0	0	0	0	0	0	0	0	0	0	0
P31939	Bifunctional purine biosynthesis protein PURH;Phosphoribosylaminoimidazolecarboxamide formyltransferase;IMP cyclohydrolase	ATIC	P31939	0	0	0	0	0	1	0	0	0	0	0	0	0
P63151;Q00005;Q66LE6	Serine/threonine-protein phosphatase 2A 55 kDa regulatory subunit B alpha isoform;Serine/threonine-protein phosphatase 2A 55 kDa regulatory subunit B beta isoform;Serine/threonine-protein phosphatase 2A 55 kDa regulatory subunit B delta isoform	PPP2R2A;PPP2R2B;PPP2R2D	P63151	0	0	0	0	0	1	0	0	0	0	0	0	0
P56192	Methionine--tRNA ligase, cytoplasmic	MARS	P56192	1	0	0	0	0	0	0	0	0	0	0	0	0
Q06418	Tyrosine-protein kinase receptor TYRO3	TYRO3	Q06418	0	0	1	0	0	0	0	1	0	0	0	0	0
P50895	Basal cell adhesion molecule	BCAM	P50895	0	0	1	0	0	0	0	1	0	0	0	0	0
P13010	X-ray repair cross-complementing protein 5	XRCC5	P13010	0	1	0	0	0	0	0	0	0	0	0	0	0
O75534	Cold shock domain-containing protein E1	CSDE1	O75534	1	0	0	0	0	0	0	0	0	0	0	0	0
P30566	Adenylosuccinate lyase	ADSL	P30566	0	0	0	0	0	1	0	0	0	0	0	0	0
P12956	X-ray repair cross-complementing protein 6	XRCC6	P12956	0	1	0	0	0	0	0	0	0	0	0	0	0
P50281	Matrix metalloproteinase-14	MMP14	P50281	1	0	1	0	0	0	0	1	0	0	0	0	0
Q9Y5Y0	Feline leukemia virus subgroup C receptor-related protein 1	FLVCR1	Q9Y5Y0	0	0	1	1	0	0	0	0	0	0	0	1	0
Q96J42	Thioredoxin domain-containing protein 15	TXNDC15	Q96J42	0	0	1	0	0	0	0	1	0	0	0	0	0
Q6ZVL6	UPF0606 protein KIAA1549L	KIAA1549L	Q6ZVL6	0	0	1	0	0	0	0	0	0	0	0	0	1
Q99650	Oncostatin-M-specific receptor subunit beta	OSMR	Q99650	0	0	1	0	0	0	0	1	0	0	0	0	0
P13473	Lysosome-associated membrane glycoprotein 2	LAMP2	P13473	0	0	1	0	0	0	0	1	0	0	0	0	0
Q92616	Translational activator GCN1	GCN1L1	Q92616	1	0	0	0	0	0	0	0	0	0	0	0	0
P23470	Receptor-type tyrosine-protein phosphatase gamma	PTPRG	P23470	0	0	1	0	0	0	0	1	0	0	0	0	0
P42892	Endothelin-converting enzyme 1	ECE1	P42892	0	0	1	0	0	0	0	0	1	0	0	0	0
P19367	Hexokinase-1	HK1	P19367	0	0	1	1	0	0	0	0	0	0	0	0	1
P13598	Intercellular adhesion molecule 2	ICAM2	P13598	0	0	1	0	0	0	0	1	0	0	0	0	0
O00232	26S proteasome non-ATPase regulatory subunit 12	PSMD12	O00232	0	0	0	0	0	1	0	0	0	0	0	0	0
P55283	Cadherin-4	CDH4	P55283	0	0	1	0	0	0	0	1	0	0	0	0	0
Q9UP95;Q9UHW9	Solute carrier family 12 member 4;Solute carrier family 12 member 6	SLC12A4;SLC12A6	Q9UP95	0	0	1	0	0	0	0	0	0	0	0	1	0
P35908	Keratin, type II cytoskeletal 2 epidermal	KRT2	P35908	0	0	0	0	0	1	0	0	0	0	0	0	0
P55290	Cadherin-13	CDH13	P55290	0	0	1	0	0	0	1	0	0	0	0	0	0
Q96GP6	Scavenger receptor class F member 2	SCARF2	Q96GP6	0	0	1	0	0	0	0	1	0	0	0	0	0
P16615	Sarcoplasmic/endoplasmic reticulum calcium ATPase 2	ATP2A2	P16615	0	0	1	0	0	0	0	0	0	0	0	1	0
Q86Y56	Dynein assembly factor 5, axonemal	DNAAF5	Q86Y56	1	0	0	0	0	0	0	0	0	0	0	0	0
O00410	Importin-5	IPO5	O00410	1	1	0	0	0	0	0	0	0	0	0	0	0
P55209	Nucleosome assembly protein 1-like 1	NAP1L1	P55209	0	1	0	0	0	0	0	0	0	0	0	0	0
P04745;P19961;P04746	Alpha-amylase 1;Alpha-amylase 2B;Pancreatic alpha-amylase	AMY1A;AMY2B;AMY2A	P04745	0	0	0	0	1	0	0	0	0	0	0	0	0
P21912	Succinate dehydrogenase [ubiquinone] iron-sulfur subunit, mitochondrial	SDHB	P21912	0	0	1	1	0	0	0	0	0	0	0	0	1
Q16186	Proteasomal ubiquitin receptor ADRM1	ADRM1	Q16186	1	1	0	0	0	0	0	0	0	0	0	0	0
P61026;Q9H0U4;Q92928;P51153;P62820;Q92930;P61006;P59190	Ras-related protein Rab-10;Ras-related protein Rab-1B;Putative Ras-related protein Rab-1C;Ras-related protein Rab-13;Ras-related protein Rab-1A;Ras-related protein Rab-8B;Ras-related protein Rab-8A;Ras-related protein Rab-15	RAB10;RAB1B;RAB1C;RAB13;RAB1A;RAB8B;RAB8A;RAB15	P61026	0	0	1	0	0	0	0	0	0	0	0	0	1
Q9UK00	Uncharacterized protein C3orf18	C3orf18	Q9UK00	0	0	1	0	0	0	0	0	0	0	0	0	1
Q9Y2Z0	Suppressor of G2 allele of SKP1 homolog	SUGT1	Q9Y2Z0	1	1	0	0	0	0	0	0	0	0	0	0	0
Q8NBJ4	Golgi membrane protein 1	GOLM1	Q8NBJ4	0	0	1	0	0	0	0	0	1	0	0	0	0
P30408	Transmembrane 4 L6 family member 1	TM4SF1	P30408	0	0	1	0	0	0	0	0	0	0	0	1	0
Q9HCY8	Protein S100-A14	S100A14	Q9HCY8	1	0	0	0	0	0	0	0	0	0	0	0	0
P62937	Peptidyl-prolyl cis-trans isomerase A;Peptidyl-prolyl cis-trans isomerase A, N-terminally processed	PPIA	P62937	1	0	0	0	1	0	0	0	0	0	0	0	0
Q99880;Q99879;Q99877;Q93079;Q5QNW6;P62807;P58876;P57053;O60814;Q8N257;Q16778;P33778;P23527;P06899;Q96A08	Histone H2B type 1-L;Histone H2B type 1-M;Histone H2B type 1-N;Histone H2B type 1-H;Histone H2B type 2-F;Histone H2B type 1-C/E/F/G/I;Histone H2B type 1-D;Histone H2B type F-S;Histone H2B type 1-K;Histone H2B type 3-B;Histone H2B type 2-E;Histone H2B type 1-B;Histone H2B type 1-O;Histone H2B type 1-J;Histone H2B type 1-A	HIST1H2BL;HIST1H2BM;HIST1H2BN;HIST1H2BH;HIST2H2BF;HIST1H2BC;HIST1H2BD;H2BFS;HIST1H2BK;HIST3H2BB;HIST2H2BE;HIST1H2BB;HIST1H2BO;HIST1H2BJ;HIST1H2BA	Q99880	0	1	0	0	0	0	0	0	0	0	0	0	0
P31025	Lipocalin-1	LCN1	P31025	0	0	0	0	1	0	0	0	0	0	0	0	0
P63104	14-3-3 protein zeta/delta	YWHAZ	P63104	1	0	0	0	0	0	0	0	0	0	0	0	0
P05388;Q8NHW5	60S acidic ribosomal protein P0;60S acidic ribosomal protein P0-like	RPLP0;RPLP0P6	P05388	1	1	0	0	0	0	0	0	0	0	0	0	0
Q96PU8	Protein quaking	QKI	Q96PU8	1	1	0	0	0	0	0	0	0	0	0	0	0

## Sheet: Membrane
Entry	Entry name	Status	Protein names	Gene names	Organism	Length			locations:(location:"Membrane [SL-0162]") AND organism:"Homo sapiens (Human) [9606]"
P04439	1A03_HUMAN	reviewed	HLA class I histocompatibility antigen, A-3 alpha chain (MHC class I antigen A*3)	HLA-A HLAA	Homo sapiens (Human)	365
P05534	1A24_HUMAN	reviewed	HLA class I histocompatibility antigen, A-24 alpha chain (Aw-24) (HLA class I histocompatibility antigen, A-9 alpha chain) (MHC class I antigen A*24)	HLA-A HLAA	Homo sapiens (Human)	365
P30450	1A26_HUMAN	reviewed	HLA class I histocompatibility antigen, A-26 alpha chain (MHC class I antigen A*26)	HLA-A HLAA	Homo sapiens (Human)	365
P16188	1A30_HUMAN	reviewed	HLA class I histocompatibility antigen, A-30 alpha chain (MHC class I antigen A*30)	HLA-A HLAA	Homo sapiens (Human)	365
P16189	1A31_HUMAN	reviewed	HLA class I histocompatibility antigen, A-31 alpha chain (MHC class I antigen A*31)	HLA-A HLAA	Homo sapiens (Human)	365
P10314	1A32_HUMAN	reviewed	HLA class I histocompatibility antigen, A-32 alpha chain (MHC class I antigen A*32)	HLA-A HLAA	Homo sapiens (Human)	365
P30453	1A34_HUMAN	reviewed	HLA class I histocompatibility antigen, A-34 alpha chain (Aw-34) (HLA class I histocompatibility antigen, A-10 alpha chain) (MHC class I antigen A*34)	HLA-A HLAA	Homo sapiens (Human)	365
P30455	1A36_HUMAN	reviewed	HLA class I histocompatibility antigen, A-36 alpha chain (Aw-36) (MHC class I antigen A*36)	HLA-A HLAA	Homo sapiens (Human)	365
P30457	1A66_HUMAN	reviewed	HLA class I histocompatibility antigen, A-66 alpha chain (Aw-66) (HLA class I histocompatibility antigen, A-10 alpha chain) (MHC class I antigen A*66)	HLA-A HLAA	Homo sapiens (Human)	365
P10316	1A69_HUMAN	reviewed	HLA class I histocompatibility antigen, A-69 alpha chain (Aw-69) (HLA class I histocompatibility antigen, A-28 alpha chain) (MHC class I antigen A*69)	HLA-A HLAA	Homo sapiens (Human)	365
P13760	2B14_HUMAN	reviewed	HLA class II histocompatibility antigen, DRB1-4 beta chain (MHC class II antigen DRB1*4) (DR-4) (DR4)	HLA-DRB1	Homo sapiens (Human)	266
Q29974	2B1G_HUMAN	reviewed	HLA class II histocompatibility antigen, DRB1-16 beta chain (MHC class II antigen DRB1*16) (DR-16) (DR16)	HLA-DRB1	Homo sapiens (Human)	266
P28222	5HT1B_HUMAN	reviewed	5-hydroxytryptamine receptor 1B (5-HT-1B) (5-HT1B) (S12) (Serotonin 1D beta receptor) (5-HT-1D-beta) (Serotonin receptor 1B)	HTR1B HTR1DB	Homo sapiens (Human)	390
P28566	5HT1E_HUMAN	reviewed	5-hydroxytryptamine receptor 1E (5-HT-1E) (5-HT1E) (S31) (Serotonin receptor 1E)	HTR1E	Homo sapiens (Human)	365
P28223	5HT2A_HUMAN	reviewed	5-hydroxytryptamine receptor 2A (5-HT-2) (5-HT-2A) (Serotonin receptor 2A)	HTR2A HTR2	Homo sapiens (Human)	471
P41595	5HT2B_HUMAN	reviewed	5-hydroxytryptamine receptor 2B (5-HT-2B) (5-HT2B) (Serotonin receptor 2B)	HTR2B	Homo sapiens (Human)	481
Q676U5	A16L1_HUMAN	reviewed	Autophagy-related protein 16-1 (APG16-like 1)	ATG16L1 APG16L UNQ9393/PRO34307	Homo sapiens (Human)	607
Q9NPC4	A4GAT_HUMAN	reviewed	Lactosylceramide 4-alpha-galactosyltransferase (EC 2.4.1.228) (Alpha-1,4-N-acetylglucosaminyltransferase) (Alpha-1,4-galactosyltransferase) (Alpha4Gal-T1) (CD77 synthase) (Globotriaosylceramide synthase) (Gb3 synthase) (P1/Pk synthase) (UDP-galactose:beta-D-galactosyl-beta1-R 4-alpha-D-galactosyltransferase)	A4GALT A14GALT A4GALT1	Homo sapiens (Human)	353
Q8WWZ7	ABCA5_HUMAN	reviewed	ATP-binding cassette sub-family A member 5	ABCA5 KIAA1888	Homo sapiens (Human)	1642
Q8IZY2	ABCA7_HUMAN	reviewed	ATP-binding cassette sub-family A member 7 (ABCA-SSN) (Autoantigen SS-N) (Macrophage ABC transporter)	ABCA7	Homo sapiens (Human)	2146
Q8WWZ4	ABCAA_HUMAN	reviewed	ATP-binding cassette sub-family A member 10	ABCA10	Homo sapiens (Human)	1543
Q86UK0	ABCAC_HUMAN	reviewed	ATP-binding cassette sub-family A member 12 (ATP-binding cassette transporter 12) (ATP-binding cassette 12)	ABCA12 ABC12	Homo sapiens (Human)	2595
P33897	ABCD1_HUMAN	reviewed	ATP-binding cassette sub-family D member 1 (Adrenoleukodystrophy protein) (ALDP)	ABCD1 ALD	Homo sapiens (Human)	745
P00519	ABL1_HUMAN	reviewed	Tyrosine-protein kinase ABL1 (EC 2.7.10.2) (Abelson murine leukemia viral oncogene homolog 1) (Abelson tyrosine-protein kinase 1) (Proto-oncogene c-Abl) (p150)	ABL1 ABL JTK7	Homo sapiens (Human)	1130
O00763	ACACB_HUMAN	reviewed	Acetyl-CoA carboxylase 2 (EC 6.4.1.2) (ACC-beta) [Includes: Biotin carboxylase (EC 6.3.4.14)]	ACACB ACC2 ACCB	Homo sapiens (Human)	2458
P01889	1B07_HUMAN	reviewed	HLA class I histocompatibility antigen, B-7 alpha chain (MHC class I antigen B*7)	HLA-B HLAB	Homo sapiens (Human)	362
P30479	1B41_HUMAN	reviewed	HLA class I histocompatibility antigen, B-41 alpha chain (Bw-41) (MHC class I antigen B*41)	HLA-B HLAB	Homo sapiens (Human)	362
P30483	1B45_HUMAN	reviewed	HLA class I histocompatibility antigen, B-45 alpha chain (Bw-45) (MHC class I antigen B*45)	HLA-B HLAB	Homo sapiens (Human)	362
P30486	1B48_HUMAN	reviewed	HLA class I histocompatibility antigen, B-48 alpha chain (Bw-48) (MHC class I antigen B*48)	HLA-B HLAB	Homo sapiens (Human)	362
P30487	1B49_HUMAN	reviewed	HLA class I histocompatibility antigen, B-49 alpha chain (HLA class I histocompatibility antigen, B-21 alpha chain) (MHC class I antigen B*49)	HLA-B HLAB	Homo sapiens (Human)	362
P30492	1B54_HUMAN	reviewed	HLA class I histocompatibility antigen, B-54 alpha chain (Bw-22) (Bw-54) (MHC class I antigen B*54)	HLA-B HLAB	Homo sapiens (Human)	362
P30495	1B56_HUMAN	reviewed	HLA class I histocompatibility antigen, B-56 alpha chain (Bw-22) (Bw-56) (MHC class I antigen B*56)	HLA-B HLAB	Homo sapiens (Human)	362
P10319	1B58_HUMAN	reviewed	HLA class I histocompatibility antigen, B-58 alpha chain (Bw-58) (MHC class I antigen B*58)	HLA-B HLAB	Homo sapiens (Human)	362
Q29836	1B67_HUMAN	reviewed	HLA class I histocompatibility antigen, B-67 alpha chain (MHC class I antigen B*67)	HLA-B HLAB	Homo sapiens (Human)	362
P30498	1B78_HUMAN	reviewed	HLA class I histocompatibility antigen, B-78 alpha chain (MHC class I antigen B*78)	HLA-B HLAB	Homo sapiens (Human)	362
Q31610	1B81_HUMAN	reviewed	HLA class I histocompatibility antigen, B-81 alpha chain (B'DT) (MHC class I antigen B*81)	HLA-B HLAB	Homo sapiens (Human)	362
P30501	1C02_HUMAN	reviewed	HLA class I histocompatibility antigen, Cw-2 alpha chain (MHC class I antigen Cw*2)	HLA-C HLAC	Homo sapiens (Human)	366
P04222	1C03_HUMAN	reviewed	HLA class I histocompatibility antigen, Cw-3 alpha chain (MHC class I antigen Cw*3)	HLA-C HLAC	Homo sapiens (Human)	366
P30504	1C04_HUMAN	reviewed	HLA class I histocompatibility antigen, Cw-4 alpha chain (MHC class I antigen Cw*4)	HLA-C HLAC	Homo sapiens (Human)	366
Q29963	1C06_HUMAN	reviewed	HLA class I histocompatibility antigen, Cw-6 alpha chain (MHC class I antigen Cw*6)	HLA-C HLAC	Homo sapiens (Human)	366
Q00005	2ABB_HUMAN	reviewed	Serine/threonine-protein phosphatase 2A 55 kDa regulatory subunit B beta isoform (PP2A subunit B isoform B55-beta) (PP2A subunit B isoform PR55-beta) (PP2A subunit B isoform R2-beta) (PP2A subunit B isoform beta)	PPP2R2B	Homo sapiens (Human)	443
P14060	3BHS1_HUMAN	reviewed	3 beta-hydroxysteroid dehydrogenase/Delta 5-->4-isomerase type 1 (3 beta-hydroxysteroid dehydrogenase/Delta 5-->4-isomerase type I) (3-beta-HSD I) (Trophoblast antigen FDO161G) [Includes: 3-beta-hydroxy-Delta(5)-steroid dehydrogenase (EC 1.1.1.145) (3-beta-hydroxy-5-ene steroid dehydrogenase) (Progesterone reductase); Steroid Delta-isomerase (EC 5.3.3.1) (Delta-5-3-ketosteroid isomerase)]	HSD3B1 3BH HSDB3A	Homo sapiens (Human)	373
P28221	5HT1D_HUMAN	reviewed	5-hydroxytryptamine receptor 1D (5-HT-1D) (5-HT1D) (Serotonin 1D alpha receptor) (5-HT-1D-alpha) (Serotonin receptor 1D)	HTR1D HTR1DA HTRL	Homo sapiens (Human)	377
P28335	5HT2C_HUMAN	reviewed	5-hydroxytryptamine receptor 2C (5-HT-2C) (5-HT2C) (5-HTR2C) (5-hydroxytryptamine receptor 1C) (5-HT-1C) (5-HT1C) (Serotonin receptor 2C)	HTR2C HTR1C	Homo sapiens (Human)	458
P46098	5HT3A_HUMAN	reviewed	5-hydroxytryptamine receptor 3A (5-HT3-A) (5-HT3A) (5-hydroxytryptamine receptor 3) (5-HT-3) (5-HT3R) (Serotonin receptor 3A) (Serotonin-gated ion channel receptor)	HTR3A 5HT3R HTR3	Homo sapiens (Human)	478
P22760	AAAD_HUMAN	reviewed	Arylacetamide deacetylase (EC 3.1.1.3)	AADAC DAC	Homo sapiens (Human)	399
Q15758	AAAT_HUMAN	reviewed	Neutral amino acid transporter B(0) (ATB(0)) (Baboon M7 virus receptor) (RD114/simian type D retrovirus receptor) (Sodium-dependent neutral amino acid transporter type 2) (Solute carrier family 1 member 5)	SLC1A5 ASCT2 M7V1 RDR RDRC	Homo sapiens (Human)	541
P08910	ABHD2_HUMAN	reviewed	Abhydrolase domain-containing protein 2 (EC 3.1.1.-) (Lung alpha/beta hydrolase 2) (Protein PHPS1-2)	ABHD2 LABH2	Homo sapiens (Human)	425
Q8WU67	ABHD3_HUMAN	reviewed	Phospholipase ABHD3 (EC 3.1.1.32) (EC 3.1.1.4) (Abhydrolase domain-containing protein 3)	ABHD3	Homo sapiens (Human)	409
Q9NUN7	ACER3_HUMAN	reviewed	Alkaline ceramidase 3 (AlkCDase 3) (Alkaline CDase 3) (EC 3.5.1.-) (Alkaline dihydroceramidase SB89) (Alkaline phytoceramidase) (aPHC)	ACER3 APHC PHCA	Homo sapiens (Human)	267
P12821	ACE_HUMAN	reviewed	Angiotensin-converting enzyme (ACE) (EC 3.2.1.-) (EC 3.4.15.1) (Dipeptidyl carboxypeptidase I) (Kininase II) (CD antigen CD143) [Cleaved into: Angiotensin-converting enzyme, soluble form]	ACE DCP DCP1	Homo sapiens (Human)	1306
Q15825	ACHA6_HUMAN	reviewed	Neuronal acetylcholine receptor subunit alpha-6	CHRNA6	Homo sapiens (Human)	494
P02708	ACHA_HUMAN	reviewed	Acetylcholine receptor subunit alpha	CHRNA1 ACHRA CHNRA	Homo sapiens (Human)	482
P26439	3BHS2_HUMAN	reviewed	3 beta-hydroxysteroid dehydrogenase/Delta 5-->4-isomerase type 2 (3 beta-hydroxysteroid dehydrogenase/Delta 5-->4-isomerase type II) (3-beta-HSD II) (3-beta-HSD adrenal and gonadal type) [Includes: 3-beta-hydroxy-Delta(5)-steroid dehydrogenase (EC 1.1.1.145) (3-beta-hydroxy-5-ene steroid dehydrogenase) (Progesterone reductase); Steroid Delta-isomerase (EC 5.3.3.1) (Delta-5-3-ketosteroid isomerase…	HSD3B2 HSDB3B	Homo sapiens (Human)	372
P08195	4F2_HUMAN	reviewed	4F2 cell-surface antigen heavy chain (4F2hc) (4F2 heavy chain antigen) (Lymphocyte activation antigen 4F2 large subunit) (Solute carrier family 3 member 2) (CD antigen CD98)	SLC3A2 MDU1	Homo sapiens (Human)	630
P08908	5HT1A_HUMAN	reviewed	5-hydroxytryptamine receptor 1A (5-HT-1A) (5-HT1A) (G-21) (Serotonin receptor 1A)	HTR1A ADRB2RL1 ADRBRL1	Homo sapiens (Human)	422
Q8WXA8	5HT3C_HUMAN	reviewed	5-hydroxytryptamine receptor 3C (5-HT3-C) (5-HT3C) (Serotonin receptor 3C)	HTR3C	Homo sapiens (Human)	447
A5X5Y0	5HT3E_HUMAN	reviewed	5-hydroxytryptamine receptor 3E (5-HT3-E) (5-HT3E) (Serotonin receptor 3E)	HTR3E	Homo sapiens (Human)	456
P47898	5HT5A_HUMAN	reviewed	5-hydroxytryptamine receptor 5A (5-HT-5) (5-HT-5A) (5-HT5A) (Serotonin receptor 5A)	HTR5A	Homo sapiens (Human)	357
P50406	5HT6R_HUMAN	reviewed	5-hydroxytryptamine receptor 6 (5-HT-6) (5-HT6) (Serotonin receptor 6)	HTR6	Homo sapiens (Human)	440
Q2M2I8	AAK1_HUMAN	reviewed	AP2-associated protein kinase 1 (EC 2.7.11.1) (Adaptor-associated kinase 1)	AAK1 KIAA1048	Homo sapiens (Human)	961
Q9NUT2	ABCB8_HUMAN	reviewed	ATP-binding cassette sub-family B member 8, mitochondrial (Mitochondrial ATP-binding cassette 1) (M-ABC1)	ABCB8 MABC1	Homo sapiens (Human)	735
Q9NRK6	ABCBA_HUMAN	reviewed	ATP-binding cassette sub-family B member 10, mitochondrial (ATP-binding cassette transporter 10) (ABC transporter 10 protein) (Mitochondrial ATP-binding cassette 2) (M-ABC2)	ABCB10	Homo sapiens (Human)	738
Q09428	ABCC8_HUMAN	reviewed	ATP-binding cassette sub-family C member 8 (Sulfonylurea receptor 1)	ABCC8 HRINS SUR SUR1	Homo sapiens (Human)	1581
P28288	ABCD3_HUMAN	reviewed	ATP-binding cassette sub-family D member 3 (70 kDa peroxisomal membrane protein) (PMP70)	ABCD3 PMP70 PXMP1	Homo sapiens (Human)	659
Q8IZP0	ABI1_HUMAN	reviewed	Abl interactor 1 (Abelson interactor 1) (Abi-1) (Abl-binding protein 4) (AblBP4) (Eps8 SH3 domain-binding protein) (Eps8-binding protein) (Nap1-binding protein) (Nap1BP) (Spectrin SH3 domain-binding protein 1) (e3B1)	ABI1 SSH3BP1	Homo sapiens (Human)	508
Q5T8D3	ACBD5_HUMAN	reviewed	Acyl-CoA-binding domain-containing protein 5	ACBD5 KIAA1996	Homo sapiens (Human)	534
Q5FVE4	ACBG2_HUMAN	reviewed	Long-chain-fatty-acid--CoA ligase ACSBG2 (EC 6.2.1.3) (Acyl-CoA synthetase bubblegum family member 2) (Bubblegum-related protein) (PRTD-NY3)	ACSBG2 BGR UNQ2443/PRO5005	Homo sapiens (Human)	666
O00590	ACKR2_HUMAN	reviewed	Atypical chemokine receptor 2 (C-C chemokine receptor D6) (Chemokine receptor CCR-10) (Chemokine receptor CCR-9) (Chemokine-binding protein 2) (Chemokine-binding protein D6)	ACKR2 CCBP2 CCR10 CMKBR9 D6	Homo sapiens (Human)	384
O00767	ACOD_HUMAN	reviewed	Acyl-CoA desaturase (EC 1.14.19.1) (Delta(9)-desaturase) (Delta-9 desaturase) (Fatty acid desaturase) (Stearoyl-CoA desaturase) (hSCD1)	SCD	Homo sapiens (Human)	359
P30447	1A23_HUMAN	reviewed	HLA class I histocompatibility antigen, A-23 alpha chain (HLA class I histocompatibility antigen, A-9 alpha chain) (MHC class I antigen A*23)	HLA-A HLAA	Homo sapiens (Human)	365
P18462	1A25_HUMAN	reviewed	HLA class I histocompatibility antigen, A-25 alpha chain (HLA class I histocompatibility antigen, A-10 alpha chain) (MHC class I antigen A*25)	HLA-A HLAA	Homo sapiens (Human)	365
P30512	1A29_HUMAN	reviewed	HLA class I histocompatibility antigen, A-29 alpha chain (Aw-19) (MHC class I antigen A*29)	HLA-A HLAA	Homo sapiens (Human)	365
P16190	1A33_HUMAN	reviewed	HLA class I histocompatibility antigen, A-33 alpha chain (Aw-19) (Aw-33) (MHC class I antigen A*33)	HLA-A HLAA	Homo sapiens (Human)	365
P30456	1A43_HUMAN	reviewed	HLA class I histocompatibility antigen, A-43 alpha chain (Aw-43) (MHC class I antigen A*43)	HLA-A HLAA	Homo sapiens (Human)	365
P01891	1A68_HUMAN	reviewed	HLA class I histocompatibility antigen, A-68 alpha chain (Aw-68) (HLA class I histocompatibility antigen, A-28 alpha chain) (MHC class I antigen A*68)	HLA-A HLAA	Homo sapiens (Human)	365
P30461	1B13_HUMAN	reviewed	HLA class I histocompatibility antigen, B-13 alpha chain (MHC class I antigen B*13)	HLA-B HLAB	Homo sapiens (Human)	362
P30466	1B18_HUMAN	reviewed	HLA class I histocompatibility antigen, B-18 alpha chain (MHC class I antigen B*18)	HLA-B HLAB	Homo sapiens (Human)	362
P30685	1B35_HUMAN	reviewed	HLA class I histocompatibility antigen, B-35 alpha chain (MHC class I antigen B*35)	HLA-B HLAB	Homo sapiens (Human)	362
Q95365	1B38_HUMAN	reviewed	HLA class I histocompatibility antigen, B-38 alpha chain (Bw-4) (MHC class I antigen B*38)	HLA-B HLAB	Homo sapiens (Human)	362
P30475	1B39_HUMAN	reviewed	HLA class I histocompatibility antigen, B-39 alpha chain (MHC class I antigen B*39)	HLA-B HLAB	Homo sapiens (Human)	362
P30484	1B46_HUMAN	reviewed	HLA class I histocompatibility antigen, B-46 alpha chain (Bw-46) (MHC class I antigen B*46)	HLA-B HLAB	Homo sapiens (Human)	362
P30505	1C08_HUMAN	reviewed	HLA class I histocompatibility antigen, Cw-8 alpha chain (MHC class I antigen Cw*8)	HLA-C HLAC	Homo sapiens (Human)	366
P30508	1C12_HUMAN	reviewed	HLA class I histocompatibility antigen, Cw-12 alpha chain (MHC class I antigen Cw*12)	HLA-C HLAC	Homo sapiens (Human)	366
Q07000	1C15_HUMAN	reviewed	HLA class I histocompatibility antigen, Cw-15 alpha chain (MHC class I antigen Cw*15)	HLA-C HLAC	Homo sapiens (Human)	366
Q95604	1C17_HUMAN	reviewed	HLA class I histocompatibility antigen, Cw-17 alpha chain (MHC class I antigen Cw*17)	HLA-C D6S204 HLA-JY3 HLAC	Homo sapiens (Human)	372
Q9TQE0	2B19_HUMAN	reviewed	HLA class II histocompatibility antigen, DRB1-9 beta chain (MHC class II antigen DRB1*9) (DR-9) (DR9)	HLA-DRB1	Homo sapiens (Human)	266
P34969	5HT7R_HUMAN	reviewed	5-hydroxytryptamine receptor 7 (5-HT-7) (5-HT7) (5-HT-X) (Serotonin receptor 7)	HTR7	Homo sapiens (Human)	479
P56378	68MP_HUMAN	reviewed	6.8 kDa mitochondrial proteolipid	MP68 C14orf2 PRO1574	Homo sapiens (Human)	58
P30542	AA1R_HUMAN	reviewed	Adenosine receptor A1	ADORA1	Homo sapiens (Human)	326
Q7Z5R6	AB1IP_HUMAN	reviewed	Amyloid beta A4 precursor protein-binding family B member 1-interacting protein (APBB1-interacting protein 1) (Proline-rich EVH1 ligand 1) (PREL-1) (Proline-rich protein 73) (Rap1-GTP-interacting adapter molecule) (RIAM) (Retinoic acid-responsive proline-rich protein 1) (RARP-1)	APBB1IP PREL1 RARP1 RIAM	Homo sapiens (Human)	666
Q8N139	ABCA6_HUMAN	reviewed	ATP-binding cassette sub-family A member 6	ABCA6	Homo sapiens (Human)	1617
O94911	ABCA8_HUMAN	reviewed	ATP-binding cassette sub-family A member 8	ABCA8 KIAA0822	Homo sapiens (Human)	1581
Q8IUA7	ABCA9_HUMAN	reviewed	ATP-binding cassette sub-family A member 9	ABCA9	Homo sapiens (Human)	1624
Q9NSE7	ABCCD_HUMAN	reviewed	Putative ATP-binding cassette sub-family C member 13	ABCC13 C21orf73 PRED6	Homo sapiens (Human)	274
Q9UBJ2	ABCD2_HUMAN	reviewed	ATP-binding cassette sub-family D member 2 (Adrenoleukodystrophy-like 1) (Adrenoleukodystrophy-related protein) (hALDR)	ABCD2 ALD1 ALDL1 ALDR ALDRP	Homo sapiens (Human)	740
Q9UNQ0	ABCG2_HUMAN	reviewed	ATP-binding cassette sub-family G member 2 (Breast cancer resistance protein) (CDw338) (Mitoxantrone resistance-associated protein) (Placenta-specific ATP-binding cassette transporter) (Urate exporter) (CD antigen CD338)	ABCG2 ABCP BCRP BCRP1 MXR	Homo sapiens (Human)	655
Q9H172	ABCG4_HUMAN	reviewed	ATP-binding cassette sub-family G member 4	ABCG4 WHITE2	Homo sapiens (Human)	646
Q9H222	ABCG5_HUMAN	reviewed	ATP-binding cassette sub-family G member 5 (Sterolin-1)	ABCG5	Homo sapiens (Human)	651
Q15027	ACAP1_HUMAN	reviewed	Arf-GAP with coiled-coil, ANK repeat and PH domain-containing protein 1 (Centaurin-beta-1) (Cnt-b1)	ACAP1 CENTB1 KIAA0050	Homo sapiens (Human)	740
P22303	ACES_HUMAN	reviewed	Acetylcholinesterase (AChE) (EC 3.1.1.7)	ACHE	Homo sapiens (Human)	614
Q9UGM1	ACHA9_HUMAN	reviewed	Neuronal acetylcholine receptor subunit alpha-9 (Nicotinic acetylcholine receptor subunit alpha-9) (NACHR alpha-9)	CHRNA9 NACHRA9	Homo sapiens (Human)	479
P30926	ACHB4_HUMAN	reviewed	Neuronal acetylcholine receptor subunit beta-4	CHRNB4	Homo sapiens (Human)	498
Q04844	ACHE_HUMAN	reviewed	Acetylcholine receptor subunit epsilon	CHRNE ACHRE	Homo sapiens (Human)	493
P07510	ACHG_HUMAN	reviewed	Acetylcholine receptor subunit gamma	CHRNG ACHRG	Homo sapiens (Human)	517
P11229	ACM1_HUMAN	reviewed	Muscarinic acetylcholine receptor M1	CHRM1	Homo sapiens (Human)	460
O60488	ACSL4_HUMAN	reviewed	Long-chain-fatty-acid--CoA ligase 4 (EC 6.2.1.3) (Long-chain acyl-CoA synthetase 4) (LACS 4)	ACSL4 ACS4 FACL4 LACS4	Homo sapiens (Human)	711
Q09160	1A80_HUMAN	reviewed	HLA class I histocompatibility antigen, A-80 alpha chain (Aw-80) (HLA class I histocompatibility antigen, A-1 alpha chain) (MHC class I antigen A*80)	HLA-A HLAA	Homo sapiens (Human)	365
P30460	1B08_HUMAN	reviewed	HLA class I histocompatibility antigen, B-8 alpha chain (MHC class I antigen B*8)	HLA-B HLAB	Homo sapiens (Human)	362
P30462	1B14_HUMAN	reviewed	HLA class I histocompatibility antigen, B-14 alpha chain (MHC class I antigen B*14)	HLA-B HLAB	Homo sapiens (Human)	362
P30464	1B15_HUMAN	reviewed	HLA class I histocompatibility antigen, B-15 alpha chain (MHC class I antigen B*15)	HLA-B HLAB	Homo sapiens (Human)	362
P03989	1B27_HUMAN	reviewed	HLA class I histocompatibility antigen, B-27 alpha chain (MHC class I antigen B*27)	HLA-B HLAB	Homo sapiens (Human)	362
P18463	1B37_HUMAN	reviewed	HLA class I histocompatibility antigen, B-37 alpha chain (MHC class I antigen B*37)	HLA-B HLAB	Homo sapiens (Human)	362
Q04826	1B40_HUMAN	reviewed	HLA class I histocompatibility antigen, B-40 alpha chain (Bw-60) (MHC class I antigen B*40)	HLA-B HLAB	Homo sapiens (Human)	362
P30480	1B42_HUMAN	reviewed	HLA class I histocompatibility antigen, B-42 alpha chain (MHC class I antigen B*42)	HLA-B HLAB	Homo sapiens (Human)	362
P30481	1B44_HUMAN	reviewed	HLA class I histocompatibility antigen, B-44 alpha chain (Bw-44) (MHC class I antigen B*44)	HLA-B HLAB	Homo sapiens (Human)	362
P30485	1B47_HUMAN	reviewed	HLA class I histocompatibility antigen, B-47 alpha chain (Bw-47) (MHC class I antigen B*47)	HLA-B HLAB	Homo sapiens (Human)	362
P30488	1B50_HUMAN	reviewed	HLA class I histocompatibility antigen, B-50 alpha chain (Bw-50) (HLA class I histocompatibility antigen, B-21 alpha chain) (MHC class I antigen B*50)	HLA-B HLAB	Homo sapiens (Human)	362
P18464	1B51_HUMAN	reviewed	HLA class I histocompatibility antigen, B-51 alpha chain (MHC class I antigen B*51)	HLA-B HLAB	Homo sapiens (Human)	362
P30490	1B52_HUMAN	reviewed	HLA class I histocompatibility antigen, B-52 alpha chain (Bw-52) (HLA class I histocompatibility antigen, B-5 alpha chain) (MHC class I antigen B*52)	HLA-B HLAB	Homo sapiens (Human)	362
P30491	1B53_HUMAN	reviewed	HLA class I histocompatibility antigen, B-53 alpha chain (Bw-53) (MHC class I antigen B*53)	HLA-B HLAB	Homo sapiens (Human)	362
P30493	1B55_HUMAN	reviewed	HLA class I histocompatibility antigen, B-55 alpha chain (Bw-55) (HLA class I histocompatibility antigen, B-12 alpha chain) (MHC class I antigen B*55)	HLA-B HLAB CDABP0067	Homo sapiens (Human)	362
P18465	1B57_HUMAN	reviewed	HLA class I histocompatibility antigen, B-57 alpha chain (Bw-57) (MHC class I antigen B*57)	HLA-B HLAB	Homo sapiens (Human)	362
Q29940	1B59_HUMAN	reviewed	HLA class I histocompatibility antigen, B-59 alpha chain (MHC class I antigen B*59)	HLA-B HLAB	Homo sapiens (Human)	362
Q31612	1B73_HUMAN	reviewed	HLA class I histocompatibility antigen, B-73 alpha chain (MHC class I antigen B*73)	HLA-B HLAB	Homo sapiens (Human)	363
Q29718	1B82_HUMAN	reviewed	HLA class I histocompatibility antigen, B-82 alpha chain (MHC class I antigen B*82)	HLA-B HLAB	Homo sapiens (Human)	362
P30499	1C01_HUMAN	reviewed	HLA class I histocompatibility antigen, Cw-1 alpha chain (MHC class I antigen Cw*1)	HLA-C HLAC	Homo sapiens (Human)	366
Q9TNN7	1C05_HUMAN	reviewed	HLA class I histocompatibility antigen, Cw-5 alpha chain (MHC class I antigen Cw*5)	HLA-C HLAC	Homo sapiens (Human)	366
P10321	1C07_HUMAN	reviewed	HLA class I histocompatibility antigen, Cw-7 alpha chain (MHC class I antigen Cw*7)	HLA-C HLAC	Homo sapiens (Human)	366
P30510	1C14_HUMAN	reviewed	HLA class I histocompatibility antigen, Cw-14 alpha chain (MHC class I antigen Cw*14)	HLA-C HLAC	Homo sapiens (Human)	366
Q29960	1C16_HUMAN	reviewed	HLA class I histocompatibility antigen, Cw-16 alpha chain (MHC class I antigen Cw*16)	HLA-C HLAC	Homo sapiens (Human)	366
Q29865	1C18_HUMAN	reviewed	HLA class I histocompatibility antigen, Cw-18 alpha chain (MHC class I antigen Cw*18)	HLA-C HLAC	Homo sapiens (Human)	366
P04229	2B11_HUMAN	reviewed	HLA class II histocompatibility antigen, DRB1-1 beta chain (MHC class II antigen DRB1*1) (DR-1) (DR1)	HLA-DRB1	Homo sapiens (Human)	266
Q30134	2B18_HUMAN	reviewed	HLA class II histocompatibility antigen, DRB1-8 beta chain (MHC class II antigen DRB1*8) (DR-8) (DR8) (DRw8)	HLA-DRB1	Homo sapiens (Human)	266
P20039	2B1B_HUMAN	reviewed	HLA class II histocompatibility antigen, DRB1-11 beta chain (DR-5) (DR5) (DRw11) (MHC class II antigen DRB1*11)	HLA-DRB1	Homo sapiens (Human)	266
Q95IE3	2B1C_HUMAN	reviewed	HLA class II histocompatibility antigen, DRB1-12 beta chain (MHC class II antigen DRB1*12) (DR-12) (DR12)	HLA-DRB1	Homo sapiens (Human)	266
Q9GIY3	2B1E_HUMAN	reviewed	HLA class II histocompatibility antigen, DRB1-14 beta chain (MHC class II antigen DRB1*14) (DR-14) (DR14)	HLA-DRB1	Homo sapiens (Human)	266
Q9H2F3	3BHS7_HUMAN	reviewed	3 beta-hydroxysteroid dehydrogenase type 7 (3 beta-hydroxysteroid dehydrogenase type VII) (3-beta-HSD VII) (3-beta-hydroxy-Delta(5)-C27 steroid oxidoreductase) (C(27) 3-beta-HSD) (EC 1.1.1.-) (Cholest-5-ene-3-beta,7-alpha-diol 3-beta-dehydrogenase) (EC 1.1.1.181)	HSD3B7	Homo sapiens (Human)	369
Q9BZC7	ABCA2_HUMAN	reviewed	ATP-binding cassette sub-family A member 2 (ATP-binding cassette transporter 2) (ATP-binding cassette 2)	ABCA2 ABC2 KIAA1062	Homo sapiens (Human)	2435
O75027	ABCB7_HUMAN	reviewed	ATP-binding cassette sub-family B member 7, mitochondrial (ATP-binding cassette transporter 7) (ABC transporter 7 protein)	ABCB7 ABC7	Homo sapiens (Human)	752
O95342	ABCBB_HUMAN	reviewed	Bile salt export pump (ATP-binding cassette sub-family B member 11)	ABCB11 BSEP	Homo sapiens (Human)	1321
Q96J66	ABCCB_HUMAN	reviewed	ATP-binding cassette sub-family C member 11 (Multidrug resistance-associated protein 8)	ABCC11 MRP8	Homo sapiens (Human)	1382
Q9H221	ABCG8_HUMAN	reviewed	ATP-binding cassette sub-family G member 8 (Sterolin-2)	ABCG8	Homo sapiens (Human)	673
P49748	ACADV_HUMAN	reviewed	Very long-chain specific acyl-CoA dehydrogenase, mitochondrial (VLCAD) (EC 1.3.8.9)	ACADVL VLCAD	Homo sapiens (Human)	655
Q15057	ACAP2_HUMAN	reviewed	Arf-GAP with coiled-coil, ANK repeat and PH domain-containing protein 2 (Centaurin-beta-2) (Cnt-b2)	ACAP2 CENTB2 KIAA0041	Homo sapiens (Human)	778
Q16570	ACKR1_HUMAN	reviewed	Atypical chemokine receptor 1 (Duffy antigen/chemokine receptor) (Fy glycoprotein) (GpFy) (Glycoprotein D) (Plasmodium vivax receptor) (CD antigen CD234)	ACKR1 DARC FY GPD	Homo sapiens (Human)	336
Q9NPB9	ACKR4_HUMAN	reviewed	Atypical chemokine receptor 4 (C-C chemokine receptor type 11) (C-C CKR-11) (CC-CKR-11) (CCR-11) (CC chemokine receptor-like 1) (CCRL1) (CCX CKR)	ACKR4 CCBP2 CCR11 CCRL1 VSHK1	Homo sapiens (Human)	350
P20309	ACM3_HUMAN	reviewed	Muscarinic acetylcholine receptor M3	CHRM3	Homo sapiens (Human)	590
Q8NER5	ACV1C_HUMAN	reviewed	Activin receptor type-1C (EC 2.7.11.30) (Activin receptor type IC) (ACTR-IC) (Activin receptor-like kinase 7) (ALK-7)	ACVR1C ALK7	Homo sapiens (Human)	493
O14672	ADA10_HUMAN	reviewed	Disintegrin and metalloproteinase domain-containing protein 10 (ADAM 10) (EC 3.4.24.81) (CDw156) (Kuzbanian protein homolog) (Mammalian disintegrin-metalloprotease) (CD antigen CD156c)	ADAM10 KUZ MADM	Homo sapiens (Human)	748
O43184	ADA12_HUMAN	reviewed	Disintegrin and metalloproteinase domain-containing protein 12 (ADAM 12) (EC 3.4.24.-) (Meltrin-alpha)	ADAM12 MLTN UNQ346/PRO545	Homo sapiens (Human)	909
Q9Y3Q7	ADA18_HUMAN	reviewed	Disintegrin and metalloproteinase domain-containing protein 18 (ADAM 18) (Transmembrane metalloproteinase-like, disintegrin-like, and cysteine-rich protein III) (tMDC III)	ADAM18 TMDC3 UNQ858/PRO1867	Homo sapiens (Human)	739
Q9H013	ADA19_HUMAN	reviewed	Disintegrin and metalloproteinase domain-containing protein 19 (ADAM 19) (EC 3.4.24.-) (Meltrin-beta) (Metalloprotease and disintegrin dendritic antigen marker) (MADDAM)	ADAM19 MLTNB FKSG34	Homo sapiens (Human)	955
Q8TC27	ADA32_HUMAN	reviewed	Disintegrin and metalloproteinase domain-containing protein 32 (ADAM 32)	ADAM32 UNQ5982/PRO21340	Homo sapiens (Human)	787
Q99965	ADAM2_HUMAN	reviewed	Disintegrin and metalloproteinase domain-containing protein 2 (ADAM 2) (Cancer/testis antigen 15) (CT15) (Fertilin subunit beta) (PH-30) (PH30) (PH30-beta)	ADAM2 FTNB	Homo sapiens (Human)	735
Q9H2U9	ADAM7_HUMAN	reviewed	Disintegrin and metalloproteinase domain-containing protein 7 (ADAM 7) (Sperm maturation-related glycoprotein GP-83)	ADAM7 GP83	Homo sapiens (Human)	754
Q13443	ADAM9_HUMAN	reviewed	Disintegrin and metalloproteinase domain-containing protein 9 (ADAM 9) (EC 3.4.24.-) (Cellular disintegrin-related protein) (Meltrin-gamma) (Metalloprotease/disintegrin/cysteine-rich protein 9) (Myeloma cell metalloproteinase)	ADAM9 KIAA0021 MCMP MDC9 MLTNG	Homo sapiens (Human)	819
Q7Z695	ADCK2_HUMAN	reviewed	Uncharacterized aarF domain-containing protein kinase 2 (EC 2.7.11.-)	ADCK2 AARF	Homo sapiens (Human)	626
P35611	ADDA_HUMAN	reviewed	Alpha-adducin (Erythrocyte adducin subunit alpha)	ADD1 ADDA	Homo sapiens (Human)	737
P30939	5HT1F_HUMAN	reviewed	5-hydroxytryptamine receptor 1F (5-HT-1F) (5-HT1F) (Serotonin receptor 1F)	HTR1F HTR1EL	Homo sapiens (Human)	366
O95264	5HT3B_HUMAN	reviewed	5-hydroxytryptamine receptor 3B (5-HT3-B) (5-HT3B) (Serotonin receptor 3B)	HTR3B	Homo sapiens (Human)	441
Q70Z44	5HT3D_HUMAN	reviewed	5-hydroxytryptamine receptor 3D (5-HT3-D) (5-HT3D) (Serotonin receptor 3D)	HTR3D	Homo sapiens (Human)	454
Q13639	5HT4R_HUMAN	reviewed	5-hydroxytryptamine receptor 4 (5-HT-4) (5-HT4) (Serotonin receptor 4)	HTR4	Homo sapiens (Human)	388
P21589	5NTD_HUMAN	reviewed	5'-nucleotidase (5'-NT) (EC 3.1.3.5) (Ecto-5'-nucleotidase) (CD antigen CD73)	NT5E NT5 NTE	Homo sapiens (Human)	574
Q9UNA3	A4GCT_HUMAN	reviewed	Alpha-1,4-N-acetylglucosaminyltransferase (Alpha4GnT) (EC 2.4.1.-)	A4GNT	Homo sapiens (Human)	340
P05067	A4_HUMAN	reviewed	Amyloid beta A4 protein (ABPP) (APPI) (APP) (Alzheimer disease amyloid protein) (Amyloid precursor protein) (Beta-amyloid precursor protein) (Cerebral vascular amyloid peptide) (CVAP) (PreA4) (Protease nexin-II) (PN-II) [Cleaved into: N-APP; Soluble APP-alpha (S-APP-alpha); Soluble APP-beta (S-APP-beta); C99; Beta-amyloid protein 42 (Beta-APP42); Beta-amyloid protein 40 (Beta-APP40); C83; P3(42);…	APP A4 AD1	Homo sapiens (Human)	770
P29275	AA2BR_HUMAN	reviewed	Adenosine receptor A2b	ADORA2B	Homo sapiens (Human)	332
Q13685	AAMP_HUMAN	reviewed	Angio-associated migratory cell protein	AAMP	Homo sapiens (Human)	434
P00505	AATM_HUMAN	reviewed	Aspartate aminotransferase, mitochondrial (mAspAT) (EC 2.6.1.1) (EC 2.6.1.7) (Fatty acid-binding protein) (FABP-1) (Glutamate oxaloacetate transaminase 2) (Kynurenine aminotransferase 4) (Kynurenine aminotransferase IV) (Kynurenine--oxoglutarate transaminase 4) (Kynurenine--oxoglutarate transaminase IV) (Plasma membrane-associated fatty acid-binding protein) (FABPpm) (Transaminase A)	GOT2	Homo sapiens (Human)	430
Q9BUJ0	ABHEA_HUMAN	reviewed	Protein ABHD14A (EC 3.-.-.-) (Alpha/beta hydrolase domain-containing protein 14A) (Abhydrolase domain-containing protein 14A)	ABHD14A UNQ1913/PRO4373	Homo sapiens (Human)	271
O00400	ACATN_HUMAN	reviewed	Acetyl-coenzyme A transporter 1 (AT-1) (Acetyl-CoA transporter 1) (Solute carrier family 33 member 1)	SLC33A1 ACATN AT1	Homo sapiens (Human)	549
P32297	ACHA3_HUMAN	reviewed	Neuronal acetylcholine receptor subunit alpha-3	CHRNA3 NACHRA3	Homo sapiens (Human)	505
P36544	ACHA7_HUMAN	reviewed	Neuronal acetylcholine receptor subunit alpha-7	CHRNA7 NACHRA7	Homo sapiens (Human)	502
Q07001	ACHD_HUMAN	reviewed	Acetylcholine receptor subunit delta	CHRND ACHRD	Homo sapiens (Human)	517
Q07912	ACK1_HUMAN	reviewed	Activated CDC42 kinase 1 (ACK-1) (EC 2.7.10.2) (EC 2.7.11.1) (Tyrosine kinase non-receptor protein 2)	TNK2 ACK1	Homo sapiens (Human)	1038
O95573	ACSL3_HUMAN	reviewed	Long-chain-fatty-acid--CoA ligase 3 (EC 6.2.1.3) (Long-chain acyl-CoA synthetase 3) (LACS 3)	ACSL3 ACS3 FACL3 LACS3	Homo sapiens (Human)	720
Q9ULC5	ACSL5_HUMAN	reviewed	Long-chain-fatty-acid--CoA ligase 5 (EC 6.2.1.3) (Long-chain acyl-CoA synthetase 5) (LACS 5)	ACSL5 ACS5 FACL5 UNQ633/PRO1250	Homo sapiens (Human)	683
P12814	ACTN1_HUMAN	reviewed	Alpha-actinin-1 (Alpha-actinin cytoskeletal isoform) (F-actin cross-linking protein) (Non-muscle alpha-actinin-1)	ACTN1	Homo sapiens (Human)	892
P37023	ACVL1_HUMAN	reviewed	Serine/threonine-protein kinase receptor R3 (SKR3) (EC 2.7.11.30) (Activin receptor-like kinase 1) (ALK-1) (TGF-B superfamily receptor type I) (TSR-I)	ACVRL1 ACVRLK1 ALK1	Homo sapiens (Human)	503
O43506	ADA20_HUMAN	reviewed	Disintegrin and metalloproteinase domain-containing protein 20 (ADAM 20) (EC 3.4.24.-)	ADAM20	Homo sapiens (Human)	726
Q96D53	ADCK4_HUMAN	reviewed	AarF domain-containing protein kinase 4 (EC 2.7.11.-)	ADCK4	Homo sapiens (Human)	544
Q0VDE8	ADIG_HUMAN	reviewed	Adipogenin	ADIG	Homo sapiens (Human)	80
P05141	ADT2_HUMAN	reviewed	ADP/ATP translocase 2 (ADP,ATP carrier protein 2) (ADP,ATP carrier protein, fibroblast isoform) (Adenine nucleotide translocator 2) (ANT 2) (Solute carrier family 25 member 5) [Cleaved into: ADP/ATP translocase 2, N-terminally processed]	SLC25A5 ANT2	Homo sapiens (Human)	298
P30443	1A01_HUMAN	reviewed	HLA class I histocompatibility antigen, A-1 alpha chain (MHC class I antigen A*1)	HLA-A HLAA	Homo sapiens (Human)	365
P01892	1A02_HUMAN	reviewed	HLA class I histocompatibility antigen, A-2 alpha chain (MHC class I antigen A*2)	HLA-A HLAA	Homo sapiens (Human)	365
P13746	1A11_HUMAN	reviewed	HLA class I histocompatibility antigen, A-11 alpha chain (MHC class I antigen A*11)	HLA-A HLAA	Homo sapiens (Human)	365
P30459	1A74_HUMAN	reviewed	HLA class I histocompatibility antigen, A-74 alpha chain (Aw-19) (Aw-74) (MHC class I antigen A*74)	HLA-A HLAA	Homo sapiens (Human)	365
P01912	2B13_HUMAN	reviewed	HLA class II histocompatibility antigen, DRB1-3 chain (Clone P2-beta-3) (MHC class II antigen DRB1*3)	HLA-DRB1	Homo sapiens (Human)	266
P13761	2B17_HUMAN	reviewed	HLA class II histocompatibility antigen, DRB1-7 beta chain (MHC class II antigen DRB1*7) (DR-7) (DR7)	HLA-DRB1	Homo sapiens (Human)	266
Q30167	2B1A_HUMAN	reviewed	HLA class II histocompatibility antigen, DRB1-10 beta chain (DRw10) (MHC class II antigen DRB1*10)	HLA-DRB1	Homo sapiens (Human)	266
Q5Y7A7	2B1D_HUMAN	reviewed	HLA class II histocompatibility antigen, DRB1-13 beta chain (MHC class II antigen DRB1*13) (DR-13) (DR13)	HLA-DRB1	Homo sapiens (Human)	266
P01911	2B1F_HUMAN	reviewed	HLA class II histocompatibility antigen, DRB1-15 beta chain (DW2.2/DR2.2) (MHC class II antigen DRB1*15)	HLA-DRB1 HLA-DRB2	Homo sapiens (Human)	266
P29274	AA2AR_HUMAN	reviewed	Adenosine receptor A2a	ADORA2A ADORA2	Homo sapiens (Human)	412
P0DMS8	AA3R_HUMAN	reviewed	Adenosine receptor A3	ADORA3	Homo sapiens (Human)	318
Q9NS82	AAA1_HUMAN	reviewed	Asc-type amino acid transporter 1 (Asc-1) (Solute carrier family 7 member 10)	SLC7A10 ASC1	Homo sapiens (Human)	523
Q96SE0	ABHD1_HUMAN	reviewed	Protein ABHD1 (EC 3.1.1.-) (Alpha/beta hydrolase domain-containing protein 1) (Abhydrolase domain-containing protein 1) (Lung alpha/beta hydrolase 1)	ABHD1 LABH1	Homo sapiens (Human)	405
Q9BV23	ABHD6_HUMAN	reviewed	Monoacylglycerol lipase ABHD6 (EC 3.1.1.23) (2-arachidonoylglycerol hydrolase) (Abhydrolase domain-containing protein 6)	ABHD6	Homo sapiens (Human)	337
Q8TDN7	ACER1_HUMAN	reviewed	Alkaline ceramidase 1 (AlkCDase 1) (Alkaline CDase 1) (EC 3.5.1.23) (Acylsphingosine deacylase 3) (N-acylsphingosine amidohydrolase 3)	ACER1 ASAH3	Homo sapiens (Human)	264
Q5QJU3	ACER2_HUMAN	reviewed	Alkaline ceramidase 2 (AlkCDase 2) (Alkaline CDase 2) (haCER2) (EC 3.5.1.23) (Acylsphingosine deacylase 3-like) (N-acylsphingosine amidohydrolase 3-like)	ACER2 ASAH3L PP11646	Homo sapiens (Human)	275
P43681	ACHA4_HUMAN	reviewed	Neuronal acetylcholine receptor subunit alpha-4	CHRNA4 NACRA4	Homo sapiens (Human)	627
P30532	ACHA5_HUMAN	reviewed	Neuronal acetylcholine receptor subunit alpha-5	CHRNA5 NACHRA5	Homo sapiens (Human)	468
P17787	ACHB2_HUMAN	reviewed	Neuronal acetylcholine receptor subunit beta-2	CHRNB2	Homo sapiens (Human)	502
P08173	ACM4_HUMAN	reviewed	Muscarinic acetylcholine receptor M4	CHRM4	Homo sapiens (Human)	479
P08912	ACM5_HUMAN	reviewed	Muscarinic acetylcholine receptor M5	CHRM5	Homo sapiens (Human)	532
Q9UKF2	ADA30_HUMAN	reviewed	Disintegrin and metalloproteinase domain-containing protein 30 (ADAM 30) (EC 3.4.24.-)	ADAM30 UNQ2509/PRO5997	Homo sapiens (Human)	790
Q3MIX3	ADCK5_HUMAN	reviewed	Uncharacterized aarF domain-containing protein kinase 5 (EC 2.7.11.-)	ADCK5	Homo sapiens (Human)	580
Q96PN6	ADCYA_HUMAN	reviewed	Adenylate cyclase type 10 (EC 4.6.1.1) (AH-related protein) (Adenylate cyclase homolog) (Germ cell soluble adenylyl cyclase) (hsAC) (sAC) (Testicular soluble adenylyl cyclase)	ADCY10 SAC	Homo sapiens (Human)	1610
Q9UEY8	ADDG_HUMAN	reviewed	Gamma-adducin (Adducin-like protein 70)	ADD3 ADDL	Homo sapiens (Human)	706
Q6QNK2	AGRD1_HUMAN	reviewed	Adhesion G-protein coupled receptor D1 (G-protein coupled receptor 133) (G-protein coupled receptor PGR25)	ADGRD1 GPR133 PGR25	Homo sapiens (Human)	874
Q9BY15	AGRE3_HUMAN	reviewed	Adhesion G protein-coupled receptor E3 (EGF-like module receptor 3) (EGF-like module-containing mucin-like hormone receptor-like 3)	ADGRE3 EMR3 UNQ683/PRO1562	Homo sapiens (Human)	652
Q8IZF3	AGRF4_HUMAN	reviewed	Adhesion G protein-coupled receptor F4 (G-protein coupled receptor 115) (G-protein coupled receptor PGR18)	ADGRF4 GPR115 PGR18	Homo sapiens (Human)	695
Q8IZP9	AGRG2_HUMAN	reviewed	Adhesion G-protein coupled receptor G2 (G-protein coupled receptor 64) (Human epididymis-specific protein 6) (He6)	ADGRG2 GPR64 HE6 TM7LN2	Homo sapiens (Human)	1017
Q86Y34	AGRG3_HUMAN	reviewed	Adhesion G protein-coupled receptor G3 (G-protein coupled receptor 97) (G-protein coupled receptor PGR26)	ADGRG3 GPR97 PGR26	Homo sapiens (Human)	549
Q8IZF6	AGRG4_HUMAN	reviewed	Adhesion G-protein coupled receptor G4 (G-protein coupled receptor 112)	ADGRG4 GPR112	Homo sapiens (Human)	3080
Q96K78	AGRG7_HUMAN	reviewed	Adhesion G-protein coupled receptor G7 (G-protein coupled receptor 128)	ADGRG7 GPR128	Homo sapiens (Human)	797
O00468	AGRIN_HUMAN	reviewed	Agrin [Cleaved into: Agrin N-terminal 110 kDa subunit; Agrin C-terminal 110 kDa subunit; Agrin C-terminal 90 kDa fragment (C90); Agrin C-terminal 22 kDa fragment (C22)]	AGRN AGRIN	Homo sapiens (Human)	2067
O95490	AGRL2_HUMAN	reviewed	Adhesion G protein-coupled receptor L2 (Calcium-independent alpha-latrotoxin receptor 2) (CIRL-2) (Latrophilin homolog 1) (Latrophilin-2) (Lectomedin-1)	ADGRL2 KIAA0786 LEC1 LPHH1 LPHN2	Homo sapiens (Human)	1459
Q9HAR2	AGRL3_HUMAN	reviewed	Adhesion G protein-coupled receptor L3 (Calcium-independent alpha-latrotoxin receptor 3) (CIRL-3) (Latrophilin-3) (Lectomedin-3)	ADGRL3 KIAA0768 LEC3 LPHN3	Homo sapiens (Human)	1447
P30556	AGTR1_HUMAN	reviewed	Type-1 angiotensin II receptor (AT1AR) (AT1BR) (Angiotensin II type-1 receptor) (AT1)	AGTR1 AGTR1A AGTR1B AT2R1 AT2R1B	Homo sapiens (Human)	359
O95477	ABCA1_HUMAN	reviewed	ATP-binding cassette sub-family A member 1 (ATP-binding cassette transporter 1) (ABC-1) (ATP-binding cassette 1) (Cholesterol efflux regulatory protein)	ABCA1 ABC1 CERP	Homo sapiens (Human)	2261
Q99758	ABCA3_HUMAN	reviewed	ATP-binding cassette sub-family A member 3 (ABC-C transporter) (ATP-binding cassette transporter 3) (ATP-binding cassette 3)	ABCA3 ABC3	Homo sapiens (Human)	1704
P78363	ABCA4_HUMAN	reviewed	Retinal-specific ATP-binding cassette transporter (ATP-binding cassette sub-family A member 4) (RIM ABC transporter) (RIM protein) (RmP) (Stargardt disease protein)	ABCA4 ABCR	Homo sapiens (Human)	2273
Q86UQ4	ABCAD_HUMAN	reviewed	ATP-binding cassette sub-family A member 13	ABCA13	Homo sapiens (Human)	5058
Q2M3G0	ABCB5_HUMAN	reviewed	ATP-binding cassette sub-family B member 5 (ABCB5 P-gp) (P-glycoprotein ABCB5)	ABCB5	Homo sapiens (Human)	1257
Q9NP58	ABCB6_HUMAN	reviewed	ATP-binding cassette sub-family B member 6, mitochondrial (Mitochondrial ABC transporter 3) (Mt-ABC transporter 3) (P-glycoprotein-related protein) (Ubiquitously-expressed mammalian ABC half transporter)	ABCB6 MTABC3 PRP UMAT	Homo sapiens (Human)	842
Q9NP78	ABCB9_HUMAN	reviewed	ATP-binding cassette sub-family B member 9 (ATP-binding cassette transporter 9) (ABC transporter 9 protein) (hABCB9) (TAP-like protein) (TAPL)	ABCB9 KIAA1520	Homo sapiens (Human)	766
O60706	ABCC9_HUMAN	reviewed	ATP-binding cassette sub-family C member 9 (Sulfonylurea receptor 2)	ABCC9 SUR2	Homo sapiens (Human)	1549
O14678	ABCD4_HUMAN	reviewed	ATP-binding cassette sub-family D member 4 (PMP70-related protein) (P70R) (Peroxisomal membrane protein 1-like) (PXMP1-L) (Peroxisomal membrane protein 69) (PMP69)	ABCD4 PXMP1L	Homo sapiens (Human)	606
P45844	ABCG1_HUMAN	reviewed	ATP-binding cassette sub-family G member 1 (ATP-binding cassette transporter 8) (White protein homolog)	ABCG1 ABC8 WHT1	Homo sapiens (Human)	678
Q8N2K0	ABD12_HUMAN	reviewed	Monoacylglycerol lipase ABHD12 (EC 3.1.1.23) (2-arachidonoylglycerol hydrolase) (Abhydrolase domain-containing protein 12)	ABHD12 C20orf22	Homo sapiens (Human)	398
Q7L211	ABHDD_HUMAN	reviewed	Protein ABHD13 (EC 3.-.-.-) (Alpha/beta hydrolase domain-containing protein 13) (Abhydrolase domain-containing protein 13)	ABHD13 C13orf6	Homo sapiens (Human)	337
O95870	ABHGA_HUMAN	reviewed	Protein ABHD16A (EC 3.-.-.-) (Alpha/beta hydrolase domain-containing protein 16A) (Abhydrolase domain-containing protein 16A) (HLA-B-associated transcript 5) (Protein G5)	ABHD16A BAT5 G5 NG26 PP199	Homo sapiens (Human)	558
Q9GZZ6	ACH10_HUMAN	reviewed	Neuronal acetylcholine receptor subunit alpha-10 (Nicotinic acetylcholine receptor subunit alpha-10) (NACHR alpha-10)	CHRNA10 NACHRA10	Homo sapiens (Human)	450
P33121	ACSL1_HUMAN	reviewed	Long-chain-fatty-acid--CoA ligase 1 (EC 6.2.1.3) (Acyl-CoA synthetase 1) (ACS1) (Long-chain acyl-CoA synthetase 1) (LACS 1) (Long-chain acyl-CoA synthetase 2) (LACS 2) (Long-chain fatty acid-CoA ligase 2) (Palmitoyl-CoA ligase 1) (Palmitoyl-CoA ligase 2)	ACSL1 FACL1 FACL2 LACS LACS1 LACS2	Homo sapiens (Human)	698
Q13444	ADA15_HUMAN	reviewed	Disintegrin and metalloproteinase domain-containing protein 15 (ADAM 15) (EC 3.4.24.-) (Metalloprotease RGD disintegrin protein) (Metalloproteinase-like, disintegrin-like, and cysteine-rich protein 15) (MDC-15) (Metargidin)	ADAM15 MDC15	Homo sapiens (Human)	863
P35348	ADA1A_HUMAN	reviewed	Alpha-1A adrenergic receptor (Alpha-1A adrenoreceptor) (Alpha-1A adrenoceptor) (Alpha-1C adrenergic receptor) (Alpha-adrenergic receptor 1c)	ADRA1A ADRA1C	Homo sapiens (Human)	466
P25100	ADA1D_HUMAN	reviewed	Alpha-1D adrenergic receptor (Alpha-1A adrenergic receptor) (Alpha-1D adrenoreceptor) (Alpha-1D adrenoceptor) (Alpha-adrenergic receptor 1a)	ADRA1D ADRA1A	Homo sapiens (Human)	572
Q9UKJ8	ADA21_HUMAN	reviewed	Disintegrin and metalloproteinase domain-containing protein 21 (ADAM 21) (EC 3.4.24.-)	ADAM21	Homo sapiens (Human)	722
Q9BZ11	ADA33_HUMAN	reviewed	Disintegrin and metalloproteinase domain-containing protein 33 (ADAM 33) (EC 3.4.24.-)	ADAM33 C20orf153 UNQ873/PRO1891	Homo sapiens (Human)	813
Q9NPF8	ADAP2_HUMAN	reviewed	Arf-GAP with dual PH domain-containing protein 2 (Centaurin-alpha-2) (Cnt-a2)	ADAP2 CENTA2	Homo sapiens (Human)	381
O60503	ADCY9_HUMAN	reviewed	Adenylate cyclase type 9 (EC 4.6.1.1) (ATP pyrophosphate-lyase 9) (Adenylate cyclase type IX) (ACIX) (Adenylyl cyclase 9) (AC9)	ADCY9 KIAA0520	Homo sapiens (Human)	1353
P40145	ADCY8_HUMAN	reviewed	Adenylate cyclase type 8 (EC 4.6.1.1) (ATP pyrophosphate-lyase 8) (Adenylate cyclase type VIII) (Adenylyl cyclase 8) (AC8) (Ca(2+)/calmodulin-activated adenylyl cyclase)	ADCY8	Homo sapiens (Human)	1251
Q96A54	ADR1_HUMAN	reviewed	Adiponectin receptor protein 1 (Progestin and adipoQ receptor family member I)	ADIPOR1 PAQR1 TESBP1A CGI-45	Homo sapiens (Human)	375
Q8IWK6	AGRA3_HUMAN	reviewed	Adhesion G protein-coupled receptor A3 (G-protein coupled receptor 125)	ADGRA3 GPR125 UNQ556/PRO1113	Homo sapiens (Human)	1321
Q86SQ3	AGRE4_HUMAN	reviewed	Putative adhesion G protein-coupled receptor E4P (EGF-like module receptor 4) (EGF-like module-containing mucin-like hormone receptor-like 4) (G-protein coupled receptor 127) (G-protein coupled receptor PGR16)	ADGRE4P EMR4 EMR4P GPR127 PGR16	Homo sapiens (Human)	457
Q5T601	AGRF1_HUMAN	reviewed	Adhesion G-protein coupled receptor F1 (G-protein coupled receptor 110) (G-protein coupled receptor KPG_012) (G-protein coupled receptor PGR19)	ADGRF1 GPR110 PGR19	Homo sapiens (Human)	910
Q8IZF2	AGRF5_HUMAN	reviewed	Adhesion G protein-coupled receptor F5 (G-protein coupled receptor 116)	ADGRF5 GPR116 KIAA0758	Homo sapiens (Human)	1346
Q8IZF4	AGRG5_HUMAN	reviewed	Adhesion G-protein coupled receptor G5 (G-protein coupled receptor 114) (G-protein coupled receptor PGR27)	ADGRG5 GPR114 PGR27 UNQ2524/PRO6017	Homo sapiens (Human)	528
Q9HBW9	AGRL4_HUMAN	reviewed	Adhesion G protein-coupled receptor L4 (EGF, latrophilin and seven transmembrane domain-containing protein 1) (EGF-TM7-latrophilin-related protein) (ETL protein)	ADGRL4 ELTD1 ETL UNQ202/PRO228	Homo sapiens (Human)	690
Q9BQI0	AIF1L_HUMAN	reviewed	Allograft inflammatory factor 1-like (Ionized calcium-binding adapter molecule 2)	AIF1L C9orf58 IBA2 UNQ672/PRO1306	Homo sapiens (Human)	150
P55008	AIF1_HUMAN	reviewed	Allograft inflammatory factor 1 (AIF-1) (Ionized calcium-binding adapter molecule 1) (Protein G1)	AIF1 G1 IBA1	Homo sapiens (Human)	147
Q9BRQ8	AIFM2_HUMAN	reviewed	Apoptosis-inducing factor 2 (EC 1.-.-.-) (Apoptosis-inducing factor homologous mitochondrion-associated inducer of death) (Apoptosis-inducing factor-like mitochondrion-associated inducer of death) (p53-responsive gene 3 protein)	AIFM2 AMID PRG3	Homo sapiens (Human)	373
Q02952	AKA12_HUMAN	reviewed	A-kinase anchor protein 12 (AKAP-12) (A-kinase anchor protein 250 kDa) (AKAP 250) (Gravin) (Myasthenia gravis autoantigen)	AKAP12 AKAP250	Homo sapiens (Human)	1782
O43687	AKA7A_HUMAN	reviewed	A-kinase anchor protein 7 isoforms alpha and beta (AKAP-7 isoforms alpha and beta) (A-kinase anchor protein 18 kDa) (AKAP 18) (Protein kinase A-anchoring protein 7 isoforms alpha/beta) (PRKA7 isoforms alpha/beta)	AKAP7 AKAP15 AKAP18	Homo sapiens (Human)	104
Q9H8T0	AKTIP_HUMAN	reviewed	AKT-interacting protein (Ft1) (Fused toes protein homolog)	AKTIP FTS	Homo sapiens (Human)	292
P51648	AL3A2_HUMAN	reviewed	Fatty aldehyde dehydrogenase (EC 1.2.1.3) (Aldehyde dehydrogenase 10) (Aldehyde dehydrogenase family 3 member A2) (Microsomal aldehyde dehydrogenase)	ALDH3A2 ALDH10 FALDH	Homo sapiens (Human)	485
P43353	AL3B1_HUMAN	reviewed	Aldehyde dehydrogenase family 3 member B1 (EC 1.2.1.5) (Aldehyde dehydrogenase 7)	ALDH3B1 ALDH7	Homo sapiens (Human)	468
P20292	AL5AP_HUMAN	reviewed	Arachidonate 5-lipoxygenase-activating protein (FLAP) (MK-886-binding protein)	ALOX5AP FLAP	Homo sapiens (Human)	161
Q9BYF1	ACE2_HUMAN	reviewed	Angiotensin-converting enzyme 2 (EC 3.4.17.23) (ACE-related carboxypeptidase) (Angiotensin-converting enzyme homolog) (ACEH) (Metalloprotease MPROT15) [Cleaved into: Processed angiotensin-converting enzyme 2]	ACE2 UNQ868/PRO1885	Homo sapiens (Human)	805
Q15822	ACHA2_HUMAN	reviewed	Neuronal acetylcholine receptor subunit alpha-2	CHRNA2	Homo sapiens (Human)	529
Q05901	ACHB3_HUMAN	reviewed	Neuronal acetylcholine receptor subunit beta-3	CHRNB3	Homo sapiens (Human)	458
P11230	ACHB_HUMAN	reviewed	Acetylcholine receptor subunit beta	CHRNB1 ACHRB CHRNB	Homo sapiens (Human)	501
P25106	ACKR3_HUMAN	reviewed	Atypical chemokine receptor 3 (C-X-C chemokine receptor type 7) (CXC-R7) (CXCR-7) (Chemokine orphan receptor 1) (G-protein coupled receptor 159) (G-protein coupled receptor RDC1 homolog) (RDC-1)	ACKR3 CMKOR1 CXCR7 GPR159 RDC1	Homo sapiens (Human)	362
Q9P0K1	ADA22_HUMAN	reviewed	Disintegrin and metalloproteinase domain-containing protein 22 (ADAM 22) (Metalloproteinase-disintegrin ADAM22-3) (Metalloproteinase-like, disintegrin-like, and cysteine-rich protein 2)	ADAM22 MDC2	Homo sapiens (Human)	906
O75077	ADA23_HUMAN	reviewed	Disintegrin and metalloproteinase domain-containing protein 23 (ADAM 23) (Metalloproteinase-like, disintegrin-like, and cysteine-rich protein 3) (MDC-3)	ADAM23 MDC3	Homo sapiens (Human)	832
Q9UKQ2	ADA28_HUMAN	reviewed	Disintegrin and metalloproteinase domain-containing protein 28 (ADAM 28) (EC 3.4.24.-) (Epididymal metalloproteinase-like, disintegrin-like, and cysteine-rich protein II) (eMDC II) (Metalloproteinase-like, disintegrin-like, and cysteine-rich protein L) (MDC-L)	ADAM28 ADAM23 MDCL	Homo sapiens (Human)	775
Q9UKF5	ADA29_HUMAN	reviewed	Disintegrin and metalloproteinase domain-containing protein 29 (ADAM 29) (Cancer/testis antigen 73) (CT73)	ADAM29	Homo sapiens (Human)	820
P18089	ADA2B_HUMAN	reviewed	Alpha-2B adrenergic receptor (Alpha-2 adrenergic receptor subtype C2) (Alpha-2B adrenoreceptor) (Alpha-2B adrenoceptor) (Alpha-2BAR)	ADRA2B ADRA2L1 ADRA2RL1	Homo sapiens (Human)	447
O00116	ADAS_HUMAN	reviewed	Alkyldihydroxyacetonephosphate synthase, peroxisomal (Alkyl-DHAP synthase) (EC 2.5.1.26) (Aging-associated gene 5 protein) (Alkylglycerone-phosphate synthase)	AGPS AAG5	Homo sapiens (Human)	658
Q8NI60	ADCK3_HUMAN	reviewed	Atypical kinase ADCK3, mitochondrial (EC 2.7.-.-) (Chaperone activity of bc1 complex-like) (Chaperone-ABC1-like) (aarF domain-containing protein kinase 3)	ADCK3 CABC1 PP265	Homo sapiens (Human)	647
Q08828	ADCY1_HUMAN	reviewed	Adenylate cyclase type 1 (EC 4.6.1.1) (ATP pyrophosphate-lyase 1) (Adenylate cyclase type I) (Adenylyl cyclase 1) (Ca(2+)/calmodulin-activated adenylyl cyclase)	ADCY1	Homo sapiens (Human)	1119
O43306	ADCY6_HUMAN	reviewed	Adenylate cyclase type 6 (EC 4.6.1.1) (ATP pyrophosphate-lyase 6) (Adenylate cyclase type VI) (Adenylyl cyclase 6) (Ca(2+)-inhibitable adenylyl cyclase)	ADCY6 KIAA0422	Homo sapiens (Human)	1168
P13945	ADRB3_HUMAN	reviewed	Beta-3 adrenergic receptor (Beta-3 adrenoreceptor) (Beta-3 adrenoceptor)	ADRB3 ADRB3R B3AR	Homo sapiens (Human)	408
Q9H0C2	ADT4_HUMAN	reviewed	ADP/ATP translocase 4 (ADP,ATP carrier protein 4) (Adenine nucleotide translocator 4) (ANT 4) (Solute carrier family 25 member 31) (Sperm flagellar energy carrier protein)	SLC25A31 AAC4 ANT4 SFEC	Homo sapiens (Human)	315
Q86SQ6	AGRA1_HUMAN	reviewed	Adhesion G protein-coupled receptor A1 (G-protein coupled receptor 123)	ADGRA1 GPR123 KIAA1828	Homo sapiens (Human)	560
O94910	AGRL1_HUMAN	reviewed	Adhesion G protein-coupled receptor L1 (Calcium-independent alpha-latrotoxin receptor 1) (CIRL-1) (Latrophilin-1) (Lectomedin-2)	ADGRL1 KIAA0821 LEC2 LPHN1	Homo sapiens (Human)	1474
P31749	AKT1_HUMAN	reviewed	RAC-alpha serine/threonine-protein kinase (EC 2.7.11.1) (Protein kinase B) (PKB) (Protein kinase B alpha) (PKB alpha) (Proto-oncogene c-Akt) (RAC-PK-alpha)	AKT1 PKB RAC	Homo sapiens (Human)	480
P31751	AKT2_HUMAN	reviewed	RAC-beta serine/threonine-protein kinase (EC 2.7.11.1) (Protein kinase Akt-2) (Protein kinase B beta) (PKB beta) (RAC-PK-beta)	AKT2	Homo sapiens (Human)	481
Q9Y243	AKT3_HUMAN	reviewed	RAC-gamma serine/threonine-protein kinase (EC 2.7.11.1) (Protein kinase Akt-3) (Protein kinase B gamma) (PKB gamma) (RAC-PK-gamma) (STK-2)	AKT3 PKBG	Homo sapiens (Human)	479
Q9Y672	ALG6_HUMAN	reviewed	Dolichyl pyrophosphate Man9GlcNAc2 alpha-1,3-glucosyltransferase (EC 2.4.1.267) (Asparagine-linked glycosylation protein 6 homolog) (Dol-P-Glc:Man(9)GlcNAc(2)-PP-Dol alpha-1,3-glucosyltransferase) (Dolichyl-P-Glc:Man9GlcNAc2-PP-dolichyl glucosyltransferase)	ALG6 My046	Homo sapiens (Human)	507
P08172	ACM2_HUMAN	reviewed	Muscarinic acetylcholine receptor M2	CHRM2	Homo sapiens (Human)	466
P36896	ACV1B_HUMAN	reviewed	Activin receptor type-1B (EC 2.7.11.30) (Activin receptor type IB) (ACTR-IB) (Activin receptor-like kinase 4) (ALK-4) (Serine/threonine-protein kinase receptor R2) (SKR2)	ACVR1B ACVRLK4 ALK4	Homo sapiens (Human)	505
Q04771	ACVR1_HUMAN	reviewed	Activin receptor type-1 (EC 2.7.11.30) (Activin receptor type I) (ACTR-I) (Activin receptor-like kinase 2) (ALK-2) (Serine/threonine-protein kinase receptor R1) (SKR1) (TGF-B superfamily receptor type I) (TSR-I)	ACVR1 ACVRLK2	Homo sapiens (Human)	509
Q96HD9	ACY3_HUMAN	reviewed	N-acyl-aromatic-L-amino acid amidohydrolase (carboxylate-forming) (EC 3.5.1.114) (Acylase III) (Aminoacylase-3) (ACY-3) (Aspartoacylase-2) (Hepatitis C virus core-binding protein 1) (HCBP1) (HCV core-binding protein 1)	ACY3 ASPA2	Homo sapiens (Human)	319
O75078	ADA11_HUMAN	reviewed	Disintegrin and metalloproteinase domain-containing protein 11 (ADAM 11) (Metalloproteinase-like, disintegrin-like, and cysteine-rich protein) (MDC)	ADAM11 MDC	Homo sapiens (Human)	769
P08913	ADA2A_HUMAN	reviewed	Alpha-2A adrenergic receptor (Alpha-2 adrenergic receptor subtype C10) (Alpha-2A adrenoreceptor) (Alpha-2A adrenoceptor) (Alpha-2AAR)	ADRA2A ADRA2R ADRAR	Homo sapiens (Human)	450
P18825	ADA2C_HUMAN	reviewed	Alpha-2C adrenergic receptor (Alpha-2 adrenergic receptor subtype C4) (Alpha-2C adrenoreceptor) (Alpha-2C adrenoceptor) (Alpha-2CAR)	ADRA2C ADRA2L2 ADRA2RL2	Homo sapiens (Human)	462
P78325	ADAM8_HUMAN	reviewed	Disintegrin and metalloproteinase domain-containing protein 8 (ADAM 8) (EC 3.4.24.-) (Cell surface antigen MS2) (CD antigen CD156a)	ADAM8 MS2	Homo sapiens (Human)	824
Q5VUY2	ADCL4_HUMAN	reviewed	Arylacetamide deacetylase-like 4 (EC 3.1.1.-)	AADACL4	Homo sapiens (Human)	407
Q08462	ADCY2_HUMAN	reviewed	Adenylate cyclase type 2 (EC 4.6.1.1) (ATP pyrophosphate-lyase 2) (Adenylate cyclase type II) (Adenylyl cyclase 2)	ADCY2 KIAA1060	Homo sapiens (Human)	1091
O60266	ADCY3_HUMAN	reviewed	Adenylate cyclase type 3 (EC 4.6.1.1) (ATP pyrophosphate-lyase 3) (Adenylate cyclase type III) (AC-III) (Adenylate cyclase, olfactive type) (Adenylyl cyclase 3) (AC3)	ADCY3 KIAA0511	Homo sapiens (Human)	1144
Q8NFM4	ADCY4_HUMAN	reviewed	Adenylate cyclase type 4 (EC 4.6.1.1) (ATP pyrophosphate-lyase 4) (Adenylate cyclase type IV) (Adenylyl cyclase 4)	ADCY4	Homo sapiens (Human)	1077
O95622	ADCY5_HUMAN	reviewed	Adenylate cyclase type 5 (EC 4.6.1.1) (ATP pyrophosphate-lyase 5) (Adenylate cyclase type V) (Adenylyl cyclase 5) (AC5)	ADCY5	Homo sapiens (Human)	1261
P51828	ADCY7_HUMAN	reviewed	Adenylate cyclase type 7 (EC 4.6.1.1) (ATP pyrophosphate-lyase 7) (Adenylate cyclase type VII) (Adenylyl cyclase 7)	ADCY7 KIAA0037	Homo sapiens (Human)	1080
P24588	AKAP5_HUMAN	reviewed	A-kinase anchor protein 5 (AKAP-5) (A-kinase anchor protein 79 kDa) (AKAP 79) (H21) (cAMP-dependent protein kinase regulatory subunit II high affinity-binding protein)	AKAP5 AKAP79	Homo sapiens (Human)	427
Q9BV10	ALG12_HUMAN	reviewed	Dol-P-Man:Man(7)GlcNAc(2)-PP-Dol alpha-1,6-mannosyltransferase (EC 2.4.1.260) (Asparagine-linked glycosylation protein 12 homolog) (hALG12) (Dolichyl-P-Man:Man(7)GlcNAc(2)-PP-dolichyl-alpha-1,6-mannosyltransferase) (Mannosyltransferase ALG12 homolog) (Membrane protein SB87)	ALG12 PP14673	Homo sapiens (Human)	488
Q9BT22	ALG1_HUMAN	reviewed	Chitobiosyldiphosphodolichol beta-mannosyltransferase (EC 2.4.1.142) (Asparagine-linked glycosylation protein 1 homolog) (Beta-1,4-mannosyltransferase) (GDP-Man:GlcNAc2-PP-dolichol mannosyltransferase) (GDP-mannose-dolichol diphosphochitobiose mannosyltransferase) (Mannosyltransferase-1) (MT-1) (hMat-1)	ALG1 HMAT1 HMT1 PSEC0061 UNQ861/PRO1870	Homo sapiens (Human)	464
Q9H553	ALG2_HUMAN	reviewed	Alpha-1,3/1,6-mannosyltransferase ALG2 (EC 2.4.1.132) (EC 2.4.1.257) (Asparagine-linked glycosylation protein 2 homolog) (GDP-Man:Man(1)GlcNAc(2)-PP-Dol alpha-1,3-mannosyltransferase) (GDP-Man:Man(1)GlcNAc(2)-PP-dolichol mannosyltransferase) (GDP-Man:Man(2)GlcNAc(2)-PP-Dol alpha-1,6-mannosyltransferase)	ALG2 UNQ666/PRO1298	Homo sapiens (Human)	416
Q92685	ALG3_HUMAN	reviewed	Dol-P-Man:Man(5)GlcNAc(2)-PP-Dol alpha-1,3-mannosyltransferase (EC 2.4.1.258) (Asparagine-linked glycosylation protein 3 homolog) (Dol-P-Man-dependent alpha(1-3)-mannosyltransferase) (Dolichyl-P-Man:Man(5)GlcNAc(2)-PP-dolichyl mannosyltransferase) (Dolichyl-phosphate-mannose--glycolipid alpha-mannosyltransferase) (Not56-like protein)	ALG3 NOT NOT56L	Homo sapiens (Human)	438
Q6ZNB7	ALKMO_HUMAN	reviewed	Alkylglycerol monooxygenase (EC 1.14.16.5) (Transmembrane protein 195)	AGMO TMEM195	Homo sapiens (Human)	445
Q8N944	AMER3_HUMAN	reviewed	APC membrane recruitment protein 3 (Amer3) (Protein FAM123C)	AMER3 FAM123C	Homo sapiens (Human)	861
Q86SJ2	AMGO2_HUMAN	reviewed	Amphoterin-induced protein 2 (AMIGO-2) (Alivin-1) (Differentially expressed in gastric adenocarcinomas) (DEGA)	AMIGO2 ALI1	Homo sapiens (Human)	522
Q01718	ACTHR_HUMAN	reviewed	Adrenocorticotropic hormone receptor (ACTH receptor) (ACTH-R) (Adrenocorticotropin receptor) (Melanocortin receptor 2) (MC2-R)	MC2R ACTHR	Homo sapiens (Human)	297
P35612	ADDB_HUMAN	reviewed	Beta-adducin (Erythrocyte adducin subunit beta)	ADD2 ADDB	Homo sapiens (Human)	726
Q86V24	ADR2_HUMAN	reviewed	Adiponectin receptor protein 2 (Progestin and adipoQ receptor family member II)	ADIPOR2 PAQR2	Homo sapiens (Human)	386
P12235	ADT1_HUMAN	reviewed	ADP/ATP translocase 1 (ADP,ATP carrier protein 1) (ADP,ATP carrier protein, heart/skeletal muscle isoform T1) (Adenine nucleotide translocator 1) (ANT 1) (Solute carrier family 25 member 4)	SLC25A4 ANT1	Homo sapiens (Human)	298
P12236	ADT3_HUMAN	reviewed	ADP/ATP translocase 3 (ADP,ATP carrier protein 3) (ADP,ATP carrier protein, isoform T2) (ANT 2) (Adenine nucleotide translocator 3) (ANT 3) (Solute carrier family 25 member 6) [Cleaved into: ADP/ATP translocase 3, N-terminally processed]	SLC25A6 ANT3 CDABP0051	Homo sapiens (Human)	298
Q5I7T1	AG10B_HUMAN	reviewed	Putative Dol-P-Glc:Glc(2)Man(9)GlcNAc(2)-PP-Dol alpha-1,2-glucosyltransferase (EC 2.4.1.256) (Alpha-1,2-glucosyltransferase ALG10-A) (Alpha-2-glucosyltransferase ALG10-B) (Asparagine-linked glycosylation protein 10 homolog B) (Potassium channel regulator 1)	ALG10B KCR1	Homo sapiens (Human)	473
Q53H12	AGK_HUMAN	reviewed	Acylglycerol kinase, mitochondrial (hAGK) (EC 2.7.1.107) (EC 2.7.1.94) (Multiple substrate lipid kinase) (HsMuLK) (MuLK) (Multi-substrate lipid kinase)	AGK MULK	Homo sapiens (Human)	422
O95831	AIFM1_HUMAN	reviewed	Apoptosis-inducing factor 1, mitochondrial (EC 1.1.1.-) (Programmed cell death protein 8)	AIFM1 AIF PDCD8	Homo sapiens (Human)	613
O43572	AKA10_HUMAN	reviewed	A-kinase anchor protein 10, mitochondrial (AKAP-10) (Dual specificity A kinase-anchoring protein 2) (D-AKAP-2) (Protein kinase A-anchoring protein 10) (PRKA10)	AKAP10	Homo sapiens (Human)	662
Q92667	AKAP1_HUMAN	reviewed	A-kinase anchor protein 1, mitochondrial (A-kinase anchor protein 149 kDa) (AKAP 149) (Dual specificity A-kinase-anchoring protein 1) (D-AKAP-1) (Protein kinase A-anchoring protein 1) (PRKA1) (Spermatid A-kinase anchor protein 84) (S-AKAP84)	AKAP1 AKAP149 PRKA1	Homo sapiens (Human)	903
Q13023	AKAP6_HUMAN	reviewed	A-kinase anchor protein 6 (AKAP-6) (A-kinase anchor protein 100 kDa) (AKAP 100) (Protein kinase A-anchoring protein 6) (PRKA6) (mAKAP)	AKAP6 AKAP100 KIAA0311	Homo sapiens (Human)	2319
Q8IZ07	AN13A_HUMAN	reviewed	Ankyrin repeat domain-containing protein 13A (Protein KE03)	ANKRD13A ANKRD13	Homo sapiens (Human)	590
Q9HCJ1	ANKH_HUMAN	reviewed	Progressive ankylosis protein homolog (ANK)	ANKH KIAA1581 UNQ241/PRO274	Homo sapiens (Human)	492
Q9NR22	ANM8_HUMAN	reviewed	Protein arginine N-methyltransferase 8 (EC 2.1.1.-) (Heterogeneous nuclear ribonucleoprotein methyltransferase-like protein 4)	PRMT8 HRMT1L3 HRMT1L4	Homo sapiens (Human)	394
P08588	ADRB1_HUMAN	reviewed	Beta-1 adrenergic receptor (Beta-1 adrenoreceptor) (Beta-1 adrenoceptor)	ADRB1 ADRB1R B1AR	Homo sapiens (Human)	477
P07550	ADRB2_HUMAN	reviewed	Beta-2 adrenergic receptor (Beta-2 adrenoreceptor) (Beta-2 adrenoceptor)	ADRB2 ADRB2R B2AR	Homo sapiens (Human)	413
Q96IZ2	ADTRP_HUMAN	reviewed	Androgen-dependent TFPI-regulating protein	ADTRP C6orf105	Homo sapiens (Human)	230
Q6UXC1	AEGP_HUMAN	reviewed	Apical endosomal glycoprotein (MAM domain-containing protein 4)	MAMDC4 AEGP UNQ3001/PRO9742	Homo sapiens (Human)	1216
Q9Y4W6	AFG32_HUMAN	reviewed	AFG3-like protein 2 (EC 3.4.24.-) (Paraplegin-like protein)	AFG3L2	Homo sapiens (Human)	797
Q7Z7M1	AGRD2_HUMAN	reviewed	Adhesion G-protein coupled receptor D2 (G-protein coupled receptor 144) (G-protein coupled receptor PGR24)	ADGRD2 GPR144 PGR24	Homo sapiens (Human)	963
Q14246	AGRE1_HUMAN	reviewed	Adhesion G protein-coupled receptor E1 (EGF-like module receptor 1) (EGF-like module-containing mucin-like hormone receptor-like 1) (EMR1 hormone receptor)	ADGRE1 EMR1 TM7LN3	Homo sapiens (Human)	886
Q9UHX3	AGRE2_HUMAN	reviewed	Adhesion G protein-coupled receptor E2 (EGF-like module receptor 2) (EGF-like module-containing mucin-like hormone receptor-like 2) (CD antigen CD312)	ADGRE2 EMR2	Homo sapiens (Human)	823
Q8IZF7	AGRF2_HUMAN	reviewed	Adhesion G-protein coupled receptor F2 (G-protein coupled receptor 111) (G-protein coupled receptor PGR20)	ADGRF2 GPR111 PGR20	Homo sapiens (Human)	708
Q8IZF5	AGRF3_HUMAN	reviewed	Adhesion G-protein coupled receptor F3 (G-protein coupled receptor 113) (G-protein coupled receptor PGR23)	ADGRF3 GPR113 PGR23 UNQ9196/PRO34000	Homo sapiens (Human)	1079
Q9Y673	ALG5_HUMAN	reviewed	Dolichyl-phosphate beta-glucosyltransferase (DolP-glucosyltransferase) (EC 2.4.1.117) (Asparagine-linked glycosylation protein 5 homolog)	ALG5 HSPC149	Homo sapiens (Human)	324
Q9UM73	ALK_HUMAN	reviewed	ALK tyrosine kinase receptor (EC 2.7.10.1) (Anaplastic lymphoma kinase) (CD antigen CD246)	ALK	Homo sapiens (Human)	1620
P19021	AMD_HUMAN	reviewed	Peptidyl-glycine alpha-amidating monooxygenase (PAM) [Includes: Peptidylglycine alpha-hydroxylating monooxygenase (PHM) (EC 1.14.17.3); Peptidyl-alpha-hydroxyglycine alpha-amidating lyase (EC 4.3.2.5) (Peptidylamidoglycolate lyase) (PAL)]	PAM	Homo sapiens (Human)	973
Q5JTC6	AMER1_HUMAN	reviewed	APC membrane recruitment protein 1 (Amer1) (Protein FAM123B) (Wilms tumor gene on the X chromosome protein)	AMER1 FAM123B WTX	Homo sapiens (Human)	1135
Q86YJ7	AN13B_HUMAN	reviewed	Ankyrin repeat domain-containing protein 13B	ANKRD13B	Homo sapiens (Human)	626
Q6ZTN6	AN13D_HUMAN	reviewed	Ankyrin repeat domain-containing protein 13D	ANKRD13D	Homo sapiens (Human)	518
Q7Z5J8	ANKAR_HUMAN	reviewed	Ankyrin and armadillo repeat-containing protein	ANKAR	Homo sapiens (Human)	1434
Q9NW15	ANO10_HUMAN	reviewed	Anoctamin-10 (Transmembrane protein 16K)	ANO10 TMEM16K	Homo sapiens (Human)	660
Q5XXA6	ANO1_HUMAN	reviewed	Anoctamin-1 (Discovered on gastrointestinal stromal tumors protein 1) (Oral cancer overexpressed protein 2) (Transmembrane protein 16A) (Tumor-amplified and overexpressed sequence 2)	ANO1 DOG1 ORAOV2 TAOS2 TMEM16A	Homo sapiens (Human)	986
P17342	ANPRC_HUMAN	reviewed	Atrial natriuretic peptide receptor 3 (Atrial natriuretic peptide clearance receptor) (Atrial natriuretic peptide receptor type C) (ANP-C) (ANPR-C) (NPR-C)	NPR3 ANPRC C5orf23 NPRC	Homo sapiens (Human)	541
Q86W74	ANR46_HUMAN	reviewed	Ankyrin repeat domain-containing protein 46 (Ankyrin repeat small protein) (ANK-S)	ANKRD46	Homo sapiens (Human)	232
P21397	AOFA_HUMAN	reviewed	Amine oxidase [flavin-containing] A (EC 1.4.3.4) (Monoamine oxidase type A) (MAO-A)	MAOA	Homo sapiens (Human)	527
P59780	AP3S2_HUMAN	reviewed	AP-3 complex subunit sigma-2 (AP-3 complex subunit sigma-3B) (Adaptor-related protein complex 3 subunit sigma-2) (Sigma-3B-adaptin) (Sigma3B-adaptin) (Sigma-adaptin 3b)	AP3S2	Homo sapiens (Human)	193
Q9Y6B7	AP4B1_HUMAN	reviewed	AP-4 complex subunit beta-1 (AP-4 adaptor complex subunit beta) (Adaptor-related protein complex 4 subunit beta-1) (Beta subunit of AP-4) (Beta4-adaptin)	AP4B1	Homo sapiens (Human)	739
Q9UKU0	ACSL6_HUMAN	reviewed	Long-chain-fatty-acid--CoA ligase 6 (EC 6.2.1.3) (Long-chain acyl-CoA synthetase 6) (LACS 6)	ACSL6 ACS2 FACL6 KIAA0837 LACS5	Homo sapiens (Human)	697
P78536	ADA17_HUMAN	reviewed	Disintegrin and metalloproteinase domain-containing protein 17 (ADAM 17) (EC 3.4.24.86) (Snake venom-like protease) (TNF-alpha convertase) (TNF-alpha-converting enzyme) (CD antigen CD156b)	ADAM17 CSVP TACE	Homo sapiens (Human)	824
P35368	ADA1B_HUMAN	reviewed	Alpha-1B adrenergic receptor (Alpha-1B adrenoreceptor) (Alpha-1B adrenoceptor)	ADRA1B	Homo sapiens (Human)	520
P00813	ADA_HUMAN	reviewed	Adenosine deaminase (EC 3.5.4.4) (Adenosine aminohydrolase)	ADA ADA1	Homo sapiens (Human)	363
Q5BKT4	AG10A_HUMAN	reviewed	Dol-P-Glc:Glc(2)Man(9)GlcNAc(2)-PP-Dol alpha-1,2-glucosyltransferase (EC 2.4.1.256) (Alpha-1,2-glucosyltransferase ALG10-A) (Alpha-2-glucosyltransferase ALG10-A) (Asparagine-linked glycosylation protein 10 homolog A)	ALG10 ALG10A	Homo sapiens (Human)	473
Q96PE1	AGRA2_HUMAN	reviewed	Adhesion G protein-coupled receptor A2 (G-protein coupled receptor 124) (Tumor endothelial marker 5)	ADGRA2 GPR124 KIAA1531 TEM5	Homo sapiens (Human)	1338
O60241	AGRB2_HUMAN	reviewed	Adhesion G protein-coupled receptor B2 (Brain-specific angiogenesis inhibitor 2)	ADGRB2 BAI2	Homo sapiens (Human)	1585
O60242	AGRB3_HUMAN	reviewed	Adhesion G protein-coupled receptor B3 (Brain-specific angiogenesis inhibitor 3)	ADGRB3 BAI3 KIAA0550	Homo sapiens (Human)	1522
P50052	AGTR2_HUMAN	reviewed	Type-2 angiotensin II receptor (Angiotensin II type-2 receptor) (AT2)	AGTR2	Homo sapiens (Human)	363
P84996	ALEX_HUMAN	reviewed	Protein ALEX (Alternative gene product encoded by XL-exon)	GNAS GNAS1	Homo sapiens (Human)	626
Q2TAA5	ALG11_HUMAN	reviewed	GDP-Man:Man(3)GlcNAc(2)-PP-Dol alpha-1,2-mannosyltransferase (EC 2.4.1.131) (Asparagine-linked glycosylation protein 11 homolog) (Glycolipid 2-alpha-mannosyltransferase)	ALG11 GT8	Homo sapiens (Human)	492
Q9BVK2	ALG8_HUMAN	reviewed	Probable dolichyl pyrophosphate Glc1Man9GlcNAc2 alpha-1,3-glucosyltransferase (EC 2.4.1.265) (Asparagine-linked glycosylation protein 8 homolog) (Dol-P-Glc:Glc(1)Man(9)GlcNAc(2)-PP-dolichyl alpha-1,3-glucosyltransferase) (Dolichyl-P-Glc:Glc1Man9GlcNAc2-PP-dolichyl glucosyltransferase)	ALG8 HUSSY-02	Homo sapiens (Human)	526
Q9H6U8	ALG9_HUMAN	reviewed	Alpha-1,2-mannosyltransferase ALG9 (EC 2.4.1.259) (EC 2.4.1.261) (Asparagine-linked glycosylation protein 9 homolog) (Disrupted in bipolar disorder protein 1) (Dol-P-Man:Man(6)GlcNAc(2)-PP-Dol alpha-1,2-mannosyltransferase) (Dol-P-Man:Man(8)GlcNAc(2)-PP-Dol alpha-1,2-mannosyltransferase)	ALG9 DIBD1	Homo sapiens (Human)	611
Q9BXJ7	AMNLS_HUMAN	reviewed	Protein amnionless	AMN UNQ513/PRO1028	Homo sapiens (Human)	453
Q07075	AMPE_HUMAN	reviewed	Glutamyl aminopeptidase (EAP) (EC 3.4.11.7) (Aminopeptidase A) (AP-A) (Differentiation antigen gp160) (CD antigen CD249)	ENPEP	Homo sapiens (Human)	957
Q96NW4	ANR27_HUMAN	reviewed	Ankyrin repeat domain-containing protein 27 (VPS9 domain-containing protein)	ANKRD27 PP12899	Homo sapiens (Human)	1050
A6NF34	ANTRL_HUMAN	reviewed	Anthrax toxin receptor-like	ANTXRL	Homo sapiens (Human)	631
Q16853	AOC3_HUMAN	reviewed	Membrane primary amine oxidase (EC 1.4.3.21) (Copper amine oxidase) (HPAO) (Semicarbazide-sensitive amine oxidase) (SSAO) (Vascular adhesion protein 1) (VAP-1)	AOC3 VAP1	Homo sapiens (Human)	763
O60641	AP180_HUMAN	reviewed	Clathrin coat assembly protein AP180 (91 kDa synaptosomal-associated protein) (Clathrin coat-associated protein AP180) (Phosphoprotein F1-20)	SNAP91 KIAA0656	Homo sapiens (Human)	907
Q10567	AP1B1_HUMAN	reviewed	AP-1 complex subunit beta-1 (Adaptor protein complex AP-1 subunit beta-1) (Adaptor-related protein complex 1 subunit beta-1) (Beta-1-adaptin) (Beta-adaptin 1) (Clathrin assembly protein complex 1 beta large chain) (Golgi adaptor HA1/AP1 adaptin beta subunit)	AP1B1 ADTB1 BAM22 CLAPB2	Homo sapiens (Human)	949
P56377	AP1S2_HUMAN	reviewed	AP-1 complex subunit sigma-2 (Adaptor protein complex AP-1 subunit sigma-1B) (Adaptor-related protein complex 1 subunit sigma-1B) (Clathrin assembly protein complex 1 sigma-1B small chain) (Golgi adaptor HA1/AP1 adaptin sigma-1B subunit) (Sigma 1B subunit of AP-1 clathrin) (Sigma-adaptin 1B) (Sigma1B-adaptin)	AP1S2 DC22	Homo sapiens (Human)	157
P63010	AP2B1_HUMAN	reviewed	AP-2 complex subunit beta (AP105B) (Adaptor protein complex AP-2 subunit beta) (Adaptor-related protein complex 2 subunit beta) (Beta-2-adaptin) (Beta-adaptin) (Clathrin assembly protein complex 2 beta large chain) (Plasma membrane adaptor HA2/AP2 adaptin beta subunit)	AP2B1 ADTB2 CLAPB1	Homo sapiens (Human)	937
Q9Y2T2	AP3M1_HUMAN	reviewed	AP-3 complex subunit mu-1 (AP-3 adaptor complex mu3A subunit) (Adaptor-related protein complex 3 subunit mu-1) (Mu-adaptin 3A) (Mu3A-adaptin)	AP3M1	Homo sapiens (Human)	418
Q92624	APBP2_HUMAN	reviewed	Amyloid protein-binding protein 2 (Amyloid beta precursor protein-binding protein 2) (APP-BP2) (Protein interacting with APP tail 1)	APPBP2 KIAA0228 PAT1	Homo sapiens (Human)	585
Q0VD83	APOBR_HUMAN	reviewed	Apolipoprotein B receptor (Apolipoprotein B-100 receptor) (Apolipoprotein B-48 receptor) (Apolipoprotein B48 receptor) (apoB-48R)	APOBR APOB48R	Homo sapiens (Human)	1088
Q9UKB5	AJAP1_HUMAN	reviewed	Adherens junction-associated protein 1 (Membrane protein shrew-1)	AJAP1 MOT8 SHREW1	Homo sapiens (Human)	411
Q96IF1	AJUBA_HUMAN	reviewed	LIM domain-containing protein ajuba	AJUBA JUB	Homo sapiens (Human)	538
Q12802	AKP13_HUMAN	reviewed	A-kinase anchor protein 13 (AKAP-13) (AKAP-Lbc) (Breast cancer nuclear receptor-binding auxiliary protein) (Guanine nucleotide exchange factor Lbc) (Human thyroid-anchoring protein 31) (Lymphoid blast crisis oncogene) (LBC oncogene) (Non-oncogenic Rho GTPase-specific GTP exchange factor) (Protein kinase A-anchoring protein 13) (PRKA13) (p47)	AKAP13 BRX HT31 LBC	Homo sapiens (Human)	2813
Q8N6S4	AN13C_HUMAN	reviewed	Ankyrin repeat domain-containing protein 13C	ANKRD13C	Homo sapiens (Human)	541
Q9P2R3	ANFY1_HUMAN	reviewed	Rabankyrin-5 (Rank-5) (Ankyrin repeat and FYVE domain-containing protein 1) (Ankyrin repeats hooked to a zinc finger motif)	ANKFY1 ANKHZN KIAA1255	Homo sapiens (Human)	1169
Q6IWH7	ANO7_HUMAN	reviewed	Anoctamin-7 (Dresden transmembrane protein of the prostate) (D-TMPP) (IPCA-5) (New gene expressed in prostate) (Prostate cancer-associated protein 5) (Transmembrane protein 16G)	ANO7 NGEP PCANAP5 TMEM16G	Homo sapiens (Human)	933
O75106	AOC2_HUMAN	reviewed	Retina-specific copper amine oxidase (RAO) (EC 1.4.3.21) (Amine oxidase [copper-containing]) (Semicarbazide-sensitive amine oxidase) (SSAO)	AOC2	Homo sapiens (Human)	756
O43747	AP1G1_HUMAN	reviewed	AP-1 complex subunit gamma-1 (Adaptor protein complex AP-1 subunit gamma-1) (Adaptor-related protein complex 1 subunit gamma-1) (Clathrin assembly protein complex 1 gamma-1 large chain) (Gamma1-adaptin) (Golgi adaptor HA1/AP1 adaptin subunit gamma-1)	AP1G1 ADTG CLAPG1	Homo sapiens (Human)	822
Q9BXS5	AP1M1_HUMAN	reviewed	AP-1 complex subunit mu-1 (AP-mu chain family member mu1A) (Adaptor protein complex AP-1 subunit mu-1) (Adaptor-related protein complex 1 subunit mu-1) (Clathrin assembly protein complex 1 mu-1 medium chain 1) (Clathrin coat assembly protein AP47) (Clathrin coat-associated protein AP47) (Golgi adaptor HA1/AP1 adaptin mu-1 subunit) (Mu-adaptin 1) (Mu1A-adaptin)	AP1M1 CLTNM	Homo sapiens (Human)	423
P61966	AP1S1_HUMAN	reviewed	AP-1 complex subunit sigma-1A (Adaptor protein complex AP-1 subunit sigma-1A) (Adaptor-related protein complex 1 subunit sigma-1A) (Clathrin assembly protein complex 1 sigma-1A small chain) (Clathrin coat assembly protein AP19) (Golgi adaptor HA1/AP1 adaptin sigma-1A subunit) (HA1 19 kDa subunit) (Sigma 1a subunit of AP-1 clathrin) (Sigma-adaptin 1A) (Sigma1A-adaptin)	AP1S1 AP19 CLAPS1	Homo sapiens (Human)	158
O95782	AP2A1_HUMAN	reviewed	AP-2 complex subunit alpha-1 (100 kDa coated vesicle protein A) (Adaptor protein complex AP-2 subunit alpha-1) (Adaptor-related protein complex 2 subunit alpha-1) (Alpha-adaptin A) (Alpha1-adaptin) (Clathrin assembly protein complex 2 alpha-A large chain) (Plasma membrane adaptor HA2/AP2 adaptin alpha A subunit)	AP2A1 ADTAA CLAPA1	Homo sapiens (Human)	977
O00203	AP3B1_HUMAN	reviewed	AP-3 complex subunit beta-1 (Adaptor protein complex AP-3 subunit beta-1) (Adaptor-related protein complex 3 subunit beta-1) (Beta-3A-adaptin) (Clathrin assembly protein complex 3 beta-1 large chain)	AP3B1 ADTB3A	Homo sapiens (Human)	1094
Q9H0R1	AP5M1_HUMAN	reviewed	AP-5 complex subunit mu-1 (Adaptor-related protein complex 5 subunit mu-1) (Mu5) (Mu-2-related death-inducing protein) (MuD) (Putative HIV-1 infection-related protein)	AP5M1 C14orf108 MUDENG	Homo sapiens (Human)	490
Q8J025	APCD1_HUMAN	reviewed	Protein APCDD1 (Adenomatosis polyposis coli down-regulated 1 protein)	APCDD1 DRAPC1 FP7019	Homo sapiens (Human)	514
Q8NCL9	APCDL_HUMAN	reviewed	Protein APCDD1-like (Adenomatosis polyposis coli down-regulated 1 protein-like)	APCDD1L	Homo sapiens (Human)	501
Q53RT3	APRV1_HUMAN	reviewed	Retroviral-like aspartic protease 1 (EC 3.4.23.-) (Skin-specific retroviral-like aspartic protease) (SASPase) (Skin aspartic protease) (TPA-inducible aspartic proteinase-like protein) (TAPS)	ASPRV1 SASP	Homo sapiens (Human)	343
Q8IXF9	AQ12A_HUMAN	reviewed	Aquaporin-12A (AQP-12)	AQP12A AQP12 AQPX2	Homo sapiens (Human)	295
Q96P48	ARAP1_HUMAN	reviewed	Arf-GAP with Rho-GAP domain, ANK repeat and PH domain-containing protein 1 (Centaurin-delta-2) (Cnt-d2)	ARAP1 CENTD2 KIAA0782	Homo sapiens (Human)	1450
Q9NVV5	AIG1_HUMAN	reviewed	Androgen-induced gene 1 protein (AIG-1)	AIG1 CGI-103	Homo sapiens (Human)	245
P16157	ANK1_HUMAN	reviewed	Ankyrin-1 (ANK-1) (Ankyrin-R) (Erythrocyte ankyrin)	ANK1 ANK	Homo sapiens (Human)	1881
Q12955	ANK3_HUMAN	reviewed	Ankyrin-3 (ANK-3) (Ankyrin-G)	ANK3	Homo sapiens (Human)	4377
Q32M45	ANO4_HUMAN	reviewed	Anoctamin-4 (Transmembrane protein 16D)	ANO4 TMEM16D	Homo sapiens (Human)	955
Q75V66	ANO5_HUMAN	reviewed	Anoctamin-5 (Gnathodiaphyseal dysplasia 1 protein) (Transmembrane protein 16E)	ANO5 GDD1 TMEM16E	Homo sapiens (Human)	913
Q4KMQ2	ANO6_HUMAN	reviewed	Anoctamin-6 (Small-conductance calcium-activated nonselective cation channel) (SCAN channel) (Transmembrane protein 16F)	ANO6 TMEM16F	Homo sapiens (Human)	910
O94973	AP2A2_HUMAN	reviewed	AP-2 complex subunit alpha-2 (100 kDa coated vesicle protein C) (Adaptor protein complex AP-2 subunit alpha-2) (Adaptor-related protein complex 2 subunit alpha-2) (Alpha-adaptin C) (Alpha2-adaptin) (Clathrin assembly protein complex 2 alpha-C large chain) (Huntingtin yeast partner J) (Huntingtin-interacting protein 9) (HIP-9) (Huntingtin-interacting protein J) (Plasma membrane adaptor HA2/AP2 ada…	AP2A2 ADTAB CLAPA2 HIP9 HYPJ KIAA0899	Homo sapiens (Human)	939
Q92572	AP3S1_HUMAN	reviewed	AP-3 complex subunit sigma-1 (AP-3 complex subunit sigma-3A) (Adaptor-related protein complex 3 subunit sigma-1) (Clathrin-associated/assembly/adaptor protein, small 3) (Sigma-3A-adaptin) (Sigma3A-adaptin) (Sigma-adaptin 3a)	AP3S1 CLAPS3	Homo sapiens (Human)	193
Q9NUS5	AP5S1_HUMAN	reviewed	AP-5 complex subunit sigma-1 (Adaptor-related protein complex 5 sigma subunit) (Sigma5)	AP5S1 C20orf29	Homo sapiens (Human)	200
P55087	AQP4_HUMAN	reviewed	Aquaporin-4 (AQP-4) (Mercurial-insensitive water channel) (MIWC) (WCH4)	AQP4	Homo sapiens (Human)	323
Q6UW56	ARAID_HUMAN	reviewed	All-trans retinoic acid-induced differentiation factor (Apoptosis-related protein 3) (APR-3) (p18)	ATRAID APR3 C2orf28 HSPC013 UNQ214/PRO240	Homo sapiens (Human)	229
P18085	ARF4_HUMAN	reviewed	ADP-ribosylation factor 4	ARF4 ARF2	Homo sapiens (Human)	180
P84085	ARF5_HUMAN	reviewed	ADP-ribosylation factor 5	ARF5	Homo sapiens (Human)	180
Q96F25	ALG14_HUMAN	reviewed	UDP-N-acetylglucosamine transferase subunit ALG14 homolog	ALG14	Homo sapiens (Human)	216
P49418	AMPH_HUMAN	reviewed	Amphiphysin	AMPH AMPH1	Homo sapiens (Human)	695
P15144	AMPN_HUMAN	reviewed	Aminopeptidase N (AP-N) (hAPN) (EC 3.4.11.2) (Alanyl aminopeptidase) (Aminopeptidase M) (AP-M) (Microsomal aminopeptidase) (Myeloid plasma membrane glycoprotein CD13) (gp150) (CD antigen CD13)	ANPEP APN CD13 PEPN	Homo sapiens (Human)	967
Q6Q4G3	AMPQ_HUMAN	reviewed	Aminopeptidase Q (AP-Q) (APQ) (EC 3.4.11.-) (CHL2 antigen) (Laeverin)	LVRN AQPEP	Homo sapiens (Human)	990
Q01484	ANK2_HUMAN	reviewed	Ankyrin-2 (ANK-2) (Ankyrin-B) (Brain ankyrin) (Non-erythroid ankyrin)	ANK2	Homo sapiens (Human)	3957
Q86XL3	ANKL2_HUMAN	reviewed	Ankyrin repeat and LEM domain-containing protein 2 (LEM domain-containing protein 4)	ANKLE2 KIAA0692 LEM4	Homo sapiens (Human)	938
Q9BYT9	ANO3_HUMAN	reviewed	Anoctamin-3 (Transmembrane protein 16C)	ANO3 C11orf25 TMEM16C GENX-3947	Homo sapiens (Human)	981
A1A5B4	ANO9_HUMAN	reviewed	Anoctamin-9 (Transmembrane protein 16J) (Tumor protein p53-inducible protein 5) (p53-induced gene 5 protein)	ANO9 PIG5 TMEM16J TP53I5	Homo sapiens (Human)	782
P16066	ANPRA_HUMAN	reviewed	Atrial natriuretic peptide receptor 1 (EC 4.6.1.2) (Atrial natriuretic peptide receptor type A) (ANP-A) (ANPR-A) (NPR-A) (Guanylate cyclase A) (GC-A)	NPR1 ANPRA	Homo sapiens (Human)	1061
Q9H9E1	ANRA2_HUMAN	reviewed	Ankyrin repeat family A protein 2 (RFXANK-like protein 2)	ANKRA2 ANKRA	Homo sapiens (Human)	313
Q7Z6G8	ANS1B_HUMAN	reviewed	Ankyrin repeat and sterile alpha motif domain-containing protein 1B (Amyloid-beta protein intracellular domain-associated protein 1) (AIDA-1) (E2A-PBX1-associated protein) (EB-1)	ANKS1B	Homo sapiens (Human)	1248
P04083	ANXA1_HUMAN	reviewed	Annexin A1 (Annexin I) (Annexin-1) (Calpactin II) (Calpactin-2) (Chromobindin-9) (Lipocortin I) (Phospholipase A2 inhibitory protein) (p35)	ANXA1 ANX1 LPC1	Homo sapiens (Human)	346
Q13367	AP3B2_HUMAN	reviewed	AP-3 complex subunit beta-2 (Adaptor protein complex AP-3 subunit beta-2) (Adaptor-related protein complex 3 subunit beta-2) (Beta-3B-adaptin) (Clathrin assembly protein complex 3 beta-2 large chain) (Neuron-specific vesicle coat protein beta-NAP)	AP3B2	Homo sapiens (Human)	1082
Q9Y587	AP4S1_HUMAN	reviewed	AP-4 complex subunit sigma-1 (AP-4 adaptor complex subunit sigma-1) (Adaptor-related protein complex 4 subunit sigma-1) (Sigma-1 subunit of AP-4) (Sigma-4-adaptin) (Sigma4-adaptin)	AP4S1	Homo sapiens (Human)	144
O00213	APBB1_HUMAN	reviewed	Amyloid beta A4 precursor protein-binding family B member 1 (Protein Fe65)	APBB1 FE65 RIR	Homo sapiens (Human)	710
P35414	APJ_HUMAN	reviewed	Apelin receptor (Angiotensin receptor-like 1) (G-protein coupled receptor APJ) (G-protein coupled receptor HG11)	APLNR AGTRL1 APJ	Homo sapiens (Human)	380
Q06481	APLP2_HUMAN	reviewed	Amyloid-like protein 2 (APLP-2) (APPH) (Amyloid protein homolog) (CDEI box-binding protein) (CDEBP)	APLP2 APPL2	Homo sapiens (Human)	763
Q9HDC9	APMAP_HUMAN	reviewed	Adipocyte plasma membrane-associated protein (Protein BSCv)	APMAP C20orf3 UNQ1869/PRO4305	Homo sapiens (Human)	416
A6NM10	AQ12B_HUMAN	reviewed	Aquaporin-12B (AQP-12B)	AQP12B	Homo sapiens (Human)	295
Q13520	AQP6_HUMAN	reviewed	Aquaporin-6 (AQP-6) (Aquaporin-2-like) (Kidney-specific aquaporin) (hKID)	AQP6 AQP2L	Homo sapiens (Human)	282
Q8N6S5	AR6P6_HUMAN	reviewed	ADP-ribosylation factor-like protein 6-interacting protein 6 (ARL-6-interacting protein 6) (Aip-6) (Phosphonoformate immuno-associated protein 1)	ARL6IP6 PFAAP1	Homo sapiens (Human)	226
Q7LC44	ARC_HUMAN	reviewed	Activity-regulated cytoskeleton-associated protein (ARC/ARG3.1) (Activity-regulated gene 3.1 protein homolog) (Arg3.1)	ARC KIAA0278	Homo sapiens (Human)	396
P84077	ARF1_HUMAN	reviewed	ADP-ribosylation factor 1	ARF1	Homo sapiens (Human)	181
Q8N6H7	ARFG2_HUMAN	reviewed	ADP-ribosylation factor GTPase-activating protein 2 (ARF GAP 2) (GTPase-activating protein ZNF289) (Zinc finger protein 289)	ARFGAP2 ZNF289 Nbla10535	Homo sapiens (Human)	521
P56559	ARL4C_HUMAN	reviewed	ADP-ribosylation factor-like protein 4C (ADP-ribosylation factor-like protein 7) (ADP-ribosylation factor-like protein LAK)	ARL4C ARL7	Homo sapiens (Human)	192
Q7L4S7	ARMX6_HUMAN	reviewed	Protein ARMCX6	ARMCX6	Homo sapiens (Human)	300
Q8N7J2	AMER2_HUMAN	reviewed	APC membrane recruitment protein 2 (Amer2) (Protein FAM123A)	AMER2 FAM123A	Homo sapiens (Human)	671
Q9UKV5	AMFR_HUMAN	reviewed	E3 ubiquitin-protein ligase AMFR (EC 6.3.2.-) (Autocrine motility factor receptor) (AMF receptor) (RING finger protein 45) (gp78)	AMFR RNF45	Homo sapiens (Human)	643
Q86WK6	AMGO1_HUMAN	reviewed	Amphoterin-induced protein 1 (AMIGO-1) (Alivin-2)	AMIGO1 ALI2 AMIGO KIAA1163	Homo sapiens (Human)	493
Q86WK7	AMGO3_HUMAN	reviewed	Amphoterin-induced protein 3 (AMIGO-3) (Alivin-3)	AMIGO3 ALI3 KIAA1851 UNQ6084/PRO20089	Homo sapiens (Human)	504
Q16671	AMHR2_HUMAN	reviewed	Anti-Muellerian hormone type-2 receptor (EC 2.7.11.30) (Anti-Muellerian hormone type II receptor) (AMH type II receptor) (MIS type II receptor) (MISRII) (MRII)	AMHR2 AMHR MISR2	Homo sapiens (Human)	573
Q9NQ90	ANO2_HUMAN	reviewed	Anoctamin-2 (Transmembrane protein 16B)	ANO2 C12orf3 TMEM16B	Homo sapiens (Human)	1003
P20594	ANPRB_HUMAN	reviewed	Atrial natriuretic peptide receptor 2 (EC 4.6.1.2) (Atrial natriuretic peptide receptor type B) (ANP-B) (ANPR-B) (NPR-B) (Guanylate cyclase B) (GC-B)	NPR2 ANPRB	Homo sapiens (Human)	1047
Q9H6X2	ANTR1_HUMAN	reviewed	Anthrax toxin receptor 1 (Tumor endothelial marker 8)	ANTXR1 ATR TEM8	Homo sapiens (Human)	564
P58335	ANTR2_HUMAN	reviewed	Anthrax toxin receptor 2 (Capillary morphogenesis gene 2 protein) (CMG-2)	ANTXR2 CMG2	Homo sapiens (Human)	489
P27338	AOFB_HUMAN	reviewed	Amine oxidase [flavin-containing] B (EC 1.4.3.4) (Monoamine oxidase type B) (MAO-B)	MAOB	Homo sapiens (Human)	520
Q9Y6Q5	AP1M2_HUMAN	reviewed	AP-1 complex subunit mu-2 (AP-mu chain family member mu1B) (Adaptor protein complex AP-1 subunit mu-2) (Adaptor-related protein complex 1 subunit mu-2) (Clathrin assembly protein complex 1 mu-2 medium chain 2) (Golgi adaptor HA1/AP1 adaptin mu-2 subunit) (Mu-adaptin 2) (Mu1B-adaptin)	AP1M2	Homo sapiens (Human)	423
Q96PC3	AP1S3_HUMAN	reviewed	AP-1 complex subunit sigma-3 (Adaptor protein complex AP-1 subunit sigma-1C) (Adaptor-related protein complex 1 subunit sigma-1C) (Clathrin assembly protein complex 1 sigma-1C small chain) (Golgi adaptor HA1/AP1 adaptin sigma-1C subunit) (Sigma 1C subunit of AP-1 clathrin) (Sigma-adaptin 1C) (Sigma1C-adaptin)	AP1S3	Homo sapiens (Human)	154
Q96CW1	AP2M1_HUMAN	reviewed	AP-2 complex subunit mu (AP-2 mu chain) (Adaptin-mu2) (Adaptor protein complex AP-2 subunit mu) (Adaptor-related protein complex 2 subunit mu) (Clathrin assembly protein complex 2 mu medium chain) (Clathrin coat assembly protein AP50) (Clathrin coat-associated protein AP50) (HA2 50 kDa subunit) (Plasma membrane adaptor AP-2 50 kDa protein)	AP2M1 CLAPM1 KIAA0109	Homo sapiens (Human)	435
P53680	AP2S1_HUMAN	reviewed	AP-2 complex subunit sigma (Adaptor protein complex AP-2 subunit sigma) (Adaptor-related protein complex 2 subunit sigma) (Clathrin assembly protein 2 sigma small chain) (Clathrin coat assembly protein AP17) (Clathrin coat-associated protein AP17) (HA2 17 kDa subunit) (Plasma membrane adaptor AP-2 17 kDa protein) (Sigma2-adaptin)	AP2S1 AP17 CLAPS2	Homo sapiens (Human)	142
Q96LR9	APLD1_HUMAN	reviewed	Apolipoprotein L domain-containing protein 1 (Vascular early response gene protein)	APOLD1 VERGE	Homo sapiens (Human)	279
P51693	APLP1_HUMAN	reviewed	Amyloid-like protein 1 (APLP) (APLP-1) [Cleaved into: C30]	APLP1	Homo sapiens (Human)	650
Q8NBQ7	AQP11_HUMAN	reviewed	Aquaporin-11 (AQP-11)	AQP11 AQPX1 PSEC0027	Homo sapiens (Human)	271
P29972	AQP1_HUMAN	reviewed	Aquaporin-1 (AQP-1) (Aquaporin-CHIP) (Urine water channel) (Water channel protein for red blood cells and kidney proximal tubule)	AQP1 CHIP28	Homo sapiens (Human)	269
P62330	ARF6_HUMAN	reviewed	ADP-ribosylation factor 6	ARF6	Homo sapiens (Human)	175
Q7L311	ARMX2_HUMAN	reviewed	Armadillo repeat-containing X-linked protein 2 (ARM protein lost in epithelial cancers on chromosome X 2) (Protein ALEX2)	ARMCX2 ALEX2 KIAA0512	Homo sapiens (Human)	632
Q5H9R4	ARMX4_HUMAN	reviewed	Armadillo repeat-containing X-linked protein 4	ARMCX4	Homo sapiens (Human)	360
Q9HCE9	ANO8_HUMAN	reviewed	Anoctamin-8 (Transmembrane protein 16H)	ANO8 KIAA1623 TMEM16H	Homo sapiens (Human)	1232
P27216	ANX13_HUMAN	reviewed	Annexin A13 (Annexin XIII) (Annexin-13) (Intestine-specific annexin) (ISA)	ANXA13 ANX13	Homo sapiens (Human)	316
O75843	AP1G2_HUMAN	reviewed	AP-1 complex subunit gamma-like 2 (Gamma2-adaptin) (G2ad)	AP1G2	Homo sapiens (Human)	785
P25054	APC_HUMAN	reviewed	Adenomatous polyposis coli protein (Protein APC) (Deleted in polyposis 2.5)	APC DP2.5	Homo sapiens (Human)	2843
Q8IVJ8	APRG1_HUMAN	reviewed	AP20 region protein 1	APRG1 C3orf35	Homo sapiens (Human)	170
P41181	AQP2_HUMAN	reviewed	Aquaporin-2 (AQP-2) (ADH water channel) (Aquaporin-CD) (AQP-CD) (Collecting duct water channel protein) (WCH-CD) (Water channel protein for renal collecting duct)	AQP2	Homo sapiens (Human)	271
Q92482	AQP3_HUMAN	reviewed	Aquaporin-3 (AQP-3) (Aquaglyceroporin-3)	AQP3	Homo sapiens (Human)	292
P15514	AREG_HUMAN	reviewed	Amphiregulin (AR) (Colorectum cell-derived growth factor) (CRDGF)	AREG AREGB SDGF	Homo sapiens (Human)	252
Q9NR80	ARHG4_HUMAN	reviewed	Rho guanine nucleotide exchange factor 4 (APC-stimulated guanine nucleotide exchange factor 1) (Asef) (Asef1)	ARHGEF4 KIAA1112	Homo sapiens (Human)	690
Q86VW2	ARHGP_HUMAN	reviewed	Rho guanine nucleotide exchange factor 25 (Guanine nucleotide exchange factor GEFT) (Rac/Cdc42/Rho exchange factor GEFT) (RhoA/Rac/Cdc42 guanine nucleotide exchange factor GEFT) (p63RhoGEF)	ARHGEF25 GEFT	Homo sapiens (Human)	580
Q8N7S6	ARI2O_HUMAN	reviewed	Uncharacterized protein ARIH2OS (Ariadne-2 homolog opposite strand protein)	ARIH2OS C3orf71	Homo sapiens (Human)	290
P40616	ARL1_HUMAN	reviewed	ADP-ribosylation factor-like protein 1	ARL1	Homo sapiens (Human)	181
Q8WW43	APH1B_HUMAN	reviewed	Gamma-secretase subunit APH-1B (APH-1b) (Aph-1beta) (Presenilin-stabilization factor-like)	APH1B PSFL UNQ688/PRO1328	Homo sapiens (Human)	257
Q96BI3	APH1A_HUMAN	reviewed	Gamma-secretase subunit APH-1A (APH-1a) (Aph-1alpha) (Presenilin-stabilization factor)	APH1A PSF CGI-78 UNQ579/PRO1141	Homo sapiens (Human)	265
F7VJQ1	APRIO_HUMAN	reviewed	Alternative prion protein (AltPrP)	PRNP ALTPRP PRIP PRP	Homo sapiens (Human)	73
Q96PS8	AQP10_HUMAN	reviewed	Aquaporin-10 (AQP-10) (Aquaglyceroporin-10) (Small intestine aquaporin)	AQP10	Homo sapiens (Human)	301
Q8N4T4	ARG39_HUMAN	reviewed	Rho guanine nucleotide exchange factor 39	ARHGEF39 C9orf100	Homo sapiens (Human)	335
Q96BM9	ARL8A_HUMAN	reviewed	ADP-ribosylation factor-like protein 8A (ADP-ribosylation factor-like protein 10B) (Novel small G protein indispensable for equal chromosome segregation 2)	ARL8A ARL10B GIE2	Homo sapiens (Human)	186
P32121	ARRB2_HUMAN	reviewed	Beta-arrestin-2 (Arrestin beta-2)	ARRB2 ARB2 ARR2	Homo sapiens (Human)	409
Q5FYA8	ARSH_HUMAN	reviewed	Arylsulfatase H (ASH) (EC 3.1.6.-)	ARSH	Homo sapiens (Human)	562
O14520	AQP7_HUMAN	reviewed	Aquaporin-7 (AQP-7) (Aquaglyceroporin-7) (Aquaporin adipose) (AQPap) (Aquaporin-7-like)	AQP7 AQP7L AQP9	Homo sapiens (Human)	342
O94778	AQP8_HUMAN	reviewed	Aquaporin-8 (AQP-8)	AQP8	Homo sapiens (Human)	261
Q3SXY8	AR13B_HUMAN	reviewed	ADP-ribosylation factor-like protein 13B (ADP-ribosylation factor-like protein 2-like 1) (ARL2-like protein 1)	ARL13B ARL2L1	Homo sapiens (Human)	428
Q8WWN8	ARAP3_HUMAN	reviewed	Arf-GAP with Rho-GAP domain, ANK repeat and PH domain-containing protein 3 (Centaurin-delta-3) (Cnt-d3)	ARAP3 CENTD3	Homo sapiens (Human)	1544
P25098	ARBK1_HUMAN	reviewed	Beta-adrenergic receptor kinase 1 (Beta-ARK-1) (EC 2.7.11.15) (G-protein coupled receptor kinase 2)	ADRBK1 BARK BARK1 GRK2	Homo sapiens (Human)	689
Q9NP61	ARFG3_HUMAN	reviewed	ADP-ribosylation factor GTPase-activating protein 3 (ARF GAP 3)	ARFGAP3 ARFGAP1	Homo sapiens (Human)	516
Q6ZSZ5	ARHGI_HUMAN	reviewed	Rho guanine nucleotide exchange factor 18 (114 kDa Rho-specific guanine nucleotide exchange factor) (p114-Rho-GEF) (p114RhoGEF) (Septin-associated RhoGEF) (SA-RhoGEF)	ARHGEF18 KIAA0521	Homo sapiens (Human)	1173
Q9NVJ2	ARL8B_HUMAN	reviewed	ADP-ribosylation factor-like protein 8B (ADP-ribosylation factor-like protein 10C) (Novel small G protein indispensable for equal chromosome segregation 1)	ARL8B ARL10C GIE1	Homo sapiens (Human)	186
Q8N2F6	ARM10_HUMAN	reviewed	Armadillo repeat-containing protein 10 (Splicing variant involved in hepatocarcinogenesis protein)	ARMC10 SVH PSEC0198	Homo sapiens (Human)	343
Q9P291	ARMX1_HUMAN	reviewed	Armadillo repeat-containing X-linked protein 1 (ARM protein lost in epithelial cancers on chromosome X 1) (Protein ALEX1)	ARMCX1 ALEX1 AD032	Homo sapiens (Human)	453
Q9UH62	ARMX3_HUMAN	reviewed	Armadillo repeat-containing X-linked protein 3 (ARM protein lost in epithelial cancers on chromosome X 3) (Protein ALEX3)	ARMCX3 ALEX3 BM-017 UNQ2517/PRO6007	Homo sapiens (Human)	379
Q6HA08	ASTL_HUMAN	reviewed	Astacin-like metalloendopeptidase (EC 3.4.-.-) (Oocyte astacin) (Ovastacin)	ASTL	Homo sapiens (Human)	431
O75129	ASTN2_HUMAN	reviewed	Astrotactin-2	ASTN2 KIAA0634	Homo sapiens (Human)	1339
O14617	AP3D1_HUMAN	reviewed	AP-3 complex subunit delta-1 (AP-3 complex subunit delta) (Adaptor-related protein complex 3 subunit delta-1) (Delta-adaptin)	AP3D1 PRO0039	Homo sapiens (Human)	1153
P53677	AP3M2_HUMAN	reviewed	AP-3 complex subunit mu-2 (Adaptor-related protein complex 3 subunit mu-2) (Clathrin assembly protein assembly protein complex 3 mu-2 medium chain) (Clathrin coat assembly protein AP47 homolog 2) (Clathrin coat-associated protein AP47 homolog 2) (Golgi adaptor AP-1 47 kDa protein homolog 2) (HA1 47 kDa subunit homolog 2) (Mu3B-adaptin) (P47B)	AP3M2	Homo sapiens (Human)	418
Q9UPM8	AP4E1_HUMAN	reviewed	AP-4 complex subunit epsilon-1 (AP-4 adaptor complex subunit epsilon) (Adaptor-related protein complex 4 subunit epsilon-1) (Epsilon subunit of AP-4) (Epsilon-adaptin)	AP4E1	Homo sapiens (Human)	1137
P55064	AQP5_HUMAN	reviewed	Aquaporin-5 (AQP-5)	AQP5	Homo sapiens (Human)	265
A6NL99	AQP73_HUMAN	reviewed	Putative aquaporin-7-like protein 3	AQP7P3	Homo sapiens (Human)	342
O43315	AQP9_HUMAN	reviewed	Aquaporin-9 (AQP-9) (Aquaglyceroporin-9) (Small solute channel 1)	AQP9 SSC1	Homo sapiens (Human)	295
Q15041	AR6P1_HUMAN	reviewed	ADP-ribosylation factor-like protein 6-interacting protein 1 (ARL-6-interacting protein 1) (Aip-1)	ARL6IP1 ARL6IP KIAA0069	Homo sapiens (Human)	203
Q8N1W1	ARG28_HUMAN	reviewed	Rho guanine nucleotide exchange factor 28 (190 kDa guanine nucleotide exchange factor) (p190-RhoGEF) (p190RhoGEF) (Rho guanine nucleotide exchange factor)	ARHGEF28 KIAA1998 RGNEF	Homo sapiens (Human)	1705
Q92888	ARHG1_HUMAN	reviewed	Rho guanine nucleotide exchange factor 1 (115 kDa guanine nucleotide exchange factor) (p115-RhoGEF) (p115RhoGEF) (Sub1.5)	ARHGEF1	Homo sapiens (Human)	912
Q92974	ARHG2_HUMAN	reviewed	Rho guanine nucleotide exchange factor 2 (Guanine nucleotide exchange factor H1) (GEF-H1) (Microtubule-regulated Rho-GEF) (Proliferating cell nucleolar antigen p40)	ARHGEF2 KIAA0651 LFP40	Homo sapiens (Human)	986
O15085	ARHGB_HUMAN	reviewed	Rho guanine nucleotide exchange factor 11 (PDZ-RhoGEF)	ARHGEF11 KIAA0380	Homo sapiens (Human)	1522
Q9NZN5	ARHGC_HUMAN	reviewed	Rho guanine nucleotide exchange factor 12 (Leukemia-associated RhoGEF)	ARHGEF12 KIAA0382 LARG	Homo sapiens (Human)	1544
Q9H2C2	ARV1_HUMAN	reviewed	Protein ARV1 (hARV1)	ARV1 HT035	Homo sapiens (Human)	271
P07306	ASGR1_HUMAN	reviewed	Asialoglycoprotein receptor 1 (ASGP-R 1) (ASGPR 1) (C-type lectin domain family 4 member H1) (Hepatic lectin H1) (HL-1)	ASGR1 CLEC4H1	Homo sapiens (Human)	291
P78348	ASIC1_HUMAN	reviewed	Acid-sensing ion channel 1 (ASIC1) (Amiloride-sensitive cation channel 2, neuronal) (Brain sodium channel 2) (BNaC2)	ASIC1 ACCN2 BNAC2	Homo sapiens (Human)	528
Q9BZE9	ASPC1_HUMAN	reviewed	Tether containing UBX domain for GLUT4 (Alveolar soft part sarcoma chromosomal region candidate gene 1 protein) (Alveolar soft part sarcoma locus) (Renal papillary cell carcinoma protein 17) (UBX domain-containing protein 9)	ASPSCR1 ASPL RCC17 TUG UBXD9 UBXN9	Homo sapiens (Human)	553
Q5U4P2	ASPH1_HUMAN	reviewed	Aspartate beta-hydroxylase domain-containing protein 1 (EC 1.14.11.-)	ASPHD1	Homo sapiens (Human)	390
Q6ICH7	ASPH2_HUMAN	reviewed	Aspartate beta-hydroxylase domain-containing protein 2 (EC 1.14.11.-)	ASPHD2	Homo sapiens (Human)	369
Q9Y284	ASTER_HUMAN	reviewed	Protein Asterix (WD repeat domain 83 opposite strand) (WDR83 opposite strand)	WDR83OS C19orf56 CGI-140 My006 PTD008	Homo sapiens (Human)	106
O14525	ASTN1_HUMAN	reviewed	Astrotactin-1	ASTN1 ASTN KIAA0289	Homo sapiens (Human)	1302
Q4VNC0	AT135_HUMAN	reviewed	Probable cation-transporting ATPase 13A5 (EC 3.6.3.-) (P5-ATPase isoform 5)	ATP13A5 UNQ488/PRO1004	Homo sapiens (Human)	1218
Q01814	AT2B2_HUMAN	reviewed	Plasma membrane calcium-transporting ATPase 2 (PMCA2) (EC 3.6.3.8) (Plasma membrane calcium ATPase isoform 2) (Plasma membrane calcium pump isoform 2)	ATP2B2 PMCA2	Homo sapiens (Human)	1243
Q5VTU8	AT5EL_HUMAN	reviewed	ATP synthase subunit epsilon-like protein, mitochondrial	ATP5EP2	Homo sapiens (Human)	51
Q9NVI7	ATD3A_HUMAN	reviewed	ATPase family AAA domain-containing protein 3A	ATAD3A	Homo sapiens (Human)	634
P49703	ARL4D_HUMAN	reviewed	ADP-ribosylation factor-like protein 4D (ADP-ribosylation factor-like protein 4L)	ARL4D ARF4L	Homo sapiens (Human)	201
P07307	ASGR2_HUMAN	reviewed	Asialoglycoprotein receptor 2 (ASGP-R 2) (ASGPR 2) (C-type lectin domain family 4 member H2) (Hepatic lectin H2) (HL-2)	ASGR2 CLEC4H2	Homo sapiens (Human)	311
Q9HD20	AT131_HUMAN	reviewed	Manganese-transporting ATPase 13A1 (EC 3.6.3.-)	ATP13A1 ATP13A KIAA1825 CGI-152	Homo sapiens (Human)	1204
Q9NQ11	AT132_HUMAN	reviewed	Probable cation-transporting ATPase 13A2 (EC 3.6.3.-)	ATP13A2 PARK9	Homo sapiens (Human)	1180
Q99941	ATF6B_HUMAN	reviewed	Cyclic AMP-dependent transcription factor ATF-6 beta (cAMP-dependent transcription factor ATF-6 beta) (Activating transcription factor 6 beta) (ATF6-beta) (Protein G13) (cAMP response element-binding protein-related protein) (Creb-rp) (cAMP-responsive element-binding protein-like 1) [Cleaved into: Processed cyclic AMP-dependent transcription factor ATF-6 beta]	ATF6B CREBL1 G13	Homo sapiens (Human)	703
P56385	ATP5I_HUMAN	reviewed	ATP synthase subunit e, mitochondrial (ATPase subunit e) [Cleaved into: ATP synthase subunit e, mitochondrial, N-terminally processed]	ATP5I ATP5K	Homo sapiens (Human)	69
O75964	ATP5L_HUMAN	reviewed	ATP synthase subunit g, mitochondrial (ATPase subunit g)	ATP5L	Homo sapiens (Human)	103
Q9ULH1	ASAP1_HUMAN	reviewed	Arf-GAP with SH3 domain, ANK repeat and PH domain-containing protein 1 (130 kDa phosphatidylinositol 4,5-bisphosphate-dependent ARF1 GTPase-activating protein) (ADP-ribosylation factor-directed GTPase-activating protein 1) (ARF GTPase-activating protein 1) (Development and differentiation-enhancing factor 1) (DEF-1) (Differentiation-enhancing factor 1) (PIP2-dependent ARF1 GAP)	ASAP1 DDEF1 KIAA1249	Homo sapiens (Human)	1129
O43150	ASAP2_HUMAN	reviewed	Arf-GAP with SH3 domain, ANK repeat and PH domain-containing protein 2 (Development and differentiation-enhancing factor 2) (Paxillin-associated protein with ARF GAP activity 3) (PAG3) (Pyk2 C-terminus-associated protein) (PAP)	ASAP2 DDEF2 KIAA0400	Homo sapiens (Human)	1006
Q96FT7	ASIC4_HUMAN	reviewed	Acid-sensing ion channel 4 (ASIC4) (Amiloride-sensitive cation channel 4) (Amiloride-sensitive cation channel 4, pituitary)	ASIC4 ACCN4	Homo sapiens (Human)	647
Q4VNC1	AT134_HUMAN	reviewed	Probable cation-transporting ATPase 13A4 (EC 3.6.3.-) (P5-ATPase isoform 4)	ATP13A4 UNQ3052/PRO9871	Homo sapiens (Human)	1196
P50993	AT1A2_HUMAN	reviewed	Sodium/potassium-transporting ATPase subunit alpha-2 (Na(+)/K(+) ATPase alpha-2 subunit) (EC 3.6.3.9) (Sodium pump subunit alpha-2)	ATP1A2 KIAA0778	Homo sapiens (Human)	1020
P54709	AT1B3_HUMAN	reviewed	Sodium/potassium-transporting ATPase subunit beta-3 (Sodium/potassium-dependent ATPase subunit beta-3) (ATPB-3) (CD antigen CD298)	ATP1B3	Homo sapiens (Human)	279
O14983	AT2A1_HUMAN	reviewed	Sarcoplasmic/endoplasmic reticulum calcium ATPase 1 (SERCA1) (SR Ca(2+)-ATPase 1) (EC 3.6.3.8) (Calcium pump 1) (Calcium-transporting ATPase sarcoplasmic reticulum type, fast twitch skeletal muscle isoform) (Endoplasmic reticulum class 1/2 Ca(2+) ATPase)	ATP2A1	Homo sapiens (Human)	1001
P16615	AT2A2_HUMAN	reviewed	Sarcoplasmic/endoplasmic reticulum calcium ATPase 2 (SERCA2) (SR Ca(2+)-ATPase 2) (EC 3.6.3.8) (Calcium pump 2) (Calcium-transporting ATPase sarcoplasmic reticulum type, slow twitch skeletal muscle isoform) (Endoplasmic reticulum class 1/2 Ca(2+) ATPase)	ATP2A2 ATP2B	Homo sapiens (Human)	1042
Q93084	AT2A3_HUMAN	reviewed	Sarcoplasmic/endoplasmic reticulum calcium ATPase 3 (SERCA3) (SR Ca(2+)-ATPase 3) (EC 3.6.3.8) (Calcium pump 3)	ATP2A3	Homo sapiens (Human)	1043
P20020	AT2B1_HUMAN	reviewed	Plasma membrane calcium-transporting ATPase 1 (PMCA1) (EC 3.6.3.8) (Plasma membrane calcium ATPase isoform 1) (Plasma membrane calcium pump isoform 1)	ATP2B1 PMCA1	Homo sapiens (Human)	1258
Q16720	AT2B3_HUMAN	reviewed	Plasma membrane calcium-transporting ATPase 3 (PMCA3) (EC 3.6.3.8) (Plasma membrane calcium ATPase isoform 3) (Plasma membrane calcium pump isoform 3)	ATP2B3	Homo sapiens (Human)	1220
P98194	AT2C1_HUMAN	reviewed	Calcium-transporting ATPase type 2C member 1 (ATPase 2C1) (EC 3.6.3.8) (ATP-dependent Ca(2+) pump PMR1)	ATP2C1 KIAA1347 PMR1L HUSSY-28	Homo sapiens (Human)	919
Q7Z4Y8	AT5L2_HUMAN	reviewed	ATP synthase subunit g 2, mitochondrial (ATPase subunit g 2)	ATP5L2 ATP5K2	Homo sapiens (Human)	100
P98198	AT8B2_HUMAN	reviewed	Phospholipid-transporting ATPase ID (EC 3.6.3.1) (ATPase class I type 8B member 2) (P4-ATPase flippase complex alpha subunit ATP8B2)	ATP8B2 ATPID KIAA1137	Homo sapiens (Human)	1209
Q8NBU5	ATAD1_HUMAN	reviewed	ATPase family AAA domain-containing protein 1 (EC 3.6.1.3) (Thorase)	ATAD1 FNP001	Homo sapiens (Human)	361
O43520	AT8B1_HUMAN	reviewed	Phospholipid-transporting ATPase IC (EC 3.6.3.1) (ATPase class I type 8B member 1) (Familial intrahepatic cholestasis type 1) (P4-ATPase flippase complex alpha subunit ATP8B1)	ATP8B1 ATPIC FIC1 PFIC	Homo sapiens (Human)	1251
Q2TAZ0	ATG2A_HUMAN	reviewed	Autophagy-related protein 2 homolog A	ATG2A KIAA0404	Homo sapiens (Human)	1938
P36405	ARL3_HUMAN	reviewed	ADP-ribosylation factor-like protein 3	ARL3 ARFL3	Homo sapiens (Human)	182
P40617	ARL4A_HUMAN	reviewed	ADP-ribosylation factor-like protein 4A	ARL4A ARL4	Homo sapiens (Human)	200
Q9H0F7	ARL6_HUMAN	reviewed	ADP-ribosylation factor-like protein 6 (Bardet-Biedl syndrome 3 protein)	ARL6 BBS3	Homo sapiens (Human)	186
P49407	ARRB1_HUMAN	reviewed	Beta-arrestin-1 (Arrestin beta-1)	ARRB1 ARR1	Homo sapiens (Human)	418
Q8NCT1	ARRD4_HUMAN	reviewed	Arrestin domain-containing protein 4	ARRDC4	Homo sapiens (Human)	418
O75185	AT2C2_HUMAN	reviewed	Calcium-transporting ATPase type 2C member 2 (ATPase 2C2) (EC 3.6.3.8) (Secretory pathway Ca(2+)-ATPase 2)	ATP2C2 KIAA0703 SPCA2	Homo sapiens (Human)	946
Q9Y2Q0	AT8A1_HUMAN	reviewed	Phospholipid-transporting ATPase IA (EC 3.6.3.1) (ATPase class I type 8A member 1) (Chromaffin granule ATPase II) (P4-ATPase flippase complex alpha subunit ATP8A1)	ATP8A1 ATPIA	Homo sapiens (Human)	1164
P05496	AT5G1_HUMAN	reviewed	ATP synthase F(0) complex subunit C1, mitochondrial (ATP synthase lipid-binding protein) (ATP synthase proteolipid P1) (ATP synthase proton-transporting mitochondrial F(0) complex subunit C1) (ATPase protein 9) (ATPase subunit c)	ATP5G1	Homo sapiens (Human)	136
Q5T9A4	ATD3B_HUMAN	reviewed	ATPase family AAA domain-containing protein 3B (AAA-TOB3)	ATAD3B KIAA1273 TOB3	Homo sapiens (Human)	648
P18848	ATF4_HUMAN	reviewed	Cyclic AMP-dependent transcription factor ATF-4 (cAMP-dependent transcription factor ATF-4) (Activating transcription factor 4) (Cyclic AMP-responsive element-binding protein 2) (CREB-2) (cAMP-responsive element-binding protein 2) (DNA-binding protein TAXREB67) (Tax-responsive enhancer element-binding protein 67) (TaxREB67)	ATF4 CREB2 TXREB	Homo sapiens (Human)	351
Q96BY7	ATG2B_HUMAN	reviewed	Autophagy-related protein 2 homolog B	ATG2B C14orf103	Homo sapiens (Human)	2078
P56381	ATP5E_HUMAN	reviewed	ATP synthase subunit epsilon, mitochondrial (ATPase subunit epsilon)	ATP5E	Homo sapiens (Human)	51
P18859	ATP5J_HUMAN	reviewed	ATP synthase-coupling factor 6, mitochondrial (ATPase subunit F6)	ATP5J ATP5A ATPM	Homo sapiens (Human)	108
Q9NR71	ASAH2_HUMAN	reviewed	Neutral ceramidase (N-CDase) (NCDase) (EC 3.5.1.23) (Acylsphingosine deacylase 2) (BCDase) (LCDase) (hCD) (N-acylsphingosine amidohydrolase 2) (Non-lysosomal ceramidase) [Cleaved into: Neutral ceramidase soluble form]	ASAH2 HNAC1	Homo sapiens (Human)	780
Q16515	ASIC2_HUMAN	reviewed	Acid-sensing ion channel 2 (ASIC2) (Amiloride-sensitive brain sodium channel) (Amiloride-sensitive cation channel 1, neuronal) (Amiloride-sensitive cation channel neuronal 1) (Brain sodium channel 1) (BNC1) (BNaC1) (Mammalian degenerin homolog)	ASIC2 ACCN ACCN1 BNAC1 MDEG	Homo sapiens (Human)	512
Q9UHC3	ASIC3_HUMAN	reviewed	Acid-sensing ion channel 3 (ASIC3) (hASIC3) (Amiloride-sensitive cation channel 3) (Neuronal amiloride-sensitive cation channel 3) (Testis sodium channel 1) (hTNaC1)	ASIC3 ACCN3 SLNAC1 TNAC1	Homo sapiens (Human)	531
O94823	AT10B_HUMAN	reviewed	Probable phospholipid-transporting ATPase VB (EC 3.6.3.1) (ATPase class V type 10B) (P4-ATPase flippase complex alpha subunit ATP10B)	ATP10B ATPVB KIAA0715	Homo sapiens (Human)	1461
P98196	AT11A_HUMAN	reviewed	Probable phospholipid-transporting ATPase IH (EC 3.6.3.1) (ATPase IS) (ATPase class VI type 11A) (P4-ATPase flippase complex alpha subunit ATP11A)	ATP11A ATPIH ATPIS KIAA1021	Homo sapiens (Human)	1134
Q9UN42	AT1B4_HUMAN	reviewed	Protein ATP1B4 (X,K-ATPase subunit beta-m) (X/potassium-transporting ATPase subunit beta-m)	ATP1B4	Homo sapiens (Human)	357
P23634	AT2B4_HUMAN	reviewed	Plasma membrane calcium-transporting ATPase 4 (PMCA4) (EC 3.6.3.8) (Matrix-remodeling-associated protein 1) (Plasma membrane calcium ATPase isoform 4) (Plasma membrane calcium pump isoform 4)	ATP2B4 ATP2B2 MXRA1	Homo sapiens (Human)	1241
Q8TF62	AT8B4_HUMAN	reviewed	Probable phospholipid-transporting ATPase IM (EC 3.6.3.1) (ATPase class I type 8B member 4) (P4-ATPase flippase complex alpha subunit ATP8B4)	ATP8B4 KIAA1939	Homo sapiens (Human)	1192
P24539	AT5F1_HUMAN	reviewed	ATP synthase F(0) complex subunit B1, mitochondrial (ATP synthase proton-transporting mitochondrial F(0) complex subunit B1) (ATP synthase subunit b) (ATPase subunit b)	ATP5F1	Homo sapiens (Human)	256
Q5SQI0	ATAT_HUMAN	reviewed	Alpha-tubulin N-acetyltransferase 1 (Alpha-TAT) (Alpha-TAT1) (TAT) (EC 2.3.1.108) (Acetyltransferase mec-17 homolog)	ATAT1 C6orf134 MEC17 Nbla00487	Homo sapiens (Human)	421
Q674R7	ATG9B_HUMAN	reviewed	Autophagy-related protein 9B (APG9-like 2) (Nitric oxide synthase 3-overlapping antisense gene protein) (Protein sONE)	ATG9B APG9L2 NOS3AS	Homo sapiens (Human)	924
P54710	ATNG_HUMAN	reviewed	Sodium/potassium-transporting ATPase subunit gamma (Na(+)/K(+) ATPase subunit gamma) (FXYD domain-containing ion transport regulator 2) (Sodium pump gamma chain)	FXYD2 ATP1C ATP1G1	Homo sapiens (Human)	66
P51164	ATP4B_HUMAN	reviewed	Potassium-transporting ATPase subunit beta (Gastric H(+)/K(+) ATPase subunit beta) (Proton pump beta chain)	ATP4B	Homo sapiens (Human)	291
P35670	ATP7B_HUMAN	reviewed	Copper-transporting ATPase 2 (EC 3.6.3.54) (Copper pump 2) (Wilson disease-associated protein) [Cleaved into: WND/140 kDa]	ATP7B PWD WC1 WND	Homo sapiens (Human)	1465
Q96B67	ARRD3_HUMAN	reviewed	Arrestin domain-containing protein 3 (TBP-2-like inducible membrane protein) (TLIMP)	ARRDC3 KIAA1376	Homo sapiens (Human)	414
Q9NY37	ASIC5_HUMAN	reviewed	Acid-sensing ion channel 5 (ASIC5) (Amiloride-sensitive cation channel 5) (Human intestine Na(+) channel) (HINaC)	ASIC5 ACCN5 HINAC	Homo sapiens (Human)	505
Q9Y2G3	AT11B_HUMAN	reviewed	Probable phospholipid-transporting ATPase IF (EC 3.6.3.1) (ATPase IR) (ATPase class VI type 11B) (P4-ATPase flippase complex alpha subunit ATP11B)	ATP11B ATPIF ATPIR KIAA0956	Homo sapiens (Human)	1177
Q8NB49	AT11C_HUMAN	reviewed	Phospholipid-transporting ATPase IG (EC 3.6.3.1) (ATPase IQ) (ATPase class VI type 11C) (P4-ATPase flippase complex alpha subunit ATP11C)	ATP11C ATPIG ATPIQ	Homo sapiens (Human)	1132
P54707	AT12A_HUMAN	reviewed	Potassium-transporting ATPase alpha chain 2 (EC 3.6.3.10) (Non-gastric H(+)/K(+) ATPase subunit alpha) (Proton pump)	ATP12A ATP1AL1	Homo sapiens (Human)	1039
Q9H7F0	AT133_HUMAN	reviewed	Probable cation-transporting ATPase 13A3 (EC 3.6.3.-) (ATPase family homolog up-regulated in senescence cells 1)	ATP13A3 AFURS1	Homo sapiens (Human)	1226
Q13733	AT1A4_HUMAN	reviewed	Sodium/potassium-transporting ATPase subunit alpha-4 (Na(+)/K(+) ATPase alpha-4 subunit) (EC 3.6.3.9) (Sodium pump subunit alpha-4)	ATP1A4 ATP1AL2	Homo sapiens (Human)	1029
P05026	AT1B1_HUMAN	reviewed	Sodium/potassium-transporting ATPase subunit beta-1 (Sodium/potassium-dependent ATPase subunit beta-1)	ATP1B1 ATP1B	Homo sapiens (Human)	303
O60423	AT8B3_HUMAN	reviewed	Phospholipid-transporting ATPase IK (EC 3.6.3.1) (ATPase class I type 8B member 3)	ATP8B3 ATP1K FOS37502_2	Homo sapiens (Human)	1300
Q06055	AT5G2_HUMAN	reviewed	ATP synthase F(0) complex subunit C2, mitochondrial (ATP synthase lipid-binding protein) (ATP synthase proteolipid P2) (ATP synthase proton-transporting mitochondrial F(0) complex subunit C2) (ATPase protein 9) (ATPase subunit c)	ATP5G2 PSEC0033	Homo sapiens (Human)	141
O94817	ATG12_HUMAN	reviewed	Ubiquitin-like protein ATG12 (Autophagy-related protein 12) (APG12-like)	ATG12 APG12 APG12L	Homo sapiens (Human)	140
Q9H1Y0	ATG5_HUMAN	reviewed	Autophagy protein 5 (APG5-like) (Apoptosis-specific protein)	ATG5 APG5L ASP	Homo sapiens (Human)	275
Q8WXF7	ATLA1_HUMAN	reviewed	Atlastin-1 (EC 3.6.5.-) (Brain-specific GTP-binding protein) (GTP-binding protein 3) (GBP-3) (hGBP3) (Guanine nucleotide-binding protein 3) (Spastic paraplegia 3 protein A)	ATL1 GBP3 SPG3A	Homo sapiens (Human)	558
Q6DD88	ATLA3_HUMAN	reviewed	Atlastin-3 (EC 3.6.5.-)	ATL3	Homo sapiens (Human)	541
P20648	ATP4A_HUMAN	reviewed	Potassium-transporting ATPase alpha chain 1 (EC 3.6.3.10) (Gastric H(+)/K(+) ATPase subunit alpha) (Proton pump)	ATP4A	Homo sapiens (Human)	1035
O75947	ATP5H_HUMAN	reviewed	ATP synthase subunit d, mitochondrial (ATPase subunit d)	ATP5H My032	Homo sapiens (Human)	161
Q99766	ATP5S_HUMAN	reviewed	ATP synthase subunit s, mitochondrial (ATP synthase-coupling factor B) (FB) (Mitochondrial ATP synthase regulatory component factor B)	ATP5S ATPW	Homo sapiens (Human)	215
P25705	ATPA_HUMAN	reviewed	ATP synthase subunit alpha, mitochondrial	ATP5A1 ATP5A ATP5AL2 ATPM	Homo sapiens (Human)	553
P30049	ATPD_HUMAN	reviewed	ATP synthase subunit delta, mitochondrial (F-ATPase delta subunit)	ATP5D	Homo sapiens (Human)	168
P56134	ATPK_HUMAN	reviewed	ATP synthase subunit f, mitochondrial	ATP5J2 ATP5JL	Homo sapiens (Human)	94
Q6RW13	ATRAP_HUMAN	reviewed	Type-1 angiotensin II receptor-associated protein (AT1 receptor-associated protein)	AGTRAP ATRAP	Homo sapiens (Human)	159
Q12797	ASPH_HUMAN	reviewed	Aspartyl/asparaginyl beta-hydroxylase (EC 1.14.11.16) (Aspartate beta-hydroxylase) (ASP beta-hydroxylase) (Peptide-aspartate beta-dioxygenase)	ASPH BAH	Homo sapiens (Human)	758
Q9NTI2	AT8A2_HUMAN	reviewed	Phospholipid-transporting ATPase IB (EC 3.6.3.1) (ATPase class I type 8A member 2) (ML-1) (P4-ATPase flippase complex alpha subunit ATP8A2)	ATP8A2 ATPIB	Homo sapiens (Human)	1148
P18850	ATF6A_HUMAN	reviewed	Cyclic AMP-dependent transcription factor ATF-6 alpha (cAMP-dependent transcription factor ATF-6 alpha) (Activating transcription factor 6 alpha) (ATF6-alpha) [Cleaved into: Processed cyclic AMP-dependent transcription factor ATF-6 alpha]	ATF6	Homo sapiens (Human)	670
P00846	ATP6_HUMAN	reviewed	ATP synthase subunit a (F-ATPase protein 6)	MT-ATP6 ATP6 ATPASE6 MTATP6	Homo sapiens (Human)	226
O43861	ATP9B_HUMAN	reviewed	Probable phospholipid-transporting ATPase IIB (EC 3.6.3.1) (ATPase class II type 9B)	ATP9B ATPIIB NEO1L HUSSY-20	Homo sapiens (Human)	1147
P06576	ATPB_HUMAN	reviewed	ATP synthase subunit beta, mitochondrial (EC 3.6.3.14)	ATP5B ATPMB ATPSB	Homo sapiens (Human)	529
P36542	ATPG_HUMAN	reviewed	ATP synthase subunit gamma, mitochondrial (F-ATPase gamma subunit)	ATP5C1 ATP5C ATP5CL1	Homo sapiens (Human)	298
Q8WWM7	ATX2L_HUMAN	reviewed	Ataxin-2-like protein (Ataxin-2 domain protein) (Ataxin-2-related protein)	ATXN2L A2D A2LG A2LP A2RP	Homo sapiens (Human)	1075
Q8NCR0	B3GL2_HUMAN	reviewed	UDP-GalNAc:beta-1,3-N-acetylgalactosaminyltransferase 2 (Beta-1,3-GalNAc-T2) (EC 2.4.1.-) (Beta-1,3-N-acetylgalactosaminyltransferase II)	B3GALNT2	Homo sapiens (Human)	500
Q6Y288	B3GLT_HUMAN	reviewed	Beta-1,3-glucosyltransferase (Beta3Glc-T) (EC 2.4.1.-) (Beta 3-glucosyltransferase) (Beta-3-glycosyltransferase-like)	B3GLCT B3GALTL B3GTL	Homo sapiens (Human)	498
Q9BYG0	B3GN5_HUMAN	reviewed	Lactosylceramide 1,3-N-acetyl-beta-D-glucosaminyltransferase (EC 2.4.1.206) (Lactotriaosylceramide synthase) (Lc(3)Cer synthase) (Lc3 synthase) (UDP-GlcNAc:beta-Gal beta-1,3-N-acetylglucosaminyltransferase 5) (BGnT-5) (Beta-1,3-Gn-T5) (Beta-1,3-N-acetylglucosaminyltransferase 5) (Beta3Gn-T5)	B3GNT5	Homo sapiens (Human)	378
Q8NHY0	B4GN2_HUMAN	reviewed	Beta-1,4 N-acetylgalactosaminyltransferase 2 (EC 2.4.1.-) (Sd(a) beta-1,4-GalNAc transferase) (UDP-GalNAc:Neu5Aca2-3Galb-R b1,4-N-acetylgalactosaminyltransferase)	B4GALNT2 GALGT2	Homo sapiens (Human)	566
P15291	B4GT1_HUMAN	reviewed	Beta-1,4-galactosyltransferase 1 (Beta-1,4-GalTase 1) (Beta4Gal-T1) (b4Gal-T1) (EC 2.4.1.-) (UDP-Gal:beta-GlcNAc beta-1,4-galactosyltransferase 1) (UDP-galactose:beta-N-acetylglucosamine beta-1,4-galactosyltransferase 1) [Cleaved into: Processed beta-1,4-galactosyltransferase 1] [Includes: Lactose synthase A protein (EC 2.4.1.22); N-acetyllactosamine synthase (EC 2.4.1.90) (Nal synthase); Beta-N-…	B4GALT1 GGTB2	Homo sapiens (Human)	398
O60512	B4GT3_HUMAN	reviewed	Beta-1,4-galactosyltransferase 3 (Beta-1,4-GalTase 3) (Beta4Gal-T3) (b4Gal-T3) (EC 2.4.1.-) (UDP-Gal:beta-GlcNAc beta-1,4-galactosyltransferase 3) (UDP-galactose:beta-N-acetylglucosamine beta-1,4-galactosyltransferase 3) [Includes: N-acetyllactosamine synthase (EC 2.4.1.90) (Nal synthase); Beta-N-acetylglucosaminylglycopeptide beta-1,4-galactosyltransferase (EC 2.4.1.38); Beta-N-acetylglucosaminy…	B4GALT3	Homo sapiens (Human)	393
Q9UBX8	B4GT6_HUMAN	reviewed	Beta-1,4-galactosyltransferase 6 (Beta-1,4-GalTase 6) (Beta4Gal-T6) (b4Gal-T6) (UDP-Gal:beta-GlcNAc beta-1,4-galactosyltransferase 6) (UDP-galactose:beta-N-acetylglucosamine beta-1,4-galactosyltransferase 6) [Includes: Glucosylceramide beta-1,4-galactosyltransferase (EC 2.4.1.274) (Lactosylceramide synthase) (LacCer synthase) (UDP-Gal:glucosylceramide beta-1,4-galactosyltransferase)]	B4GALT6	Homo sapiens (Human)	382
P56817	BACE1_HUMAN	reviewed	Beta-secretase 1 (EC 3.4.23.46) (Aspartyl protease 2) (ASP2) (Asp 2) (Beta-site amyloid precursor protein cleaving enzyme 1) (Beta-site APP cleaving enzyme 1) (Memapsin-2) (Membrane-associated aspartic protease 2)	BACE1 BACE KIAA1149	Homo sapiens (Human)	501
O60312	AT10A_HUMAN	reviewed	Probable phospholipid-transporting ATPase VA (EC 3.6.3.1) (ATPase class V type 10A) (Aminophospholipid translocase VA) (P4-ATPase flippase complex alpha subunit ATP10A)	ATP10A ATP10C ATPVA ATPVC KIAA0566	Homo sapiens (Human)	1499
Q9P241	AT10D_HUMAN	reviewed	Probable phospholipid-transporting ATPase VD (EC 3.6.3.1) (ATPase class V type 10D) (P4-ATPase flippase complex alpha subunit ATP10D)	ATP10D ATPVD KIAA1487	Homo sapiens (Human)	1426
P05023	AT1A1_HUMAN	reviewed	Sodium/potassium-transporting ATPase subunit alpha-1 (Na(+)/K(+) ATPase alpha-1 subunit) (EC 3.6.3.9) (Sodium pump subunit alpha-1)	ATP1A1	Homo sapiens (Human)	1023
P13637	AT1A3_HUMAN	reviewed	Sodium/potassium-transporting ATPase subunit alpha-3 (Na(+)/K(+) ATPase alpha-3 subunit) (EC 3.6.3.9) (Na(+)/K(+) ATPase alpha(III) subunit) (Sodium pump subunit alpha-3)	ATP1A3	Homo sapiens (Human)	1013
P14415	AT1B2_HUMAN	reviewed	Sodium/potassium-transporting ATPase subunit beta-2 (Adhesion molecule in glia) (AMOG) (Sodium/potassium-dependent ATPase subunit beta-2)	ATP1B2	Homo sapiens (Human)	290
P48201	AT5G3_HUMAN	reviewed	ATP synthase F(0) complex subunit C3, mitochondrial (ATP synthase lipid-binding protein) (ATP synthase proteolipid P3) (ATP synthase proton-transporting mitochondrial F(0) complex subunit C3) (ATPase protein 9) (ATPase subunit c)	ATP5G3	Homo sapiens (Human)	142
P15336	ATF2_HUMAN	reviewed	Cyclic AMP-dependent transcription factor ATF-2 (cAMP-dependent transcription factor ATF-2) (EC 2.3.1.48) (Activating transcription factor 2) (Cyclic AMP-responsive element-binding protein 2) (CREB-2) (cAMP-responsive element-binding protein 2) (HB16) (Histone acetyltransferase ATF2) (cAMP response element-binding protein CRE-BP1)	ATF2 CREB2 CREBP1	Homo sapiens (Human)	505
P48047	ATPO_HUMAN	reviewed	ATP synthase subunit O, mitochondrial (Oligomycin sensitivity conferral protein) (OSCP)	ATP5O ATPO	Homo sapiens (Human)	213
Q5VV63	ATRN1_HUMAN	reviewed	Attractin-like protein 1	ATRNL1 KIAA0534	Homo sapiens (Human)	1379
Q9NQS1	AVEN_HUMAN	reviewed	Cell death regulator Aven	AVEN	Homo sapiens (Human)	362
Q07817	B2CL1_HUMAN	reviewed	Bcl-2-like protein 1 (Bcl2-L-1) (Apoptosis regulator Bcl-X)	BCL2L1 BCL2L BCLX	Homo sapiens (Human)	233
Q9P2W7	B3GA1_HUMAN	reviewed	Galactosylgalactosylxylosylprotein 3-beta-glucuronosyltransferase 1 (EC 2.4.1.135) (Beta-1,3-glucuronyltransferase 1) (Glucuronosyltransferase P) (GlcAT-P) (UDP-GlcUA:glycoprotein beta-1,3-glucuronyltransferase) (GlcUAT-P)	B3GAT1 GLCATP	Homo sapiens (Human)	334
Q6UX72	B3GN9_HUMAN	reviewed	UDP-GlcNAc:betaGal beta-1,3-N-acetylglucosaminyltransferase 9 (BGnT-9) (Beta-1,3-Gn-T9) (Beta-1,3-N-acetylglucosaminyltransferase 9) (Beta3Gn-T9) (EC 2.4.1.-)	B3GNT9 UNQ1922/PRO4397	Homo sapiens (Human)	402
Q6ZNE5	BAKOR_HUMAN	reviewed	Beclin 1-associated autophagy-related key regulator (Barkor) (Autophagy-related protein 14-like protein) (Atg14L)	ATG14 ATG14L KIAA0831	Homo sapiens (Human)	492
Q8NFJ9	BBS1_HUMAN	reviewed	Bardet-Biedl syndrome 1 protein (BBS2-like protein 2)	BBS1 BBS2L2	Homo sapiens (Human)	593
Q8IWZ6	BBS7_HUMAN	reviewed	Bardet-Biedl syndrome 7 protein (BBS2-like protein 1)	BBS7 BBS2L1	Homo sapiens (Human)	715
Q7Z3C6	ATG9A_HUMAN	reviewed	Autophagy-related protein 9A (APG9-like 1) (mATG9)	ATG9A APG9L1	Homo sapiens (Human)	839
Q8NHH9	ATLA2_HUMAN	reviewed	Atlastin-2 (EC 3.6.5.-) (ADP-ribosylation factor-like protein 6-interacting protein 2) (ARL-6-interacting protein 2) (Aip-2)	ATL2 ARL6IP2	Homo sapiens (Human)	583
Q04656	ATP7A_HUMAN	reviewed	Copper-transporting ATPase 1 (EC 3.6.3.54) (Copper pump 1) (Menkes disease-associated protein)	ATP7A MC1 MNK	Homo sapiens (Human)	1500
P03928	ATP8_HUMAN	reviewed	ATP synthase protein 8 (A6L) (F-ATPase subunit 8)	MT-ATP8 ATP8 ATPASE8 MTATP8	Homo sapiens (Human)	68
O75110	ATP9A_HUMAN	reviewed	Probable phospholipid-transporting ATPase IIA (EC 3.6.3.1) (ATPase class II type 9A)	ATP9A ATPIIA KIAA0611	Homo sapiens (Human)	1047
Q9Y679	AUP1_HUMAN	reviewed	Ancient ubiquitous protein 1	AUP1	Homo sapiens (Human)	476
Q8NBF6	AVL9_HUMAN	reviewed	Late secretory pathway protein AVL9 homolog	AVL9 KIAA0241	Homo sapiens (Human)	648
Q6E213	AWAT2_HUMAN	reviewed	Acyl-CoA wax alcohol acyltransferase 2 (EC 2.3.1.75) (Acyl-CoA retinol O-fatty-acyltransferase) (ARAT) (Retinol O-fatty-acyltransferase) (EC 2.3.1.76) (Diacylglycerol O-acyltransferase 2-like protein 4) (Diacylglycerol O-acyltransferase candidate 4) (hDC4) (Long-chain-alcohol O-fatty-acyltransferase 2) (Multifunctional O-acyltransferase) (Wax synthase) (hWS)	AWAT2 DC4 DGAT2L4 MFAT WS	Homo sapiens (Human)	333
Q96A70	AZIN2_HUMAN	reviewed	Antizyme inhibitor 2 (AzI2) (Arginine decarboxylase) (ADC) (ARGDC) (Ornithine decarboxylase-like protein) (ODC-like protein) (ornithine decarboxylase paralog) (ODC-p)	AZIN2 ADC KIAA1945 ODCP	Homo sapiens (Human)	460
Q9BXK5	B2L13_HUMAN	reviewed	Bcl-2-like protein 13 (Bcl2-L-13) (Bcl-rambo) (Protein Mil1)	BCL2L13 MIL1 CD003	Homo sapiens (Human)	485
Q9NPZ5	B3GA2_HUMAN	reviewed	Galactosylgalactosylxylosylprotein 3-beta-glucuronosyltransferase 2 (EC 2.4.1.135) (Beta-1,3-glucuronyltransferase 2) (GlcAT-D) (UDP-glucuronosyltransferase S) (GlcAT-S) (Glucuronosyltransferase S)	B3GAT2 GLCATS KIAA1963	Homo sapiens (Human)	323
O75752	B3GL1_HUMAN	reviewed	UDP-GalNAc:beta-1,3-N-acetylgalactosaminyltransferase 1 (Beta-1,3-GalNAc-T1) (EC 2.4.1.79) (Beta-1,3-galactosyltransferase 3) (Beta-1,3-GalTase 3) (Beta3Gal-T3) (Beta3GalT3) (b3Gal-T3) (Beta-3-Gx-T3) (Galactosylgalactosylglucosylceramide beta-D-acetyl-galactosaminyltransferase) (Globoside synthase) (UDP-N-acetylgalactosamine:globotriaosylceramide beta-1,3-N-acetylgalactosaminyltransferase)	B3GALNT1 B3GALT3 UNQ531/PRO1074	Homo sapiens (Human)	331
Q9NY97	B3GN2_HUMAN	reviewed	N-acetyllactosaminide beta-1,3-N-acetylglucosaminyltransferase 2 (EC 2.4.1.149) (Beta-1,3-N-acetylglucosaminyltransferase 1) (BGnT-1) (Beta-1,3-Gn-T1) (Beta3Gn-T1) (Beta-1,3-galactosyltransferase 7) (Beta-1,3-GalTase 7) (Beta3Gal-T7) (Beta3GalT7) (b3Gal-T7) (Beta-3-Gx-T7) (UDP-Gal:beta-GlcNAc beta-1,3-galactosyltransferase 7) (UDP-GlcNAc:betaGal beta-1,3-N-acetylglucosaminyltransferase 2) (BGnT-2…	B3GNT2 B3GALT7 B3GNT1	Homo sapiens (Human)	397
O96024	B3GT4_HUMAN	reviewed	Beta-1,3-galactosyltransferase 4 (Beta-1,3-GalTase 4) (Beta3Gal-T4) (Beta3GalT4) (GalT4) (b3Gal-T4) (EC 2.4.1.62) (Gal-T2) (Ganglioside galactosyltransferase) (UDP-galactose:beta-N-acetyl-galactosamine-beta-1,3-galactosyltransferase)	B3GALT4 GALT4	Homo sapiens (Human)	378
Q96L58	B3GT6_HUMAN	reviewed	Beta-1,3-galactosyltransferase 6 (Beta-1,3-GalTase 6) (Beta3Gal-T6) (Beta3GalT6) (EC 2.4.1.134) (GAG GalTII) (Galactosyltransferase II) (Galactosylxylosylprotein 3-beta-galactosyltransferase) (UDP-Gal:betaGal beta 1,3-galactosyltransferase polypeptide 6)	B3GALT6	Homo sapiens (Human)	329
O43505	B4GA1_HUMAN	reviewed	Beta-1,4-glucuronyltransferase 1 (EC 2.4.1.-) (I-beta-1,3-N-acetylglucosaminyltransferase) (iGnT) (N-acetyllactosaminide beta-1,3-N-acetylglucosaminyltransferase) (Poly-N-acetyllactosamine extension enzyme) (UDP-GlcNAc:betaGal beta-1,3-N-acetylglucosaminyltransferase 1)	B4GAT1 B3GNT1 B3GNT6	Homo sapiens (Human)	415
Q6L9W6	B4GN3_HUMAN	reviewed	Beta-1,4-N-acetylgalactosaminyltransferase 3 (B4GalNAcT3) (Beta4GalNAc-T3) (Beta4GalNAcT3) (EC 2.4.1.244) (Beta-1,4-N-acetylgalactosaminyltransferase III) (N-acetyl-beta-glucosaminyl-glycoprotein 4-beta-N-acetylgalactosaminyltransferase 2) (NGalNAc-T2)	B4GALNT3	Homo sapiens (Human)	998
Q9Y5Z0	BACE2_HUMAN	reviewed	Beta-secretase 2 (EC 3.4.23.45) (Aspartic-like protease 56 kDa) (Aspartyl protease 1) (ASP1) (Asp 1) (Beta-site amyloid precursor protein cleaving enzyme 2) (Beta-site APP cleaving enzyme 2) (Down region aspartic protease) (DRAP) (Memapsin-1) (Membrane-associated aspartic protease 1) (Theta-secretase)	BACE2 AEPLC ALP56 ASP21 CDA13 UNQ418/PRO852	Homo sapiens (Human)	518
Q16611	BAK_HUMAN	reviewed	Bcl-2 homologous antagonist/killer (Apoptosis regulator BAK) (Bcl-2-like protein 7) (Bcl2-L-7)	BAK1 BAK BCL2L7 CDN1	Homo sapiens (Human)	211
P82251	BAT1_HUMAN	reviewed	b(0,+)-type amino acid transporter 1 (b(0,+)AT1) (Glycoprotein-associated amino acid transporter b0,+AT1) (Solute carrier family 7 member 9)	SLC7A9 BAT1	Homo sapiens (Human)	487
Q8N3I7	BBS5_HUMAN	reviewed	Bardet-Biedl syndrome 5 protein	BBS5	Homo sapiens (Human)	341
O76090	BEST1_HUMAN	reviewed	Bestrophin-1 (TU15B) (Vitelliform macular dystrophy protein 2)	BEST1 VMD2	Homo sapiens (Human)	585
P16442	BGAT_HUMAN	reviewed	Histo-blood group ABO system transferase (Fucosylglycoprotein 3-alpha-galactosyltransferase) (Fucosylglycoprotein alpha-N-acetylgalactosaminyltransferase) (Glycoprotein-fucosylgalactoside alpha-N-acetylgalactosaminyltransferase) (EC 2.4.1.40) (Glycoprotein-fucosylgalactoside alpha-galactosyltransferase) (EC 2.4.1.37) (Histo-blood group A transferase) (A transferase) (Histo-blood group B transfera…	ABO	Homo sapiens (Human)	354
P55061	BI1_HUMAN	reviewed	Bax inhibitor 1 (BI-1) (Testis-enhanced gene transcript protein) (Transmembrane BAX inhibitor motif-containing protein 6)	TMBIM6 BI1 TEGT	Homo sapiens (Human)	237
Q9Y6D6	BIG1_HUMAN	reviewed	Brefeldin A-inhibited guanine nucleotide-exchange protein 1 (Brefeldin A-inhibited GEP 1) (ADP-ribosylation factor guanine nucleotide-exchange factor 1) (p200 ARF guanine nucleotide exchange factor) (p200 ARF-GEP1)	ARFGEF1 ARFGEP1 BIG1	Homo sapiens (Human)	1849
P04920	B3A2_HUMAN	reviewed	Anion exchange protein 2 (AE 2) (Anion exchanger 2) (Non-erythroid band 3-like protein) (BND3L) (Solute carrier family 4 member 2)	SLC4A2 AE2 EPB3L1 HKB3 MPB3L	Homo sapiens (Human)	1241
P02730	B3AT_HUMAN	reviewed	Band 3 anion transport protein (Anion exchange protein 1) (AE 1) (Anion exchanger 1) (Solute carrier family 4 member 1) (CD antigen CD233)	SLC4A1 AE1 DI EPB3	Homo sapiens (Human)	911
O94766	B3GA3_HUMAN	reviewed	Galactosylgalactosylxylosylprotein 3-beta-glucuronosyltransferase 3 (EC 2.4.1.135) (Beta-1,3-glucuronyltransferase 3) (Glucuronosyltransferase I) (GlcAT-I) (UDP-GlcUA:Gal beta-1,3-Gal-R glucuronyltransferase) (GlcUAT-I)	B3GAT3	Homo sapiens (Human)	335
Q9UQB8	BAIP2_HUMAN	reviewed	Brain-specific angiogenesis inhibitor 1-associated protein 2 (BAI-associated protein 2) (BAI1-associated protein 2) (Protein BAP2) (Fas ligand-associated factor 3) (FLAF3) (Insulin receptor substrate p53/p58) (IRS-58) (IRSp53/58) (Insulin receptor substrate protein of 53 kDa) (IRSp53) (Insulin receptor substrate p53)	BAIAP2	Homo sapiens (Human)	552
P11274	BCR_HUMAN	reviewed	Breakpoint cluster region protein (EC 2.7.11.1) (Renal carcinoma antigen NY-REN-26)	BCR BCR1 D22S11	Homo sapiens (Human)	1271
Q14457	BECN1_HUMAN	reviewed	Beclin-1 (Coiled-coil myosin-like BCL2-interacting protein) (Protein GT197) [Cleaved into: Beclin-1-C 35 kDa; Beclin-1-C 37 kDa]	BECN1 GT197	Homo sapiens (Human)	450
Q8N1M1	BEST3_HUMAN	reviewed	Bestrophin-3 (Vitelliform macular dystrophy 2-like protein 3)	BEST3 VMD2L3	Homo sapiens (Human)	668
Q9NYM9	BET1L_HUMAN	reviewed	BET1-like protein (Golgi SNARE with a size of 15 kDa) (GOS-15) (GS15) (Vesicle transport protein GOS15)	BET1L GS15	Homo sapiens (Human)	111
P55957	BID_HUMAN	reviewed	BH3-interacting domain death agonist (p22 BID) (BID) [Cleaved into: BH3-interacting domain death agonist p15 (p15 BID); BH3-interacting domain death agonist p13 (p13 BID); BH3-interacting domain death agonist p11 (p11 BID)]	BID	Homo sapiens (Human)	195
O75882	ATRN_HUMAN	reviewed	Attractin (DPPT-L) (Mahogany homolog)	ATRN KIAA0548 MGCA	Homo sapiens (Human)	1429
Q9HD36	B2L10_HUMAN	reviewed	Bcl-2-like protein 10 (Bcl2-L-10) (Anti-apoptotic protein NrH) (Apoptosis regulator Bcl-B)	BCL2L10 BCLB	Homo sapiens (Human)	194
O43521	B2L11_HUMAN	reviewed	Bcl-2-like protein 11 (Bcl2-L-11) (Bcl2-interacting mediator of cell death)	BCL2L11 BIM	Homo sapiens (Human)	198
Q9Y2A9	B3GN3_HUMAN	reviewed	N-acetyllactosaminide beta-1,3-N-acetylglucosaminyltransferase 3 (EC 2.4.1.149) (Beta-1,3-galactosyl-O-glycosyl-glycoprotein beta-1,3-N-acetylglucosaminyltransferase) (EC 2.4.1.146) (Beta-1,3-galactosyltransferase 8) (Beta-1,3-GalTase 8) (Beta3Gal-T8) (Beta3GalT8) (b3Gal-T8) (Beta-3-Gx-T8) (Core 1 extending beta-1,3-N-acetylglucosaminyltransferase) (Core1-beta3GlcNAcT) (Transmembrane protein 3) (…	B3GNT3 B3GALT8 TMEM3 UNQ637/PRO1266	Homo sapiens (Human)	372
Q9Y5Z6	B3GT1_HUMAN	reviewed	Beta-1,3-galactosyltransferase 1 (Beta-1,3-GalTase 1) (Beta3Gal-T1) (Beta3GalT1) (EC 2.4.1.-) (UDP-galactose:beta-N-acetyl-glucosamine-beta-1,3-galactosyltransferase 1)	B3GALT1	Homo sapiens (Human)	326
O60909	B4GT2_HUMAN	reviewed	Beta-1,4-galactosyltransferase 2 (Beta-1,4-GalTase 2) (Beta4Gal-T2) (b4Gal-T2) (EC 2.4.1.-) (UDP-Gal:beta-GlcNAc beta-1,4-galactosyltransferase 2) (UDP-galactose:beta-N-acetylglucosamine beta-1,4-galactosyltransferase 2) [Includes: Lactose synthase A protein (EC 2.4.1.22); N-acetyllactosamine synthase (EC 2.4.1.90) (Nal synthase); Beta-N-acetylglucosaminylglycopeptide beta-1,4-galactosyltransfera…	B4GALT2	Homo sapiens (Human)	372
O60513	B4GT4_HUMAN	reviewed	Beta-1,4-galactosyltransferase 4 (Beta-1,4-GalTase 4) (Beta4Gal-T4) (b4Gal-T4) (EC 2.4.1.-) (UDP-Gal:beta-GlcNAc beta-1,4-galactosyltransferase 4) (UDP-galactose:beta-N-acetylglucosamine beta-1,4-galactosyltransferase 4) [Includes: N-acetyllactosamine synthase (EC 2.4.1.90) (Nal synthase); Lactotriaosylceramide beta-1,4-galactosyltransferase (EC 2.4.1.275) (Beta-N-acetylglucosaminyl-glycolipid be…	B4GALT4 UNQ552/PRO1109	Homo sapiens (Human)	344
O43286	B4GT5_HUMAN	reviewed	Beta-1,4-galactosyltransferase 5 (Beta-1,4-GalTase 5) (Beta4Gal-T5) (b4Gal-T5) (EC 2.4.1.-) (Beta-1,4-GalT II) (UDP-Gal:beta-GlcNAc beta-1,4-galactosyltransferase 5) (UDP-galactose:beta-N-acetylglucosamine beta-1,4-galactosyltransferase 5)	B4GALT5	Homo sapiens (Human)	388
Q9UBV7	B4GT7_HUMAN	reviewed	Beta-1,4-galactosyltransferase 7 (Beta-1,4-GalTase 7) (Beta4Gal-T7) (b4Gal-T7) (EC 2.4.1.-) (UDP-Gal:beta-GlcNAc beta-1,4-galactosyltransferase 7) (UDP-galactose:beta-N-acetylglucosamine beta-1,4-galactosyltransferase 7) [Includes: Xylosylprotein 4-beta-galactosyltransferase (EC 2.4.1.133) (Proteoglycan UDP-galactose:beta-xylose beta1,4-galactosyltransferase I) (UDP-galactose:beta-xylose beta-1,4…	B4GALT7 XGALT1 UNQ748/PRO1478	Homo sapiens (Human)	327
Q92934	BAD_HUMAN	reviewed	Bcl2-associated agonist of cell death (BAD) (Bcl-2-binding component 6) (Bcl-2-like protein 8) (Bcl2-L-8) (Bcl-xL/Bcl-2-associated death promoter) (Bcl2 antagonist of cell death)	BAD BBC6 BCL2L8	Homo sapiens (Human)	168
Q9UHQ4	BAP29_HUMAN	reviewed	B-cell receptor-associated protein 29 (BCR-associated protein 29) (Bap29)	BCAP29 BAP29	Homo sapiens (Human)	241
P35613	BASI_HUMAN	reviewed	Basigin (5F7) (Collagenase stimulatory factor) (Extracellular matrix metalloproteinase inducer) (EMMPRIN) (Leukocyte activation antigen M6) (OK blood group antigen) (Tumor cell-derived collagenase stimulatory factor) (TCSF) (CD antigen CD147)	BSG UNQ6505/PRO21383	Homo sapiens (Human)	385
Q3B7T3	BEAN1_HUMAN	reviewed	Protein BEAN1 (Brain-expressed protein associating with Nedd4 homolog) (BEAN)	BEAN1	Homo sapiens (Human)	259
Q9BUH8	BEGIN_HUMAN	reviewed	Brain-enriched guanylate kinase-associated protein	BEGAIN KIAA1446	Homo sapiens (Human)	593
Q8NFU1	BEST2_HUMAN	reviewed	Bestrophin-2 (Vitelliform macular dystrophy 2-like protein 1)	BEST2 VMD2L1	Homo sapiens (Human)	509
Q8NFU0	BEST4_HUMAN	reviewed	Bestrophin-4 (Vitelliform macular dystrophy 2-like protein 2)	BEST4 VMD2L2	Homo sapiens (Human)	473
Q12934	BFSP1_HUMAN	reviewed	Filensin (Beaded filament structural protein 1) (Lens fiber cell beaded-filament structural protein CP 115) (CP115) (Lens intermediate filament-like heavy) (LIFL-H)	BFSP1	Homo sapiens (Human)	665
Q13515	BFSP2_HUMAN	reviewed	Phakinin (49 kDa cytoskeletal protein) (Beaded filament structural protein 2) (Lens fiber cell beaded filament protein CP 47) (CP47) (Lens fiber cell beaded filament protein CP 49) (CP49) (Lens intermediate filament-like light) (LIFL-L)	BFSP2	Homo sapiens (Human)	415
Q9UL45	BL1S6_HUMAN	reviewed	Biogenesis of lysosome-related organelles complex 1 subunit 6 (BLOC-1 subunit 6) (Pallid protein homolog) (Pallidin) (Syntaxin 13-interacting protein)	BLOC1S6 PA PLDN	Homo sapiens (Human)	172
P51451	BLK_HUMAN	reviewed	Tyrosine-protein kinase Blk (EC 2.7.10.2) (B lymphocyte kinase) (p55-Blk)	BLK	Homo sapiens (Human)	505
Q9UKI2	BORG2_HUMAN	reviewed	Cdc42 effector protein 3 (Binder of Rho GTPases 2) (MSE55-related Cdc42-binding protein)	CDC42EP3 BORG2 CEP3	Homo sapiens (Human)	254
Q00587	BORG5_HUMAN	reviewed	Cdc42 effector protein 1 (Binder of Rho GTPases 5) (Serum protein MSE55)	CDC42EP1 BORG5 CEP1 MSE55	Homo sapiens (Human)	391
Q58HT5	AWAT1_HUMAN	reviewed	Acyl-CoA wax alcohol acyltransferase 1 (EC 2.3.1.75) (Diacylglycerol O-acyltransferase 2-like protein 3) (Diacylglycerol acyltransferase 2) (Long-chain-alcohol O-fatty-acyltransferase 1)	AWAT1 DGA2 DGAT2L3	Homo sapiens (Human)	328
Q9C0J1	B3GN4_HUMAN	reviewed	N-acetyllactosaminide beta-1,3-N-acetylglucosaminyltransferase 4 (EC 2.4.1.149) (UDP-GlcNAc:betaGal beta-1,3-N-acetylglucosaminyltransferase 4) (BGnT-4) (Beta-1,3-Gn-T4) (Beta-1,3-N-acetylglucosaminyltransferase 4) (Beta3Gn-T4)	B3GNT4 UNQ1898/PRO4344	Homo sapiens (Human)	378
Q6ZMB0	B3GN6_HUMAN	reviewed	Acetylgalactosaminyl-O-glycosyl-glycoprotein beta-1,3-N-acetylglucosaminyltransferase (EC 2.4.1.147) (Core 3 synthase) (UDP-GlcNAc:betaGal beta-1,3-N-acetylglucosaminyltransferase 6) (BGnT-6) (Beta-1,3-Gn-T6) (Beta-1,3-N-acetylglucosaminyltransferase 6) (Beta3Gn-T6)	B3GNT6	Homo sapiens (Human)	384
Q7Z7M8	B3GN8_HUMAN	reviewed	UDP-GlcNAc:betaGal beta-1,3-N-acetylglucosaminyltransferase 8 (BGnT-8) (Beta-1,3-Gn-T8) (Beta-1,3-N-acetylglucosaminyltransferase 8) (Beta3Gn-T8) (EC 2.4.1.-)	B3GNT8 B3GALT7 BGALT15	Homo sapiens (Human)	397
O43825	B3GT2_HUMAN	reviewed	Beta-1,3-galactosyltransferase 2 (Beta-1,3-GalTase 2) (Beta3Gal-T2) (Beta3GalT2) (EC 2.4.1.-) (UDP-galactose:2-acetamido-2-deoxy-D-glucose 3beta-galactosyltransferase 2)	B3GALT2	Homo sapiens (Human)	422
P51572	BAP31_HUMAN	reviewed	B-cell receptor-associated protein 31 (BCR-associated protein 31) (Bap31) (6C6-AG tumor-associated antigen) (Protein CDM) (p28)	BCAP31 BAP31 DXS1357E	Homo sapiens (Human)	246
P80723	BASP1_HUMAN	reviewed	Brain acid soluble protein 1 (22 kDa neuronal tissue-enriched acidic protein) (Neuronal axonal membrane protein NAP-22)	BASP1 NAP22	Homo sapiens (Human)	227
Q07812	BAX_HUMAN	reviewed	Apoptosis regulator BAX (Bcl-2-like protein 4) (Bcl2-L-4)	BAX BCL2L4	Homo sapiens (Human)	192
Q6UXY1	BI2L2_HUMAN	reviewed	Brain-specific angiogenesis inhibitor 1-associated protein 2-like protein 2 (BAI1-associated protein 2-like protein 2) (Planar intestinal- and kidney-specific BAR domain protein) (Pinkbar)	BAIAP2L2 UNQ9336/PRO34007	Homo sapiens (Human)	529
Q9Y6D5	BIG2_HUMAN	reviewed	Brefeldin A-inhibited guanine nucleotide-exchange protein 2 (Brefeldin A-inhibited GEP 2) (ADP-ribosylation factor guanine nucleotide-exchange factor 2)	ARFGEF2 ARFGEP2 BIG2	Homo sapiens (Human)	1785
Q9UBW5	BIN2_HUMAN	reviewed	Bridging integrator 2 (Breast cancer-associated protein 1)	BIN2 BRAP1	Homo sapiens (Human)	565
P62952	BLCAP_HUMAN	reviewed	Bladder cancer-associated protein (Bladder cancer 10 kDa protein) (Bc10)	BLCAP BC10	Homo sapiens (Human)	87
Q9UMX3	BOK_HUMAN	reviewed	Bcl-2-related ovarian killer protein (hBOK) (Bcl-2-like protein 9) (Bcl2-L-9)	BOK BCL2L9	Homo sapiens (Human)	212
O14613	BORG1_HUMAN	reviewed	Cdc42 effector protein 2 (Binder of Rho GTPases 1)	CDC42EP2 BORG1 CEP2	Homo sapiens (Human)	210
Q10588	BST1_HUMAN	reviewed	ADP-ribosyl cyclase/cyclic ADP-ribose hydrolase 2 (EC 3.2.2.6) (ADP-ribosyl cyclase 2) (Bone marrow stromal antigen 1) (BST-1) (Cyclic ADP-ribose hydrolase 2) (cADPr hydrolase 2) (CD antigen CD157)	BST1	Homo sapiens (Human)	318
Q7KYR7	BT2A1_HUMAN	reviewed	Butyrophilin subfamily 2 member A1	BTN2A1 BT2.1 BTF1	Homo sapiens (Human)	527
P78410	BT3A2_HUMAN	reviewed	Butyrophilin subfamily 3 member A2	BTN3A2 BT3.2 BTF3 BTF4	Homo sapiens (Human)	334
P35070	BTC_HUMAN	reviewed	Probetacellulin [Cleaved into: Betacellulin (BTC)]	BTC	Homo sapiens (Human)	178
P27037	AVR2A_HUMAN	reviewed	Activin receptor type-2A (EC 2.7.11.30) (Activin receptor type IIA) (ACTR-IIA) (ACTRIIA)	ACVR2A ACVR2	Homo sapiens (Human)	513
Q13705	AVR2B_HUMAN	reviewed	Activin receptor type-2B (EC 2.7.11.30) (Activin receptor type IIB) (ACTR-IIB)	ACVR2B	Homo sapiens (Human)	512
O15169	AXIN1_HUMAN	reviewed	Axin-1 (Axis inhibition protein 1) (hAxin)	AXIN1 AXIN	Homo sapiens (Human)	862
Q92843	B2CL2_HUMAN	reviewed	Bcl-2-like protein 2 (Bcl2-L-2) (Apoptosis regulator Bcl-W)	BCL2L2 BCLW KIAA0271	Homo sapiens (Human)	193
Q13145	BAMBI_HUMAN	reviewed	BMP and activin membrane-bound inhibitor homolog (Non-metastatic gene A protein) (Putative transmembrane protein NMA)	BAMBI NMA	Homo sapiens (Human)	260
Q9BXC9	BBS2_HUMAN	reviewed	Bardet-Biedl syndrome 2 protein	BBS2	Homo sapiens (Human)	721
Q96RK4	BBS4_HUMAN	reviewed	Bardet-Biedl syndrome 4 protein	BBS4	Homo sapiens (Human)	519
P50895	BCAM_HUMAN	reviewed	Basal cell adhesion molecule (Auberger B antigen) (B-CAM cell surface glycoprotein) (F8/G253 antigen) (Lutheran antigen) (Lutheran blood group glycoprotein) (CD antigen CD239)	BCAM LU MSK19	Homo sapiens (Human)	628
Q6ZUJ8	BCAP_HUMAN	reviewed	Phosphoinositide 3-kinase adapter protein 1 (B-cell adapter for phosphoinositide 3-kinase) (B-cell phosphoinositide 3-kinase adapter protein 1)	PIK3AP1 BCAP	Homo sapiens (Human)	805
O15155	BET1_HUMAN	reviewed	BET1 homolog (hBET1) (Golgi vesicular membrane-trafficking protein p18)	BET1	Homo sapiens (Human)	118
Q8WV28	BLNK_HUMAN	reviewed	B-cell linker protein (B-cell adapter containing a SH2 domain protein) (B-cell adapter containing a Src homology 2 domain protein) (Cytoplasmic adapter protein) (Src homology 2 domain-containing leukocyte protein of 65 kDa) (SLP-65)	BLNK BASH SLP65	Homo sapiens (Human)	456
Q12983	BNIP3_HUMAN	reviewed	BCL2/adenovirus E1B 19 kDa protein-interacting protein 3	BNIP3 NIP3	Homo sapiens (Human)	194
Q5VW32	BROX_HUMAN	reviewed	BRO1 domain-containing protein BROX (BRO1 domain- and CAAX motif-containing protein)	BROX BROFTI C1orf58	Homo sapiens (Human)	411
Q86VB7	C163A_HUMAN	reviewed	Scavenger receptor cysteine-rich type 1 protein M130 (Hemoglobin scavenger receptor) (CD antigen CD163) [Cleaved into: Soluble CD163 (sCD163)]	CD163 M130	Homo sapiens (Human)	1156
Q86YS7	C2CD5_HUMAN	reviewed	C2 domain-containing protein 5 (C2 domain-containing phosphoprotein of 138 kDa)	C2CD5 CDP138 KIAA0528	Homo sapiens (Human)	1000
O14569	C56D2_HUMAN	reviewed	Cytochrome b561 domain-containing protein 2 (Putative tumor suppressor protein 101F6)	CYB561D2 101F6 LUCA12.2	Homo sapiens (Human)	222
O95999	BCL10_HUMAN	reviewed	B-cell lymphoma/leukemia 10 (B-cell CLL/lymphoma 10) (Bcl-10) (CARD-containing molecule enhancing NF-kappa-B) (CARD-like apoptotic protein) (hCLAP) (CED-3/ICH-1 prodomain homologous E10-like regulator) (CIPER) (Cellular homolog of vCARMEN) (cCARMEN) (Cellular-E10) (c-E10) (Mammalian CARD-containing adapter molecule E10) (mE10)	BCL10 CIPER CLAP	Homo sapiens (Human)	233
P10415	BCL2_HUMAN	reviewed	Apoptosis regulator Bcl-2	BCL2	Homo sapiens (Human)	239
Q9Y276	BCS1_HUMAN	reviewed	Mitochondrial chaperone BCS1 (h-BCS1) (BCS1-like protein)	BCS1L BCS1	Homo sapiens (Human)	419
Q9NZS9	BFAR_HUMAN	reviewed	Bifunctional apoptosis regulator (RING finger protein 47)	BFAR BAR RNF47	Homo sapiens (Human)	450
P36894	BMR1A_HUMAN	reviewed	Bone morphogenetic protein receptor type-1A (BMP type-1A receptor) (BMPR-1A) (EC 2.7.11.30) (Activin receptor-like kinase 3) (ALK-3) (Serine/threonine-protein kinase receptor R5) (SKR5) (CD antigen CD292)	BMPR1A ACVRLK3 ALK3	Homo sapiens (Human)	532
Q8WZ55	BSND_HUMAN	reviewed	Barttin	BSND BART	Homo sapiens (Human)	320
Q96KV6	BT2A3_HUMAN	reviewed	Putative butyrophilin subfamily 2 member A3	BTN2A3P BTN2A3	Homo sapiens (Human)	586
O00478	BT3A3_HUMAN	reviewed	Butyrophilin subfamily 3 member A3	BTN3A3 BTF3	Homo sapiens (Human)	584
Q7Z6A9	BTLA_HUMAN	reviewed	B- and T-lymphocyte attenuator (B- and T-lymphocyte-associated protein) (CD antigen CD272)	BTLA	Homo sapiens (Human)	289
O95971	BY55_HUMAN	reviewed	CD160 antigen (Natural killer cell receptor BY55) (CD antigen CD160)	CD160 BY55	Homo sapiens (Human)	181
P19099	C11B2_HUMAN	reviewed	Cytochrome P450 11B2, mitochondrial (Aldosterone synthase) (ALDOS) (EC 1.14.15.4) (EC 1.14.15.5) (Aldosterone-synthesizing enzyme) (CYPXIB2) (Cytochrome P-450Aldo) (Cytochrome P-450C18) (Steroid 18-hydroxylase)	CYP11B2	Homo sapiens (Human)	503
Q9NRR3	C42S2_HUMAN	reviewed	CDC42 small effector protein 2 (Small effector of CDC42 protein 2)	CDC42SE2 SPEC2	Homo sapiens (Human)	84
Q9NZU7	CABP1_HUMAN	reviewed	Calcium-binding protein 1 (CaBP1) (Calbrain) (Caldendrin)	CABP1	Homo sapiens (Human)	370
O00555	CAC1A_HUMAN	reviewed	Voltage-dependent P/Q-type calcium channel subunit alpha-1A (Brain calcium channel I) (BI) (Calcium channel, L type, alpha-1 polypeptide isoform 4) (Voltage-gated calcium channel subunit alpha Cav2.1)	CACNA1A CACH4 CACN3 CACNL1A4	Homo sapiens (Human)	2505
Q02641	CACB1_HUMAN	reviewed	Voltage-dependent L-type calcium channel subunit beta-1 (CAB1) (Calcium channel voltage-dependent subunit beta 1)	CACNB1 CACNLB1	Homo sapiens (Human)	598
Q08289	CACB2_HUMAN	reviewed	Voltage-dependent L-type calcium channel subunit beta-2 (CAB2) (Calcium channel voltage-dependent subunit beta 2) (Lambert-Eaton myasthenic syndrome antigen B) (MYSB)	CACNB2 CACNLB2 MYSB	Homo sapiens (Human)	660
Q13137	CACO2_HUMAN	reviewed	Calcium-binding and coiled-coil domain-containing protein 2 (Antigen nuclear dot 52 kDa protein) (Nuclear domain 10 protein NDP52) (Nuclear domain 10 protein 52) (Nuclear dot protein 52)	CALCOCO2 NDP52	Homo sapiens (Human)	446
P55287	CAD11_HUMAN	reviewed	Cadherin-11 (OSF-4) (Osteoblast cadherin) (OB-cadherin)	CDH11	Homo sapiens (Human)	796
P55291	CAD15_HUMAN	reviewed	Cadherin-15 (Cadherin-14) (Muscle cadherin) (M-cadherin)	CDH15 CDH14 CDH3	Homo sapiens (Human)	814
Q8N126	CADM3_HUMAN	reviewed	Cell adhesion molecule 3 (Brain immunoglobulin receptor) (Immunoglobulin superfamily member 4B) (IgSF4B) (Nectin-like protein 1) (NECL-1) (Synaptic cell adhesion molecule 3) (SynCAM3) (TSLC1-like protein 1) (TSLL1)	CADM3 IGSF4B NECL1 SYNCAM3 TSLL1 UNQ225/PRO258	Homo sapiens (Human)	398
Q9BZR8	B2L14_HUMAN	reviewed	Apoptosis facilitator Bcl-2-like protein 14 (Bcl2-L-14) (Apoptosis regulator Bcl-G)	BCL2L14 BCLG	Homo sapiens (Human)	327
P48751	B3A3_HUMAN	reviewed	Anion exchange protein 3 (AE 3) (Anion exchanger 3) (CAE3/BAE3) (Cardiac/brain band 3-like protein) (Neuronal band 3-like protein) (Solute carrier family 4 member 3)	SLC4A3 AE3	Homo sapiens (Human)	1232
Q96Q91	B3A4_HUMAN	reviewed	Anion exchange protein 4 (AE 4) (Anion exchanger 4) (Sodium bicarbonate cotransporter 5) (Solute carrier family 4 member 9)	SLC4A9 AE4 SBC5	Homo sapiens (Human)	983
Q8NFL0	B3GN7_HUMAN	reviewed	UDP-GlcNAc:betaGal beta-1,3-N-acetylglucosaminyltransferase 7 (BGnT-7) (Beta-1,3-Gn-T7) (Beta-1,3-N-acetylglucosaminyltransferase 7) (Beta3Gn-T7) (EC 2.4.1.-)	B3GNT7	Homo sapiens (Human)	401
Q9Y2C3	B3GT5_HUMAN	reviewed	Beta-1,3-galactosyltransferase 5 (Beta-1,3-GalTase 5) (Beta3Gal-T5) (Beta3GalT5) (b3Gal-T5) (EC 2.4.1.-) (Beta-3-Gx-T5) (UDP-Gal:beta-GlcNAc beta-1,3-galactosyltransferase 5) (UDP-galactose:beta-N-acetylglucosamine beta-1,3-galactosyltransferase 5)	B3GALT5	Homo sapiens (Human)	310
Q00973	B4GN1_HUMAN	reviewed	Beta-1,4 N-acetylgalactosaminyltransferase 1 (EC 2.4.1.92) ((N-acetylneuraminyl)-galactosylglucosylceramide) (GM2/GD2 synthase) (GalNAc-T)	B4GALNT1 GALGT SIAT2	Homo sapiens (Human)	533
Q76KP1	B4GN4_HUMAN	reviewed	N-acetyl-beta-glucosaminyl-glycoprotein 4-beta-N-acetylgalactosaminyltransferase 1 (NGalNAc-T1) (EC 2.4.1.244) (Beta-1,4-N-acetylgalactosaminyltransferase IV) (Beta4GalNAc-T4) (Beta4GalNAcT4)	B4GALNT4	Homo sapiens (Human)	1039
Q8WXS3	BAALC_HUMAN	reviewed	Brain and acute leukemia cytoplasmic protein	BAALC	Homo sapiens (Human)	180
O14514	BAI1_HUMAN	reviewed	Brain-specific angiogenesis inhibitor 1	BAI1	Homo sapiens (Human)	1584
P46663	BKRB1_HUMAN	reviewed	B1 bradykinin receptor (B1R) (BK-1 receptor)	BDKRB1 BRADYB1	Homo sapiens (Human)	353
P30411	BKRB2_HUMAN	reviewed	B2 bradykinin receptor (B2R) (BK-2 receptor)	BDKRB2 BKR2	Homo sapiens (Human)	391
Q6NZY7	BORG3_HUMAN	reviewed	Cdc42 effector protein 5 (Binder of Rho GTPases 3)	CDC42EP5 BORG3 CEP5	Homo sapiens (Human)	148
Q9H3Q1	BORG4_HUMAN	reviewed	Cdc42 effector protein 4 (Binder of Rho GTPases 4)	CDC42EP4 BORG4 CEP4	Homo sapiens (Human)	356
P17213	BPI_HUMAN	reviewed	Bactericidal permeability-increasing protein (BPI) (CAP 57)	BPI	Homo sapiens (Human)	487
A6QL63	BTBDB_HUMAN	reviewed	Ankyrin repeat and BTB/POZ domain-containing protein BTBD11 (BTB/POZ domain-containing protein 11)	BTBD11	Homo sapiens (Human)	1104
Q06187	BTK_HUMAN	reviewed	Tyrosine-protein kinase BTK (EC 2.7.10.2) (Agammaglobulinemia tyrosine kinase) (ATK) (B-cell progenitor kinase) (BPK) (Bruton tyrosine kinase)	BTK AGMX1 ATK BPK	Homo sapiens (Human)	659
P15538	C11B1_HUMAN	reviewed	Cytochrome P450 11B1, mitochondrial (CYPXIB1) (Cytochrome P-450c11) (Cytochrome P450C11) (Steroid 11-beta-hydroxylase) (EC 1.14.15.4)	CYP11B1 S11BH	Homo sapiens (Human)	503
Q8IVY1	CA210_HUMAN	reviewed	Type III endosome membrane protein TEMP (TEMP)	C1orf210	Homo sapiens (Human)	113
Q8IZS8	CA2D3_HUMAN	reviewed	Voltage-dependent calcium channel subunit alpha-2/delta-3 (Voltage-gated calcium channel subunit alpha-2/delta-3) [Cleaved into: Voltage-dependent calcium channel subunit alpha-2-3; Voltage-dependent calcium channel subunit delta-3]	CACNA2D3	Homo sapiens (Human)	1091
Q9HA72	CAHM2_HUMAN	reviewed	Calcium homeostasis modulator protein 2 (Protein FAM26B)	CALHM2 FAM26B	Homo sapiens (Human)	323
Q8NCB2	CAMKV_HUMAN	reviewed	CaM kinase-like vesicle-associated protein	CAMKV	Homo sapiens (Human)	501
Q5TH69	BIG3_HUMAN	reviewed	Brefeldin A-inhibited guanine nucleotide-exchange protein 3 (ARFGEF family member 3)	ARFGEF3 BIG3 C6orf92 KIAA1244	Homo sapiens (Human)	2177
Q13323	BIK_HUMAN	reviewed	Bcl-2-interacting killer (Apoptosis inducer NBK) (BIP1) (BP4)	BIK NBK	Homo sapiens (Human)	160
O60238	BNI3L_HUMAN	reviewed	BCL2/adenovirus E1B 19 kDa protein-interacting protein 3-like (Adenovirus E1B19K-binding protein B5) (BCL2/adenovirus E1B 19 kDa protein-interacting protein 3A) (NIP3-like protein X) (NIP3L)	BNIP3L BNIP3A BNIP3H NIX	Homo sapiens (Human)	219
P15056	BRAF_HUMAN	reviewed	Serine/threonine-protein kinase B-raf (EC 2.7.11.1) (Proto-oncogene B-Raf) (p94) (v-Raf murine sarcoma viral oncogene homolog B1)	BRAF BRAF1 RAFB1	Homo sapiens (Human)	766
Q8WY22	BRI3B_HUMAN	reviewed	BRI3-binding protein (I3-binding protein) (Cervical cancer 1 proto-oncogene-binding protein KG19) (HCCRBP-1)	BRI3BP KG19	Homo sapiens (Human)	251
O95415	BRI3_HUMAN	reviewed	Brain protein I3 (pRGR2)	BRI3	Homo sapiens (Human)	125
Q6PL45	BRID5_HUMAN	reviewed	BRICHOS domain-containing protein 5	BRICD5 C16orf79	Homo sapiens (Human)	260
Q6UXE8	BTNL3_HUMAN	reviewed	Butyrophilin-like protein 3 (Butyrophilin-like receptor)	BTNL3 BTNLR COLF4100 UNQ744/PRO1472	Homo sapiens (Human)	466
Q9NS00	C1GLT_HUMAN	reviewed	Glycoprotein-N-acetylgalactosamine 3-beta-galactosyltransferase 1 (EC 2.4.1.122) (B3Gal-T8) (Core 1 O-glycan T-synthase) (Core 1 UDP-galactose:N-acetylgalactosamine-alpha-R beta 1,3-galactosyltransferase 1) (Beta-1,3-galactosyltransferase) (Core 1 beta1,3-galactosyltransferase 1) (C1GalT1) (Core 1 beta3-Gal-T1)	C1GALT1	Homo sapiens (Human)	363
Q5SY80	CA101_HUMAN	reviewed	Uncharacterized protein C1orf101	C1orf101	Homo sapiens (Human)	951
Q8IU99	CAHM1_HUMAN	reviewed	Calcium homeostasis modulator protein 1 (Protein FAM26C)	CALHM1 FAM26C	Homo sapiens (Human)	346
P07384	CAN1_HUMAN	reviewed	Calpain-1 catalytic subunit (EC 3.4.22.52) (Calcium-activated neutral proteinase 1) (CANP 1) (Calpain mu-type) (Calpain-1 large subunit) (Cell proliferation-inducing gene 30 protein) (Micromolar-calpain) (muCANP)	CAPN1 CANPL1 PIG30	Homo sapiens (Human)	714
P17655	CAN2_HUMAN	reviewed	Calpain-2 catalytic subunit (EC 3.4.22.53) (Calcium-activated neutral proteinase 2) (CANP 2) (Calpain M-type) (Calpain large polypeptide L2) (Calpain-2 large subunit) (Millimolar-calpain) (M-calpain)	CAPN2 CANPL2	Homo sapiens (Human)	700
P40123	CAP2_HUMAN	reviewed	Adenylyl cyclase-associated protein 2 (CAP 2)	CAP2	Homo sapiens (Human)	477
Q96LW7	CAR19_HUMAN	reviewed	Caspase recruitment domain-containing protein 19 (Bcl10-interacting CARD protein) (BinCARD)	CARD19 C9orf89	Homo sapiens (Human)	228
Q9NR09	BIRC6_HUMAN	reviewed	Baculoviral IAP repeat-containing protein 6 (EC 6.3.2.-) (BIR repeat-containing ubiquitin-conjugating enzyme) (BRUCE) (Ubiquitin-conjugating BIR domain enzyme apollon) (APOLLON)	BIRC6 KIAA1289	Homo sapiens (Human)	4857
O00238	BMR1B_HUMAN	reviewed	Bone morphogenetic protein receptor type-1B (BMP type-1B receptor) (BMPR-1B) (EC 2.7.11.30) (CD antigen CDw293)	BMPR1B	Homo sapiens (Human)	502
Q6UX41	BTNL8_HUMAN	reviewed	Butyrophilin-like protein 8	BTNL8 UNQ702/PRO1347	Homo sapiens (Human)	500
P0DN25	C1C1L_HUMAN	reviewed	C1GALT1-specific chaperone 1-like protein	C1GALT1C1L	Homo sapiens (Human)	315
Q8N8Q1	C56D1_HUMAN	reviewed	Cytochrome b561 domain-containing protein 1	CYB561D1	Homo sapiens (Human)	229
Q9BWL3	CA043_HUMAN	reviewed	Uncharacterized protein C1orf43 (Hepatitis C virus NS5A-transactivated protein 4) (HCV NS5A-transactivated protein 4) (Protein NICE-3) (S863-3)	C1orf43 NICE3 NS5ATP4 HSPC012	Homo sapiens (Human)	253
Q86V35	CABP7_HUMAN	reviewed	Calcium-binding protein 7 (CaBP7) (Calneuron II) (Calneuron-2)	CABP7 CALN2	Homo sapiens (Human)	215
Q00975	CAC1B_HUMAN	reviewed	Voltage-dependent N-type calcium channel subunit alpha-1B (Brain calcium channel III) (BIII) (Calcium channel, L type, alpha-1 polypeptide isoform 5) (Voltage-gated calcium channel subunit alpha Cav2.2)	CACNA1B CACH5 CACNL1A5	Homo sapiens (Human)	2339
Q13936	CAC1C_HUMAN	reviewed	Voltage-dependent L-type calcium channel subunit alpha-1C (Calcium channel, L type, alpha-1 polypeptide, isoform 1, cardiac muscle) (Voltage-gated calcium channel subunit alpha Cav1.2)	CACNA1C CACH2 CACN2 CACNL1A1 CCHL1A1	Homo sapiens (Human)	2221
O60840	CAC1F_HUMAN	reviewed	Voltage-dependent L-type calcium channel subunit alpha-1F (Voltage-gated calcium channel subunit alpha Cav1.4)	CACNA1F CACNAF1	Homo sapiens (Human)	1977
O43497	CAC1G_HUMAN	reviewed	Voltage-dependent T-type calcium channel subunit alpha-1G (Cav3.1c) (NBR13) (Voltage-gated calcium channel subunit alpha Cav3.1)	CACNA1G KIAA1123	Homo sapiens (Human)	2377
O95180	CAC1H_HUMAN	reviewed	Voltage-dependent T-type calcium channel subunit alpha-1H (Low-voltage-activated calcium channel alpha1 3.2 subunit) (Voltage-gated calcium channel subunit alpha Cav3.2)	CACNA1H	Homo sapiens (Human)	2353
P55290	CAD13_HUMAN	reviewed	Cadherin-13 (Heart cadherin) (H-cadherin) (P105) (Truncated cadherin) (T-cad) (T-cadherin)	CDH13 CDHH	Homo sapiens (Human)	713
Q86UP0	CAD24_HUMAN	reviewed	Cadherin-24	CDH24 CDH11L UNQ2834/PRO34009	Homo sapiens (Human)	819
P19022	CADH2_HUMAN	reviewed	Cadherin-2 (CDw325) (Neural cadherin) (N-cadherin) (CD antigen CD325)	CDH2 CDHN NCAD	Homo sapiens (Human)	906
P22223	CADH3_HUMAN	reviewed	Cadherin-3 (Placental cadherin) (P-cadherin)	CDH3 CDHP	Homo sapiens (Human)	829
Q9BY67	CADM1_HUMAN	reviewed	Cell adhesion molecule 1 (Immunoglobulin superfamily member 4) (IgSF4) (Nectin-like protein 2) (NECL-2) (Spermatogenic immunoglobulin superfamily) (SgIgSF) (Synaptic cell adhesion molecule) (SynCAM) (Tumor suppressor in lung cancer 1) (TSLC-1)	CADM1 IGSF4 IGSF4A NECL2 SYNCAM TSLC1	Homo sapiens (Human)	442
P00918	CAH2_HUMAN	reviewed	Carbonic anhydrase 2 (EC 4.2.1.1) (Carbonate dehydratase II) (Carbonic anhydrase C) (CAC) (Carbonic anhydrase II) (CA-II)	CA2	Homo sapiens (Human)	260
Q86XJ0	CAHM3_HUMAN	reviewed	Calcium homeostasis modulator protein 3 (Protein FAM26A)	CALHM3 FAM26A	Homo sapiens (Human)	350
P30988	CALCR_HUMAN	reviewed	Calcitonin receptor (CT-R)	CALCR	Homo sapiens (Human)	508
Q16602	CALRL_HUMAN	reviewed	Calcitonin gene-related peptide type 1 receptor (CGRP type 1 receptor) (Calcitonin receptor-like receptor)	CALCRL CGRPR	Homo sapiens (Human)	461
Q6P4E1	CASC4_HUMAN	reviewed	Protein CASC4 (Cancer susceptibility candidate gene 4 protein)	CASC4 UNQ2573/PRO6308	Homo sapiens (Human)	433
P49662	CASP4_HUMAN	reviewed	Caspase-4 (CASP-4) (EC 3.4.22.57) (ICE and Ced-3 homolog 2) (ICH-2) (ICE(rel)-II) (Mih1) (Protease TX) [Cleaved into: Caspase-4 subunit 1; Caspase-4 subunit 2]	CASP4 ICH2	Homo sapiens (Human)	377
P31415	CASQ1_HUMAN	reviewed	Calsequestrin-1 (Calmitine) (Calsequestrin, skeletal muscle isoform)	CASQ1 CASQ	Homo sapiens (Human)	396
P32247	BRS3_HUMAN	reviewed	Bombesin receptor subtype-3 (BRS-3)	BRS3	Homo sapiens (Human)	399
Q96G97	BSCL2_HUMAN	reviewed	Seipin (Bernardinelli-Seip congenital lipodystrophy type 2 protein)	BSCL2	Homo sapiens (Human)	398
Q5W0U4	BSPRY_HUMAN	reviewed	B box and SPRY domain-containing protein	BSPRY	Homo sapiens (Human)	402
Q10589	BST2_HUMAN	reviewed	Bone marrow stromal antigen 2 (BST-2) (HM1.24 antigen) (Tetherin) (CD antigen CD317)	BST2	Homo sapiens (Human)	180
A8MVZ5	BTNLA_HUMAN	reviewed	Butyrophilin-like protein 10	BTNL10	Homo sapiens (Human)	291
Q9NR16	C163B_HUMAN	reviewed	Scavenger receptor cysteine-rich type 1 protein M160 (CD163 antigen-like 1) (CD antigen CD163b)	CD163L1 CD163B M160 UNQ6434/PRO23202	Homo sapiens (Human)	1453
Q6UWJ8	C16L2_HUMAN	reviewed	CD164 sialomucin-like 2 protein	CD164L2 UNQ6122/PRO20044	Homo sapiens (Human)	174
Q96EU7	C1GLC_HUMAN	reviewed	C1GALT1-specific chaperone 1 (C38H2-like protein 1) (C38H2-L1) (Core 1 beta1,3-galactosyltransferase 2) (C1Gal-T2) (C1GalT2) (Core 1 beta3-Gal-T2) (Core 1 beta3-galactosyltransferase-specific molecular chaperone)	C1GALT1C1 COSMC HSPC067 MSTP143 UNQ273/PRO310	Homo sapiens (Human)	318
Q4G0S4	C27C1_HUMAN	reviewed	Cytochrome P450 27C1 (EC 1.14.-.-)	CYP27C1	Homo sapiens (Human)	372
O14523	C2C2L_HUMAN	reviewed	C2 domain-containing protein 2-like (Transmembrane protein 24)	C2CD2L KIAA0285 TMEM24 DLNB23	Homo sapiens (Human)	706
Q16581	C3AR_HUMAN	reviewed	C3a anaphylatoxin chemotactic receptor (C3AR) (C3a-R)	C3AR1 AZ3B C3R1 HNFAG09	Homo sapiens (Human)	482
P21730	C5AR1_HUMAN	reviewed	C5a anaphylatoxin chemotactic receptor 1 (C5a anaphylatoxin chemotactic receptor) (C5a-R) (C5aR) (CD antigen CD88)	C5AR1 C5AR C5R1	Homo sapiens (Human)	350
Q8TCZ2	C99L2_HUMAN	reviewed	CD99 antigen-like protein 2 (MIC2-like protein 1) (CD antigen CD99)	CD99L2 MIC2L1 UNQ1964/PRO4486	Homo sapiens (Human)	262
Q7Z3S7	CA2D4_HUMAN	reviewed	Voltage-dependent calcium channel subunit alpha-2/delta-4 (Voltage-gated calcium channel subunit alpha-2/delta-4) [Cleaved into: Voltage-dependent calcium channel subunit alpha-2-4; Voltage-dependent calcium channel subunit delta-4]	CACNA2D4	Homo sapiens (Human)	1137
Q9BXU9	CABP8_HUMAN	reviewed	Calcium-binding protein 8 (CaBP8) (Calneuron I) (Calneuron-1)	CALN1 CABP8	Homo sapiens (Human)	219
Q13698	CAC1S_HUMAN	reviewed	Voltage-dependent L-type calcium channel subunit alpha-1S (Calcium channel, L type, alpha-1 polypeptide, isoform 3, skeletal muscle) (Voltage-gated calcium channel subunit alpha Cav1.1)	CACNA1S CACH1 CACN1 CACNL1A3	Homo sapiens (Human)	1873
Q8IXH8	CAD26_HUMAN	reviewed	Cadherin-like protein 26 (Cadherin-like protein VR20)	CDH26	Homo sapiens (Human)	852
P55285	CADH6_HUMAN	reviewed	Cadherin-6 (Kidney cadherin) (K-cadherin)	CDH6	Homo sapiens (Human)	790
Q8N3J6	CADM2_HUMAN	reviewed	Cell adhesion molecule 2 (Immunoglobulin superfamily member 4D) (IgSF4D) (Nectin-like protein 3) (NECL-3) (Synaptic cell adhesion molecule 2) (SynCAM 2)	CADM2 IGSF4D NECL3	Homo sapiens (Human)	435
O43570	CAH12_HUMAN	reviewed	Carbonic anhydrase 12 (EC 4.2.1.1) (Carbonate dehydratase XII) (Carbonic anhydrase XII) (CA-XII) (Tumor antigen HOM-RCC-3.1.3)	CA12	Homo sapiens (Human)	354
Q9NYX4	CALY_HUMAN	reviewed	Neuron-specific vesicular protein calcyon	CALY DRD1IP	Homo sapiens (Human)	217
P49069	CAMLG_HUMAN	reviewed	Calcium signal-modulating cyclophilin ligand (CAML)	CAMLG CAML	Homo sapiens (Human)	296
P20160	CAP7_HUMAN	reviewed	Azurocidin (Cationic antimicrobial protein CAP37) (Heparin-binding protein) (HBP) (hHBP)	AZU1	Homo sapiens (Human)	251
Q9BXL7	CAR11_HUMAN	reviewed	Caspase recruitment domain-containing protein 11 (CARD-containing MAGUK protein 1) (Carma 1)	CARD11 CARMA1	Homo sapiens (Human)	1154
A8MZ97	CB074_HUMAN	reviewed	Uncharacterized protein C2orf74	C2orf74	Homo sapiens (Human)	194
Q8N350	CBARP_HUMAN	reviewed	Voltage-dependent calcium channel beta subunit-associated regulatory protein	CBARP C19orf26	Homo sapiens (Human)	705
P22681	CBL_HUMAN	reviewed	E3 ubiquitin-protein ligase CBL (EC 6.3.2.-) (Casitas B-lineage lymphoma proto-oncogene) (Proto-oncogene c-Cbl) (RING finger protein 55) (Signal transduction protein CBL)	CBL CBL2 RNF55	Homo sapiens (Human)	906
Q13873	BMPR2_HUMAN	reviewed	Bone morphogenetic protein receptor type-2 (BMP type-2 receptor) (BMPR-2) (EC 2.7.11.30) (Bone morphogenetic protein receptor type II) (BMP type II receptor) (BMPR-II)	BMPR2 PPH1	Homo sapiens (Human)	1038
Q9BWV1	BOC_HUMAN	reviewed	Brother of CDO (Protein BOC)	BOC UNQ604/PRO1190	Homo sapiens (Human)	1114
Q13410	BT1A1_HUMAN	reviewed	Butyrophilin subfamily 1 member A1 (BT)	BTN1A1 BTN	Homo sapiens (Human)	526
Q8WVV5	BT2A2_HUMAN	reviewed	Butyrophilin subfamily 2 member A2	BTN2A2 BT2.2 BTF2	Homo sapiens (Human)	523
O00481	BT3A1_HUMAN	reviewed	Butyrophilin subfamily 3 member A1 (CD antigen CD277)	BTN3A1 BTF5	Homo sapiens (Human)	513
Q9UIR0	BTNL2_HUMAN	reviewed	Butyrophilin-like protein 2 (BTL-II)	BTNL2	Homo sapiens (Human)	455
Q6UXG8	BTNL9_HUMAN	reviewed	Butyrophilin-like protein 9	BTNL9 UNQ1900/PRO4346	Homo sapiens (Human)	535
Q07021	C1QBP_HUMAN	reviewed	Complement component 1 Q subcomponent-binding protein, mitochondrial (ASF/SF2-associated protein p32) (Glycoprotein gC1qBP) (C1qBP) (Hyaluronan-binding protein 1) (Mitochondrial matrix protein p32) (gC1q-R protein) (p33)	C1QBP GC1QBP HABP1 SF2P32	Homo sapiens (Human)	282
Q99643	C560_HUMAN	reviewed	Succinate dehydrogenase cytochrome b560 subunit, mitochondrial (Integral membrane protein CII-3) (QPs-1) (QPs1) (Succinate dehydrogenase complex subunit C) (Succinate-ubiquinone oxidoreductase cytochrome B large subunit) (CYBL)	SDHC CYB560 SDH3	Homo sapiens (Human)	169
Q9P296	C5AR2_HUMAN	reviewed	C5a anaphylatoxin chemotactic receptor 2 (Complement component 5a receptor 2) (G-protein coupled receptor 77)	C5AR2 C5L2 GPR77	Homo sapiens (Human)	337
Q8NEQ5	CA162_HUMAN	reviewed	Transmembrane protein C1orf162	C1orf162	Homo sapiens (Human)	155
Q6ZWK4	CA186_HUMAN	reviewed	Uncharacterized protein C1orf186	C1orf186	Homo sapiens (Human)	172
F2Z333	CA233_HUMAN	reviewed	Fibronectin type-III domain-containing transmembrane protein C1orf233	C1orf233	Homo sapiens (Human)	226
Q9BRK5	CAB45_HUMAN	reviewed	45 kDa calcium-binding protein (Cab45) (Stromal cell-derived factor 4) (SDF-4)	SDF4 CAB45 PSEC0034	Homo sapiens (Human)	362
Q9NPB3	CABP2_HUMAN	reviewed	Calcium-binding protein 2 (CaBP2)	CABP2	Homo sapiens (Human)	220
O75309	CAD16_HUMAN	reviewed	Cadherin-16 (Kidney-specific cadherin) (Ksp-cadherin)	CDH16 UNQ695/PRO1340	Homo sapiens (Human)	829
Q13634	CAD18_HUMAN	reviewed	Cadherin-18 (Cadherin-14)	CDH18 CDH14	Homo sapiens (Human)	790
Q9HBT6	CAD20_HUMAN	reviewed	Cadherin-20	CDH20 CDH7L3	Homo sapiens (Human)	801
P55283	CADH4_HUMAN	reviewed	Cadherin-4 (Retinal cadherin) (R-CAD) (R-cadherin)	CDH4	Homo sapiens (Human)	916
P33151	CADH5_HUMAN	reviewed	Cadherin-5 (7B4 antigen) (Vascular endothelial cadherin) (VE-cadherin) (CD antigen CD144)	CDH5	Homo sapiens (Human)	784
Q9ULB4	CADH9_HUMAN	reviewed	Cadherin-9	CDH9	Homo sapiens (Human)	789
P27824	CALX_HUMAN	reviewed	Calnexin (IP90) (Major histocompatibility complex class I antigen-binding protein p88) (p90)	CANX	Homo sapiens (Human)	592
Q86UW7	CAPS2_HUMAN	reviewed	Calcium-dependent secretion activator 2 (Calcium-dependent activator protein for secretion 2) (CAPS-2)	CADPS2 CAPS2 KIAA1591	Homo sapiens (Human)	1296
Q13948	CASP_HUMAN	reviewed	Protein CASP	CUX1 CUTL1	Homo sapiens (Human)	678
Q8WV48	CC107_HUMAN	reviewed	Coiled-coil domain-containing protein 107	CCDC107 PSEC0222	Homo sapiens (Human)	283
Q3MIR4	CC50B_HUMAN	reviewed	Cell cycle control protein 50B (P4-ATPase flippase complex beta subunit TMEM30B) (Transmembrane protein 30B)	TMEM30B CDC50B	Homo sapiens (Human)	351
Q9GZT6	CC90B_HUMAN	reviewed	Coiled-coil domain-containing protein 90B, mitochondrial	CCDC90B CUA003 MDS011 MDS025	Homo sapiens (Human)	254
Q9NPY3	C1QR1_HUMAN	reviewed	Complement component C1q receptor (C1q/MBL/SPA receptor) (C1qR) (C1qR(p)) (C1qRp) (CDw93) (Complement component 1 q subcomponent receptor 1) (Matrix-remodeling-associated protein 4) (CD antigen CD93)	CD93 C1QR1 MXRA4	Homo sapiens (Human)	652
Q9NRR8	C42S1_HUMAN	reviewed	CDC42 small effector protein 1 (CDC42-binding protein SCIP1) (Small effector of CDC42 protein 1)	CDC42SE1 SPEC1	Homo sapiens (Human)	79
Q96HA4	CA159_HUMAN	reviewed	Uncharacterized protein C1orf159	C1orf159 UNQ2998/PRO9739	Homo sapiens (Human)	380
Q5T7R7	CA185_HUMAN	reviewed	Uncharacterized protein C1orf185	C1orf185	Homo sapiens (Human)	199
P55289	CAD12_HUMAN	reviewed	Cadherin-12 (Brain cadherin) (BR-cadherin) (Neural type cadherin 2) (N-cadherin 2)	CDH12	Homo sapiens (Human)	794
Q9H159	CAD19_HUMAN	reviewed	Cadherin-19	CDH19 CDH7L2 UNQ478/PRO941	Homo sapiens (Human)	772
Q9UJ99	CAD22_HUMAN	reviewed	Cadherin-22 (Pituitary and brain cadherin) (PB-cadherin)	CDH22 C20orf25	Homo sapiens (Human)	828
Q9ULB5	CADH7_HUMAN	reviewed	Cadherin-7	CDH7 CDH7L1	Homo sapiens (Human)	785
P55286	CADH8_HUMAN	reviewed	Cadherin-8	CDH8	Homo sapiens (Human)	799
Q8NFZ8	CADM4_HUMAN	reviewed	Cell adhesion molecule 4 (Immunoglobulin superfamily member 4C) (IgSF4C) (Nectin-like protein 4) (NECL-4) (TSLC1-like protein 2)	CADM4 IGSF4C NECL4 TSLL2	Homo sapiens (Human)	388
Q9ULX7	CAH14_HUMAN	reviewed	Carbonic anhydrase 14 (EC 4.2.1.1) (Carbonate dehydratase XIV) (Carbonic anhydrase XIV) (CA-XIV)	CA14 UNQ690/PRO1335	Homo sapiens (Human)	337
Q16790	CAH9_HUMAN	reviewed	Carbonic anhydrase 9 (EC 4.2.1.1) (Carbonate dehydratase IX) (Carbonic anhydrase IX) (CA-IX) (CAIX) (Membrane antigen MN) (P54/58N) (Renal cell carcinoma-associated antigen G250) (RCC-associated antigen G250) (pMW1)	CA9 G250 MN	Homo sapiens (Human)	459
Q5VU97	CAHD1_HUMAN	reviewed	VWFA and cache domain-containing protein 1 (Cache domain-containing protein 1)	CACHD1 KIAA1573 VWCD1	Homo sapiens (Human)	1274
P63098	CANB1_HUMAN	reviewed	Calcineurin subunit B type 1 (Protein phosphatase 2B regulatory subunit 1) (Protein phosphatase 3 regulatory subunit B alpha isoform 1)	PPP3R1 CNA2 CNB	Homo sapiens (Human)	170
Q8WVQ1	CANT1_HUMAN	reviewed	Soluble calcium-activated nucleotidase 1 (SCAN-1) (EC 3.6.1.6) (Apyrase homolog) (Putative MAPK-activating protein PM09) (Putative NF-kappa-B-activating protein 107)	CANT1 SHAPY	Homo sapiens (Human)	401
P56539	CAV3_HUMAN	reviewed	Caveolin-3 (M-caveolin)	CAV3	Homo sapiens (Human)	151
O75976	CBPD_HUMAN	reviewed	Carboxypeptidase D (EC 3.4.17.22) (Metallocarboxypeptidase D) (gp180)	CPD	Homo sapiens (Human)	1380
P16870	CBPE_HUMAN	reviewed	Carboxypeptidase E (CPE) (EC 3.4.17.10) (Carboxypeptidase H) (CPH) (Enkephalin convertase) (Prohormone-processing carboxypeptidase)	CPE	Homo sapiens (Human)	476
Q9P0B6	CC167_HUMAN	reviewed	Coiled-coil domain-containing protein 167	CCDC167 C6orf129 HSPC265	Homo sapiens (Human)	97
Q96A33	CCD47_HUMAN	reviewed	Coiled-coil domain-containing protein 47	CCDC47 GK001 MSTP041 PSEC0077	Homo sapiens (Human)	483
Q96ER9	CCD51_HUMAN	reviewed	Coiled-coil domain-containing protein 51	CCDC51	Homo sapiens (Human)	411
Q9UBN1	CCG4_HUMAN	reviewed	Voltage-dependent calcium channel gamma-4 subunit (Neuronal voltage-gated calcium channel gamma-4 subunit) (Transmembrane AMPAR regulatory protein gamma-4) (TARP gamma-4)	CACNG4	Homo sapiens (Human)	327
Q9BXT2	CCG6_HUMAN	reviewed	Voltage-dependent calcium channel gamma-6 subunit (Neuronal voltage-gated calcium channel gamma-6 subunit)	CACNG6	Homo sapiens (Human)	260
P53701	CCHL_HUMAN	reviewed	Cytochrome c-type heme lyase (CCHL) (EC 4.4.1.17) (Holocytochrome c-type synthase)	HCCS CCHL	Homo sapiens (Human)	268
P30279	CCND2_HUMAN	reviewed	G1/S-specific cyclin-D2	CCND2	Homo sapiens (Human)	289
Q9H7X2	CA115_HUMAN	reviewed	Uncharacterized protein C1orf115	C1orf115	Homo sapiens (Human)	142
P54289	CA2D1_HUMAN	reviewed	Voltage-dependent calcium channel subunit alpha-2/delta-1 (Voltage-gated calcium channel subunit alpha-2/delta-1) [Cleaved into: Voltage-dependent calcium channel subunit alpha-2-1; Voltage-dependent calcium channel subunit delta-1]	CACNA2D1 CACNL2A CCHL2A MHS3	Homo sapiens (Human)	1103
Q9NY47	CA2D2_HUMAN	reviewed	Voltage-dependent calcium channel subunit alpha-2/delta-2 (Voltage-gated calcium channel subunit alpha-2/delta-2) [Cleaved into: Voltage-dependent calcium channel subunit alpha-2-2; Voltage-dependent calcium channel subunit delta-2]	CACNA2D2 KIAA0558	Homo sapiens (Human)	1150
Q01668	CAC1D_HUMAN	reviewed	Voltage-dependent L-type calcium channel subunit alpha-1D (Calcium channel, L type, alpha-1 polypeptide, isoform 2) (Voltage-gated calcium channel subunit alpha Cav1.3)	CACNA1D CACH3 CACN4 CACNL1A2 CCHL1A2	Homo sapiens (Human)	2161
Q15878	CAC1E_HUMAN	reviewed	Voltage-dependent R-type calcium channel subunit alpha-1E (Brain calcium channel II) (BII) (Calcium channel, L type, alpha-1 polypeptide, isoform 6) (Voltage-gated calcium channel subunit alpha Cav2.3)	CACNA1E CACH6 CACNL1A6	Homo sapiens (Human)	2313
Q9P0X4	CAC1I_HUMAN	reviewed	Voltage-dependent T-type calcium channel subunit alpha-1I (Voltage-gated calcium channel subunit alpha Cav3.3) (Ca(v)3.3)	CACNA1I KIAA1120	Homo sapiens (Human)	2223
P43155	CACP_HUMAN	reviewed	Carnitine O-acetyltransferase (Carnitine acetylase) (EC 2.3.1.7) (Carnitine acetyltransferase) (CAT) (CrAT)	CRAT CAT1	Homo sapiens (Human)	626
Q9Y6N8	CAD10_HUMAN	reviewed	Cadherin-10 (T2-cadherin)	CDH10	Homo sapiens (Human)	788
Q12864	CAD17_HUMAN	reviewed	Cadherin-17 (Intestinal peptide-associated transporter HPT-1) (Liver-intestine cadherin) (LI-cadherin)	CDH17	Homo sapiens (Human)	832
Q9H251	CAD23_HUMAN	reviewed	Cadherin-23 (Otocadherin)	CDH23 KIAA1774 KIAA1812 UNQ1894/PRO4340	Homo sapiens (Human)	3354
P12830	CADH1_HUMAN	reviewed	Cadherin-1 (CAM 120/80) (Epithelial cadherin) (E-cadherin) (Uvomorulin) (CD antigen CD324) [Cleaved into: E-Cad/CTF1; E-Cad/CTF2; E-Cad/CTF3]	CDH1 CDHE UVO	Homo sapiens (Human)	882
P22748	CAH4_HUMAN	reviewed	Carbonic anhydrase 4 (EC 4.2.1.1) (Carbonate dehydratase IV) (Carbonic anhydrase IV) (CA-IV)	CA4	Homo sapiens (Human)	312
Q01518	CAP1_HUMAN	reviewed	Adenylyl cyclase-associated protein 1 (CAP 1)	CAP1 CAP	Homo sapiens (Human)	475
Q8ND23	CARL3_HUMAN	reviewed	Leucine-rich repeat-containing protein 16B (Capping protein, Arp2/3 and myosin-I linker protein 3) (CARMIL3)	LRRC16B C14orf121	Homo sapiens (Human)	1372
Q96PB1	CASD1_HUMAN	reviewed	CAS1 domain-containing protein 1	CASD1 C7orf12 Nbla04196	Homo sapiens (Human)	797
Q6P1S2	CC033_HUMAN	reviewed	Protein C3orf33 (Protein AC3-33)	C3orf33 MSTP052	Homo sapiens (Human)	294
Q6ZU64	CC108_HUMAN	reviewed	Coiled-coil domain-containing protein 108	CCDC108	Homo sapiens (Human)	1925
A0ZSE6	CC50C_HUMAN	reviewed	Cell cycle control protein 50C (Transmembrane protein 30C)	TMEM30C CDC50C	Homo sapiens (Human)	113
Q7Z6B0	CCD91_HUMAN	reviewed	Coiled-coil domain-containing protein 91 (GGA-binding partner) (p56 accessory protein)	CCDC91 GGABP HSD8	Homo sapiens (Human)	441
Q06432	CCG1_HUMAN	reviewed	Voltage-dependent calcium channel gamma-1 subunit (Dihydropyridine-sensitive L-type, skeletal muscle calcium channel subunit gamma)	CACNG1 CACNLG	Homo sapiens (Human)	222
O60359	CCG3_HUMAN	reviewed	Voltage-dependent calcium channel gamma-3 subunit (Neuronal voltage-gated calcium channel gamma-3 subunit) (Transmembrane AMPAR regulatory protein gamma-3) (TARP gamma-3)	CACNG3	Homo sapiens (Human)	315
P24385	CCND1_HUMAN	reviewed	G1/S-specific cyclin-D1 (B-cell lymphoma 1 protein) (BCL-1) (BCL-1 oncogene) (PRAD1 oncogene)	CCND1 BCL1 PRAD1	Homo sapiens (Human)	295
[truncated: 13,994 more rows]

## Sheet: Cytoplasm
Entry	Entry name	Status	Protein names	Gene names	Organism	Length			locations:(location:"Cytoplasm [SL-0086]") AND organism:"Homo sapiens (Human) [9606]"
[truncated: 5,216 more rows]

## Sheet: Mito
Entry	Entry name	Status	Protein names	Gene names	Organism	Length			locations:(location:"Mitochondrion [SL-0173]") AND organism:"Homo sapiens (Human) [9606]"
[truncated: 7,433 more rows]

[truncated: 8 more sheets: Secreted, Nucleus, GPI, Type_1, Type_2, Type_3, Type_4, Multi]
